# Supplementary material for: Detailed phenotyping identifies genes with pleiotropic effects on body composition
Source: BMC Genomics. 2016 Mar 12;17:224. doi: 10.1186/s12864-016-2538-0 (PMC4788919; doi:10.1186/s12864-016-2538-0)
Supplement: Additional file 3: Table S1. — A list of the overlapped candidate genes in QTL regions from our sheep study with genes associated with body mass index and height in human. (XLSX 15 kb) [file 12864_2016_2538_MOESM3_ESM.xlsx]

## Sheet: Sheet1
Gene Code	OAR	Start and end location	SNP* on OAR 3.1 build	P value#	No. SNP&	No. SNP$
Genes for BMI using meta- analysis in [2].
AGBL4	1	22794191-22844635	1:22866091	0.00066	1
ELAVL4	1	24391720-24477932	1:24375482	0.00017	2
EPB41L4B	2	13993989-14101668	2:14012345	0.00067	1	1
CREB1	2	208563855-208613633	2:208589452	0.0003	1	1
ERBB4	2	212081307-212484401	2:212232636	0.00018	3	3
USP37	2	219437894-219513174	2:219502059	2.6e-12	11	5
RQCD1	2	219522858-219551525	2:219545747	2.4e-12	9	3
PLCD4	2	219569708-219587585	2:219569259	2.3e-46	6
ZNF142	2	219589374-219607794	2:219590836	1.6e-05	6	1
STK36	2	219621618-219651960	2:219651524	1.9e-20	6	4
TTLL4	2	219675913-219694835	2:219691436	5.5e-35	8	2
CYP27A1	2	219734300-219774722	2:219741728	1.1e-34	10	2
LMX1B	3	9343521-9429615	3:9335868	0.00062	1
ASB4	4	12630295-12713661	4:12692272	0.00039	2	2
DMXL2	7	55741574-55915060	7:55853142	0.00031	3	3
PARK2	8	83818708-84599387	8:83974743	1.2e-05	4	4
SMG6	11	22702821-22906295	11:22853149	0.00037	1	1
RABEP1	11	25773651-25835808	11:25785683	2.1e-10	12	7
HSD17B12	15	71980442-72147444	15:72138675	0.00019	1	1
PRKD1	18	39035981-39382139	18:39215426	0.00012	5	3
NLRC3	24	2938170-2954051	24:2950295	0.00012	2	1
FBXL19	24	27052747-27071677	24:27100259	5.9e-05	1
STX1B	24	27112495-27119563	24:27100259	5.9e-05	1
GRID1	25	40007187-40681957	25: 40293262	3.8e-05	1	1
Genes for obesity in [42, 43].
LEPR	1	40760256-40858312	1:40823201	1.5e-05	8	8
ADIPOQ	1	198618704-198631249	1:198654559	0.00057	1
NTRK2	2	34458434-34849405	2:34849074	1.3e-05	2	2
GNB3	3	207555356-207560893	3:207539212	0.00088	1
TAS2R38	4	104954866-104955957	4:104933635	0.00094	1
RETN	5	14185286-14186266	5:14174216	0.00034	1
ADRB2	5	57750711-57751970	5:57780792	0.00013	4
PPARGC1A	6	43226817-43331352	6:43316623	0.00049	2	1
LIPC	7	48680865-48853721	7:48790069	0.00087	1	1
ESR1	8	75378786-75701170	8:75514454	0.00054	2	2
KL	10	28314116-28351934	10:28371245	0.00022	1
PRDM2	12	51867169-51925881	12:51924004	1.3e-05	10	7
GAD2	13	25712778-25773569	13:25743775	0.00069	1	1
PARD6A	14	34552009-34553872	14:34540665	1.7e-05	1
APOE	14	51709731-51711208	14:51702350	0.00032	1
UCP1	17	16847681-16853677	17:16857126	0.0003	1
AGER	20	26336273-26339178	20:26338935	0.0002	2	1
SCD	22	20409240-20421839	22:20398831	0.00025	5
ADRB1	22	33474853-33476247	22:33457987	0.00064	1
Genes for WHRadjBMI in [41].
TBX15	1	95560944-95683845	1:95605146	0.00088	1	1
WARS2	1	95721051-95773626	1:95725533	0.00069	1	1
MEIS1	3	41648873-41799894	3:41701081	0.00038	1	1
SSPN	3	188482289-188489681	3:188481721	0.00027	1
CPEB4	16	5642017-5715828	16:5726731	0.00062	1
ZNRF3	17	67923975-67931604	17:67917521	0.00025	1
KLF13	18	26515213-26702939	18:26519039	0.00031	4	4
HMGA1	20	8438949-8441572	20:8431069	0.00018	1
VEGFA	20	17368865-17381962	20:17373203	0.00025	10	2
BTNL2	20	25793690-25811932	20:25820480	0.00014	1
VEGFB	21	41846213-41850496	21:41836975	7.1e-06	1
Genes for heights in [37]
SCMH1	1	15323046-15539351	1:15329247	7.7e-06	6	5
VIL1	2	219414593-219432540	2:219432440	6.2e-06	5	1
CCDC108	2	219929779-219967683	2:219936052	4.7e-15	8	4
NHEJ1	2	220079001-220088274	2:220083076	8.6e-17	13	2
LCORL	6	37365235-37452332	6:37369594	4.3e-08	20	9
TP53	11	26934287-26947523	11:26941564	0.00098	9	2
CCDC57	11	49837707-49934959	11:49902013	9e-16	12	7
GHR	16	31832933-32000445	16:31923276	8.2e-06	50	48
MARK3	18	66735566-66820952	18:66781904	9.4e-05	9	7
SUCLG2	19	33852130-34140194	19:34089604	9.5e-06	8	6
FANK1	22	44315523-44430188	22:44317663	0.00061	3	1
*The most significant SNP within 30kb either side of each gene and #its P value are presented; &number of SNPs (P < 10-3) within 30kb either side of each gene and number ; $number of SNPs (P < 10-3) being within a gene region.
