# Supplementary material for: Detailed phenotyping identifies genes with pleiotropic effects on body composition
Source: BMC Genomics. 2016 Mar 12;17:224. doi: 10.1186/s12864-016-2538-0 (PMC4788919; doi:10.1186/s12864-016-2538-0)
Supplement: Additional file 4: — The signed t-values of SNP effects (1 to 150,000 in “chromosome: position” order) for the 56 traits used in multi-trait, meta-analysis. (GZ 30545 kb) [file 12864_2016_2538_MOESM4_ESM.gz › AdditionalFile4_SNPeffect-t_values.txt]

SNP_chr:pos_OAR3.1 PSWT HCWT LLWT LLFAT TOP RND BONE LEGBONE LMY DRESSING DMLOIN IMF CFATSCORE CCFAT HGRFAT CFAT5 CEMW CEMD CEMA SHEARF5 SHEARF1 MYOGLOBIN GLYCOGEN ICDHACTIVITY RCL4 RCL3 RCL2 RCL1 RCb4 RCb3 RCb2 RCb1 RCa4 RCa3 RCa2 RCa1 CFb CFa CFL PH24LL PH24ST IRONWET ZINCWET EPADPADHA EPADHA FA_C22_6n3 FA_C22_5n3 FA_C20_5n3 FA_C20_4n6 FA_C20_3n6 FA_C18_2n6 FA_C18_0 FA_C16_0 FA_C14_0 FA_C12_0 FA_C10_0 
1:17218 -1.32216 -1.25566 0.0729058 -0.818922 0.0641917 -0.236985 -0.204643 -0.421431 -0.658591 0.390315 -1.62997 -0.613597 -0.20235 -0.92019 -0.123057 0.716647 -0.972129 0.0274921 -0.475279 0.906907 -0.880153 -0.974516 -0.274822 -0.367479 0.756591 1.43316 -0.236667 0.713535 1.26007 -0.687298 0.603036 -0.184516 0.243716 -0.526746 0.514502 -0.300754 0.12916 0.617284 -0.163444 1.49586 1.0018 -0.556816 -1.15943 0.00947898 0.691721 0.739431 -0.782968 1.22232 -0.889286 -1.73601 -1.7524 -0.431917 -0.717092 -0.280356 -1.38542 -1.42012 
1:20658 -0.0371097 0.673728 1.7328 -0.33576 1.26684 0.833132 1.36526 0.991473 0.545728 1.13222 -0.322662 -0.518847 0.587823 -0.715575 -0.54261 -0.502159 -0.829201 0.544101 0.106067 1.3301 -1.01615 -0.532799 0.200122 -1.3594 0.542247 1.11693 -0.124567 0.816738 0.513987 -0.87757 0.60186 0.247287 0.891317 0.45887 1.24403 0.545091 1.03343 1.67092 -0.81677 -0.00420025 1.00916 -0.151382 -1.42174 1.38708 1.62447 0.64083 0.364767 1.83777 -0.0213268 -1.1672 -0.928291 0.0532005 -0.587766 -1.41936 -2.3618 -1.98229 
1:38175 0.759263 1.39103 0.758146 0.908679 -0.704257 0.483366 -1.17134 -0.462041 -0.714908 1.03566 0.132608 -0.505123 1.8996 0.19475 1.67492 1.65869 -0.727808 0.871967 -0.218152 -0.557519 -0.308356 0.926274 0.910968 -0.249915 0.964548 0.235596 0.583496 -0.560127 0.588674 0.68109 0.385281 0.697732 -0.218507 -0.45771 -0.446405 0.219941 1.10979 1.10926 0.12722 0.223643 -0.276045 -2.09185 0.441308 -0.436999 -0.00818182 -0.901567 -0.839654 0.0957996 -0.523919 -0.1366 0.448432 -1.67487 -0.0544409 0.660467 1.28291 0.348658 
1:38264 -0.496935 -0.621074 0.184584 -1.55806 1.98535 2.04175 0.91277 1.34442 2.35381 -0.601824 -0.780735 -0.704997 -0.453315 -0.713579 -1.82734 -3.19017 1.81682 -1.24454 0.663765 0.452228 -0.833704 -0.895224 -0.750293 -0.479354 0.142854 0.0794773 -0.353018 -0.882019 -1.61205 -0.8721 -0.37215 -1.19982 0.294336 0.620939 0.671335 -0.271286 0.826015 0.823529 0.676488 -1.23663 1.16425 1.5034 -0.114051 1.06335 0.0655603 -0.161607 1.59209 -0.410122 0.694752 0.308297 0.808321 2.35118 0.830596 0.037905 -0.341596 -0.223337 
1:52854 0.727595 1.52689 1.41497 -0.202697 0.581953 0.669981 -0.576305 0.0475931 1.16182 0.859252 -1.1837 -1.18451 1.17303 -0.382135 -0.104237 -0.505859 -0.0542583 1.16143 1.26001 -0.206897 -0.637681 1.45723 0.0314166 -0.0154091 -0.546164 -1.9193 -1.10432 -1.00749 0.890594 1.19861 1.2855 -0.413691 1.40794 1.81266 1.87168 0.92855 -0.100484 -0.151168 -1.14218 -0.0828228 0.775 2.01694 -0.493459 0.315091 0.506755 -0.979412 0.622146 0.237039 -0.243659 0.706433 -0.244198 -1.657 -1.57595 -0.000729431 0.792339 -0.428673 
1:52919 1.00309 1.99222 0.794129 -0.510568 0.838755 0.518445 0.229901 0.642892 0.946145 1.23026 0.414817 0.404008 0.962351 -0.296096 -0.0683981 -0.603362 0.610281 1.36115 1.53419 0.542317 0.6757 -0.317659 -0.544175 0.279927 -0.752893 -2.40242 -1.55391 -0.750637 0.118197 0.474608 0.259828 -0.810615 0.69844 1.5731 1.26919 0.556707 -1.02706 -1.26479 -0.333434 0.734694 0.231252 0.226886 -0.522052 1.70882 1.42326 0.423897 2.19019 1.45459 1.40672 0.932869 -0.375773 -3.09841 -1.93581 -1.0914 -0.151905 -0.28878 
1:55363 -0.73043 -0.657029 0.0189377 0.898234 -1.62106 -0.401737 0.74928 0.484278 -2.09246 -0.730284 0.277347 0.492639 0.0282251 0.175719 1.54967 1.42828 -2.35786 -0.803816 -2.10594 -0.956885 -0.426719 0.436166 1.03925 0.423841 0.992619 2.02084 1.72841 0.884722 -0.298352 0.34557 0.520233 1.24039 -0.351843 -0.607743 -0.635658 -0.547316 0.828429 0.840909 0.486386 0.301062 -0.279691 -1.31125 0.37208 -1.24219 -0.708604 -0.605845 -1.42974 -0.862003 -1.47706 0.276859 0.449462 1.29058 1.78802 1.118 0.941939 1.14494 
1:62367 0.698476 1.63153 0.968449 0.140224 0.617202 0.457697 -0.727402 0.0919359 0.771878 1.41327 -0.44906 -0.234032 1.3136 0.238889 0.293416 -0.337804 -0.538761 2.12103 1.39794 -0.209221 -0.482636 1.19751 -0.609957 0.426957 -1.17816 -2.64418 -1.63686 -1.07768 0.469065 0.566998 0.0116012 -0.264784 0.871944 1.50564 1.17572 0.966534 -0.837326 -0.394169 -1.26571 1.33313 0.270908 1.12871 -0.712026 1.14312 1.08209 -0.102427 1.59177 1.36049 0.69465 0.807051 -0.52175 -3.48016 -2.27461 -1.26034 -0.492366 -0.684886 
1:64359 0.0764193 0.52313 0.324324 0.146393 0.0763456 -0.168831 -1.70342 -1.07762 0.812081 1.04527 -0.668996 0.0613315 1.21053 0.94276 -0.279885 -0.171014 -0.456663 1.60052 0.860246 -0.633411 -0.156329 1.98195 -1.05817 0.502012 -1.39607 -2.81384 -1.84903 -1.13376 0.648559 0.531193 0.066261 -0.13936 0.283864 0.759948 0.78075 1.11276 -1.03998 -0.690047 -0.899129 1.2739 0.331199 1.66289 -0.851283 0.33011 0.446291 -0.109634 0.574713 0.69156 0.396679 0.322313 -1.33554 -3.3726 -2.51514 -1.40782 -0.881673 -0.566092 
1:64468 -0.0764193 -0.5167 -0.330484 -0.136133 -0.0550712 0.17235 1.71598 1.09626 -0.812664 -1.04527 0.697586 -0.0439465 -1.18875 -0.931387 0.28384 0.190159 0.45084 -1.57218 -0.840333 0.655504 0.156329 -1.96244 1.05817 -0.502012 1.37342 2.7896 1.82793 1.12911 -0.637628 -0.513299 -0.0394889 0.196354 -0.214273 -0.690181 -0.710434 -1.0396 1.06188 0.726066 0.881717 -1.27757 -0.347915 -1.66316 0.830155 -0.336965 -0.464282 0.094945 -0.565196 -0.698704 -0.377934 -0.332244 1.3426 3.37768 2.51967 1.41732 0.891193 0.579741 
1:76686 0.982478 -0.618374 -0.34675 0.46875 0.429539 -0.536949 0.351128 -0.0985134 0.254661 -1.30588 1.91776 1.25402 -0.749291 -0.792404 0.0421043 0.0133115 2.1068 -0.628426 0.233157 0.479741 1.15879 -1.35526 -0.840584 -0.684349 1.79483 2.27551 1.49497 0.871488 -0.7021 -1.3161 -2.05691 -0.98863 -2.40302 -3.00934 -3.20205 -1.74742 0.791555 -0.0364919 1.62819 -0.251254 -1.94201 -1.91124 1.48718 -0.498316 -0.670694 0.385852 -0.843447 -0.557879 0.645698 -2.0192 0.0554555 1.07637 0.636441 -0.121145 -0.641786 0.217442 
1:81999 0.732397 0.790686 0.0645101 0.74655 0.666873 -0.528734 0.330988 0.693539 -0.135986 0.8427 1.70864 1.85546 1.09472 -0.0490724 0.586391 0.528998 0.0847908 1.50785 0.623756 0.151621 0.21553 0.00209669 -1.169 0.239128 0.739294 0.162049 0.525993 0.265598 -1.40718 -0.899271 -1.97288 -0.0989098 -1.4217 -1.14341 -1.99559 -0.432155 -0.191137 -0.473684 0.231517 1.95463 -1.22807 -1.08727 -0.0289171 1.49025 0.871364 1.15596 1.3768 0.992417 1.09751 -0.586034 -0.972209 -2.35298 -1.57177 -2.28984 -2.64589 -0.865121 
1:89572 0.123476 0.744685 0.121163 0.142144 -0.508853 0.871157 -1.11504 -1.27831 -0.0644309 1.39341 -1.52377 -0.648569 0.638237 0.581357 0.0496624 -1.07103 -1.14959 0.277621 -0.161321 0.169045 -0.272352 0.406161 0.321413 -0.0160914 -1.6402 -1.66564 -2.22343 -0.600938 0.251075 0.616028 1.20431 -0.503886 0.833745 1.87895 2.29872 0.648607 1.00356 1.52037 0.114113 -1.24636 -0.331263 0.78089 -0.110149 0.806351 0.645734 -0.0786592 1.08273 0.897128 -0.0858906 -0.899317 -1.44832 -1.78945 -1.10852 -0.29811 -0.213069 -0.5573 
1:102672 -1.9027 -1.47204 -1.1982 0.164558 -1.57228 0.237707 -1.29251 -1.10516 -0.302556 0.365018 -2.45076 -1.53927 0.69372 1.09829 0.189536 -0.712588 -2.74399 -0.235108 -1.6679 -0.161544 -0.919071 1.33347 0.964606 -0.215786 -0.984926 -0.457482 -0.999815 -0.646828 -0.0570419 0.527263 1.72521 -0.00673214 1.19408 2.00284 2.23026 0.138318 0.966165 1.74827 -0.257444 -0.49644 1.30497 0.707885 -0.317733 0.835282 0.439763 0.226456 1.1683 0.714039 -1.01647 -0.272526 -1.67499 -0.809087 -0.43857 0.0244119 -0.200643 0.0536223 
1:112239 1.00113 1.83435 0.796338 -1.03241 1.1076 0.856958 2.11898 2.0454 0.976711 -0.0484298 0.856696 0.0208608 -0.419132 -0.677145 -0.457405 0.489731 1.32219 0.13704 1.12637 0.725209 0.808529 -0.915703 -0.0759824 -0.466725 -0.719399 -1.77757 -1.02792 -0.661906 0.377799 0.038571 0.0417011 -0.127876 1.60133 1.48153 1.27431 0.463023 -1.83163 -1.92397 -0.5 0.207955 0.594048 -0.201081 -0.722079 0.478528 0.806783 0.578313 0.352876 -0.0755037 1.23907 2.01616 1.2577 0.121604 0.317443 0.452664 1.54099 0.41421 
1:112316 -0.692493 -0.089985 -0.375735 -0.294874 -1.03028 0.189307 -2.16693 -1.96795 0.0576932 1.27077 -2.29881 -1.09866 0.43434 0.644228 -0.122951 -1.27911 -1.36307 0.60871 -0.247239 -0.259021 -0.650434 0.478614 0.322011 -0.426627 -0.666879 -0.97173 -1.17794 -0.554242 0.639801 1.19588 1.22654 -0.794025 0.743661 1.65873 1.94517 0.17304 1.10544 1.16535 0.230385 -0.75197 0.34158 0.230301 -0.00958644 0.327184 0.0245164 -0.961159 0.855047 0.358601 -0.873884 -0.846045 -1.45897 -1.43343 -1.1592 -0.0619822 -0.232716 -0.228874 
1:120223 -0.317384 0.142487 0.71843 0.0747851 -0.0472997 -0.0933955 -1.31735 -1.1534 0.419742 0.90833 -2.10649 -1.8612 -0.398973 0.136407 0.382829 -0.727381 -0.739795 1.2481 0.847564 0.0477585 0.112349 1.37495 0.282057 -0.652435 -0.279755 -0.735546 -1.1156 -0.549849 0.728112 1.22057 0.995149 -0.341917 1.15987 1.92319 1.99861 0.742905 0.679895 -0.237812 0.675424 -0.822643 -0.351609 -0.0223049 -0.284235 0.267691 0.637415 -0.781086 -0.248858 0.733597 -0.702128 -0.490969 -1.4158 -2.32054 -1.88881 -1.09268 -1.2547 -1.27155 
1:132738 -0.317384 0.134347 0.726214 0.0619303 -0.0739343 -0.0977046 -1.33296 -1.17767 0.420106 0.90833 -2.14249 -1.88415 -0.426266 0.121508 0.377848 -0.751584 -0.732587 1.21213 0.822063 0.0199938 0.112349 1.35016 0.282057 -0.652435 -0.250723 -0.704514 -1.08888 -0.543792 0.71421 1.19834 0.961688 -0.413349 1.07286 1.83556 1.90908 0.650637 0.65242 -0.282747 0.69723 -0.81827 -0.330751 -0.0218843 -0.257848 0.276214 0.659864 -0.762801 -0.260417 0.742666 -0.725768 -0.478759 -1.42471 -2.32686 -1.89543 -1.1043 -1.26663 -1.28847 
1:139294 0.620028 -0.317829 0.0758363 0.75583 0.259629 -0.879335 -1.13401 -1.12563 -0.318182 -0.162479 1.2752 0.845539 -0.143513 -0.511585 -0.0990731 -0.0311776 0.445432 0.00828112 -0.0664909 -0.950038 -0.166198 -0.012607 -0.180103 0.253106 0.937332 1.7296 1.19414 1.29984 -0.183061 -1.11479 -1.345 -0.247962 -2.14381 -2.84571 -2.56416 -0.861404 1.48748 1.479 0.43233 -0.430655 -2.21016 0.042711 1.53887 -1.55814 -1.51866 -0.638712 -1.67709 -1.01398 -0.486197 -1.89945 0.131741 1.05598 0.678166 -0.0103592 -0.985766 0.0279419 
1:146717 0.493796 -0.396566 -0.0334355 0.689614 0.185519 -1.09043 -1.30381 -1.1147 -0.300113 -0.0256417 1.22043 0.895403 -0.00916004 -0.640912 -0.206969 -0.042474 0.371664 -0.0625794 -0.107844 -0.735125 -0.398466 0.0180286 -0.33448 0.398335 1.0311 1.823 1.41281 1.4279 -0.257005 -1.13442 -1.40083 -0.0913258 -2.10058 -2.80592 -2.56487 -0.707539 1.25466 1.17082 0.32622 -0.0967262 -1.74319 0.283333 1.91521 -1.33413 -1.26154 -0.530351 -1.57413 -0.90838 -0.528222 -1.76626 -0.195892 0.625275 0.374094 -0.122855 -1.13159 -0.0579537 
1:152000 0.999447 1.49159 0.0644266 -0.990338 0.709256 1.331 1.70565 1.70032 0.840033 -0.257779 0.97763 0.867274 0.506746 -0.270898 -0.564549 -0.0476876 1.44349 -0.616453 0.541824 0.50386 0.546829 -0.982783 -0.372371 -0.41525 -0.770006 -2.02113 -0.979411 -0.809543 0.0486462 0.0043004 -0.0909815 -0.598047 0.946125 1.00744 0.820293 -0.157693 -1.32548 -0.985935 -0.646114 0.482353 1.69933 -0.393898 -0.864405 0.479849 0.309391 0.412316 1.08354 -0.289229 0.99437 1.43311 0.768762 0.216299 0.399051 0.856077 2.32911 0.938593 
1:163268 -0.478437 -0.584387 -0.0920595 1.07597 -0.0181588 -0.776598 -0.86383 -1.23895 -1.01878 0.541539 0.350139 0.317243 -0.0113202 0.747531 0.83349 -0.560207 0.112637 0.166944 -0.156936 -0.158635 -0.143228 0.848589 0.660705 0.898246 0.369214 1.48475 0.264932 0.519199 0.00136187 0.160418 0.119194 0.153931 -0.369843 -0.230991 -0.35189 0.291764 1.54328 1.04911 1.37359 -1.44356 -2.30501 0.0028414 1.37574 -0.337633 -0.340348 0.369724 -0.544148 -0.0976145 -0.125742 -0.39707 -0.0615385 0.607019 0.698521 -0.0544143 -1.25529 0.039729 
1:169894 1.47714 1.24657 1.17346 0.578758 0.205985 -1.30495 -2.26765 -1.66697 0.285838 0.68869 -0.344556 -0.522798 0.866667 0.438956 -0.376985 -0.492013 0.125015 1.51577 1.39431 -0.511343 -0.552724 1.40494 -0.329597 -0.286945 -1.33529 -2.57717 -1.28543 -0.966735 0.0822989 0.774609 -0.981401 -0.843053 -0.925405 -0.447038 -0.326888 0.699683 0.593393 0.574506 -1.33824 0.0302542 -1.02534 0.87737 -0.460536 -0.544268 -0.0110791 -0.805843 -0.691174 0.711678 -0.42528 -1.13435 -0.732277 -2.74541 -2.45896 -1.58492 -1.56712 -1.44487 
1:177704 2.13596 2.37412 0.0455566 1.15988 -1.08664 -0.891162 -0.612047 0.0278678 -2.31941 1.4584 1.03535 1.61492 0.609565 0.0278722 1.67237 1.74147 -0.693806 0.72899 -0.459056 -0.27731 0.0917347 0.834996 0.48129 0.503679 0.0723305 -0.265236 0.172534 0.808556 -0.90701 -0.540102 -1.23336 -0.831234 -1.32189 -1.23323 -1.14163 -0.788686 2.33183 2.59809 0.625253 -0.152132 -2.4751 -1.45386 -0.422011 -1.40917 -1.59387 -1.63935 -0.724036 -1.42087 -1.09404 0.613553 1.32615 -0.695187 1.21772 1.16019 0.201238 1.02274 
1:179610 0.57829 0.864225 -0.73497 0.402539 -0.51401 0.249905 1.10215 1.46916 -2.06039 0.761685 1.35539 1.72932 -0.558399 -0.542367 1.85095 1.93572 -0.273019 -0.247429 -0.911375 0.270429 0.557627 -0.974142 0.456433 1.13765 1.56348 1.95498 1.43232 1.32342 -1.41912 -1.08878 -0.39229 -0.157387 -0.744 -0.724919 -0.930517 -1.11286 0.976228 1.12735 1.42824 -0.199705 -1.58471 -1.51982 0.00478479 -0.132391 -0.677798 -0.283811 0.40062 -1.11182 -0.244957 1.51636 1.61966 1.44976 3.08871 2.53014 1.6908 1.98996 
1:183304 2.02136 2.18926 0.381691 0.968563 -1.29281 -1.15534 -0.465704 0.408444 -2.22393 1.35932 0.829337 1.94046 0.885202 0.0118195 1.10647 1.70687 -0.67702 0.394693 -0.66237 0.034039 -0.202042 0.596466 0.275676 0.719025 0.223349 0.108633 0.772009 1.48812 -0.451172 -0.309653 -1.21149 -0.340308 -1.11297 -1.2372 -1.15555 -0.390538 1.96186 1.86688 0.776385 0.622098 -2.0113 -1.55589 -0.41366 -1.12557 -1.14197 -1.59116 -0.690273 -1.05642 -0.960326 0.454292 0.559128 -1.85256 -0.0317335 0.122195 -0.923597 0.30582 
1:186768 2.1501 2.52379 0.585895 1.47216 -0.664829 -1.10106 -0.849189 0.0799162 -2.29181 1.47957 1.42963 2.29515 1.36269 0.634667 1.37437 1.59874 -0.481026 0.765396 -0.184635 0.351393 -0.318033 1.34064 0.467389 1.40469 -0.20159 -0.656948 0.308094 0.663561 -0.480602 0.121855 -1.31018 -0.180963 -0.821144 -0.676659 -0.970528 0.291151 1.46201 1.50526 0.428265 0.177513 -2.21841 -0.480389 -0.353235 -1.1158 -0.950204 -0.943114 -0.61181 -1.02967 -0.762094 0.483171 0.722299 -1.85179 0.248136 0.627561 0.0447652 0.941014 
1:189053 -0.499711 0.07063 0.806081 -0.86346 0.412582 0.506319 -0.214716 0.0240694 1.9791 -0.0245684 -1.14377 -1.45942 -0.00070621 -0.688136 -0.775234 -1.16936 -0.498595 0.83857 0.904676 -0.680638 -0.277639 0.538084 -0.320501 -0.78872 -0.476712 -1.69669 -1.08554 -1.35201 0.340985 0.523707 0.430496 -0.256113 0.539477 1.11526 1.23599 0.446028 -1.19793 -1.78125 -0.877618 0.625076 0.855165 0.122559 -0.323684 0.887454 1.14584 -0.193355 0.729494 1.45818 0.156677 -0.241408 -1.37169 -2.88189 -2.86374 -1.97328 -0.749743 -1.61085 
1:201366 0.55055 0.736672 0.0700131 -1.04064 0.136824 0.84625 0.959271 1.45126 1.01777 -0.419291 -0.233852 -0.249224 -0.0289187 -0.776753 -0.829897 0.711758 -0.148228 -0.202992 0.12463 0.0483891 0.13448 -0.67237 -0.621499 -0.843872 -0.416391 -1.59752 -0.40697 -0.56612 -0.000789323 -0.110493 -0.0539252 -0.134227 0.450012 0.378079 0.559571 -0.146412 -1.40622 -0.827715 -1.50499 1.34878 2.16341 0.0618385 -1.36473 0.275213 0.312351 -0.348359 0.512899 0.0962461 0.137806 0.251934 -0.0830315 -0.598616 -0.718999 0.0768949 1.27389 0.00752048 
1:211977 0.598389 -0.0547154 -0.329923 0.906405 -0.718935 -1.07719 -0.412846 -0.511579 -2.35311 -0.0940401 0.290445 1.03905 0.639834 0.687309 0.552978 1.53784 -0.404898 -0.734227 -1.14854 -0.948899 -0.997793 0.978671 0.27719 0.153694 -0.287289 0.92913 0.751431 1.10681 -0.357934 -0.406076 -0.97314 0.546089 -0.695476 -1.41078 -1.24489 -0.278598 1.44506 2.68054 -0.242045 0.41508 -0.0991285 0.00813953 -1.16185 -1.38595 -1.43437 -0.605749 -1.73568 -0.899984 -1.58603 0.0246419 -0.00570278 1.11461 1.0066 -0.273565 -1.84874 -0.373948 
1:232141 -0.332786 0.280294 -0.24154 0.886885 -1.42684 -0.871811 1.02642 0.912245 -2.51177 0.81297 -0.184505 1.26101 1.30345 -0.789103 1.01273 1.63883 -1.32976 -0.625704 -1.5308 -0.652612 -1.11888 0.771902 0.155081 0.585689 1.00784 1.17938 1.6924 0.932932 -1.37076 -0.516541 -0.86645 0.940715 -0.582343 -0.456951 -0.938859 -0.0799606 1.2942 1.16859 0.801891 1.5577 1.20307 -1.19034 -1.10252 0.0308591 0.0203513 -0.0621576 -0.254998 0.103679 -1.54122 0.539246 -0.15469 -0.796077 -0.124439 -0.390812 -1.58356 -0.0860933 
1:259883 -0.0195238 -0.0475508 -0.554747 -0.147572 -0.21665 0.67268 1.03114 0.803706 0.376755 -1.01065 0.865158 0.77439 -0.176688 -0.263326 0.106872 -0.901958 2.4401 -1.36369 -0.108769 2.0532 1.73487 -2.73659 -0.532431 -1.44807 0.247076 0.445959 -0.102854 0.154458 0.248886 -0.0578642 0.734581 -1.30324 1.07011 0.837429 0.719551 -0.983172 0.209837 0.0816322 1.86371 -0.40377 -0.201676 -2.15957 1.59517 0.883109 0.253357 1.22167 1.47157 -0.564264 1.64731 0.843969 0.659365 0.377717 1.20731 0.824666 1.27547 1.45424 
1:273475 -0.0747426 1.02626 0.340282 2.03652 0.332219 -0.552537 1.27397 1.17069 -2.68039 1.67842 1.09249 1.49297 0.398821 0.699871 2.03077 2.0625 -0.400794 0.107312 -0.138623 -1.25997 -1.78986 -0.0329013 0.111666 1.36141 1.3957 1.33352 1.66201 1.87511 -1.49639 -1.01304 -0.270363 1.25495 -0.787683 -0.187497 -0.366376 -0.0310273 -0.431288 -0.284811 0.0897201 0.991645 0.477208 0.0303383 -0.390473 -0.0617492 -0.348463 -0.266361 0.271471 -0.398835 -1.65063 1.17961 1.27175 0.637856 2.1384 1.56311 0.296793 1.0037 
1:277602 -0.671528 -0.984439 0.14044 -0.461661 -0.113992 -0.362441 -0.0563919 -0.248378 0.14698 -0.464725 -1.08006 -0.704762 0.745088 -0.806878 -0.835717 1.30954 -1.85319 0.54813 -0.516761 -1.13116 -0.958623 1.71097 0.335277 0.406983 0.59528 0.64939 0.548047 -0.0952023 -0.366758 -0.0883418 -1.05876 0.374467 -0.879249 -1.16031 -1.39118 -0.211389 0.305237 0.582695 -1.04918 1.95263 0.85983 1.36352 -1.57791 -1.22704 0.0799492 -0.890541 -2.24336 1.0268 -1.48513 -1.23693 -0.884769 -0.291917 -0.872511 -0.693467 -1.70299 -1.13662 
1:308803 -1.82189 -1.54032 -1.81464 -1.59327 -0.836788 -0.905911 -1.0584 -1.21105 -0.792271 0.06875 -1.80171 -2.10582 -0.735781 0.434988 0.0985905 0.590746 -2.35517 0.267542 -0.456628 0.668826 0.596039 2.1887 0.44686 0.993421 -1.12031 0.343943 -0.329528 -1.22657 1.00653 0.996187 0.494133 0.43191 1.60297 0.850978 0.462344 0.598304 0.540193 0.708456 -1.38316 -1.59898 -0.282176 1.53333 0.0582234 -1.48162 -1.2905 -0.262615 -1.21518 -0.310819 -0.417011 0.27089 0.134057 -0.234422 -0.287478 0.00818261 0.312562 -1.19186 
1:327204 0.647468 0.318635 -0.238746 -0.666233 -0.87735 -0.148968 0.896398 0.425393 -0.786355 0.295664 -0.75367 -0.689515 -0.522533 -0.912743 0.286204 -0.0373125 0.727994 0.74 1.07266 -0.286471 -1.41362 -0.981156 0.0685387 0.490937 -0.293094 -0.286083 0.36972 -1.01092 -2.0283 -2.23372 -2.28707 -2.01221 -2.69928 -2.67461 -2.38941 -1.35799 0.154958 -0.0921239 0.157674 0.692802 -0.215853 -0.293046 -0.157704 1.98095 1.6687 1.18093 2.04376 1.00465 0.387179 -0.827661 0.500769 -0.0728703 -0.954893 -0.708138 0.0473954 0.247215 
1:334497 1.62796 1.72419 1.40678 -0.112903 0.0897375 0.76742 -1.49032 -1.00672 0.451104 1.84895 -0.558468 1.31107 0.520524 1.14693 -0.73488 -0.0306572 -0.0793041 -0.716241 -0.780768 0.385012 0.422645 1.85202 0.565068 -1.24292 -0.102995 -0.314682 -0.416956 1.06059 2.50518 1.2128 1.92334 1.64762 1.18432 0.967755 1.75934 1.57714 1.86265 1.51598 0.822057 -1.87941 -1.03853 -0.147772 -0.342269 -0.247294 -0.388117 0.595921 -0.163699 -0.862005 0.6598 -1.02158 -1.44429 0.685701 -0.624525 0.288136 0.318318 -0.149195 
1:336789 -1.04958 -0.874795 -1.3698 -1.56074 -0.363314 -0.600726 -2.00732 -2.18584 -0.558471 0.679382 -2.09752 -1.21008 -0.744648 1.79971 -0.379133 0.435361 -2.3218 0.0671066 -0.634248 -0.0302319 0.613808 3.35724 1.12858 0.614298 -1.67654 -0.371609 -0.909467 -0.461306 2.96074 2.6852 2.58046 1.60162 3.21527 2.51175 2.59251 1.98432 1.40074 1.36941 -1.30265 -3.30937 -1.42659 1.93825 0.184476 -1.80606 -1.72898 0.484814 -1.59924 -0.952859 -0.0203604 0.181993 -0.438965 0.710824 -0.345274 0.413433 0.578502 -1.09859 
1:345717 0.182024 0.171856 -0.129706 -0.964314 0.0339249 -0.211216 -0.733007 -0.822127 -0.67904 0.40852 -2.23949 -2.23457 -1.57959 1.27574 0.213886 0.183324 0.0827702 -0.257308 0.115244 1.30498 1.46149 1.42129 0.607601 0.271925 -2.19003 -1.62111 -1.99863 -1.68087 1.8968 2.34006 2.14275 0.395898 2.72707 2.72074 2.85042 1.58109 0.343976 0.961737 -0.568801 -3.30291 -1.22216 1.01318 -0.430539 -0.512724 -0.760373 0.901112 -1.54054 -1.30341 1.20058 0.390513 0.269399 1.62423 0.838677 1.63012 2.21034 0.356702 
1:351221 -0.364714 -0.951035 -1.46386 -2.33563 -0.13165 1.11279 0.510196 -0.512232 -0.124663 -0.22791 -1.45276 0.319323 -0.519312 1.07276 -0.541804 0.430325 0.126405 -1.05298 -0.530416 1.42879 1.49978 -0.267594 0.798218 -0.522856 -0.944866 0.596257 -0.636667 0.0505597 1.48691 0.823896 1.15693 0.212362 1.93478 0.975188 1.04087 0.0996474 1.71259 1.84408 0.441471 -1.60518 -1.06994 -0.0177258 0.348294 -0.276986 -0.228696 2.20558 -0.0319276 0.0859085 1.39857 0.151273 0.47306 1.9439 0.703269 0.705437 1.59928 0.183031 
1:352600 -1.11993 -0.602738 -0.0685148 0.156885 0.495338 -0.213043 -1.64746 -0.890099 0.807005 -0.139888 0.12547 0.393014 0.0908958 0.449176 -0.670376 -0.443682 -1.05593 -0.779141 -1.27871 0.477208 1.27049 0.654274 -0.076476 -0.803154 0.460724 0.579045 0.00892115 1.14323 2.26253 2.14768 2.6055 1.47077 2.87449 2.62078 2.52359 0.939671 0.327512 0.675044 -0.0823719 -1.07706 0.128923 -0.262855 0.495328 -2.09793 -1.94359 -1.21414 -1.69924 -1.42938 -0.659843 0.557322 -0.505365 0.0222973 1.20774 0.779133 -0.245212 -0.121626 
1:353892 -0.441042 -0.263349 -0.057605 -0.498932 -0.567513 0.408086 -0.622412 -0.860141 -0.0814714 0.928556 -1.28167 0.803571 0.599676 0.97703 -0.764936 -0.635829 -1.51168 -1.27559 -1.7234 -0.569646 -0.721996 2.17905 0.694539 0.0146251 -0.104628 0.468697 0.46371 1.07982 1.44108 0.74539 2.37622 2.40675 1.33157 1.21263 2.00656 1.66035 2.10164 2.09683 0.180097 -1.37336 0.588562 0.176256 -1.09941 0.296438 -0.0265743 1.28109 0.669929 -0.377374 0.0420898 0.221123 -1.02296 1.59145 0.0449808 0.0991611 -0.299249 0.0315078 
1:354903 -0.487135 -0.324337 -0.232065 -0.554747 -0.681659 0.379098 -0.703704 -0.939846 -0.109089 0.951921 -1.30987 0.78457 0.51877 0.970958 -0.764816 -0.632516 -1.60503 -1.28152 -1.77761 -0.676197 -0.740509 2.09807 0.646736 -0.160808 -0.063667 0.521583 0.540375 1.09451 1.29763 0.691518 2.30167 2.23207 1.1778 1.06357 1.86318 1.45653 2.05932 2.01136 0.337156 -1.45031 0.64472 0.19881 -0.939529 0.39887 0.0818877 1.39979 0.639864 -0.365545 0.0851299 0.297282 -1.07744 1.63213 0.0834098 0.170465 -0.251799 -0.0506836 
1:356146 1.11993 0.602738 0.0685148 -0.156885 -0.495338 0.213043 1.64746 0.890099 -0.807005 0.139888 -0.12547 -0.393014 -0.0908958 -0.449176 0.670376 0.443682 1.05593 0.779141 1.27871 -0.477208 -1.27049 -0.654274 0.076476 0.803154 -0.460724 -0.579045 -0.00892115 -1.14323 -2.26253 -2.14768 -2.6055 -1.47077 -2.87449 -2.62078 -2.52359 -0.939671 -0.327512 -0.675044 0.0823719 1.07706 -0.128923 0.262855 -0.495328 2.09793 1.94359 1.21414 1.69924 1.42938 0.659843 -0.557322 0.505365 -0.0222973 -1.20774 -0.779133 0.245212 0.121626 
1:357652 -0.340865 -0.221081 -1.63922 1.00357 -0.26794 -1.33531 -0.445337 0.393238 -1.93971 -0.640995 0.915124 0.172247 -0.928897 1.03132 1.1779 1.22575 -0.85016 0.795281 0.0605971 -0.329 -0.0901276 -1.04708 0.101926 1.2495 -0.319876 -0.391837 0.203621 -0.13532 -0.339209 -0.334618 -1.1886 -0.107703 -0.222758 -0.737982 -1.22349 -0.744267 -1.91919 -0.777385 -1.34904 1.00865 0.291439 -0.404291 -0.109211 -0.181643 -0.332072 0.249397 -0.26414 -0.552332 0.0521021 0.576118 0.378009 -0.354041 0.780931 0.485298 1.32915 1.31332 
1:367514 -0.620955 -1.13869 -0.422001 -1.24748 -0.498122 1.30822 -0.613878 -0.409266 1.19266 -0.960985 0.367025 1.08539 0.354328 -1.04367 -1.22724 -0.135803 -0.596175 -1.83959 -1.58902 1.22575 1.33867 1.60103 -0.0857688 -0.902386 0.531543 0.811797 -0.182565 0.0407366 0.464652 1.03024 0.209652 -0.0613533 0.465497 0.0187311 -0.70768 -0.710396 1.05681 1.26092 0.275887 0.173905 0.362448 0.84201 0.899119 -1.36075 -0.866545 -0.349991 -1.38578 -0.414838 0.044171 -0.433224 -1.76348 -0.922394 -0.795426 -0.705335 -0.504562 -0.374242 
1:373313 0.628648 1.10907 0.375298 1.2599 0.501128 -1.20979 0.585225 0.331074 -1.13478 0.923124 -0.39093 -1.08422 -0.529704 0.751672 1.15462 0.0524641 0.715497 1.7498 1.61297 -1.4158 -1.33867 -1.56371 0.181512 0.861405 -0.332199 -0.595991 0.416444 0.0014007 -0.513492 -1.15925 -0.424415 -0.0856514 -0.817501 -0.353858 0.363224 0.558787 -0.680395 -1.00995 -0.0752531 -0.200297 -0.631498 -0.636761 -0.932149 1.39026 0.852378 0.243353 1.41933 0.437762 -0.134688 0.622502 1.98792 0.839707 0.792981 0.856247 0.615292 0.433256 
1:373512 -0.970731 -1.53323 -0.44871 -0.760355 -1.19889 1.34135 -0.248981 -0.569896 0.39893 0.220453 -1.30428 0.7116 0.0158175 -0.299158 -0.860863 0.209903 -1.44308 -2.38821 -2.68492 0.0366146 -0.374213 2.33658 0.530426 -0.93479 1.29959 2.16276 1.21535 1.43905 0.382922 0.065668 1.66618 1.12005 -0.189706 -0.114236 0.57713 -0.251444 1.86156 1.80531 1.14395 -0.313935 1.52269 0.539469 -1.16462 0.152465 0.136532 1.24407 -0.267168 -0.419122 0.14409 -0.138197 -2.43763 1.90059 -0.342693 -0.0597668 -0.596285 -0.601102 
1:382187 -1.17523 -0.978024 0.158937 -0.256245 0.487809 -1.83352 -1.02903 -0.479594 1.09217 -0.591136 -0.265504 -1.27363 -1.95455 -0.69421 -1.18859 0.123894 -0.871563 -0.245549 -0.889753 -0.950751 -0.517887 2.63254 -0.278605 1.57465 -1.58393 -2.48324 -2.10849 -1.81234 -0.0608996 0.338911 -0.029323 -0.31856 0.899172 1.00863 1.25892 1.0642 -1.83838 -1.54653 -0.820829 -0.148937 -0.21193 2.36308 -1.07935 -0.316563 0.55551 -0.584063 -1.23444 -0.230398 0.475832 1.08546 0.220083 -0.832165 -0.364897 -0.593696 -1.15925 0.10239 
1:382506 1.16776 1.16049 1.1026 -0.167093 1 2.65205 1.40957 1.08724 -0.174768 1.31933 0.744149 1.15868 1.39242 0.198475 0.419345 -0.352659 1.44287 -0.601832 0.528182 1.41743 0.851932 -2.25401 0.435628 -1.54168 1.52222 1.8972 1.84629 0.856966 -0.571269 -1.02844 -0.781856 0.57964 -1.41207 -1.45129 -1.40723 -0.654726 0.647522 0.893763 0.222425 -0.247965 -0.655702 -2.04156 0.486008 -0.0573209 -0.604263 1.07594 0.409895 -0.146498 -0.717486 -1.01917 -0.197032 1.88551 0.987546 0.589206 0.92533 0.62028 
1:392641 -0.239886 0.820753 1.63728 -0.141531 2.32507 2.02105 2.69883 2.2504 1.93212 0.818842 2.25085 1.3844 1.16026 -0.224209 -0.209615 -1.30144 1.65644 -0.322682 0.704426 1.65013 1.06351 -2.99773 -0.510386 -0.517282 1.02449 0.463236 0.155356 0.811122 -0.967924 -1.13186 -0.419284 0.1145 -0.944653 -0.521347 -0.59108 0.00488057 -0.932295 -1.79944 1.55898 1.08619 0.184937 -1.22051 0.961397 2.01459 1.38295 1.18821 2.4041 1.42184 2.51006 -0.450563 -0.490928 -0.10824 -0.436712 -0.852903 0.388826 0.356853 
1:394914 0.568893 0.640625 -0.513944 1.29285 -0.788139 -2.36978 -0.538389 -0.403547 -0.836471 -0.402321 0.959021 0.338583 -0.929381 -0.329879 0.496206 1.5364 -1.11134 1.18968 0.190401 -2.12048 -1.29857 1.74517 -0.510838 1.84622 -1.30793 -2.06774 -1.38022 0.00173962 0.228544 0.923761 0.540101 0.0555362 0.807192 1.3384 1.18297 1.09479 -0.934252 -1.27022 -1.05858 0.546386 -0.336664 1.21882 -1.17242 0.290737 0.231361 -0.424928 0.143063 -0.373843 0.576534 0.644593 0.674224 -2.1093 -0.941841 -0.194145 -0.413736 -0.813848 
1:401196 -1.23273 -1.14856 -0.487248 0.278151 -0.718152 -2.27361 -1.59219 -1.07517 0.290423 -1.52012 -0.383325 -0.967471 -1.5392 -0.683323 -0.42096 0.574455 -1.45551 0.0950243 -0.847346 -1.87799 -1.00748 2.14627 -0.399443 1.27279 -1.60838 -1.84817 -1.73371 -1.24365 1.1188 1.30675 0.976561 -0.195362 1.74118 1.70049 1.55087 1.10695 -1.48192 -1.29869 -0.657664 0.00481897 0.0868437 1.84799 -0.691553 -0.482311 0.199388 -1.03323 -1.06418 -0.194763 0.78773 0.621977 0.0983454 -1.82325 -0.704628 -0.247269 -0.483149 0.0344154 
1:402873 1.23273 1.14856 0.487248 -0.278151 0.718152 2.27361 1.59219 1.07517 -0.290423 1.52012 0.383325 0.967471 1.5392 0.683323 0.42096 -0.574455 1.45551 -0.0950243 0.847346 1.87799 1.00748 -2.14627 0.399443 -1.27279 1.60838 1.84817 1.73371 1.24365 -1.1188 -1.30675 -0.976561 0.195362 -1.74118 -1.70049 -1.55087 -1.10695 1.48192 1.29869 0.657664 -0.00481897 -0.0868437 -1.84799 0.691553 0.482311 -0.199388 1.03323 1.06418 0.194763 -0.78773 -0.621977 -0.0983454 1.82325 0.704628 0.247269 0.483149 -0.0344154 
1:407549 0.909683 1.09468 0.659814 0.976852 0.702164 1.12658 1.77372 1.61559 0.368318 1.226 0.477552 -0.382403 0.538309 -0.0681627 -0.649144 -1.88511 0.739963 0.329605 0.625579 2.52252 0.878385 0.516201 0.709835 -0.182639 0.72087 -0.458089 0.401068 -0.576607 -2.19292 -1.72172 -1.59935 -0.404359 -1.82438 -1.07743 -0.530072 0.0886114 1.2862 1.38389 -0.378995 0.23363 0.171383 0.32985 0.19867 0.963822 0.954244 0.93246 0.487429 0.701421 -0.732203 -0.611633 -0.758197 0.331288 -1.27302 -1.1754 -1.31024 -0.488088 
1:407682 0.867289 0.966165 0.328378 -0.455753 0.451495 1.86978 1.15442 0.605578 -0.517542 1.54028 0.0779715 1.0553 0.995526 0.673893 0.50126 -0.649472 1.35111 -0.22053 0.679964 1.63831 0.983946 -2.26909 0.221309 -1.1786 1.78432 1.9975 1.90278 1.30492 -1.23267 -1.28564 -1.06458 0.233985 -1.78761 -1.69498 -1.52621 -1.07992 1.48366 1.21666 0.88182 0.00953037 0.138706 -2.032 0.428095 0.389974 -0.301406 0.808284 0.92944 -0.0717052 -1.01112 -0.666137 -0.0659188 2.17525 0.952277 0.372981 0.526961 0.205845 
1:419642 0.101627 -0.64523 -0.618363 -1.43702 0.17512 0.858556 0.894212 0.286289 0.21663 0.251364 -1.51061 -0.490417 -0.728943 -1.03301 -1.18765 -0.843542 0.376787 -1.80314 -0.708718 0.539499 -0.892384 0.903541 0.162995 -0.0692474 1.22815 2.34992 1.61859 1.15297 0.4623 -0.508844 0.185113 -0.0643764 -0.223941 -0.730951 -0.439949 -1.11033 1.41234 1.8819 -0.147788 -0.448432 1.36432 1.58176 0.412698 0.275485 0.0827259 0.184523 -0.218534 0.555868 -0.73494 -0.755877 -1.21214 2.33045 -0.449522 -1.12547 -1.79928 -1.31917 
1:423542 -0.282871 -1.03189 -1.16132 0.0496756 -1.92289 -1.55698 -1.85427 -1.51307 -1.73621 -1.04896 -1.06687 -0.309511 -0.32558 -0.443339 0.160552 1.62277 -1.86299 -0.641634 -1.41427 -0.894802 -0.299896 3.56947 0.613827 -0.157949 -1.39777 -0.887453 -0.613691 -1.27198 1.1094 1.55255 -0.00211665 -0.147829 1.3535 0.754242 0.0946447 -0.134265 0.846388 2.06438 -1.66969 -0.64491 -0.525358 1.79822 -0.325738 -2.44237 -1.40625 -0.367255 -3.08185 -1.17754 -1.96875 -0.357344 -0.776622 -0.412804 0.0564888 0.0952466 -1.07678 0.115658 
1:423591 -0.243473 0.0356886 -0.0165334 0.839061 -0.687718 -0.018967 -2.26054 -1.26965 -1.42979 -0.219408 -0.514219 -0.134339 1.17303 1.55729 1.29215 0.579141 -1.2841 0.626052 -0.26115 0.311503 2.02626 0.363187 1.45485 -1.39056 -1.3777 -1.22715 -0.892157 -1.75615 0.612565 0.591822 -0.0743318 0.627846 0.70822 0.00948265 0.0639387 0.579592 0.681651 1.29845 -0.0882353 -1.6653 -2.12684 -1.75042 0.471052 -2.98588 -2.12674 -0.705493 -2.38139 -1.70097 -2.31688 0.0891529 0.425295 -0.805942 1.47189 1.78287 1.9389 1.89784 
1:434493 0.563427 1.15787 0.406069 1.62198 1.12861 0.11492 -0.667337 0.273114 -1.30641 1.54592 0.242364 -0.36744 0.946694 0.462238 1.59324 0.830233 0.662438 2.34417 1.82868 0.161256 1.1307 -0.917924 1.61444 -0.767926 0.590863 -0.228848 -0.479813 0.30446 -0.969367 -0.528137 -0.81151 -0.294551 -0.537559 -0.103586 -0.00358274 -0.199443 1.48257 1.59371 0.320052 0.308132 -1.58094 -1.25141 -1.52657 0.75538 0.495843 0.164006 0.630187 0.222568 0.15951 1.49053 0.749724 -0.474666 0.939214 1.38087 0.781373 0.38073 
1:443335 -0.0577483 -0.820898 -0.364574 -1.40682 -0.981469 -0.109515 0.947971 0.209571 1.23431 -1.18386 0.349806 0.517387 -0.222336 -0.284963 -1.67591 -0.447351 -0.657449 -2.11227 -1.60517 -0.374555 -1.54655 0.705863 -1.19497 0.882675 -0.155635 0.531224 0.911173 0.366987 0.378716 0.462633 0.764252 0.26283 -0.0383559 -0.22572 -0.629866 -0.197106 -1.43332 -1.48401 -0.757332 -0.0958262 1.36069 1.36668 1.72523 -0.606352 -0.462976 0.193761 -0.234602 0.0530629 -0.402025 -1.76221 -1.02623 0.272276 -0.88596 -0.948728 -0.339311 -0.182751 
1:445916 -0.417539 0.994372 0.652571 -0.238246 0.442324 -0.238009 -0.993349 -1.19257 -1.16094 1.26778 -1.14333 -1.19349 -0.0733488 -0.746749 2.13296 2.2258 0.726585 1.76619 1.59832 0.42495 2.01661 -1.05163 0.972508 -0.327638 -0.357934 0.633327 -0.633321 -0.750529 2.20592 1.07263 0.693717 -0.523524 1.76287 0.940643 0.36337 -0.238343 -1.15189 -1.55737 0.282356 1.14022 -0.785369 -1.57889 0.0768565 0.013658 -0.228389 0.101237 0.553212 -0.197782 1.72105 1.80675 1.79735 -0.92 0.760284 0.564933 1.06182 -0.190084 
1:456087 -1.03725 -2.15715 -0.45415 -1.30876 0.280536 -0.759906 0.0757429 -0.108645 1.35326 -1.27918 -2.37327 -2.29831 -2.22172 -0.984781 -1.47976 0.174349 -1.3392 -0.66994 -1.09387 -0.339526 -0.347734 2.39806 -0.518755 0.472508 -0.178407 0.362425 -0.00423002 -0.0645059 1.25166 1.1135 1.08789 -0.157177 0.93459 0.481052 0.36841 -0.374433 1.51427 1.39289 -0.848315 0.0603966 2.59061 3.24739 0.277482 0.988971 1.03177 0.77929 0.237614 0.859229 1.26081 0.898241 -0.097287 1.24467 -0.546197 -0.48362 -1.42351 -1.06934 
1:478087 0.427645 1.12518 0.441534 1.09828 -0.453915 -0.285511 0.0969676 0.218086 -0.190179 -0.165818 2.04834 1.89122 0.543013 0.690971 0.788072 0.588755 -0.18872 0.156647 0.00838733 -1.19332 -0.965894 -0.784266 -0.448551 0.1883 -0.6 -1.2299 -0.332831 -0.105025 -0.469027 0.341486 -0.0758268 0.510783 0.0997458 0.518801 0.0430789 0.647006 -2.47187 -2.45144 -0.0790308 0.518509 -0.923673 -0.696822 0.339453 -0.782979 -0.39802 -1.0156 -0.479046 -0.537213 -0.335991 -0.400499 -0.238833 -1.91574 -0.182083 0.0806469 1.4576 0.937611 
1:479631 1.03837 1.40722 -0.255034 -1.45638 0.229689 0.63485 -0.174124 -0.25273 -0.948771 0.92297 -0.203488 0.0563164 0.196313 -1.30111 0.349952 0.490327 1.92883 -1.16069 0.389254 1.64837 1.20292 -1.28642 0.0891628 -0.409091 1.15576 2.62078 1.81253 2.04009 1.09067 -0.894218 -0.599244 -0.368574 -0.0336991 -0.900192 -0.848799 -1.07674 -1.13913 -1.19379 1.23552 -0.755495 -0.394237 -3.15673 0.229919 0.139269 -0.46802 0.969678 0.156798 -0.313633 0.0408479 -0.570318 0.853919 0.416893 1.21339 1.16609 0.894247 0.354764 
1:481512 -1.49986 -1.65899 -1.91597 -0.997012 -2.60335 -1.40172 -1.98562 -1.72071 -1.71708 -1.05018 -0.968284 -0.951613 -0.238401 0.940894 0.175554 0.942008 -2.11906 -1.80638 -2.45381 -0.460198 -0.496141 2.82623 0.858772 0.825838 -1.02703 -0.154746 -0.157997 -0.727664 -0.301523 -0.23647 -0.267842 1.07658 0.39426 0.171813 0.0799018 0.579398 -2.02464 -1.08565 -0.8765 -1.73731 0.244168 -0.311062 -1.07589 -1.20217 -0.36688 0.48468 -1.40441 -0.221278 -1.55015 0.354473 -0.172522 0.888704 1.44194 0.745944 0.463676 1.08425 
1:482246 0.155149 0.106328 -1.19026 -0.865478 -2.53753 -1.08543 -2.27419 -1.81808 -1.07127 -0.815197 -0.514813 0.0367805 -0.14414 -0.539817 0.0630078 1.15937 -0.867181 -0.729226 -0.8961 -0.891794 -0.649378 0.447699 0.454741 -0.107143 -0.246875 0.672309 0.508282 0.20941 1.13145 1.18375 0.491483 0.0178809 0.694161 0.317505 -0.105173 -0.226087 -1.70735 -1.57585 -0.148098 -1.01196 -0.817304 -1.45555 0.428626 -2.20513 -1.26197 -0.950193 -2.31599 -1.04194 -1.39124 -0.7838 -0.178214 -1.49582 0.527054 1.74055 2.38178 0.944315 
1:489342 0.0827417 0.152523 1.17305 1.07062 2.69116 1.17897 2.3534 1.89838 0.931473 0.9767 0.748531 0.14293 0.178232 0.749293 0.218896 -1.07432 0.748373 0.835435 0.897773 0.742711 0.56177 -0.383205 -0.609341 0.00139266 0.0884758 -0.803512 -0.706883 -0.201469 -1.23995 -1.31965 -0.407231 -0.0344628 -0.783784 -0.380625 0.0575392 0.134889 1.84572 1.7984 0.0994108 0.910286 0.693186 1.52789 -0.224583 2.13208 1.21373 0.77284 2.20122 0.984492 1.29513 0.950877 0.158687 1.55864 -0.329525 -1.60649 -2.23719 -0.970549 
1:501662 1.05954 0.835243 1.04478 0.760754 1.6661 1.4448 0.536935 0.653671 -0.48088 0.690101 0.822079 0.561605 1.01678 1.25667 0.72549 -0.884389 1.3568 -0.525005 0.298107 1.51917 1.31777 -0.533361 -0.10262 -0.496425 -0.197489 -0.00647282 0.0885095 0.922955 -0.194685 -1.82399 -0.55896 0.167752 -0.484334 -0.981043 -0.0352177 0.188849 0.908962 1.37025 0.878119 -1.48603 -1.15351 -1.39443 -0.20736 -0.368303 -0.763336 -0.129554 -0.567201 -0.584881 -1.42026 -0.213932 -0.430673 0.972222 0.851197 -0.214049 -0.920901 0.112067 
1:522685 1.21139 2.04664 1.02106 1.82588 1.0845 1.295 1.59532 1.7531 -0.0109131 1.97822 2.54153 2.26341 1.58595 0.125164 0.5144 0.0168108 0.947404 1.74906 1.53021 -0.20183 0.0725304 -2.01289 -0.231479 -0.559637 1.04042 -0.97877 -0.692171 -0.6271 -1.42368 -0.483992 -1.13216 0.11783 -1.7362 -0.785545 -0.795653 0.0915532 0.0799551 -0.414015 0.428747 1.77563 -0.817768 -0.573163 -1.39344 2.20126 1.55841 0.832073 2.11519 0.980139 1.8366 0.830661 0.0321717 -1.19644 -1.25342 -0.799031 -0.00235243 -0.023408 
1:523820 0.290055 -0.504524 -1.51787 -1.02783 -2.07156 -0.567891 0.00067685 -0.0887486 -0.507675 0.572311 0.982823 1.25541 -0.456513 0.45474 -2.0057 0.713067 -0.247645 -1.84719 -1.85027 0.296372 -2.18248 -0.0194178 0.0649487 -0.640635 2.74679 2.30495 1.69 1.22146 -0.427588 -0.521056 -0.589361 -0.960849 -2.6975 -2.54836 -2.6141 -2.26891 0.401617 -0.327673 0.402525 0.818234 0.161455 -0.677315 -1.67734 0.513885 1.2905 2.3888 -0.193026 1.10606 0.128642 -0.959641 -1.23769 1.03982 -0.488439 0.926866 0.539875 0.800353 
1:526860 -0.565842 -1.09746 0.0462071 1.08977 -0.529888 -0.58219 -0.0198912 0.145845 0.648779 -0.590532 0.181658 -0.233447 -0.633897 1.22426 -0.127772 -0.97038 -1.77032 1.48144 0.00185494 -1.76377 -1.31769 1.54058 0.0287988 0.776502 -1.5312 -3.07501 -2.18987 -2.49035 -1.18431 1.13923 0.188757 0.23694 -0.184399 0.940502 0.669593 1.14817 1.06472 1.05202 -1.34643 0.171884 0.243069 3.50121 0.140951 0.589849 0.918283 -0.884367 0.361212 0.86 0.172832 0.844828 -1.24444 -0.653689 -1.65501 -1.58938 -1.1027 -0.520565 
1:533127 0.612603 1.14855 -0.0550454 -1.13443 0.547964 0.618878 0.0275049 -0.136011 -0.708596 0.625768 -0.0932371 0.335915 0.653374 -1.18254 0.191027 0.943349 1.71955 -1.42359 0.0242437 1.72461 1.28872 -1.5276 -0.0287988 -0.810686 1.4954 3.0335 2.17255 2.51169 1.18721 -1.19047 -0.203948 -0.246887 0.20822 -0.93886 -0.669752 -1.15978 -0.98588 -0.931194 1.3575 -0.280553 -0.249167 -3.45465 -0.132337 -0.607461 -0.959507 0.817972 -0.370306 -0.885048 -0.157873 -0.821567 1.27606 0.62927 1.65705 1.61783 1.13043 0.542271 
1:543617 -1.24368 -2.71453 -1.44397 -0.842808 -1.62181 -1.41806 -2.48815 -1.61463 -0.211802 -1.71321 -2.73017 -2.73003 -2.43635 0.598712 -0.703246 0.311172 -1.6987 -0.14864 -1.26114 -0.678359 -1.10463 2.32588 1.3152 -0.0671665 -0.47304 0.456618 -0.152672 -0.544551 0.645739 0.733141 0.870303 -0.608361 0.441285 0.0496576 0.250187 -0.561449 1.71914 2.00202 -0.872031 -1.51172 -0.128427 1.14431 -0.388902 -1.39195 -0.138598 -0.112645 -2.08198 0.120288 -1.46717 0.586133 -0.562041 1.17495 0.766557 1.25657 0.169468 -0.00370055 
1:549168 -0.235187 0.790388 -0.0966908 1.8151 -0.830453 -0.408587 -0.0437923 0.120747 -1.71699 0.599831 1.66242 1.75842 1.25113 1.26421 1.59579 1.42569 -0.973443 0.7045 -0.403084 -1.0274 -0.239895 -0.0694625 1.00917 0.112667 -0.527376 -1.19015 -0.761194 -0.47063 -0.981016 -0.0502064 -0.200874 1.04451 -0.379518 0.102287 0.126003 0.948214 -1.17939 -0.700875 -0.2846 0.659476 -0.443405 -1.03236 -1.77515 1.06079 0.947695 0.491407 0.621515 0.426724 0.636757 1.86481 0.0183857 -1.75896 0.291996 0.34394 1.48476 1.76061 
1:565281 1.41199 0.686503 -0.376188 0.447884 1.24356 0.404127 0.067054 1.35951 -0.000934219 -0.364083 -0.238431 0.216565 -1.78026 -1.3278 -0.562682 0.489847 -0.34771 0.500879 0.131312 -0.437522 -0.151854 0.482446 0.171976 -0.34391 0.538159 -0.458229 -0.203809 1.36251 -0.158952 -0.316592 -0.469529 0.494155 -0.153057 -0.0363222 0.563257 0.51858 0.878246 0.863752 0.128926 -0.270633 0.465061 -0.350511 -2.68126 1.28167 1.33682 -0.573025 -0.777588 0.515021 0.0564396 0.21058 -0.473709 -0.75346 -0.422901 0.832078 0.349276 0.317387 
1:569564 -0.849384 -1.8188 -0.469354 0.157756 -0.859223 -0.72915 -0.295575 -1.03091 -0.711208 -1.40831 -0.333985 -0.823118 -0.974062 -0.527702 0.967041 1.18808 -0.127264 -0.76914 -0.964471 -1.07213 -0.332641 -0.843465 0.201611 1.18589 1.83882 2.17817 0.419829 1.23365 -0.654467 -0.675339 -0.824203 -0.754201 -1.15374 -0.991506 -1.14226 -2.01462 1.08588 0.536798 0.646839 0.859854 -0.708128 -0.560289 -0.229339 0.461844 -0.0486097 -0.301326 0.0693764 0.3935 0.144098 0.120332 -0.720572 0.219545 0.167413 -0.554582 -1.94249 -0.561404 
1:570378 -0.280633 -0.72306 1.14217 -0.601639 0.534182 1.62662 -0.116917 -0.157463 2.22026 0.230638 0.0630244 -0.218163 1.61343 -0.0998281 -1.38958 -0.901736 1.27152 -0.840838 0.169052 -1.10278 -0.35996 -0.722306 -0.0176556 -0.721157 1.55012 1.25485 0.282234 1.17152 -0.384874 -1.19513 0.265922 -0.218719 -1.8181 -1.62641 -0.765721 -0.816187 0.608534 0.231934 0.479058 0.634294 -0.795872 0.178839 0.692886 -0.438873 -0.221951 0.573789 -0.258031 0.396089 -0.216401 -1.04901 -2.20382 -0.298434 -1.21963 -1.81848 -2.54811 -1.47124 
1:589909 0.300081 -0.652059 2.03607 -0.878017 1.30074 1.12756 -0.426123 0.567856 2.69884 -1.05915 -0.879673 -2.17643 -1.52813 -0.998595 -2.01817 -0.137883 1.68793 -0.769231 -0.0925963 1.77505 0.897352 -1.79685 -0.270819 -1.60375 1.28643 0.14815 0.730278 -0.373075 0.649703 0.715435 -0.871662 -1.1732 -1.187 -0.932462 -1.5551 -1.32159 -0.238773 -0.416089 0.221264 0.821631 -0.436707 -1.03294 -0.138903 -0.110444 0.354291 -0.146489 -0.772472 0.891078 0.253584 -0.782483 -0.676415 -0.650208 -1.33253 -0.869509 -0.729075 0.044955 
1:596277 2.36284 2.21906 2.52823 -0.0803979 2.00145 1.13308 -0.429091 0.206808 2.71264 0.953866 0.931703 -0.0111315 0.185396 0.0373438 -1.62401 -1.19624 3.31114 1.78084 3.42146 0.95679 0.345951 0.157341 -1.06758 -0.807412 0.321516 -0.790888 -0.352119 -0.81197 -0.4773 -0.620084 -1.17674 -1.41508 -1.23357 -0.887578 -0.878698 0.309028 0.00981474 -0.47087 -0.344894 -0.699119 -1.87907 1.22508 1.25224 0.69708 0.600935 1.02364 0.37379 0.20211 1.93848 -0.928274 0.597684 -0.211891 -0.478053 -1.18379 -1.09182 -1.46973 
1:601839 -0.916643 -1.0457 -0.267117 1.74155 1.05103 -0.652967 1.66462 1.12861 -0.600896 -1.16216 0.164508 -0.144963 -1.39381 0.677843 1.30287 0.422309 1.56499 0.34579 1.02261 0.492024 0.0643841 -0.826149 -0.261474 0.958481 0.902844 1.44377 1.01099 1.62969 -0.352558 0.195701 -0.0656353 0.135337 1.27482 1.06419 0.240506 -0.467991 -0.394765 -0.919798 0.23263 -0.392544 0.468739 0.290983 0.602727 -0.686109 -0.843563 -1.04091 -0.511719 -0.436436 -1.21206 0.081509 1.9538 2.00111 2.19046 2.46921 1.86493 1.44381 
1:622730 -1.07258 -1.14945 -1.85597 -0.654806 -1.39182 0.466014 1.05135 -0.158261 -1.10633 -0.391534 0.745271 2.29803 0.663653 -0.718161 0.299518 -0.282636 -1.09509 -2.46264 -3.01042 -0.434186 -1.15388 -0.861367 0.379605 -0.0460846 1.85919 1.81444 1.10613 1.24341 -0.302567 -0.371283 0.645345 1.2388 -0.88283 -0.399343 -0.0262661 -0.518233 0.971086 0.252975 1.58097 0.232582 1.0987 -1.68547 -1.38688 1.67131 1.6762 2.13753 1.80954 1.10422 -0.367968 0.268043 -1.53652 1.24832 -0.331277 -0.46141 -0.654342 1.02045 
1:629846 0.587137 0.871698 0.996448 1.2512 0.731664 -0.208405 -1.24145 0.422263 0.912383 0.787254 -0.142159 -0.650548 -0.332935 1.35093 -0.586586 -0.463517 0.915041 2.62244 2.58813 0.929993 0.119536 2.69057 -0.391267 -0.796374 -0.306275 -1.36477 -0.613355 -0.957848 1.79337 1.82856 0.966601 0.486944 1.64852 1.50334 0.9 1.05509 0.317766 0.698427 -0.513644 -1.45592 -0.892907 0.184294 1.39223 -1.04403 -0.175639 -0.145943 -1.71105 -0.242724 0.362021 -0.25503 0.298917 -1.02228 -0.18302 0.479979 0.816929 -0.0503563 
1:638027 0.263123 0.198232 1.62594 -0.788308 0.868762 1.4773 -0.0453916 -0.466183 1.50027 0.406993 0.280107 0.734901 0.214881 -1.76442 0.229671 0.365116 -0.659122 0.0651981 -0.383378 -1.62671 -0.917169 -0.589229 -0.322794 0.646959 1.14669 1.01208 1.19204 0.820498 -0.715723 -1.37511 -1.46823 -0.550823 -2.43229 -2.50489 -2.44919 -1.1226 0.298219 -0.890845 -0.423922 1.45145 0.0735171 0.866963 -0.966004 2.1413 1.7874 0.995266 2.36512 1.80843 0.945215 -0.140824 0.0196575 0.586371 -0.0408943 -0.463901 -0.501279 0.396009 
1:640189 -0.199103 -0.147614 0.597096 -0.700736 -0.529066 0.883834 -0.236751 -1.28669 0.830898 0.557106 0.747449 1.23215 0.842647 -0.934481 -0.334823 -0.898957 -0.713947 -0.634769 -1.09997 -1.62795 -1.20458 -0.627358 0.474487 -0.644068 1.4283 1.05261 1.1262 0.467232 0.592603 -0.100733 0.0516536 0.44948 -1.86097 -1.68645 -1.2944 -0.342131 0.905116 -0.132235 0.576372 0.244949 -0.878715 -0.216936 -0.853491 1.66108 1.78765 2.0048 1.84711 1.66729 0.825359 -0.511947 -1.60455 0.313759 -1.45183 -1.5781 -1.42309 -0.525592 
1:672612 0.441403 -0.986056 -0.568625 -0.911142 0.0739683 2.22251 1.76503 1.84051 0.983768 -1.12648 0.209661 0.125187 -0.466876 -0.628679 -1.23744 0.0515694 -0.254808 -1.84866 -2.04582 1.23196 -0.729121 -0.0315685 -0.063979 0.0286572 1.53321 0.939279 1.28797 0.147043 -1.74444 -1.5713 -0.815166 -0.275095 -2.23687 -1.99118 -1.76839 -0.560106 -0.16545 -0.217383 0.289719 0.727937 1.41452 -0.238989 -0.561499 2.16889 1.50308 1.56529 1.89716 0.861948 0.351566 0.353478 -0.404942 -0.0286715 -0.607493 0.288154 0.091622 0.417789 
1:695986 1.36868 2.37134 1.101 -0.141873 0.124497 0.548287 0.372368 0.713179 0.523665 1.89677 1.04649 0.910778 0.924572 1.12273 -0.735893 -0.668967 1.61253 -0.0231281 0.756799 1.79087 0.433438 -1.48913 0.770668 -0.423883 -1.15655 -1.57187 -1.10294 -1.11374 1.69407 1.3863 1.05924 0.7914 2.01717 1.95325 1.70739 1.4943 -0.248321 0.127326 0.654881 -1.64684 -1.56349 -1.6981 0.144447 -0.733227 -0.888991 -0.0237175 0.320755 -0.85607 1.33504 1.74384 1.95744 0.62052 1.46309 0.732234 1.56823 0.840087 
1:717798 -0.200493 -0.646128 0.232345 0.568291 -0.337894 -0.219325 0.566367 0.212007 -0.297194 -0.64596 -2.10259 -2.09749 1.72833 -0.0483084 -0.494803 1.04764 0.425343 -0.621794 -0.849921 0.423064 1.10194 -0.907285 0.537013 -0.876636 1.07573 1.18838 1.11594 0.263006 1.72987 0.433458 0.0889622 -0.756541 -0.156854 -1.15758 -1.02139 -0.77076 -0.833865 -0.867632 -0.414921 1.74396 1.11301 -0.620062 -0.475781 -0.655488 -1.02472 -0.921835 -0.40372 0.224429 0.422504 -0.14816 -0.237991 -1.0173 -1.32045 -0.187677 -0.494773 0.106358 
1:720155 0.256917 1.81009 0.409168 0.978112 0.367547 -0.238298 -0.412158 0.318488 -0.286529 3.29055 0.983355 1.61439 0.489988 1.07302 -0.311673 -0.542313 -0.375872 2.51727 2.05456 0.459758 0.0518995 1.35164 0.225141 0.909991 -1.31006 -1.80417 -1.11315 -0.741437 2.0675 2.07134 2.15493 1.66283 1.77125 1.78387 1.48495 1.69799 0.478085 0.849777 -0.870981 -1.03757 -1.41771 0.655492 0.630323 -1.07382 -0.596346 -0.529612 -0.283347 -0.188662 0.867822 1.08333 1.15985 0.209187 0.120156 -0.298036 0.277462 -0.112185 
1:722255 -0.486761 0.91467 0.587353 -0.0223375 1.86561 2.00384 0.280842 0.666408 0.1781 1.80886 0.513785 0.757455 -0.735326 -1.60359 1.53094 -0.673556 -0.99233 2.50598 1.16099 -0.557753 -1.17643 -0.875676 -0.189435 0.0950433 1.02367 0.929728 1.4237 0.762286 -0.195322 -0.650036 -0.854275 -0.206969 -0.0458375 -0.358893 -0.695094 -0.0838836 -0.217368 -0.226989 0.290434 0.511858 -0.00535051 -1.20555 -0.11867 1.39031 1.66727 0.796701 1.53077 0.803433 0.570009 0.16201 -0.301718 0.0224466 0.178734 0.227978 1.02743 0.309389 
1:754781 0.43274 0.520703 -0.433276 -0.276562 1.2778 0.825212 2.02686 1.45428 -0.201761 0.224344 1.14301 0.773567 -0.15495 0.0576913 -0.219755 0.537911 -0.61791 0.248788 0.152445 -0.717677 -0.792803 1.62319 1.04119 2.32342 -1.32299 -1.66865 -2.02634 0.203953 -0.810684 0.0395965 0.112231 0.803629 -0.386516 0.706036 1.26031 1.82555 -0.30966 -0.145875 -1.24096 0.523036 -1.62391 1.10345 0.0221668 -0.474086 0.171354 0.930581 0.303192 1.24364 1.15648 1.48037 0.0218534 1.27478 -0.479616 -0.644486 -0.154807 -0.368574 
1:755474 -1.22562 -0.464142 -1.02309 -1.12887 -0.460456 -1.3253 -0.390076 -0.0901345 -0.864905 1.19631 -0.805016 -1.44565 0.0184083 -0.83448 -0.0579936 0.0207547 -0.366277 0.276316 0.202693 0.900548 0.797412 -0.960907 -0.0726839 -1.07584 -0.038811 1.39044 0.424701 -0.466154 0.642576 -1.02391 0.109039 0.472263 1.34295 0.0986755 0.479775 0.0975785 0.26052 0.853448 -0.660812 -0.153206 1.48009 0.154608 -0.611126 1.4578 1.26526 1.60647 1.0016 1.03202 0.138681 0.0910959 0.421705 1.20301 0.609704 -0.275125 -0.8917 -1.3138 
1:772982 -2.4552 -2.53695 -1.64658 -0.918741 -1.34867 0.624883 -0.765734 -0.538029 -0.48444 -1.39753 0.133652 1.04041 -0.0142732 0.58068 -0.240945 -0.708854 -2.8627 -1.61843 -2.77335 -2.72256 -1.35202 0.0899044 0.872176 1.65736 -0.335999 0.733113 0.178102 0.38861 0.244735 -0.21295 1.65952 1.23077 0.3587 0.577897 1.09301 -0.430937 0.878717 1.53096 -1.56642 -0.484252 0.106972 -0.433358 -1.16203 0.658936 0.333179 1.14906 1.48676 1.75653 -1.2149 0.189362 -0.714657 1.11458 1.3573 0.496945 0.956003 0.977333 
1:774264 1.45301 0.738437 0.336757 0.28181 0.845251 0.707912 1.07583 1.22047 0.210663 -0.320808 0.306482 -0.106198 -0.00248718 0.175592 1.99031 0.874568 0.391358 0.805719 0.585974 1.0886 -0.680149 -2.23223 1.41421 -0.964072 0.893563 0.769079 1.18426 0.263524 0.0537178 -0.550729 -1.16774 0.26824 -0.0644357 -0.733081 -1.09098 -0.236011 -0.964286 -0.78745 -0.530367 0.0497604 -1.2474 -2.09872 -0.676295 1.64742 1.30858 0.135034 1.43723 0.45844 1.77428 1.33236 0.708777 -0.562337 0.23012 0.312904 0.411524 0.372881 
1:783828 1.17584 0.813839 0.52207 0.199119 -0.588417 -1.16831 -1.04433 -1.305 0.636313 0.284323 -0.637531 -0.737781 -0.607828 -0.372348 -1.62844 -0.135397 1.84177 -0.190831 1.09874 0.633484 0.695299 2.31495 -2.07635 -0.0437063 -0.523218 -0.987912 -0.426315 -0.449368 -0.41485 0.537091 -0.66783 -1.93261 -0.674096 -0.347379 -0.75312 -0.569129 0.426046 -0.157143 1.19223 -0.272883 0.634761 2.09626 2.30851 -2.20724 -1.62855 -1.42476 -3.15144 -2.47756 -1.63383 -1.99573 -0.726622 -0.965649 -1.31211 -0.317113 -0.596971 -0.577847 
1:784057 0.335869 0.752282 0.0647619 -0.669412 -1.47442 -1.22333 -0.958985 -1.04101 -0.157181 1.71759 0.274366 0.380775 0.922644 -1.06501 -1.28357 1.6204 0.139594 0.250249 0.321281 0.39051 0.357888 2.75547 -1.06239 0.197688 -0.104667 0.148797 0.488119 -0.153393 -0.381225 -0.114835 -0.774024 -1.04484 0.0108395 -0.149258 -0.394082 -0.687962 0.856724 1.51629 -0.672936 0.570561 1.30541 2.67431 1.07562 -0.886686 -0.382358 -0.0844102 -1.9914 -1.62414 -2.27216 -1.52593 -1.15363 1.07267 0.0885695 1.08667 0.638633 -0.398557 
1:791500 -1.16679 -0.252275 -0.203603 -0.574576 -0.996063 -1.21823 -0.856164 -0.894712 -0.47555 0.975749 -0.38495 0.493333 0.272565 -0.924944 -1.73564 0.0940073 0.461299 -0.241313 0.377271 -0.502147 0.990889 2.73301 -1.78144 0.836218 -0.229162 -0.0908661 -0.339516 0.041736 -0.0457051 0.514024 0.607901 -0.690035 0.334807 0.555251 0.735841 0.180566 1.1279 0.900093 0.6376 0.675317 1.90636 2.48584 1.13335 -1.29184 -0.931317 0.09965 -1.37559 -0.977764 -1.33841 -0.775385 -0.325739 1.20762 0.0135623 0.330047 -0.118967 -0.616849 
1:792833 0.489761 -1.04054 -0.409704 0.297952 0.546734 1 0.117466 0.211872 0.769333 -2.66651 -0.592464 -0.543388 -1.45296 1.1468 1.13506 -1.2271 0.00288788 -0.879492 -0.675792 -0.588298 -1.30459 -2.05451 0.71859 -0.0194351 0.124761 0.16191 0.480861 0.286006 0.120053 0.0625506 0.138654 0.088545 -0.455441 -0.439191 -0.668211 -0.627132 -0.571643 -1.04186 0.0960623 -1.07486 -1.66246 -2.51463 -0.185909 0.651473 0.231418 -0.46202 0.963402 0.644278 1.00271 0.648308 0.316663 -1.71186 -0.224456 -0.561381 0.00831415 0.877383 
1:794340 -0.130288 -0.517803 0.325623 -0.0946528 1.17147 0.994609 1.08552 1.4489 0.422329 -1.62712 -0.360693 0.279076 -1.08696 -0.121671 1.61195 -0.0471298 1.14185 0.710911 1.23447 -0.245078 -0.128298 -2.32465 0.935626 0.0941698 1.50264 1.08951 1.0477 0.939833 0.797852 0.202227 -0.0547508 0.320903 0.143485 -0.320842 -0.399023 -0.00265165 -0.608553 -1.56677 0.758407 0.497145 -0.760908 -2.48801 -0.0471228 1.48179 0.876868 0.743177 2.57868 1.03327 2.76328 2.3243 1.58118 0.212293 0.445594 -0.00604322 0.0671788 0.254661 
1:796917 0.426811 0.779782 1.11401 -0.160818 -0.324351 -0.585519 -0.688432 -0.775235 0.864912 0.431363 -0.186912 -0.206233 -0.370411 -0.881007 -1.81818 0.295229 1.72512 0.684649 1.64169 0.0551962 1.24565 1.63943 -1.43417 0.472398 -0.0487872 -0.859803 -0.691055 -0.113387 0.16426 0.659189 -0.432209 -1.42823 -0.588118 -0.17283 -0.362722 -0.424985 0.466298 -0.380202 1.27523 0.342619 0.614665 2.02374 2.13499 -1.80653 -1.40881 -0.516831 -1.85661 -1.69407 -1.13546 -1.47661 -0.36694 0.429395 -0.774446 -0.0954622 -0.471692 -0.709433 
1:810365 1.15757 1.3234 -0.572636 1.00648 -0.506478 -0.678371 -1.12635 0.454095 -0.626146 -0.266806 -0.201383 0.503692 -1.70475 1.13312 -0.320659 1.9675 -0.154685 -1.09122 -1.33869 0.88777 0.558474 1.78943 0.301493 -0.548335 -1.55461 -2.62718 -1.15441 -1.03306 -0.387663 -0.0288301 0.099861 -0.552646 -0.0892876 0.47638 1.39901 1.00439 -2.68782 -0.79033 -2.15278 -0.917894 -0.904147 0.459414 -0.849931 0.282001 0.288761 -0.243495 -0.151135 -0.931447 -1.50875 -0.283849 -0.503488 -1.00205 0.084925 2.2721 2.65787 3.09823 
1:813399 0.744966 1.37573 0.45227 0.228401 0.563924 0.536458 0.0501071 0.782835 -0.964295 1.45696 -0.259473 0.138183 -0.873134 -0.412445 1.19766 1.16296 -1.06484 1.18036 0.51165 -2.38687 -1.10661 0.233172 -1.44935 0.750603 0.800879 0.403972 0.197458 0.485344 -1.04567 0.286667 -0.265622 -0.896599 -0.366426 0.652214 -0.082545 -0.381604 1.93346 0.817677 -0.501345 1.1116 0.954101 -0.906985 1.19136 -0.763596 -0.701238 -0.788156 0.00967396 -0.482865 0.131074 1.25727 0.305478 -0.24532 0.43043 1.17574 1.30791 -0.497214 
1:819479 0.496782 -0.445411 -0.0157285 0.0862886 0.407073 0.753314 0.521888 1.26567 0.502001 -1.44233 -1.1215 0.213315 -2.04791 -0.849944 0.080493 -0.607915 -1.20956 0.844868 0.35933 -2.94312 -2.20467 0.928674 -1.5301 1.02364 1.54411 1.7153 1.81052 0.541598 -1.70411 -0.0187179 -0.335814 -0.892533 -0.645973 0.100732 -1.06891 -1.66204 2.23743 1.66136 0.282844 1.65178 2.42157 -1.07013 2.03933 -1.01553 -1.00585 -1.72183 -0.318501 -0.939619 -0.227569 1.0475 1.13671 -0.263591 0.730313 1.03587 0.96036 0.324885 
1:819878 -1.77803 -2.36149 -1.69201 -1.1851 -1.02224 -1.00514 -0.657847 -1.11782 -0.293091 -1.46058 -2.25077 0.286882 -1.64257 1.7564 0.0160863 -0.562205 -1.15268 -1.50464 -1.78467 -0.559856 0.114075 -0.860779 -1.08076 1.17927 0.164364 -0.0337545 0.528618 0.561704 -0.92467 0.182674 0.515986 -0.573266 -1.56979 -0.535211 -0.248665 -0.0353205 -1.30299 -0.569649 -0.806767 -1.20694 0.397776 0.398919 1.05956 -0.878826 -1.16331 -1.77012 -0.827488 -0.37494 0.657159 -0.345967 -0.0767503 -1.26023 -0.833259 0.596828 1.02627 0.990775 
1:821306 -0.187604 -1.87794 -0.410483 -0.119927 -0.0839438 0.276578 0.476482 0.604063 1.55496 -3.1052 -1.0252 0.0342566 -1.2502 -0.531219 -1.11212 -1.82008 -0.182378 -0.249904 -0.111264 -0.67751 -1.36066 0.686673 -0.053425 0.309841 0.862638 1.44575 1.75618 0.0676739 -0.773369 -0.296769 -0.113012 -0.115407 -0.35385 -0.576756 -1.12507 -1.50859 0.505558 0.984114 0.936558 0.720541 1.7403 -0.245581 1.04181 -0.322471 -0.343421 -1.04066 -0.387499 -0.49944 -0.352713 -0.058954 1.03358 -0.0509444 0.400314 -0.0228756 -0.256183 0.803589 
1:822142 1.95263 3.15572 1.34227 2.86311 0.702488 1.1316 1.15435 1.03455 -1.53398 1.93956 0.856649 0.610216 0.583488 -0.163956 1.22618 1.78593 0.102082 1.52967 1.15438 -1.81331 -0.630688 0.365942 -0.180581 -0.273432 -0.178414 0.320205 -0.99294 -0.465243 0.407336 0.843764 0.695386 0.851324 0.373594 0.323171 0.254486 0.75222 1.83496 1.23479 -0.314548 0.4033 -0.271841 0.139861 0.864315 -1.04551 -1.07806 -0.292108 -0.772976 -1.0754 -1.30435 1.22577 0.365786 0.941667 1.17691 -0.018325 -0.546096 -1.34517 
1:827883 0.0223472 1.83842 0.678007 0.997073 0.954957 0.374023 0.669457 0.0649388 -0.416111 2.05772 1.9 0.929227 0.56423 -0.334434 0.648052 0.375387 2.4833 0.660133 1.37444 1.89419 1.43973 -1.37968 -0.166199 -0.667243 -1.54432 -1.28914 -2.00123 -0.18653 1.90243 -0.0738636 0.573837 0.941362 1.1512 0.645233 1.43434 1.85281 -0.922956 -1.65095 0.683018 -1.28664 -1.46834 0.926102 -1.15994 1.20165 0.844948 0.989149 0.816845 0.916296 0.55621 0.161205 0.184334 0.126958 -0.26209 -0.883378 -0.777162 -1.31653 
1:832887 0.911893 0.666409 1.1288 1.82544 1.41918 0.0232516 0.994278 0.412547 0.802958 -0.932543 -0.237955 -0.194282 0.353183 0.255254 -0.744653 -0.888487 0.28365 0.571032 0.234373 -0.758133 -0.959858 0.321747 1.87607 -1.77467 -0.422339 -0.896787 -0.297393 -1.37149 -0.675618 -0.241034 -1.56577 -1.36559 -1.87297 -2.4033 -2.59771 -1.59003 -2.29341 -1.43018 -1.15917 1.26043 -0.389248 -0.0164604 -0.0610144 0.0738255 0.397885 -0.739071 -0.947758 -0.396828 -1.16994 -1.96258 -2.45905 -1.66237 -2.7841 -3.39656 -2.22669 -0.163717 
1:840636 0.637584 -1.24738 -0.121162 0.423746 0.781602 0.39098 0.255044 -0.584609 0.914095 -2.70729 -1.12909 -1.68271 -1.48253 0.770206 -0.386542 -1.99151 0.295104 -2.03741 -0.80846 0.605223 0.125815 0.856455 -0.90918 1.2791 -1.55135 -1.0654 -2.15298 -0.87685 0.222651 1.09738 1.30045 0.617904 2.05259 2.8516 3.10396 1.56925 0.212639 1.60124 -1.71643 -0.973801 -0.904294 1.87185 1.89221 -2.26326 -2.32961 -1.23184 -1.42996 -1.62274 -0.730228 -1.38728 -0.953851 0.239948 0.44246 0.801762 0.930658 0.786135 
1:846954 1.1085 0.778085 0.667789 -0.541078 1.15837 -0.414548 -0.972261 -0.793467 -0.569492 -0.88927 1.0365 0.495943 -0.440323 -0.545287 0.399929 1.24365 -1.23794 -2.31604 -2.70613 -1.76198 -0.674419 0.0679729 1.05956 0.838215 -1.0833 -1.26177 -1.47562 -0.5639 0.436827 0.372135 -0.103732 0.451183 0.248323 0.325102 1.04322 1.2838 0.155556 -0.65821 0.805426 -1.17594 -1.26667 0.204913 0.326267 -0.0884268 -0.108587 -0.051226 -0.0267142 -0.17472 0.772961 0.237321 -0.18677 1.16816 1.33147 1.36252 1.73164 2.76494 
1:851040 0.207434 0.547799 0.566828 0.394996 0.383608 0.963323 1.10774 1.08722 0.329218 1.97611 0.402708 -0.00873596 1.04726 0.805871 0.425727 0.297495 1.87949 1.44958 2.42221 3.02524 1.89466 -1.41423 -2.70843 0.250521 0.417724 0.525092 0.552292 1.45904 0.423265 0.298373 0.138212 0.492878 1.53308 1.82627 1.41288 0.963036 0.637774 1.51615 -1.44311 0.544388 -0.570205 0.519367 1.17047 -0.192939 -0.326121 0.859409 -0.0645968 -0.532025 -0.0819175 0.768914 0.00671276 -0.178661 -0.156966 1.03302 1.02454 -1.70463 
1:900153 0.846939 0.640292 1.08645 0.174254 1.17613 0.892816 1.15646 0.578206 1.58979 0.0593182 0.690639 -0.488161 1.29448 0.320607 0.0959559 0.124593 0.922749 1.24003 1.25509 2.44077 1.39256 -0.798379 0.175505 -1.50638 0.157037 0.796266 0.667368 -0.935735 0.0827765 -0.627574 -1.17174 1.44203 0.792516 -0.0231437 0.189136 1.66755 -0.592853 -0.540047 -0.22466 0.0109388 0.0440801 -0.577805 -1.4542 -0.406224 0.336626 -0.632588 -1.32564 -0.281283 -0.297683 1.37269 0.167208 -0.157489 -0.58549 -0.813833 -0.490685 -1.18336 
1:902971 -0.0113192 -0.391188 -0.755564 -0.93629 -1.15092 -0.427804 -0.974392 0.279518 -0.112943 -0.00763605 -0.407235 1.27845 -1.71704 -3.31263 -1.49732 0.625303 -0.637622 0.481772 -0.043218 0.942506 1.33982 -1.29262 -1.21229 -2.80356 0.869695 0.114439 0.872765 1.05256 -0.00921126 -0.877334 -1.33918 -1.24213 -0.630579 -1.16757 -0.348765 -1.14649 -0.804845 -0.0495275 -1.0158 2.51316 0.207562 -1.14943 0.637856 1.44914 1.0397 1.29008 0.458359 -0.453765 0.219189 -3.17613 0.219439 -0.0501211 -0.172756 0.438169 0.0316632 0.437917 
1:912507 1.29752 2.55653 -0.334446 -0.21147 0.213707 -0.545638 -1.22127 -0.823747 -2.11913 2.53076 0.401689 1.91678 -1.29692 -0.533905 0.84169 2.10255 -1.12489 0.354484 -0.437384 -2.0936 0.576923 0.250899 -0.911165 0.725234 0.531053 -0.500984 -0.578994 0.921229 1.31149 1.05866 0.15509 -1.63971 0.114889 0.380585 0.238031 -1.41654 -0.20816 -0.448588 0.00487093 0.221438 0.240268 -0.165707 2.30629 0.7995 -0.220647 0.499543 1.82456 -0.164973 -0.112994 -1.3982 -0.237621 -0.380358 0.18049 1.58046 2.24816 0.546667 
1:915570 1.28997 2.64974 -0.445662 0.189365 -1.21961 -0.677267 -1.27579 -0.772451 -1.97256 2.83424 -0.60346 1.10799 -1.37535 -0.269207 0.765671 1.74354 -1.68492 -0.141961 -1.04375 -1.34904 0.773034 1.38616 -0.592266 0.472727 0.297775 -0.90927 -1.18139 0.65141 1.06398 1.01961 0.143006 -2.30463 0.258526 0.539467 0.457201 -1.46886 0.0863483 0.466197 -0.0320662 0.0509263 -0.552955 -1.00913 1.70264 0.991839 0.251106 0.472494 1.71531 -0.320159 0.12418 -1.17647 -0.796525 -0.546377 -0.248837 1.45489 2.15655 0.658981 
1:915659 -1.65547 -3.324 0.454777 -1.21384 -0.116298 0.162788 0.726433 0.274955 3.07293 -3.38567 -0.964666 -1.61896 1.64356 -1.51832 -1.26254 -1.195 1.07162 -1.3991 -0.353568 2.81964 -0.22004 -1.90259 0.0969767 -1.51531 -1.02837 -0.29542 0.089809 -1.5314 -0.918258 -1.03637 -0.23028 1.60707 -0.431847 -1.11769 -0.618794 1.20712 -0.909447 -1.37696 0.429298 -0.30148 0.467678 0.867421 -2.8125 -0.840737 -0.00558714 0.372374 -1.15979 0.172037 0.474364 0.0635758 0.916516 0.434876 0.457187 -0.944444 -1.87282 -0.0513049 
1:919373 1.42571 2.83911 -0.426934 0.206442 -1.08951 -0.63782 -1.05579 -0.649233 -1.91781 2.86157 -0.52927 1.16795 -1.48636 -0.513975 0.664887 1.68661 -1.60367 -0.427197 -1.19659 -1.54429 0.654399 1.6014 -0.369988 0.649744 0.232462 -0.858144 -1.38531 0.792154 1.13106 0.906705 0.117949 -2.26306 0.284709 0.504396 0.489477 -1.43742 0.0691358 0.350024 -0.10352 0.00649465 -0.625144 -1.039 1.49923 0.928482 0.289689 0.38431 1.53659 -0.134448 0.037182 -1.14074 -0.828819 -0.400058 -0.140411 1.54449 2.22869 0.733556 
1:935222 -1.0467 -2.8216 0.0535445 0.0361486 0.415042 0.27694 0.289425 -0.0280736 1.42786 -3.51489 0.833118 -0.309009 1.66075 0.204908 -0.573621 -1.61644 1.07389 -0.038091 0.608918 0.402285 -1.39276 -0.898061 0.638015 -0.206105 -0.0638696 0.30487 1.08125 -1.14329 -1.54549 -0.700569 -0.393173 2.36538 -0.573998 -0.433501 -0.614344 1.44604 0.165909 0.179281 0.646614 -0.565485 0.628756 0.957501 -1.44857 -0.556831 0.0668917 -0.332423 -1.24281 0.326259 0.648636 1.89531 1.20837 0.440242 0.536238 -0.847695 -1.30429 0.0923873 
1:937529 -0.421377 -1.4274 -1.08835 0.460089 -1.00876 -1.12532 -0.478768 -1.06118 -2.79772 -2.1207 0.172374 -1.26543 2.44076 1.52213 1.42673 0.37859 -1.92128 -1.48686 -2.19679 -0.944186 -1.5255 1.06755 1.25207 2.8721 -0.582454 -0.012586 0.316512 0.0430036 -1.56357 0.00373456 0.1125 2.52098 0.338871 0.925616 0.65358 1.98655 0.0317936 1.38608 -1.42434 -1.66213 -0.67863 1.30861 -0.443632 -1.99196 -1.59392 -0.375489 -1.3377 -0.295828 -0.306169 1.77612 1.16154 1.23503 1.95998 1.00516 0.435329 1.48733 
1:952759 -0.492176 -2.13896 -0.701203 -0.762987 -0.130589 -0.278153 0.765823 1.12474 0.955556 -3.3394 -0.161115 -1.00967 0.111814 -1.72283 -1.20826 -1.76144 0.918785 -0.30009 0.480074 0.619326 -1.0486 -0.560375 -0.0698828 -0.156145 -0.178222 -0.0200624 0.984957 -1.40149 -1.37555 -0.164132 -0.522024 1.53386 -0.918723 -0.736718 -0.792881 0.832615 -0.993789 -0.954545 0.424345 0.737374 1.09578 0.29138 -2.06863 0.188097 0.528748 -0.199009 -1.00126 0.418065 1.3066 0.238232 0.0598085 0.350057 -0.436136 -1.75227 -2.21229 1.02452 
1:966208 0.918981 1.94653 1.83772 1.18644 0.999014 1.25974 0.887517 0.510818 0.503039 2.34555 0.483593 0.337694 -0.0132675 2.61101 1.17175 0.172191 0.308481 0.292055 0.465827 0.0223292 0.404165 0.245219 -0.259971 0.22417 -0.199726 -0.0564195 -1.09001 0.405298 1.17775 -1.08392 -0.63201 -0.318155 1.1006 0.570772 0.705423 0.0122865 -0.1247 -0.445743 0.233572 0.151827 0.367437 0.247768 1.30666 0.229447 -0.277436 -0.327475 0.921114 0.108355 -2.34811 -0.666873 -1.11027 -0.490677 -0.231231 0.261562 0.778447 -1.97768 
1:971192 -0.481308 -0.0180948 0.491838 1.81145 -0.314313 -0.592709 -0.295412 -1.99848 -1.65684 0.244401 2.006 1.70358 1.77661 2.96396 2.7898 1.10848 -1.01393 0.135066 -0.875261 -1.77745 -0.520034 -0.775926 0.665466 0.251112 -0.700759 -0.514929 -0.875439 -0.608374 -1.06907 -0.545156 -0.826213 0.676024 -0.26704 0.278481 -0.246139 0.251239 0.415035 -0.158646 0.70086 -0.427505 -0.482084 -0.343714 1.31406 -0.440885 -0.532612 0.226862 -0.333517 -0.230324 -2.69314 -0.239061 -1.40406 0.341643 1.08182 0.913236 0.501944 -0.828179 
1:972624 0.481308 0.0180948 -0.491838 -1.81145 0.314313 0.592709 0.295412 1.99848 1.65684 -0.244401 -2.006 -1.70358 -1.77661 -2.96396 -2.7898 -1.10848 1.01393 -0.135066 0.875261 1.77745 0.520034 0.775926 -0.665466 -0.251112 0.700759 0.514929 0.875439 0.608374 1.06907 0.545156 0.826213 -0.676024 0.26704 -0.278481 0.246139 -0.251239 -0.415035 0.158646 -0.70086 0.427505 0.482084 0.343714 -1.31406 0.440885 0.532612 -0.226862 0.333517 0.230324 2.69314 0.239061 1.40406 -0.341643 -1.08182 -0.913236 -0.501944 0.828179 
1:973690 2.11745 2.41326 1.9975 0.488219 1.39022 2.11571 0.590978 1.58642 2.09584 1.89655 -1.31818 -1.35458 -0.941123 0.414707 -0.904991 -0.319138 1.2405 -0.127729 0.765692 1.03621 0.329312 0.130691 -0.983666 -1.29646 0.240344 -0.158555 -0.811482 -0.0421601 1.68317 -0.556402 -0.279482 -0.95285 1.03171 0.35572 0.730803 -0.206509 -0.513557 -0.292434 -0.150474 0.793333 0.415459 -0.142693 0.395183 0.0439403 -0.218531 -0.558457 0.125729 -0.446059 -0.61941 -0.441447 -0.304614 -0.686937 -0.627111 0.144904 0.708801 -0.711199 
1:976511 -1.7467 -2.75248 -1.66329 -0.324466 -1.45142 -1.98597 -0.926108 -1.90633 -1.68148 -2.62654 0.630429 0.761676 1.28519 -0.376422 0.522629 1.07779 -1.31777 -0.630197 -1.48896 -1.07662 -0.657007 -0.902463 0.82941 0.507306 0.0520971 0.178094 0.642997 -0.145353 -1.59118 0.629457 0.209873 0.791908 -1.16522 -0.495194 -0.596158 0.203208 0.340099 0.279895 0.19958 -0.453112 -0.248567 -0.157232 -1.14997 0.15513 0.453929 0.792782 -0.534872 0.392123 1.05097 0.331569 -0.0281169 1.23516 0.778707 0.167404 -0.5188 1.48518 
1:980972 -1.70009 -2.73458 -1.67194 -0.389054 -1.38245 -2.03866 -0.926108 -2.00976 -1.61715 -2.49546 0.750801 0.681718 1.3463 -0.346224 0.500543 0.977677 -1.22522 -0.705277 -1.47862 -1.06813 -0.500433 -0.952217 0.856313 0.403514 -0.0917767 0.0554436 0.502717 -0.26589 -1.77348 0.327854 -0.0880819 0.618917 -1.25469 -0.654276 -0.690303 0.152353 0.140859 0.234573 0.189119 -0.241554 -0.193479 -0.104266 -1.11791 0.234447 0.498992 0.801805 -0.438154 0.375118 1.03371 0.313584 0.0127748 1.43208 0.91773 0.283338 -0.404138 1.64228 
1:990789 1.3718 1.41167 0.889101 0.319983 0.743814 1.78635 0.630088 -0.0856879 1.03212 -0.260656 -0.507284 1.06536 1.20449 0.602828 1.30696 0.599371 -0.223554 -0.685397 -0.613992 -0.434085 -0.751773 0.29505 -0.616047 -0.140547 -0.755789 -1.04236 -0.84724 -0.699349 -0.285873 -0.524942 -0.625382 -0.140421 0.691293 0.973679 0.696925 0.381542 0.647278 -0.535427 1.3268 0.0465469 0.708517 0.10891 -0.0246335 0.412397 -0.310933 -0.698441 1.16976 -0.0288793 -0.0909488 0.432306 0.0339301 0.00418676 0.251627 1.2735 2.17581 0.601035 
1:994978 -2.19349 -1.51811 -1.99389 0.623134 -1.08735 -1.04864 0.70828 0.623304 -3.21021 -0.367665 -0.742935 -0.228636 0.226602 1.48207 1.33987 1.36745 -1.86086 -0.958328 -1.76392 -0.846992 -2.5009 1.35676 0.669329 0.106519 0.383418 0.588315 0.686659 -0.404568 -1.50562 -0.388065 1.06422 0.193427 -0.139667 0.418742 0.479441 -0.727717 0.200702 1.32818 -2.01714 1.09481 3.22374 0.870024 -0.798326 0.172514 -0.641323 0.540084 0.688675 -0.22426 -0.587915 1.64202 0.231955 0.709577 1.16448 0.297185 -0.253373 0.26148 
1:999877 1.28798 1.121 0.307969 -0.257736 0.722284 -0.164522 -0.0207742 -0.0076525 0.744304 0.582651 0.321 -1.5443 -1.32735 -1.75175 -0.727137 -1.26079 0.910372 1.90752 1.66578 2.06921 1.78442 -1.65278 -0.60763 -1.22737 -0.246546 0.124935 -0.393872 -0.347418 0.143791 -0.728053 -2.18678 -0.457504 -0.887118 -1.8165 -1.38101 0.204538 -1.24152 -2.04042 0.618428 1.32615 -0.852391 -1.58825 -1.42276 0.05572 0.963654 0.793331 -0.559371 1.17101 0.85175 -0.651258 0.756705 0.35387 -0.699718 -0.686056 -0.656962 -0.310802 
1:1008924 0.930583 1.26156 0.372445 -0.328842 1.42773 0.215931 0.758197 0.57549 0.582626 0.734613 0.906774 -1.26238 -1.30824 -1.38231 -0.0151961 -1.20171 1.17878 2.42915 2.20805 1.18535 1.49639 -1.65342 -0.527379 -0.810155 0.159347 0.629396 0.318463 -0.216698 -0.412169 -0.659125 -1.84398 0.55355 -0.577465 -0.919695 -0.719741 0.853353 -1.31103 -2.64859 0.538191 1.91176 -0.915416 -1.135 -0.649213 -0.0313713 0.775439 0.293998 -0.733366 1.23873 -0.164394 -0.842495 0.251817 -0.390442 -0.919643 -0.916941 -0.414887 -1.0269 
1:1010319 1.06903 0.054283 -0.155936 -0.347113 -0.919768 0.457344 0.132163 -0.605871 0.546924 -0.6386 -0.103346 1.18352 1.48507 2.52618 0.432156 0.947358 -0.799945 -2.75344 -2.24315 -1.39648 0.0443284 1.43627 1.05364 1.34307 -0.446338 -0.818819 -0.328721 1.12649 -0.262898 0.498493 1.38573 0.255298 0.160843 1.17393 1.59199 0.450199 0.607013 0.826121 0.619476 -1.99592 -1.72509 0.74559 2.41952 -0.986473 -1.28559 -1.05519 -0.0917183 -1.344 -1.32968 -1.28682 -1.76218 -0.130937 0.10295 0.982077 1.73365 0.994675 
1:1010388 0.549696 -0.373123 -0.159773 0.167563 -1.45798 -0.725296 -1.52183 -1.14637 0.230342 -0.340495 -1.18104 -0.378397 0.0878854 -0.518337 -1.31565 0.0170014 -0.601377 -1.18421 -1.19296 1.46407 0.334383 0.177521 -0.108468 -0.653129 -0.734562 -0.960525 -1.29976 -0.20894 1.03968 -0.0588976 -0.442511 -1.87129 -0.48504 -1.48766 -1.09603 -1.24296 0.259392 1.36207 0.0876198 -1.24335 0.214898 -0.719012 -1.37262 0.163932 0.264407 0.896204 0.404396 -0.256083 1.91584 0.445794 0.917143 1.43297 0.509099 0.527558 -0.410811 1.45493 
1:1026336 0.0422897 0.518402 0.829581 0.7158 1.48293 1.32685 2.01186 1.90093 1.90391 0.263051 1.1277 0.703072 0.00707818 0.0867709 -0.0586547 0.54858 0.867824 0.875274 1.01273 1.84495 2.0126 -1.43395 -0.353421 -0.896413 1.00063 1.62243 0.962446 1.17823 0.579489 -0.577146 -0.80208 -0.486357 -0.0479214 -0.928205 -1.02855 -0.400542 -0.72949 -1.96691 -0.275008 1.36319 -0.328283 -1.40524 -1.59813 -1.66005 -1.0962 -1.32618 -1.3126 -1.49417 -1.14636 -1.59191 -1.23813 -0.313016 -0.768426 -0.00623771 0.0115366 -0.592029 
1:1037519 -0.993526 -0.751426 -1.38519 -0.195791 -1.21429 -0.296288 0.404679 0.158153 -2.36714 0.327561 0.634121 0.717206 0.397791 0.468799 0.658895 0.402017 0.183467 0.0153524 0.0125626 -1.36381 -1.57962 0.318027 0.178704 0.936947 -0.24028 -0.215162 -0.216182 -0.64364 -1.14905 0.180864 0.702537 -0.387186 -0.822291 0.223877 0.00551301 -1.10464 0.015783 1.51944 0.492616 -0.48757 1.86049 2.35535 2.10556 0.63845 0.0613473 1.17225 1.14747 0.433757 0.844267 1.51566 0.49311 0.219036 0.461677 0.40869 0.321732 0.219576 
1:1037958 0.701777 0.551533 1.18832 0.0170636 0.616608 0.0370729 -0.497727 -0.655904 1.64777 0.63091 -0.495579 0.102111 -0.279593 0.250669 -0.385796 -1.07943 -0.244181 0.179149 0.161531 2.0866 2.02937 0.215762 -0.80759 -0.908839 -0.00460241 0.0989788 0.290934 0.847361 1.88369 0.703469 -0.257597 0.486145 1.40267 0.204666 0.231131 0.907563 0.170174 -1.52926 0.00121783 0.473849 -1.07682 -2.01562 -1.67472 0.0408993 0.507123 -0.139879 -0.586135 -0.0132046 -0.551434 -1.94167 -0.930296 -0.480538 -0.758132 -0.963915 -0.836544 -0.782761 
1:1039681 -0.109102 -0.160817 1.18437 -0.000571399 0.806759 -0.408047 0.329781 0.960768 1.399 0.431418 0.0327506 -0.360761 -0.469633 -1.27831 -0.583606 -0.277624 0.738736 1.59386 1.70425 2.85455 1.7915 -1.7995 -0.747989 -1.92425 0.99552 1.4309 1.04315 0.695099 -0.00606508 -0.583282 -2.38669 -0.462029 -0.462359 -2.00417 -2.31246 -0.572608 -0.488062 -2.01827 0.68843 1.53483 -0.384586 -1.85135 -2.48607 -0.608809 0.159292 -0.993969 -1.36375 -0.55102 -0.567793 -2.16156 -0.964202 -0.318811 -0.578971 -0.883688 -1.68612 -0.981712 
1:1056204 1.10303 0.368754 -0.203167 -0.614795 -0.436628 1.16141 -0.0161674 -0.883945 0.887778 -0.530179 -1.17949 -0.30269 0.363967 1.84488 -0.0182841 -0.255642 -0.362193 -2.48451 -1.90067 -0.685955 -0.0179453 2.27357 0.673913 1.35209 -1.54695 -1.52655 -1.20869 -0.341483 1.23557 0.737608 1.69293 0.713394 1.05012 1.41758 1.89754 1.21594 0.22925 0.520894 -0.594375 -2.22275 0.0889775 0.206842 1.17381 -0.122118 -0.545843 -0.040905 0.557642 0.00248704 -0.552872 -0.0681862 0.0717315 -0.197204 0.513674 1.13455 1.71525 0.701317 
1:1056650 0.618919 0.729412 1.12196 -0.134549 1.27299 -0.353724 0.830593 1.05658 0.946643 0.921973 0.477228 0.127891 -0.774605 -0.861731 -0.653768 -0.829635 0.898884 1.19108 1.44897 3.53784 1.51127 -2.25939 -0.918612 -2.76137 0.984725 1.4635 1.0867 0.748609 1.20467 -0.239126 -1.55836 0.179252 0.913853 -0.808248 -0.908279 0.333231 -1.35127 -2.10784 0.454602 1.34559 -0.892925 -1.72495 -1.94116 0.647649 0.821093 0.127788 -0.51406 -0.311985 -0.423427 -2.48003 -1.32547 0.513626 -0.542426 -0.730582 -1.15487 -0.238655 
1:1076136 -0.123855 0.512347 0.594558 -0.201178 -0.686238 0.618875 -0.224378 0.916631 0.00193004 -0.0376572 0.707675 0.957265 -1.11264 -1.11682 -0.18192 -0.528552 -0.275676 -0.629985 -0.531002 -1.30103 -1.35668 -0.212217 -1.38403 0.160081 1.27226 0.593382 0.835709 0.316739 2.59437 2.84739 2.63884 1.46245 2.11498 2.55373 1.58961 0.690206 1.24928 -0.704877 2 0.791037 3.0246 -0.935182 -1.06266 0.537205 -0.284637 -1.05118 1.16225 -0.174057 0.829815 0.494289 0.288772 -0.223204 0.353164 1.04611 0.899302 0.804369 
1:1104536 -0.318998 -0.174911 -0.0833192 1.11482 0.437971 -0.53594 1.97106 1.22087 -0.094584 0.322892 0.565933 0.474524 -0.037213 0.109213 0.784514 0.872453 -0.678515 1.38449 0.592708 2.01496 -0.632981 -2.34322 0.24564 -0.965929 1.02036 0.786542 0.543834 1.58299 0.0438749 -0.0272373 -1.30973 -0.508331 -0.235992 -0.808735 -0.855224 -0.687574 -0.980506 -0.698087 -0.895887 1.25915 -1.77314 -1.01711 -1.80699 0.845203 0.557692 0.502582 0.498802 0.0499104 -1.03717 -1.7682 -1.5727 1.41404 -0.672811 -0.74689 -1.53884 0.851168 
1:1105499 -0.137391 0.317642 0.0928116 -0.476579 -1.05229 -1.22053 1.39152 0.419912 0.0889306 0.622888 0.140842 0.408399 0.0148041 -1.58381 -0.693607 0.518797 0.0994866 0.261189 0.113547 0.345123 -0.913447 -1.54507 -1.03462 -0.52574 0.582304 0.848062 0.127211 0.204834 -1.02211 -0.17421 -1.50175 -0.182497 -0.583248 -0.898891 -0.990121 -0.195866 -0.492151 -0.530432 1.68546 0.48657 0.608848 -1.94436 -1.49852 -0.747267 -0.712932 -0.260327 -0.451971 -0.360577 -1.95833 -2.13928 -1.61996 2.02978 0.313928 -0.226923 -0.933416 0.254598 
1:1113351 -0.544474 -0.896022 -1.12851 -0.19381 -0.57334 0.746875 0.967409 -0.399322 1.11162 0.0673877 1.75241 1.8935 1.25212 1.77007 -0.431853 0.253737 -0.347119 -0.469785 -0.700756 0.668264 -0.463892 0.3637 1.40621 -0.866919 -0.20821 0.838147 0.400706 1.3376 0.613983 -1.10371 0.350416 0.297636 0.648641 -0.260114 0.184839 0.0983702 0.611067 1.54381 0.33662 -0.582479 -0.708778 1.94112 -1.3114 1.38767 0.647028 1.68343 2.00829 0.221402 1.41782 -0.0712148 1.47687 2.75464 1.33962 -0.0244667 -0.789662 0.040522 
1:1114491 -0.294207 0.0118983 -0.805356 -0.422036 -0.585327 -0.379891 -1.75466 -0.68895 -0.58673 -0.564955 0.0327258 1.1121 1.3115 0.599164 0.0756865 1.40689 -0.476243 -0.697856 -0.583108 0.629377 0.0218572 1.7507 -0.374259 -1.29479 1.2398 1.70931 1.50032 0.488202 1.30792 0.243659 0.42545 -0.525199 0.821368 -0.0681098 -0.109444 -0.310705 1.87202 2.32072 0.236038 0.197917 1.43414 0.25775 -0.116262 1.68701 1.32731 0.819584 1.2073 1.17468 2.97653 1.37415 1.93577 -0.780129 -0.495671 -0.550044 -1.08151 0.210376 
1:1114557 0.529325 0.471233 0.668068 1.02427 0.52752 0.41651 -1.62681 -0.429315 -1.17025 -0.696934 -1.21393 -1.1664 -0.325129 1.41527 1.45251 -0.528377 -0.69095 -0.208691 -0.123946 -0.606728 0.568748 1.17931 0.00982379 0.821966 0.205926 -0.380228 -0.0341541 -0.175184 0.440599 0.819867 1.37613 0.167195 -0.239697 0.587563 0.803407 0.50635 -0.251463 -0.90632 -1.41873 -0.273079 0.32621 0.174205 2.12504 0.380068 0.913445 -0.201968 -0.155819 0.781554 0.978749 1.38739 0.524052 -3.08397 -1.07286 0.491087 1.5118 0.106515 
1:1115792 -0.641386 -0.483587 -2.13921 0.539176 -1.16951 -1.12406 0.71325 0.47728 -0.327704 -0.0202952 0.599403 0.747416 -0.255955 -0.485816 -0.386599 1.2572 -0.525611 1.23514 0.271298 1.94887 0.123074 -0.278141 0.367551 -1.02308 1.85484 2.57516 2.12855 1.51398 -0.960222 -1.19551 -1.8794 -1.56581 -0.863116 -1.68125 -2.32857 -2.31577 0.240984 1.39584 -0.490339 1.03678 -0.485232 -1.11703 -1.64451 0.570831 0.236647 0.735187 -0.0124956 -0.463713 -0.576816 -1.04438 -0.334701 2.20521 0.0685458 -1.36421 -2.61741 -0.199116 
1:1116298 -0.670828 -0.503536 -1.86363 0.749902 -0.988372 -1.1555 1.22252 0.661713 -0.241083 0.242432 0.648318 0.402578 -0.655624 -0.520622 -0.388233 0.855705 -0.419882 1.48113 0.464915 1.70641 0.0313325 -0.84967 0.48536 -0.412838 1.51134 2.02544 1.56576 1.29039 -1.2515 -1.14701 -1.86266 -1.37782 -0.992923 -1.53621 -2.13214 -2.11572 -0.295288 0.731013 -0.51073 0.799883 -0.912824 -1.15605 -1.50734 0.05735 -0.155183 0.517826 -0.398852 -0.867851 -1.59013 -1.3111 -1.01137 2.25708 0.105567 -1.21249 -2.26357 -0.205608 
1:1123474 1.5092 -0.422824 -1.94274 -0.722604 -1.64998 -1.00421 -0.381869 -0.756588 -0.585857 -1.12749 -1.526 -2.57986 -0.214198 1.38593 -0.86013 0.616815 -2.11997 -1.66294 -2.48285 0.683406 0.597826 1.32649 1.31381 1.38285 -0.897896 -0.432098 0.0551356 -0.0497983 -0.953902 -0.580725 -0.876354 0.708081 -1.23948 -1.21012 -0.730713 0.512051 0.254482 0.561887 -0.627222 -0.560272 -1.62327 -0.649508 2.10765 -0.701166 -0.53843 -0.130187 -0.578102 0.59188 -1.32445 -1.28671 -1.25792 -0.320599 -0.597455 -0.842651 -0.530285 0.245176 
1:1126017 1.0357 0.467558 -0.988107 0.344655 -1.03557 0.160176 -0.182737 0.768562 -0.0653678 -0.101005 0.0581414 2.7698 -0.584103 -1.5901 -0.361318 0.252441 0.41921 -2.98394 -2.15265 -1.21151 -0.679312 1.50457 0.83683 -0.689183 1.60521 1.30497 0.265324 1.52986 -0.13937 -0.378265 0.838209 -0.582673 0.342793 0.696678 1.72154 -0.372404 1.49128 2.26323 0.386228 -1.37051 0.59633 0.884099 0.197021 1.42292 1.18525 1.91506 0.959563 -0.104155 1.31472 0.78452 -0.0693658 0.320942 0.194701 0.383265 0.00428715 -0.14693 
1:1130929 0.0479863 0.161898 -0.0506787 0.254679 -0.133868 -0.42746 -1.90288 -0.882595 -1.02254 -0.646018 0.137858 0.853921 0.502027 0.454751 0.228302 1.48381 0.937873 -0.42846 0.0948918 0.0338929 -0.514248 0.503472 -0.691525 -0.787925 2.16758 2.24454 1.96881 0.163019 2.05997 1.99715 0.973088 0.584167 1.62817 1.20464 0.774861 0.394623 2.03246 2.56291 0.496206 -0.796024 1.16923 -0.345939 1.64865 2.20009 1.45696 1.89514 2.15427 1.21888 3.0404 2.72727 2.93771 -0.224012 0.529637 -0.0348766 -0.191608 0.0657477 
1:1136626 -1.55764 -0.996909 -0.369246 1.00446 0.430864 -0.0499134 -0.610613 -0.184356 -0.541393 -1.63242 0.0152503 -0.786578 -0.865385 2.1026 1.48823 -0.0977302 -0.750037 0.702061 0.388708 -0.757022 -0.725443 0.302145 -0.320386 1.09599 0.535252 -0.457776 -0.240861 -0.514162 0.083924 0.759822 0.614743 0.0847492 -1.2861 -0.609885 -1.12638 -0.544068 -0.678377 -2.87741 -0.733514 1.26101 -0.54078 -0.933623 0.545323 -0.801282 -1.30699 -1.24693 -0.132818 -1.03404 -0.58976 0.880531 -0.206431 -1.40812 -0.365072 0.33709 0.475239 0.664247 
1:1139295 -1.32594 -0.315402 2.10132 -0.868948 2.74143 1.49744 1.33038 0.501589 2.04718 1.12168 0.545839 -1.77599 -0.160873 -0.603766 -0.96197 -0.358564 1.20168 3.15071 2.86624 1.96509 1.51081 -1.96951 -0.350503 -1.10912 -1.41018 -1.70215 -0.854132 -0.960829 1.28175 -0.118677 -0.0320178 0.936058 1.41425 0.824076 0.723241 1.58481 -1.29498 -1.24115 -0.742013 1.83364 -0.00793946 0.357516 -1.40905 0.186988 0.341167 0.0193577 -0.118863 0.882291 -0.0104116 0.351907 0.975817 -0.323251 -0.821837 -1.31148 -1.12072 -1.3974 
1:1142283 -0.388266 0.617961 1.36674 -0.384575 1.29424 0.485464 0.836195 0.309744 0.62163 1.63083 1.20221 0.408632 -0.341511 -0.911348 -1.27881 -0.192286 2.06451 0.885643 1.11165 0.618917 0.309719 -1.04907 -0.206874 -0.860185 -0.784827 -0.263539 -0.795732 0.0196648 1.20793 -0.380157 0.889343 1.0454 2.34708 1.88267 2.31966 1.4835 -0.0232403 0.776737 0.755839 -0.132402 1.81384 0.0489199 -1.08908 0.456274 0.403431 0.661172 0.145865 0.831134 0.565274 1.823 2.84664 1.00811 1.38547 -0.0655837 -0.570679 -0.615556 
1:1155400 -2.44007 -1.37663 1.15488 -1.41512 1.20157 1.53724 1.31228 0.0544748 1.52557 0.594781 -0.15032 -1.47452 0.892449 0.654601 -0.622114 0.4575 -0.480081 0.836251 0.351728 1.67832 0.298292 -0.353389 -0.418598 -0.695574 -2.25499 -1.98294 -1.51902 -1.2962 0.895592 -0.172421 0.711709 2.15862 1.98689 1.44541 1.52116 2.33213 -0.970408 0.140223 -0.442578 0.601497 1.10526 1.69988 -2.2327 0.5623 0.12368 0.0112365 0.752226 0.841448 -0.0549665 0.603873 0.799897 1.7858 1.42813 1.08679 0.974623 0.507815 
1:1160510 -1.95354 -0.3469 0.404858 -1.58037 0.135171 2.11732 0.215013 -0.511806 2.21363 1.84125 0.50595 0.0259662 -0.402896 0.944041 -1.81926 0.297221 0.714718 -0.0385434 -0.108741 0.373318 0.528904 0.551086 -0.253167 -0.508802 -2.70461 -2.72008 -3.59478 -1.19365 1.61055 -1.19535 2.0529 0.637576 2.12702 1.79656 3.06317 1.89182 -0.100789 0.33949 -0.257188 -0.0349062 1.56164 2.16406 -1.63377 0.960603 0.499003 1.66921 0.89507 0.947106 0.862553 1.09714 1.53453 1.30412 1.32361 1.37712 1.26469 -0.354586 
1:1162270 -0.976145 -1.36638 0.0969613 -0.430454 1.15232 -0.649663 -0.0243939 -0.378307 -0.778297 -0.573193 0.18719 -0.245678 -0.0988072 0.565181 1.47183 -0.681835 -1.67152 0.607058 0.0442511 0.826211 0.176633 -0.641754 0.392561 0.531352 -1.59461 -1.62886 -0.40622 -0.44699 -0.779262 -0.3766 -1.39455 1.41837 -0.40063 -0.486179 -0.512125 1.38714 -1.33119 -0.81875 -1.99056 0.222401 -1.17647 1.09788 -0.188521 0.259123 0.131692 -0.385642 0.389172 0.504374 -0.962602 -0.37839 -1.7968 -0.114932 -0.238843 -0.0510275 0.576432 1.2881 
1:1173564 1.94876 2.03677 1.65258 2.08128 2.80468 0.0387678 1.05009 0.341887 -1.26128 -0.347044 2.13903 1.36458 -0.715653 -1.3948 2.12721 0.303281 0.909306 2.2021 2.15102 0.0912953 -0.905395 -0.703248 -0.155097 -1.47422 -0.461039 0.0201571 1.1727 -0.282709 0.178445 0.931647 -1.2886 -0.0189047 1.20005 0.928668 -0.126851 0.85513 0.150466 -1.13212 1.09206 0.568219 -1.16454 -0.72512 -1.23598 0.283956 0.401794 -1.53194 -1.10336 -1.47514 -1.34644 -0.410583 -0.92619 0.0193414 -0.0388403 0.292548 1.03309 2.36387 
1:1180783 1.22514 1.45754 2.77442 1.338 3.86391 -0.205958 1.25034 0.267336 -0.633067 0.699603 2.0262 0.293347 -0.210413 -0.811405 1.53824 -0.338142 2.29902 2.41787 2.94842 0.925613 -0.1037 -2.17833 -0.61103 -1.25784 -1.43442 -0.836824 0.0341243 -0.101352 0.0782089 0.349448 -1.30203 0.353526 1.67512 1.35556 0.725059 1.63754 0.233261 -0.760616 1.44792 0.0110568 -0.79978 0.152031 -1.19984 -0.521489 -0.259519 -1.27732 -1.64285 -1.0379 -1.17261 -0.467491 0.028004 -0.455512 -0.137559 0.247302 0.739946 0.981896 
1:1191767 -0.300494 1.66161 0.950348 0.986258 1.93776 1.94766 1.7627 1.2728 -0.193582 0.665936 1.27667 0.251824 0.557881 0.971936 2.37453 -0.947413 3.05088 3.65334 4.62411 -1.61209 -0.993802 0.550177 -0.954356 0.951782 -0.975826 -0.856564 -0.163711 -1.21474 -0.189779 0.643614 0.683374 0.819906 1.13475 1.79921 0.998328 1.6732 1.34495 1.23158 1.00576 -0.260025 0.0786321 1.88936 2.22738 0.137684 0.136575 -0.78387 0.357301 -0.0657951 -0.696442 2.24534 1.80425 -0.275715 0.948518 1.24879 1.54599 -0.674844 
1:1193562 0.118544 -0.614072 -0.327066 -1.93975 0.668823 -0.239627 -0.758993 -1.12741 0.114881 0.988462 -0.421396 -1.71429 0.530503 1.05695 -1.09872 -1.30457 1.70674 -0.0125445 0.776296 0.688464 0.591229 -0.244727 -0.689063 1.34293 -1.92208 -2.41403 -2.03177 -1.57003 -0.513261 -0.252347 -0.365768 0.897254 0.395864 0.528673 0.910762 1.70316 0.196531 1.25082 0.371044 -1.01002 -0.386041 0.708206 0.948627 -0.805534 -0.890476 1.00805 -0.0276035 0.923658 1.3181 0.917847 1.68091 -0.0491839 0.530425 1.00234 1.27509 -0.11 
1:1194465 -1.00894 -1.41471 -2.54702 -1.15652 -2.21128 -0.700675 -1.06782 -0.356249 -0.634439 0.531273 -0.714199 0.0551048 -1.00601 1.1715 -2.40595 -1.13615 -2.30377 -1.14262 -1.8892 -0.133981 0.241151 0.475991 -0.36917 1.41421 -1.25275 -1.95555 -1.25563 -1.13186 -0.876359 -0.911688 -0.323899 -0.507593 -1.66765 -1.32409 -0.898578 -1.00057 -1.14856 1.29945 -1.76225 0.316559 0.362926 1.11908 0.809705 -0.328783 -0.471952 1.44621 0.256752 0.374798 1.42937 -0.158639 0.05965 0.156421 -0.208063 0.460495 1.00615 -0.0335352 
1:1219357 -0.436139 -0.359392 1.09188 0.413155 1.09142 0.269924 0.345967 0.267594 1.5043 -1.61067 0.596055 -0.489793 -0.638083 -0.63156 1.31308 -0.736192 1.61219 0.810917 1.44874 1.08699 0.528486 -0.300967 0.337305 -1.08895 0.809774 1.30193 0.501441 0.77031 0.0779672 0.379696 -0.17333 -1.24357 0.614706 0.285577 -0.0662446 -0.697884 0.71811 -0.544667 2.28473 -0.869235 0.122823 0.0600039 -0.37014 0.535777 0.0920538 -1.07567 0.129816 -0.664872 0.176907 -1.46131 0.138256 -0.389804 -0.049695 -1.49015 -2.0259 -0.964805 
1:1220594 0.53283 0.495217 -1.14257 -0.59272 -1.12488 -0.0986495 -0.225543 -0.142549 -1.2363 1.87119 -0.777177 0.316688 0.783305 0.437523 -1.57322 0.644429 -1.33477 -0.57677 -1.16082 -0.556063 -0.311441 0.289259 -0.274745 1.06613 -0.953724 -1.3787 -0.636119 -0.932048 0.00106326 -0.324971 0.294454 1.14699 -0.670876 -0.372369 -0.00968814 0.570295 -0.719725 0.763085 -2.32404 0.615159 0.0569312 0.0728939 0.356994 -0.400761 -0.0142871 1.18643 -0.0107837 0.813688 -0.166411 1.26555 -0.159903 0.703308 0.263261 1.6218 2.01446 1.23673 
1:1246467 0.0396655 -0.644806 1.68217 0.667339 1.67997 0.785446 0.985008 0.976008 2.01315 -0.0475815 1.19415 0.0453737 -0.570137 0.305793 -0.958994 -0.10411 -0.151645 2.6433 2.35157 1.64536 2.04946 -0.456065 -0.812441 -0.757303 -1.74558 -1.67469 -0.458583 -1.46651 0.295929 0.275229 -1.74562 0.604536 1.41244 0.968361 0.0820118 0.954882 0.628446 0.741288 -1.0583 0.535239 -0.0123239 1.74141 0.226411 -0.000739488 -0.0335774 -0.363507 -0.161947 -0.312001 -1.27203 -1.36837 -0.555985 -0.353991 -1.29288 -1.08909 -1.40817 -1.76923 
1:1265936 0.845084 0.806723 -0.127138 -2.2533 -0.652821 1.39106 0.849871 0.311929 1.71299 0.746915 -1.5242 -1.71883 1.20883 -0.265442 -1.46412 0.290198 -1.43898 -1.40207 -1.82389 0.313308 -0.213922 0.295438 1.29074 -0.729371 -0.936712 -0.769597 -0.514052 0.0617949 0.173118 -0.274604 0.648932 1.85145 0.65949 0.198442 1.15026 1.71008 -0.0764053 0.737776 -0.08972 -0.952488 -1.03839 -0.681818 -0.183761 -0.28409 -0.481508 -0.0597784 0.543099 0.75024 -0.829358 0.270937 -1.26739 -0.258027 0.221494 -0.201489 0.796257 1.13618 
1:1266016 -1.09982 -0.36841 0.000243996 -1.35909 0.553793 -0.631875 -0.925254 -0.728283 1.45372 0.376951 -1.67673 -2.52381 -1.07654 -0.000100029 -1.45334 -2.10206 0.853323 0.766499 0.833287 1.45504 1.57157 -0.783976 0.00775012 0.667473 -0.364746 -1.07351 -1.43544 1.03087 -0.131582 0.120324 1.51338 -0.202669 -0.0333406 0.411164 1.05361 -0.239603 -0.637858 -0.17338 -0.215537 -1.90123 0.0602693 0.331702 0.937032 0.873938 0.46165 0.0968579 0.670086 0.723863 -1.05272 0.322999 -0.918399 -0.622511 -0.703901 -1.29464 -0.857741 -0.125978 
1:1278448 -2.94586 -2.80756 -0.809635 -1.95847 -0.932242 -1.62483 -1.26308 -1.19178 1.02946 -0.81853 -0.587492 -0.16814 0.483689 -2.02301 -1.33438 -0.987 0.536737 0.835616 1.27199 1.25158 0.757899 0.950351 -1.23061 0.233861 0.699046 0.982506 0.285019 -0.267055 -0.860244 -0.248261 0.0827705 -1.18702 -0.514822 -0.730483 -0.678459 -1.48337 0.726111 -0.00217218 0.213617 1.3655 1.37864 1.00509 -1.43823 -0.243081 0.0245926 -0.930211 0.60791 0.7839 1.13927 0.577871 0.207516 0.603708 0.0113396 -1.74518 -3.18328 -2.65457 
1:1278651 0.735099 1.4965 -1.66638 0.60698 -1.18238 -0.881412 -1.45036 -0.611881 -3.30531 -0.251325 0.0814847 1.51027 0.884277 -0.0875499 1.54637 0.563162 0.515915 -2.11098 -1.60767 -2.5538 -2.25828 0.743862 0.594692 0.477887 1.99971 1.60329 0.999554 -0.131741 0.601046 0.437657 1.48734 0.82148 -0.833432 -0.774688 -0.40115 -0.0435716 -0.0506489 -0.634717 1.33925 -0.729381 -0.245675 -1.39748 0.84893 -0.137897 -0.158706 0.532699 -0.0355462 -0.387571 0.874182 1.96631 1.11661 0.28445 1.38353 1.62355 2.43575 3.46154 
1:1280232 -1.76544 -1.622 -1.84406 -1.00098 -2.21262 -1.89024 -1.67341 -1.11053 -0.821987 -1.80701 -0.452428 -0.174486 0.760664 -1.48819 0.0207508 -0.474356 0.122417 -0.0891677 -0.00687587 -0.196479 -0.630589 0.992901 0.573099 -0.165952 1.11516 1.41853 0.596761 -0.346922 -0.722099 -0.883564 0.523474 -1.00663 -0.063253 -0.563196 -0.181331 -1.55427 0.0445008 -0.709648 0.70855 -0.458682 1.04765 -0.211473 -0.667021 -0.270265 0.00944529 -1.05913 0.0678033 -0.443393 0.602299 2.0171 1.06154 0.0856048 0.775768 -1.24409 -2.39947 0.260658 
1:1282340 2.3977 1.5693 1.6111 2.13766 2.12118 1.72249 2.23575 1.83473 0.433774 0.710868 0.962155 -0.50076 -1.44831 2.20682 0.608869 0.247395 -0.393055 1.24846 0.613587 0.82794 1.41446 -1.7337 0.462067 -0.496324 -2.03274 -1.83409 -0.448735 0.00164541 0.0754158 -0.448138 -1.4773 0.367279 0.212672 0.403217 -0.0277093 1.10581 -1.00778 0.47897 -1.6613 -0.38528 -1.36723 -0.270721 1.19254 0.509108 0.532567 1.0545 -0.7666 -0.318189 -1.38997 -1.82642 -0.730779 -0.996 -1.52481 0.0746104 1.05931 -0.0620073 
1:1290079 -1.36905 -0.0166996 -1.38879 -0.0234438 -1.63895 -0.747026 -0.0771019 -0.0051178 -2.80921 -0.0644539 0.646292 1.08094 1.19828 0.616114 0.824749 -0.614358 -0.744899 0.697383 0.514651 -0.853701 -1.72566 -0.124706 0.0967838 0.957262 1.54666 2.86872 1.70324 0.687519 0.87358 0.521098 1.7819 1.82532 1.38165 0.743121 0.697775 0.719682 1.20918 -0.151467 0.74133 0.0632671 1.15421 -0.892387 1.49172 -3.46376 -3.04448 -2.02107 -1.34507 -1.90424 -0.712861 0.81122 0.204859 -0.675579 0.554428 -0.569643 -0.735621 -0.366914 
1:1297796 1.09869 1.77778 0.753326 -0.339913 1.01628 0.788324 0.16025 0.22876 -0.933855 1.69055 1.31909 2.70733 0.325349 -1.01152 -0.040083 -0.0547046 1.45166 0.0694922 0.612053 0.335497 0.71756 -1.23823 -0.477786 0.741629 1.0588 1.6375 0.722794 0.656222 2.13162 1.30126 1.2589 0.00297406 2.31959 1.76279 1.58538 -0.13044 0.958591 1.05977 2.21807 -1.2086 -1.04417 -0.883131 1.74627 -0.208203 -0.509793 1.45755 0.924407 0.0905188 1.31655 -0.364232 2.01677 0.301155 0.588214 1.65499 1.92638 -0.288664 
1:1301304 0.672853 1.46696 0.696058 0.931738 -0.705521 -0.548332 0.0110012 0.189576 -1.97639 0.470668 2.22957 1.90109 1.68933 1.13902 1.40901 0.233369 0.107446 0.516803 0.598246 -2.27451 -1.41267 -0.286204 1.03041 0.723101 -0.345588 0.538009 0.231198 1.24795 0.796122 0.21546 1.11384 0.791356 0.820222 0.646458 0.958184 0.573247 0.621249 0.681488 -0.0389414 -1.25481 -1.34496 1.10597 1.58333 -3.12073 -2.58029 -2.60677 -1.86816 -2.13369 -1.0567 -1.05977 0.805754 -1.45782 -0.289917 -0.909712 -0.613258 -1.15066 
1:1301389 0.997748 1.78384 2.35652 2.05346 2.78259 0.687561 0.289703 0.680203 0.525159 0.539552 -0.670485 -1.30147 -1.0473 -1.03732 0.788263 0.754714 1.62423 2.45871 2.4765 0.784394 0.156884 1.27676 -0.0731543 0.310895 -1.91208 -3.12711 -1.70559 -0.891365 -0.307586 -0.356086 -1.24732 -0.162751 0.363915 0.572618 0.232778 1.57837 -0.957227 0.0823785 -0.936416 -0.487861 -1.10777 0.20207 -1.22891 2.02267 1.64306 0.234809 0.351042 0.861667 0.357922 0.990547 0.863805 -1.27072 -1.02953 0.0307068 0.236017 1.57126 
1:1302805 -0.40453 -0.369641 0.980343 0.78131 0.030019 -0.500996 -0.172156 0.107446 0.204513 -1.11352 2.79916 2.67446 1.05651 -0.891125 -0.126103 -0.940746 1.69954 -0.489551 0.550446 -1.04009 1.14725 -2.9368 -0.341861 -1.73686 0.968657 1.43462 1.09034 0.704688 0.214052 -0.241958 -0.697193 -1.4876 -1.41547 -1.75705 -1.87424 -2.36785 0.268704 -0.632533 1.23577 0.91137 -0.635236 0.215448 0.00975674 -0.395447 0.0847778 -0.987263 -0.333294 -0.241278 0.748419 -1.19219 0.289978 0.258445 -0.754632 -1.41738 -1.67475 -0.98836 
1:1304708 0.246756 0.631143 0.766213 -1.00395 -0.665217 1.15367 0.36831 -0.257995 1.5343 0.633223 -0.949696 -0.786158 0.740414 -0.146669 -0.429953 0.901297 -1.16643 -1.36818 -1.74133 -0.913526 -1.55294 0.84485 0.955146 -0.387346 -0.0853697 -0.700178 -1.41261 0.572237 0.676289 1.03658 1.28526 0.896701 1.91462 2.15772 2.40737 1.36069 0.691545 0.0535428 1.23911 -1.04114 0.241604 0.38371 -0.718958 -0.382979 -0.920057 -0.890719 0.349151 -0.383913 -0.784352 -0.0490262 -0.644168 0.246835 1.26985 1.09305 0.85889 0.78919 
1:1315331 1.76735 2.1188 1.74965 -0.165552 1.50779 0.915094 -0.359706 0.199131 1.34461 0.720943 1.1419 1.62928 0.0677519 -0.522157 0.0981845 0.048423 3.32666 0.62954 2.31443 -0.61025 1.9895 -1.69866 1.34851 -0.574773 0.0798723 -0.235484 -0.400582 1.30965 1.57779 0.152573 0.151183 -0.586313 0.419474 0.372989 1.02673 -0.0382589 -0.0878153 -0.344489 0.28008 -0.493564 -2.86995 -0.329853 0.640323 -0.100812 -0.00475255 -0.771215 -0.412057 -0.0309816 0.267581 -1.77889 0.108739 -1.22795 -1.49188 -1.06572 -0.47271 -0.317726 
1:1318757 -1.42554 -0.446286 -0.840679 -0.613813 -1.37944 -1.95475 -1.20388 -0.762933 -0.879932 0.573252 -0.44257 -0.902038 0.622424 1.10037 0.445343 -0.432638 0.197194 1.38546 1.49737 0.159002 0.0980401 1.15435 1.14415 0.99695 -0.280949 0.134693 0.200438 1.0234 -1.13817 -1.48657 0.0481148 -0.857184 -1.56616 -1.40099 -0.817972 -1.08199 -0.707006 0.329995 -2.25634 -0.201306 -0.83589 0.530966 0.289865 -1.78116 -1.20636 -2.18153 -1.53128 -1.08016 -1.10876 0.135301 -0.847131 -1.46872 -1.73452 -2.97463 -3.03897 -2.12779 
1:1328228 0.690722 -0.273414 -0.520882 -0.257842 -1.15236 0.582245 -0.474804 -0.232876 1.838 -0.362198 0.186927 1.08616 -0.215102 0.141805 -1.95038 -0.159068 0.0293159 -2.70859 -2.35153 0.580488 2.36742 -0.349612 -0.65195 -0.34902 0.00908175 -0.809979 -0.810899 -0.456427 0.0153427 0.790255 -0.115048 -2.21177 -1.09639 -0.69539 -0.970239 -2.28205 0.100681 0.805229 0.488898 0.353497 -0.193704 0.386809 0.656011 1.03218 0.738177 0.830144 0.346699 -0.211707 -0.888238 -1.99543 -1.70864 1.25103 0.0229053 1.7137 1.43809 0.253384 
1:1335308 0.124036 1.01281 1.0495 0.472211 1.46541 -0.0434754 -0.0747716 0.899276 0.0697384 -0.0805312 0.60377 0.494069 0.566606 -0.867054 0.826481 0.657057 1.98235 2.45598 3.18461 -0.294418 -0.501596 -0.739793 0.977897 -0.782115 1.28526 0.871911 0.683293 0.754397 0.241848 -0.773107 -0.642968 0.578196 -0.278635 -0.802865 -0.18274 0.433068 0.14341 -1.05289 1.37607 0.931121 -0.271004 -0.252704 -0.683102 -0.158132 -0.0696442 -1.8601 -0.36856 0.244142 0.384978 -0.431449 0.633101 -0.426792 -0.676149 -1.00395 -0.742523 1.36489 
1:1344053 -1.87285 -1.60209 -3.10676 -1.09689 -2.50732 -1.66491 -1.74368 -1.31048 -1.1892 0.798161 -1.40677 -0.151128 0.496798 2.15303 -0.733695 -0.57996 -0.893417 -0.605903 -0.883136 1.21053 0.413665 0.864373 0.438803 1.39795 0.151833 0.583245 0.222174 0.679899 -2.09305 -1.40931 -0.56011 -1.11235 -2.01085 -1.85891 -1.2958 -2.10187 -0.0186354 1.45132 -0.670346 0.19701 0.0671171 0.449366 1.37137 -0.592104 -0.58267 -0.397244 -0.202354 -0.3868 -0.72528 -0.484084 -1.92129 0.744027 -0.892779 -0.666949 -0.645117 -0.697742 
1:1344436 0.330277 0.14563 -0.153565 0.00924723 -0.510219 -0.125621 -0.204619 -1.11857 -2.12575 0.805409 -0.00620119 0.0446992 -0.482521 1.90812 1.09466 0.191547 -1.89299 -0.523854 -1.59134 -0.241742 -0.781158 -0.012328 0.344171 1.21509 -1.85879 -0.875095 0.132515 0.116587 0.445349 0.391924 -0.462911 0.424403 1.34865 1.25996 0.691902 1.24546 -0.679066 0.386589 -2.6959 -1.68582 -1.69911 -0.0633358 1.18091 -0.634907 -0.803681 0.357127 -0.247101 -0.461513 -0.35738 0.969573 0.0177885 -0.619339 0.555764 0.771238 1.07849 -0.645882 
1:1356468 0.39538 -0.20048 -0.0111639 0.522393 0.87774 -0.334951 0.224941 -0.544452 -0.55011 0.180959 -1.52429 -3.09873 -1.47317 0.0656559 0.502265 0.317699 -1.0715 0.97366 -0.0308303 0.808679 0.342618 1.84872 -0.205528 0.78034 -1.93833 -2.32169 -1.20939 -1.2332 -1.74473 -0.618546 -0.635225 0.588014 0.264811 0.757524 0.736083 1.74685 -0.906192 0.930951 -2.2669 -1.08441 -0.323178 1.21043 -0.263115 0.263665 0.121416 1.27229 -0.388371 0.0481153 -0.541418 0.665245 1.32653 0.0803325 0.862874 1.33412 1.53266 1.32525 
1:1356963 -1.07558 -0.32828 0.778044 0.532556 -0.34909 -0.277994 0.0618236 -0.566552 -1.52348 0.934515 0.366859 1.33464 1.15794 -0.664351 1.68268 0.473099 -0.802083 -1.33818 -1.47068 -1.85167 -1.35179 -0.223307 -0.168019 0.791128 -0.064501 0.667909 0.804679 1.02289 0.373568 1.03911 -0.577616 -0.226743 0.931932 0.979276 -0.200248 0.181623 0.64089 0.878267 -0.722881 0.123257 -1.62478 -0.484071 -1.19085 -0.705238 -0.595734 0.637821 0.443705 -0.24952 0.795832 1.54054 0.842421 -0.200027 1.37088 1.69634 0.959354 -0.837302 
1:1371727 -0.549987 0.222497 -0.55916 -0.0899907 -1.23041 0.903537 0.276859 -1.01949 -0.191745 0.966651 -0.712871 -0.804909 -0.473157 1.08529 0.72037 1.92818 -2.26427 -0.460065 -1.71869 0.841384 1.46035 0.628982 0.220836 -0.869278 -0.932659 -0.84999 -1.89059 -0.852133 -0.0648414 0.100303 1.07383 0.858999 0.941161 1.4109 2.22354 1.23478 -0.625256 -0.522546 -0.87493 0.125298 1.17839 -0.274659 -0.429185 0.417497 0.787135 1.5717 0.217615 0.695231 -0.974132 -0.388895 -1.19101 1.20954 0.351735 0.462172 0.200908 -0.877734 
1:1372499 0.818969 -0.14734 0.0687217 -0.977659 0.0858289 -1.05027 -0.204545 -0.284091 -0.261905 -0.444268 -0.206887 -0.252248 0.442344 -0.536361 -0.841473 -0.407027 0.975613 -0.65889 -0.0562398 0.136536 -0.35774 0.83534 0.327355 0.861111 -0.819545 -0.921846 0.147888 0.391416 -1.40121 -0.463408 -0.156599 -0.346496 -0.748941 -0.580189 -0.37593 0.17577 -1.16732 0.634115 -0.116505 -1.59725 -0.152841 2.06364 0.478982 0.62013 0.606599 0.155265 0.409374 0.552954 1.41157 1.32982 -0.115044 -2.05663 -1.19108 -0.790938 -0.064579 0.838669 
1:1384080 -2.16185 -0.907728 -0.603846 -0.269661 -1.06839 -0.300274 -1.08301 -0.436695 0.960714 0.453145 -1.17161 -0.896435 0.0982154 -0.0444291 -0.0332292 0.474339 -1.55327 0.358176 -0.55623 -0.013958 0.520131 0.0873559 -0.374707 0.125156 0.932691 1.12307 0.545194 1.05662 0.954418 -0.117829 -0.438344 -0.525395 -0.466814 -0.768299 -0.569103 -0.814555 0.450179 0.248218 -0.810124 0.304813 0.113304 -1.05935 -0.32958 0.0607249 0.176047 -0.517498 0.0586615 -0.299472 -1.96649 -1.44483 -1.15981 -0.119655 -0.805556 -0.937256 -1.67497 -2.4006 
1:1384186 -0.193251 0.0166773 0.611312 0.705257 0.990941 0.131267 0.17645 1.08167 0.63374 -0.627859 0.48456 0.634596 -0.660784 -0.244996 0.377876 -1.60711 1.33979 1.13518 1.80503 -1.31844 -1.44579 -1.17735 -0.354749 -0.0696453 1.54169 1.54841 1.4774 0.474609 1.02272 0.203375 -0.779375 -0.706045 -0.558763 -1.02183 -1.82927 -1.29259 1.27344 -0.248616 0.992634 0.80791 -0.822673 -1.6562 -0.087766 -0.612264 -0.996754 -1.44489 -0.131327 -1.08582 -0.148137 -0.752744 1.13899 0.199711 0.535651 0.485328 0.0405254 -0.196108 
1:1386964 -1.21082 -0.679659 -1.10896 -0.369031 -2.05401 -0.420257 -0.917598 -1.45647 -0.384235 0.466196 -0.863579 -0.992461 1.63415 0.25408 -0.128448 2.62621 -2.44422 -1.16197 -2.42666 0.800312 1.62605 1.07662 0.209902 0.508137 -1.371 -1.13394 -1.56379 -0.609944 -0.591373 -0.661212 0.276387 0.559095 0.174589 0.518661 1.36678 0.981409 -0.897196 0.532795 -2.15528 -0.183538 0.517511 1.18148 -0.0483477 0.387263 0.818575 1.06809 0.00866229 0.819629 -0.968195 -0.129209 -1.46282 0.0957723 -0.864818 -1.00336 -1.10044 -1.12829 
1:1390706 1.65559 0.420522 0.376725 -0.543384 2.17156 0.0566248 1.51204 1.10256 -0.815928 -0.822881 -0.137824 -0.610231 -0.85587 -0.0881887 0.324561 -1.81134 1.20718 1.47536 2.16524 0.784954 -0.0932708 -0.523644 -0.774505 -0.0658791 -1.37509 -0.43671 0.535209 -1.1192 -0.785925 -0.0931503 -0.0944354 0.61274 0.387456 0.331583 -0.105217 1.17409 -1.01292 -0.32685 -0.287384 -0.0874791 1.13291 0.916102 -0.746732 0.178197 0.251692 -0.363829 0.305276 0.606198 1.44809 0.56222 0.910123 -0.444784 -0.295297 0.00582256 1.26536 0.925249 
1:1390945 1.24624 0.102817 -0.0936878 -1.23154 0.0717467 -0.286566 0.447638 0.189463 -0.0342747 -0.195198 -0.681723 -1.28872 1.20105 -0.688819 -1.4091 -0.299857 0.775231 -0.629348 0.0223128 -0.156736 -1.16149 0.933038 0.133526 0.328338 -0.847246 -0.917522 -0.187798 -0.331732 -1.73788 -0.230392 0.370859 -0.0117474 -0.716352 -0.00479714 0.0848063 0.724606 -0.930095 0.761493 0.52833 -1.16913 -0.502158 1.93592 0.0533265 -0.0313327 0.210236 -0.244332 -0.361567 0.588446 1.47098 1.34826 -0.172635 -0.78658 -0.612961 0.313843 1.13976 1.52204 
1:1396518 1.43034 1.95122 1.91529 0.541807 1.17592 0.113444 -0.218384 0.200132 1.11938 0.75645 1.57493 1.20134 -0.473071 -0.069839 0.324656 0.571075 2.15173 0.516908 1.59095 0.372559 1.69472 -0.826913 1.25383 0.273327 0.19589 -0.164161 -0.457642 0.800506 0.883263 -0.361898 -0.802303 -0.392364 -0.329341 -0.374909 0.212012 0.322859 0.0176427 -0.558458 0.0831828 -0.421157 -2.75691 -0.628129 0.652435 -0.0963756 0.0867174 -0.81074 -0.941713 0.31901 -0.104489 -1.4127 0.273219 -1.2656 -0.555935 -0.201221 0.0479258 -0.461616 
1:1403216 -1.06567 0.198856 0.232751 1.2582 0.071668 0.3975 -0.240843 -0.0594323 0.112175 0.464615 0.658421 1.29697 -1.26762 0.570387 1.48974 0.176145 -0.811423 0.899872 0.213715 0.127901 1.27226 -0.911039 -0.150755 -0.287091 0.833883 0.865888 0.0668257 0.231894 1.71471 0.323397 -0.363954 -0.0598381 0.632367 0.0132181 -0.076718 -0.730418 0.8738 -0.696994 -0.497373 0.991282 0.453646 -1.96276 -0.0543706 0.0343265 -0.25693 0.253573 0.433285 -0.677601 -1.36375 -1.30777 0.271592 0.742991 0.610194 -0.252259 -1.07838 -1.60657 
1:1407732 0.236775 0.957666 0.102484 0.587481 1.69578 -0.299402 1.39802 1.59402 -1.53345 0.175187 -0.0343033 -0.101789 -0.283387 0.0855395 0.843379 -1.91625 1.4541 1.93648 2.64925 0.353297 0.34971 -0.80005 -1.07029 1.38545 -0.215557 0.87447 1.54787 -0.472145 -0.00209482 -0.10326 -0.320507 -0.223858 -0.355935 -0.643267 -1.28815 -0.733966 0.203447 0.608285 -0.34944 0.929458 0.335674 -0.171916 1.41056 0.0251973 0.298158 -0.770691 0.274241 0.525237 -0.034238 0.171852 0.767291 -1.09143 -1.44123 -0.764045 -0.278499 -0.825193 
1:1416981 0.292002 -0.552938 0.387508 -1.18795 0.555985 -0.52189 -0.124628 0.112386 0.418004 -0.804538 -0.791372 -1.15347 1.41367 0.0168346 -0.829931 -2.52146 1.4412 0.641346 1.56139 0.270382 -0.195036 -1.45967 -0.94575 0.554895 0.388747 0.966873 1.48885 0.760236 0.282729 0.275054 0.430765 -0.154175 -0.622598 -0.802073 -0.755169 0.208111 -0.0928531 -0.177789 0.284251 -1.03885 0.457229 0.437513 0.0399582 -0.889994 -0.433928 -1.84374 -0.687453 0.27735 0.771772 0.123151 -0.0577023 -1.56604 -1.19358 -1.28953 0.153626 0.14234 
1:1438701 -0.160153 -0.0289483 -2.15752 -0.945076 -0.653125 -0.561702 -0.69987 0.595284 1.04167 0.409947 -1.32532 -0.48043 -0.709091 -0.766057 -2.16982 -1.06399 -0.644767 1.38982 1.10708 1.85309 0.945582 -0.0195646 -0.937547 -0.422937 0.835817 -0.0328299 -0.357222 -0.0205 -0.398689 0.603202 0.445435 -0.93085 0.229274 0.281653 0.505114 -0.327989 -0.357599 0.81461 -0.480094 -0.450357 0.667594 -0.265416 -0.829855 0.399247 0.515584 0.601744 0.882669 0.790307 1.48417 0.659633 0.512788 -0.099614 -1.56909 -0.909123 -1.11839 -0.243973 
1:1438792 0.481893 2.22031 1.11489 -0.0754348 1.44545 2.35263 1.99649 2.18191 0.0274174 2.00786 1.22542 1.53719 -0.468091 -0.612533 0.421423 0.503002 1.39002 0.194328 0.450437 -0.495437 -0.356475 -0.716323 0.291118 -0.960036 -1.04014 -0.218635 0.12141 0.244606 1.69539 1.08276 0.634275 1.08056 2.3721 1.87359 1.1785 1.04675 -0.123179 -0.893181 0.480833 0.206803 -0.011952 -0.0261357 -0.41761 0.21858 -0.428814 -0.412294 -0.0388792 -1.18905 -0.689925 0.594994 0.114069 0.287898 0.689685 1.29918 2.00791 1.25937 
1:1438970 0.0117712 -1.52521 -1.01803 0.341234 -1.58068 -2.67796 -1.88642 -2.39464 -0.408617 -1.72652 -1.24328 -1.45712 0.596 0.711864 -0.0231766 -0.369919 -1.30637 -0.333898 -0.449631 0.779211 0.140594 1.44256 0.330461 0.883651 1.2578 0.607426 -0.0430958 0.34475 -1.54396 -1.18795 -0.357207 -1.3087 -1.70389 -1.31608 -0.49904 -1.35611 -0.06128 1.4132 -1.03707 -0.836114 -0.55336 -0.356703 0.313575 -0.496294 0.24196 0.265337 -0.398274 1.21165 0.565953 -0.372097 0.825851 -0.0773123 -0.671685 -1.11453 -1.73454 -0.939763 
1:1440610 0.168694 -1.46143 0.105539 0.13818 -1.47428 -2.24093 -1.83743 -2.86307 -1.35074 -2.08425 0.00248854 -1.21366 1.02135 0.566495 0.907652 0.157287 -1.2501 -1.28708 -1.3211 -0.351218 -0.152461 1.30341 0.915116 1.14953 1.35502 1.51509 1.12202 0.476223 -0.436548 -1.11298 -0.255654 -0.329383 -1.77053 -1.57023 -1.08511 -1.16703 -0.120762 1.03078 -0.905724 -0.378554 -1.12478 -0.815672 0.746578 -1.29351 -0.869898 -0.543566 -1.22024 0.013453 -0.642815 -1.36405 -0.063798 0.466998 0.324767 -0.992619 -1.82699 -0.565793 
1:1447740 -1.92628 -1.83451 -0.456903 -0.898453 -0.613918 0.101835 -0.545676 -0.544822 -0.0173004 0.308889 -0.204968 -0.354972 -0.351726 -0.650859 -0.874074 0.711287 -0.791408 1.19051 0.274907 0.0827578 0.600027 -1.55069 -1.5668 -0.0235984 0.573278 0.435733 0.555607 -0.253871 -0.336928 -0.27216 -0.717424 0.229132 -1.29391 -1.22684 -1.1004 -0.319135 0.776923 -0.416342 1.08425 0.661886 1.23267 -0.251785 -0.19538 0.611422 0.588254 0.260038 0.629659 0.255926 0.0858749 0.876666 -1.22654 0.762126 0.205479 -0.19894 -0.838807 -0.906385 
1:1455364 -0.502462 1.20187 -0.417921 -0.505992 0.236275 0.0353083 0.485367 0.86351 -0.146341 2.46402 -0.0611833 0.117515 -1.20175 0.869629 -1.1041 0.817135 -0.68009 1.56799 0.948143 0.493802 -0.90843 -0.201794 0.873812 -0.24987 -1.04003 -1.48562 -1.00315 0.370085 -0.870217 0.296165 -0.151529 0.674083 0.856044 1.55351 1.08644 1.1954 -0.938265 -0.71659 -1.49607 -0.238087 0.315698 -0.24836 -2.18298 -0.27785 -0.107874 -0.528769 -0.612098 -0.268212 -1.49607 0.519573 0.10792 -0.198638 -0.530962 0.0204696 0.134668 -0.788924 
1:1456959 1.4389 0.0707823 1.27891 1.34434 0.391615 1.23032 0.434576 1.26791 0.393293 -1.64352 0.435332 0.909476 0.360845 -0.289211 1.22803 -0.475249 2.45375 -2.64435 -1.16269 -0.658887 0.122293 -1.15919 -0.714089 -1.18936 1.60198 1.41482 1.00332 -0.497574 1.06388 0.799294 0.481429 -0.777932 -0.705727 -1.07365 -1.12104 -1.26141 0.694901 -0.406489 1.82407 0.223059 -0.2871 -0.518824 2.99735 0.554817 -0.156944 0.528397 1.00862 -0.0176239 2.11257 0.390388 0.38495 -0.598956 0.865262 1.50983 1.54536 2.3094 
1:1457024 1.4389 0.0707823 1.27891 1.34434 0.391615 1.23032 0.434576 1.26791 0.393293 -1.64352 0.435332 0.909476 0.360845 -0.289211 1.22803 -0.475249 2.45375 -2.64435 -1.16269 -0.658887 0.122293 -1.15919 -0.714089 -1.18936 1.60198 1.41482 1.00332 -0.497574 1.06388 0.799294 0.481429 -0.777932 -0.705727 -1.07365 -1.12104 -1.26141 0.694901 -0.406489 1.82407 0.223059 -0.2871 -0.518824 2.99735 0.554817 -0.156944 0.528397 1.00862 -0.0176239 2.11257 0.390388 0.38495 -0.598956 0.865262 1.50983 1.54536 2.3094 
1:1466543 0.0153351 -0.904142 0.0876326 -0.173833 0.143008 -0.544301 0.543444 -0.172011 0.0660279 -0.548491 -0.977533 -1.76983 -0.5433 0.93686 -0.11609 -0.3012 -0.204171 0.57475 0.486149 1.189 1.53407 -0.482556 0.468887 1.16707 -0.798012 0.16067 1.21773 0.171489 -0.21485 0.365132 -1.69867 0.764059 -0.370324 -0.379008 -1.21468 0.499346 -0.269888 0.600499 -1.31819 -1.50715 -1.69773 0.764934 -0.418552 -0.672744 -0.423723 0.69805 -0.920594 -0.62632 -2.17696 -1.85458 -1.25643 -0.378136 -0.975649 -2.54832 -3.36654 -2.51852 
1:1477778 1.38368 2.77673 1.11625 -0.95251 1.0884 1.40438 0.947055 0.784584 0.642857 3.3429 1.13281 1.01233 0.04635 -0.318006 -0.400512 -0.155382 1.44167 1.3618 1.65527 -0.652729 -1.05243 -0.617988 0.877313 -0.181038 -1.5027 -1.92771 -1.44911 0.325447 0.318039 -1.07993 0.277611 1.1851 1.56659 1.48975 2.21024 2.12231 -0.461974 -0.942947 0.306644 0.517199 0.149717 0.265402 -1.10448 0.385863 0.555777 -0.213023 -0.199198 -0.333431 -0.227337 -0.331063 0.643586 0.807281 0.936547 1.62015 2.76181 1.17836 
1:1477908 -1.71415 1.27845 -0.0033379 0.705997 1.30631 1.38987 0.93862 1.78368 0.472734 2.74223 0.271528 0.690821 -1.26838 -0.499139 -0.0169705 0.221833 -0.264094 2.55968 1.83881 0.0386504 -0.162192 0.157811 -0.931261 -0.182696 -0.776115 -0.836689 -1.5829 -0.0419706 1.26108 0.952932 1.19124 -0.74721 2.16373 1.96713 1.65349 0.213082 0.565714 -0.525617 0.384946 0.951491 1.57406 -0.245447 -0.309419 0.992499 0.758832 -0.365219 0.605644 0.702083 -0.504517 0.842424 0.0171611 -0.994933 -0.826763 -0.224175 0.0461639 -1.62613 
1:1482770 1.29291 1.63307 0.74979 0.163875 0.496065 1.04306 0.202939 1.0289 2.04599 1.24905 0.365231 0.501111 0.082285 -1.61951 -0.915549 -0.489757 2.30854 0.499897 1.41556 -0.301837 -0.80255 -0.00043433 -0.0364895 -0.872727 -0.888286 -2.12753 -2.59602 -0.850387 0.124428 -1.2964 0.66686 -1.52076 0.380092 0.129354 1.34451 -0.0850772 -0.487552 -0.152674 0.31227 0.90388 0.781194 0.206822 0.663338 1.28479 1.17481 0.275484 1.60914 1.18648 2.6156 0.915561 1.33268 -0.560475 -0.571251 0.796678 1.38936 0.998272 
1:1488483 -1.10469 0.994101 -1.18098 0.0204143 0.970548 0.969861 0.469231 0.792663 0.0743932 1.0284 -0.977485 -0.843799 -1.32312 0.483495 0.0890909 -0.806164 -0.514733 2.11788 1.48886 0.624551 1.03463 0.458763 -1.02804 1.93996 -1.32068 -0.578321 -0.922569 -0.24589 -0.0528284 -0.139749 0.606065 -1.03594 1.30825 0.876834 0.892945 0.00580962 -0.0463153 0.047828 0.27589 0.799211 0.65178 -0.0476808 -0.774859 0.133755 -0.152953 -1.54643 0.142598 -0.0402265 -0.175228 0.605642 0.34834 -0.574781 -0.481181 -1.2297 -0.793683 -1.27893 
1:1498879 1.66691 1.88143 0.46196 0.457284 0.729523 0.449564 0.0486722 0.401449 -1.41146 0.744584 0.503091 1.36296 -0.144485 1.35511 0.463727 -0.313566 1.04092 -2.06681 -1.49094 -0.0932084 0.0252011 0.943689 -0.553229 -0.155471 -0.443653 -0.251159 -0.472021 -1.04057 1.13858 0.45082 1.55083 0.159356 1.19093 0.660961 0.772619 0.331034 -0.726821 -0.18716 0.574526 -0.453728 0.229102 0.628016 -0.444278 0.420452 -0.114244 0.007534 -0.201911 -0.579988 -0.0708487 0.566479 0.347095 1.80236 2.26213 2.57143 3.15494 2.89013 
1:1503493 0.273415 -1.1983 -0.439551 -0.883509 -0.770876 -0.263505 0.482246 -0.913295 1.08638 -1.78684 -0.0825209 -0.863958 0.565765 -1.63833 -0.265447 0.117328 -0.482767 0.440814 0.275446 -0.146343 -0.131456 -0.34759 0.160594 -0.356058 -0.60353 -0.5344 0.654565 0.385983 -1.91046 -0.952913 -1.65831 -0.190067 -2.19952 -1.93803 -1.45367 -0.980826 -0.304336 -0.150574 -0.0244543 0.362987 0.214515 0.316282 1.16619 -0.156395 0.44 0.468511 0.191084 -0.192895 0.408068 -1.07597 0.508077 -0.348544 -0.875682 -0.198442 0.470672 -0.0115144 
1:1503754 -0.145732 -1.42974 -1.29544 -0.0592439 -0.82515 -0.910255 0.839001 0.132134 -1.11863 -1.59453 -0.113662 -0.33501 -1.61111 -0.753574 1.31465 -0.11262 -0.624608 -0.18687 -0.428418 0.12704 -0.596675 0.825791 -1.09681 0.872083 0.79581 1.23098 2.04646 0.0631436 -0.713155 0.185297 0.0791325 0.637474 -0.500851 0.0101817 -0.524441 -0.393457 -0.0342694 -0.0186377 -0.23893 0.260134 -0.361144 -0.141495 0.686968 0.48016 1.12492 1.5046 0.100919 0.32875 1.18718 0.388232 1.04481 1.21609 1.47168 2.62493 3.30743 0.806835 
1:1509758 0.017577 -0.104349 -0.697254 -0.932494 -0.12573 -1.79176 0.601798 1.27151 -0.623087 -0.371597 -1.30272 -1.37923 -3.05135 -0.929661 -0.848877 0.134783 -0.00962212 -0.054678 0.0309797 -0.222039 -0.107581 1.3711 -0.337079 1.61972 -1.04864 -0.982161 -1.31626 -1.22403 0.345058 1.59578 0.712334 0.729937 2.06298 3.11155 2.30839 0.618681 -0.998777 -0.0842956 -0.397365 -0.182765 -1.01882 -0.0290449 -0.0329493 -1.54137 -1.50767 0.0511927 -1.27801 -1.42509 -0.621768 0.242802 0.941168 0.399176 1.035 0.633927 -0.199731 -0.954009 
1:1513820 -0.0970942 -0.0989118 -0.012959 0.936485 -1.7864 -1.47167 -0.360784 -0.70678 -2.56757 -0.414215 1.7874 2.79049 1.41436 1.30682 1.88097 2.72546 0.43897 -1.8288 -2.13864 -2.62862 -2.28861 1.97695 -0.330158 0.597321 -1.22329 -1.8226 -1.51572 -0.796382 0.792428 0.892802 1.30511 1.03425 0.528215 0.410323 0.67397 1.08747 0.769711 0.12376 1.0174 -0.341303 -0.159602 1.32588 0.0115176 -1.14268 -1.60527 -1.29925 -0.963231 -1.75968 -0.710773 0.0445604 -0.918697 -0.612684 0.806438 1.7526 1.38661 1.57691 
1:1517885 0.750693 0.683338 1.16017 -0.858173 2.38024 2.62023 1.47745 1.87104 4.0614 0.125082 -1.27652 -2.57298 -1.36556 -2.86832 -2.47097 -2.5031 0.145453 1.3863 1.87818 2.28113 2.59277 -1.35412 0.511477 -1.95122 0.204274 0.248681 -0.239786 -0.300209 -0.153515 -0.385793 -0.707399 -0.0285968 0.0464143 0.501029 0.485677 1.09949 -1.54792 -1.29784 -0.607867 0.629401 -0.134338 -1.14529 -1.1971 1.11971 1.70413 1.93832 0.587562 1.58001 0.432618 -0.86809 -0.709546 -0.787402 -1.94881 -1.97596 -1.48963 -1.98196 
1:1518816 -1.79692 -2.64476 -2.07868 -1.13311 -3.47179 -3.16189 -1.43889 -1.82626 -3.42105 -1.65518 1.50311 2.48583 2.08173 0.812224 1.88873 2.43605 -0.843248 -0.442572 -1.14157 -2.33053 -0.707255 0.406338 -0.450902 1.9534 -0.532275 -0.216643 0.220824 0.517854 -0.30069 0.716289 0.319462 0.85441 -0.303887 -0.227282 -0.324037 0.210446 1.9369 1.00633 1.15098 -0.689251 0.684998 1.62818 0.208807 0.515522 0.324371 -0.689512 0.570723 0.546406 1.48056 1.99635 1.52668 0.738062 0.899069 0.787607 0.508565 0.639013 
1:1518885 0.798217 0.377175 0.509817 -1.04796 1.16388 1.1947 0.908645 1.23692 1.68296 0.429641 -1.73564 -2.99213 -0.69437 -0.287878 -1.18926 -1.60322 0.829083 1.36472 2.11957 2.1264 2.43017 -2.45435 0.644216 -0.136643 1.88962 3.04331 3.00991 1.42027 -0.449015 -0.853891 -0.797638 -0.0885153 -1.20625 -1.46706 -1.51739 -1.38001 -0.479862 0.52 -0.477181 0.3907 0.400783 -1.13163 0.32512 0.26304 1.27039 0.975476 -0.389254 0.660873 -0.61283 -1.90523 -0.504346 0.344483 -0.764197 -1.8561 -1.63381 -2.1052 
1:1519659 -1.95571 -2.54137 -2.06456 -1.28894 -3.61646 -3.18837 -1.22368 -1.40398 -3.48865 -1.35332 1.29645 2.3678 2.00311 0.847997 1.75656 2.1868 -0.428198 -0.251906 -0.904204 -2.2921 -0.701162 0.265658 -0.526434 2.02691 -0.356221 -0.0365291 0.273594 0.53934 -0.0987462 0.795934 0.55222 0.847275 -0.249108 -0.234011 -0.2505 0.0990176 1.77328 0.62856 1.27149 -0.452196 0.749385 1.69578 0.111133 0.209626 0.120786 -0.635248 0.348384 0.411591 1.30214 1.86254 1.59234 0.421932 0.848649 0.680195 0.494204 0.507338 
1:1519842 -0.879982 -0.799366 -1.5246 0.0832478 -0.979114 -2.27032 -1.03875 -1.08873 -2.80237 0.0751979 0.361458 0.753754 0.717626 0.960131 2.25916 -0.277058 0.0536052 0.639768 0.731113 -0.282217 -1.18383 -1.35525 -0.492796 1.34321 0.992292 1.86429 1.52436 1.12622 -0.186027 -0.521455 -0.79641 -0.974036 0.225842 -0.465589 -1.12465 -1.65729 1.75904 1.47854 0.515007 0.105642 -0.263938 -0.979642 1.25367 0.663744 0.46422 -0.500094 0.473783 -0.020362 0.725444 -0.0324463 0.966677 0.586182 0.400493 -0.213199 -0.905664 -0.139526 
1:1520902 1.50917 3.11262 2.67555 1.6177 3.60307 3.20743 1.39707 1.58198 3.422 2.28435 -0.630685 -0.968099 -1.0646 -1.46201 -1.22893 -1.01092 -0.208201 0.659242 0.787586 1.35938 0.493105 -0.0835514 0.344444 -3.01067 -0.446584 -1.19914 -1.81222 -0.814592 0.849272 -0.00638279 0.776416 -0.28634 1.05247 1.26918 1.68367 1.07141 -1.53713 -1.4578 -1.30189 0.232825 -0.0906395 -0.380418 -0.379433 -0.989982 -0.939602 -0.114375 -0.912291 -1.05599 -1.88448 -1.829 -2.91524 -1.83144 -1.99917 -0.830204 -0.233148 -1.04881 
1:1521964 0.970326 1.84458 1.03125 0.612478 2.72081 2.6973 0.410134 0.648717 2.45148 1.85844 -2.02059 -2.59604 -1.92611 0.416667 -1.45545 -2.04271 -0.286269 0.799686 1.0459 2.38256 1.08504 -1.02238 0.229628 -1.01687 0.695942 0.591891 0.482604 -0.000124048 0.35859 -0.670642 -0.35283 -1.45904 0.361188 -0.0966991 0.0696295 -1.10524 -1.48594 -0.425665 -1.97864 0.221061 -0.188841 -1.59074 0.847084 -0.455937 -0.465706 -0.0550956 -0.0157234 -0.21497 -0.891927 -0.296419 -0.508215 0.295025 -0.213979 -0.606165 -0.302703 -0.168471 
1:1525877 -0.962929 -1.75821 -0.959361 -0.649331 -2.60896 -2.63164 -0.423274 -0.659028 -2.44802 -1.71776 1.9137 2.55108 2.00247 -0.373119 1.52781 2.00153 0.342507 -0.605072 -0.856957 -2.39198 -1.14223 1.00129 -0.306971 0.992531 -0.69197 -0.534087 -0.448725 0.026032 -0.329609 0.663772 0.404479 1.43624 -0.29695 0.127598 -0.0239477 1.08356 1.49531 0.477439 1.98593 -0.276646 0.166174 1.57257 -1.00351 0.367738 0.42186 0.090716 -0.050959 0.186824 0.867014 0.192721 0.362551 -0.408769 0.184126 0.647901 0.3635 0.105228 
1:1542440 -1.62718 -2.6246 -1.68427 -0.499425 -2.2918 -3.13315 -1.19788 -1.57546 -2.41856 -2.64056 1.00561 2.31917 0.850418 0.927195 0.495397 1.2306 -0.0586537 -1.40899 -1.3943 -2.26587 -1.53969 0.960142 -0.617244 1.62789 0.165724 0.541593 1.32393 0.294945 -1.09561 0.475607 -0.43036 0.96028 -1.66902 -1.2654 -1.5785 -0.085347 2.04709 1.43726 1.90419 -0.676266 0.55241 2.20376 -1.04419 -0.261527 -0.00347733 -0.603121 -0.21594 0.148143 0.787515 0.842512 2.02284 2.25549 2.20638 1.9269 1.54386 1.50634 
1:1543892 0.271402 0.969382 1.34871 1.53904 0.711152 0.979433 -0.312743 -0.660898 0.0219322 1.17073 0.273821 -0.357468 -0.482378 1.70484 0.4475 0.795768 0.300714 -0.665273 -0.644533 0.0374341 -1.71735 1.59601 -0.0212018 0.00539763 0.019899 -0.570814 -0.557253 0.241703 1.10977 0.405473 1.11521 -0.229951 1.2343 0.935831 1.22366 -0.427198 -0.359389 0.166493 -0.569467 -0.340751 0.0384003 -1.0144 1.25586 -1.05416 -1.55186 -0.938364 -0.391064 -1.33405 -1.14726 0.413884 -0.338943 -0.968553 0.0875904 0.386929 0.0499211 0.00262905 
1:1544456 -1.17369 -0.804253 -0.331199 -0.00137817 0.456262 -1.4733 -0.229155 -0.459644 0.32509 -1.25739 -0.218143 0.182202 0.374064 -1.50652 -0.354224 0.304741 -0.759236 1.13515 0.855659 -0.136689 0.175064 -0.359183 -0.0900309 -0.355303 -0.532248 -0.270757 -0.185447 -0.765873 -1.82027 -0.646619 -1.62962 -0.657746 -2.33853 -1.49053 -1.90212 -0.0614269 -0.58329 -0.514686 -0.0363975 0.937903 0.578438 1.62371 -1.82877 1.76241 2.14286 0.656357 1.00155 2.01693 0.286648 -1.17373 -0.153718 0.265764 -1.53715 -1.03784 -0.37859 -0.502764 
1:1547076 2.55251e-05 1.10072 1.02209 0.97248 1.05067 1.78652 -0.304137 -0.156197 0.613026 1.76112 -0.720204 -0.757931 -1.77708 1.04075 0.000103019 -0.905463 -0.56436 -0.14801 -0.554869 1.38462 -1.14235 1.23428 -0.405229 -0.35043 1.24365 0.414712 -0.300562 0.793631 0.983871 0.389109 1.10533 -1.01518 1.44631 1.45268 1.79869 -0.849159 -0.767749 -0.774762 -1.15329 -0.341774 0.823155 -1.55259 0.293258 -0.908755 -1.33743 -0.10778 0.200124 -0.662114 -0.414774 1.09545 0.21824 -0.849377 0.0750217 0.395062 0.361187 -0.165173 
1:1551054 -0.70294 -0.754273 -0.269821 1.02245 -1.2645 -1.5722 -0.442533 -1.01231 -1.84234 -0.752624 1.46073 2.14529 -0.278501 0.627186 1.27672 -0.0691824 0.00247265 -1.01109 -1.52227 -1.433 -3.24237 2.67119 -1.40127 0.681275 0.74386 0.15149 -0.487323 0.579017 0.0694473 0.578847 1.05677 -0.346838 0.648958 1.05228 1.05083 -0.169659 1.30858 0.0925683 1.5 -0.691278 1.06377 0.925551 -0.715749 -0.56805 -1.15378 -0.663362 0.0833105 -0.706894 0.959767 1.49278 0.835382 -0.571365 0.702316 1.30683 0.73012 0.493908 
1:1552632 -0.644184 -0.869099 -1.62232 -0.880972 -0.534744 0.590942 -0.441333 0.0267306 1.16857 -0.0224925 -2.01108 -2.18733 -1.8121 -0.846341 -1.66047 -2.05347 -0.786686 0.424365 -0.0574375 0.909318 0.426903 1.11085 -0.473783 0.974044 -0.0789637 -0.630739 -0.504752 -0.902487 -0.573261 -0.341538 -1.1913 -1.50035 -0.103643 0.0160235 -0.284651 -0.451824 -1.58348 -0.00788484 -2.00899 0.344203 0.0191412 -1.24651 -0.193696 1.50415 1.14045 1.96087 2.29208 1.6387 1.74778 1.80191 2.61065 1.13321 0.937068 0.114519 -0.0554891 0.703565 
1:1560497 1.98719 2.26524 1.70407 1.48599 0.603325 1.4348 0.276156 0.272873 -0.00834126 1.23725 0.84985 1.17936 -0.775409 1.81528 0.443734 0.434885 0.706412 -1.89185 -1.86054 -0.439682 -0.837713 0.764615 0.37561 -1.19393 0.0858219 -0.829474 -0.628956 0.0504633 1.48961 1.1098 2.02377 0.519309 1.68364 1.55488 2.07362 0.477132 -0.158904 0.0709642 0.015604 -1.54812 -0.448073 -0.0426456 0.641045 -2.28813 -2.57404 -0.721857 -2.0835 -3.01738 -1.64165 -0.165267 -1.9341 -0.264406 1.21705 2.10013 2.25914 1.87161 
1:1563059 -2.17601 -2.04542 -1.90089 -1.53949 -0.882431 -1.17467 -0.99859 -0.698276 -0.970752 -0.312929 -0.351921 -0.196401 1.24267 0.813624 0.18084 0.984222 -0.801779 1.08883 1.02847 0.208019 1.48794 -1.37685 0.145049 1.36331 0.490653 1.66172 1.59279 0.593521 -0.0848505 -0.1505 -0.188717 1.25424 -0.179363 -0.840524 -0.638048 0.385263 1.45736 0.513617 0.550167 0.624381 0.282273 0.16565 0.677206 0.0268746 0.446296 -0.526426 0.465653 1.16636 0.972388 0.663924 1.7176 1.44287 0.854649 -0.0308235 -0.214477 -0.710603 
1:1565086 1.71812 2.00902 1.01891 1.85673 0.643302 1.09863 0.32859 0.253943 0.0113667 0.903173 -0.0686683 0.355055 -1.04507 0.594403 0.274125 -0.477824 -0.322551 -1.74199 -1.89182 -0.387719 -1.55458 1.27857 0.140113 -1.15449 0.00146318 -0.894163 -0.718399 0.0168327 0.57303 0.543521 0.35828 -1.26586 0.781234 0.934074 0.860782 -0.647727 -0.645576 0.230626 -1.54515 -1.04891 0.544721 -0.559706 0.438506 -1.31866 -1.67665 -0.435159 -0.875771 -1.98431 -1.06328 0.635988 -0.0408927 -0.195657 0.619455 1.20315 1.19277 1.77066 
1:1569853 0.303865 -0.0202854 1.93707 0.134061 1.60573 0.993374 -0.0784187 -0.288832 2.53234 -0.764737 -0.731467 -1.37888 -1.81866 0.381634 -2.33283 -0.317376 1.17711 -0.140268 0.411512 0.978289 -0.290665 1.06705 -0.111538 0.0722558 0.258041 -0.529891 0.296694 -1.1353 -0.529146 0.443777 -0.843754 0.32157 -1.3669 -0.414953 -0.639963 0.728949 -1.96168 -0.757859 -0.0335259 -0.350816 -0.064097 0.673253 -1.67984 0.720648 1.09725 1.78098 0.158698 0.840702 -0.538797 -0.682058 0.0796406 1.25443 0.535422 0.524466 0.762383 0.255951 
1:1583698 -0.640972 0.643125 1.50831 1.50213 0.248164 -1.0513 -0.523051 -0.362027 0.485962 1.46063 -0.519084 0.787474 0.706212 -0.285068 -0.48767 -0.0738173 0.217928 0.43608 0.451243 -0.298321 -1.64846 1.69965 -0.841709 -0.249799 -0.074784 -0.690401 -0.222427 -0.0454382 -1.29817 -0.0346921 -0.803976 -0.567807 -2.01328 -0.910696 -1.09297 -0.942543 -0.179566 0.670638 -0.103247 -0.138473 1.09314 2.92417 -0.501814 0.345709 0.444575 0.656975 -0.144453 -0.435235 -1.58959 -1.92659 -1.08143 -0.0760928 -1.15189 -0.380183 -0.139668 -1.17808 
1:1593942 -0.417112 1.09414 0.82429 1.18681 0.296126 -0.783046 -0.153764 -0.218914 -0.39637 2.1717 -0.389921 1.21585 -0.0134655 -0.119989 -0.0169984 0.663095 -1.13833 0.0158237 -0.587678 0.294268 -1.00449 1.25498 -0.658846 -0.596109 0.21166 -0.028955 0.452645 1.03281 -0.491473 0.628171 -0.342738 0.127517 -0.156177 0.699926 0.156079 -0.466336 0.697506 1.74721 -0.337957 -1.1793 1.27023 0.272727 -1.80471 -0.404276 -0.221609 0.296007 -0.532489 -1.17866 -2.41878 -1.00138 0.138007 1.01274 0.428617 1.28158 1.19414 -1.06936 
1:1597788 -1.26646 -0.121006 0.237215 -0.00172479 0.00243972 1.98538 0.354077 0.466815 0.406927 1.21395 -0.00176467 0.348082 -1.0433 -0.328329 -0.251665 0.67665 -0.226828 -0.1209 -1.03548 -0.621477 -0.6249 0.616166 0.960903 -0.650682 -0.659131 -0.815639 -1.77425 0.439089 1.37618 0.404138 1.77034 0.268763 0.804227 0.796954 2.03737 0.779738 0.0822254 -0.53434 0.909776 0.630733 0.173644 -0.256777 0.654701 0.46947 -0.187917 -0.00607346 0.405529 0.611392 -0.899846 0.446113 0.140499 -1.29687 -0.663582 0.556359 0.969594 -0.237923 
1:1605666 2.00483 1.5091 0.777975 0.943282 -0.606711 -1.15911 0.652763 -0.175198 -0.195121 0.375644 1.46971 1.03622 0.980274 -0.416024 0.294835 1.27207 -0.218246 -0.787616 -0.726316 0.0732048 -0.432909 -0.0657591 1.06419 -1.55038 0.515326 -0.211423 0.361918 0.863502 -0.383754 -0.747774 -0.0425703 -0.0168667 -0.210626 0.111235 0.133696 -0.381277 -1.11301 0.684647 -1.13106 -0.483155 -0.157082 1.10342 -1.33679 -0.245696 0.0128004 0.28427 -0.556415 -1.52666 -1.01535 -0.774673 -1.62431 1.46915 0.606048 0.861587 1.37183 0.72381 
1:1618342 -0.721326 -0.346956 -2.02133 0.358441 -1.19808 -1.49508 -0.876045 -0.718192 -1.59642 0.904532 -0.563873 -0.20616 0.775941 -2.15537 0.242821 -0.168299 -2.28428 1.2043 -0.203565 0.941778 1.03514 1.2374 -0.664311 0.252535 -0.221427 -0.58826 -0.655854 -1.19345 -0.592617 0.0182948 0.439891 -1.05006 -0.457507 -0.122024 -0.538729 -0.455609 -0.783739 0.901341 -2.84383 1.29561 -0.245743 -0.146121 -1.87277 1.4536 1.90712 1.58718 0.652786 1.89412 1.55556 0.00437358 -0.418628 0.264726 -1.42112 -1.48683 -1.10259 -0.717022 
1:1621537 0.0820111 -0.689949 1.34523 -1.42868 1.23326 0.798932 -0.629213 -0.626099 1.81306 -0.50718 1.18677 0.937137 -1.0936 -0.604415 -1.02785 -0.354083 3.25039 0.0412723 1.64444 0.2478 0.193453 -1.71487 -0.963315 -1.89225 -0.00315401 0.255588 0.497048 -0.0116981 -0.0462781 -0.335585 -1.22328 -0.476245 -0.987163 -1.11113 -1.29704 -0.778547 1.39065 -0.681376 3.39265 -1.09306 1.12964 -0.0530599 -1.03737 0.868682 0.0672358 -0.81642 1.15939 0.232263 1.80261 2.06256 2.06856 0.978852 1.94426 1.87176 0.890047 0.812638 
1:1621648 0.185507 -0.646337 1.05213 -0.532383 -0.0636204 -0.295019 -1.22964 -1.85544 0.55711 -0.208372 1.11444 0.493773 0.190806 0.198857 -0.449166 -0.617264 3.24106 -0.631953 1.01247 -0.209662 -0.387632 -0.807376 -0.130236 0.43954 -0.884345 -1.16635 -0.584773 0.302285 -0.825409 0.935178 -1.02276 0.0694767 -0.594393 0.340138 -0.317998 0.110013 1.31671 0.212395 2.56774 -1.22218 0.574436 0.372099 -0.298241 0.331629 -0.237383 -0.304438 1.07954 0.385032 1.42981 0.596485 2.12347 0.00839895 0.646449 1.47137 1.14572 0.20231 
1:1623641 0.721326 0.346956 2.02133 -0.358441 1.19808 1.49508 0.876045 0.718192 1.59642 -0.904532 0.563873 0.20616 -0.775941 2.15537 -0.242821 0.168299 2.28428 -1.2043 0.203565 -0.941778 -1.03514 -1.2374 0.664311 -0.252535 0.221427 0.58826 0.655854 1.19345 0.592617 -0.0182948 -0.439891 1.05006 0.457507 0.122024 0.538729 0.455609 0.783739 -0.901341 2.84383 -1.29561 0.245743 0.146121 1.87277 -1.4536 -1.90712 -1.58718 -0.652786 -1.89412 -1.55556 -0.00437358 0.418628 -0.264726 1.42112 1.48683 1.10259 0.717022 
1:1628054 1.05074 0.773611 1.50715 0.0721765 0.804638 1.80747 1.60121 1.54907 1.3832 -0.324679 -0.320183 -0.973562 -1.25686 1.7823 -0.590389 0.233749 -0.0474496 -0.712338 -0.489753 -0.286423 -0.10325 -1.24941 1.2127 -0.241856 0.925625 1.05885 0.96393 1.65099 1.70483 0.388401 0.588545 1.08302 0.813508 0.437931 1.13515 0.298728 0.329598 -0.965181 0.0890877 -0.0282583 -0.727994 -0.302427 1.45095 -1.98227 -1.81219 -0.853939 -1.60933 -1.71386 -1.88189 -0.471907 -0.933317 -0.0675027 0.735738 0.0516356 -0.184517 -0.307953 
1:1628892 -1.21147 -0.993917 0.110904 -0.771896 0.411672 0.520624 -0.609447 -0.290837 0.728225 -0.0366971 0.172042 0.308149 0.927647 1.02527 -0.931747 -1.37948 0.903239 -1.59139 -0.391731 -1.87004 -0.416518 -1.68548 0.707444 1.08082 0.750563 0.819288 1.28426 0.813934 0.0539773 0.505481 0.372671 1.96774 -0.110481 -0.12247 -0.115356 0.353115 1.11656 -0.781238 1.28431 0.460212 -0.0377853 0.414771 1.06437 -1.38403 -1.04287 0.326135 -0.294286 -0.522255 0.486577 1.95122 -0.413873 0.684798 1.76162 1.6539 1.91433 1.56697 
1:1630440 -0.288655 -0.607023 0.795918 0.430098 2.80967e-05 -1.11541 -0.884356 -1.27471 0.693692 -0.970852 0.367235 -0.139772 0.208524 -1.2403 0.484904 -1.23497 1.61356 0.397062 1.1428 -1.73956 -0.82023 0.376307 -0.364459 -0.0404019 0.272262 0.567419 0.665792 0.63086 -1.7566 -0.126065 -0.992012 -1.01493 -2.0226 -1.34146 -2.26055 -1.14922 1.19758 0.436967 2.22513 -1.11836 -0.148626 0.76944 -0.848401 -0.870584 -0.412996 -0.997421 -1.539 -1.1722 -0.135096 -0.928916 -1.20958 -0.314047 0.27677 -0.0873147 -0.668633 0.895588 
1:1633295 0.140338 -0.0232735 1.25812 -0.134969 0.554969 -1.08672 -1.10832 -1.12164 0.73743 0.0411402 1.28571 0.813325 0.827062 1.00663 -0.819789 -0.379145 1.20658 -0.573642 0.409192 -0.508003 0.0792716 -1.41591 1.13272 -0.287258 -0.0316588 0.0147403 0.163952 1.22589 0.747083 -0.282667 0.765986 0.925633 0.440151 -0.149706 0.69683 -0.121688 1.064 -0.0658027 1.68449 -1.24892 -0.706076 0.0124136 1.38728 -1.82379 -1.67288 -1.28474 -0.819249 -1.21933 0.238492 0.929248 0.317221 0.203827 0.318036 0.0614627 0.152038 -0.0328993 
1:1637315 -0.137668 0.0236402 -1.26419 0.156289 -0.559331 1.06659 1.20073 1.12703 -0.830539 -0.0529295 -1.26186 -0.722523 -0.81265 -0.979761 0.844515 0.428322 -1.14057 0.546029 -0.398668 0.468583 -0.165762 1.43804 -1.13272 0.34796 0.0271244 -0.0215937 -0.151998 -1.25807 -0.77554 0.274372 -0.699462 -0.921657 -0.482179 0.131182 -0.634756 0.151607 -1.02648 0.0578837 -1.65191 1.29865 0.733246 -0.0283439 -1.36358 1.83679 1.69432 1.30183 0.826894 1.24287 -0.264606 -0.944259 -0.34765 -0.195922 -0.332836 -0.100887 -0.170645 0.0266487 
1:1649007 -0.30742 0.569922 -0.616457 0.478865 -1.01644 0.232152 0.0732347 0.307504 -1.11114 1.09247 1.24878 1.13871 0.495936 2.98484 0.653699 1.39402 -1.64399 -0.668222 -1.27122 -1.77964 -0.795857 0.619473 1.57709 2.27993 -0.990028 -0.673014 -1.05561 0.574186 0.681876 0.112387 0.358847 0.415975 1.77729 1.28846 1.72834 1.23519 -0.123266 0.901753 -1.09032 -0.657313 -2.11427 1.85703 3.14744 -1.87051 -1.79866 -0.527101 -1.04521 -1.71233 -1.80128 -0.0258 -0.300959 0.509718 0.907917 1.34401 1.9725 0.592092 
1:1653073 -2.00647 -2.45195 -0.878119 -0.533017 -1.37811 -1.36393 -0.591066 -0.559905 -0.264219 -1.56371 -1.72247 -1.16633 1.97473 1.127 0.415566 -0.170767 -1.8425 -1.48215 -1.45653 -0.489914 -1.09312 -0.86033 -0.133979 1.04875 1.37424 2.36341 2.13574 0.411038 -1.27637 -1.33084 -1.03737 -0.265971 -1.98035 -2.6397 -2.82893 -1.46933 0.41401 -0.595227 0.230483 0.904498 1.3763 0.252097 -0.780551 -1.3769 -1.23981 -1.76962 -0.202984 -0.513609 -0.0158352 0.420651 -1.33884 -0.860987 -0.181223 -0.994443 -1.68245 0.515748 
1:1658730 -0.275815 0.538787 -0.676312 0.175901 0.755005 0.239506 -0.103901 0.416021 -1.03827 1.36366 0.712426 1.5506 -1.09492 -1.38769 0.361432 -0.114942 0.837339 0.564244 0.547756 0.683394 0.599427 0.351708 -0.341491 -0.710823 1.19811 0.616946 0.565521 -0.368288 1.61035 1.16795 1.40939 0.723339 0.526344 0.605641 0.262485 -0.0285594 -0.957949 -0.780585 -0.0365676 0.60745 0.936718 -1.59969 -1.5196 2.3928 2.15815 2.0612 2.32469 1.8137 1.25918 2.00824 1.01363 0.972032 0.395695 1.20712 1.64265 -0.323345 
1:1658879 -0.870573 -1.08652 0.123895 -0.81899 0.643855 0.275954 0.524805 0.313594 0.287896 -0.503971 -1.23677 -1.46842 -0.953789 -2.60772 -0.0690567 -1.06062 0.716534 0.397558 0.693667 1.64893 0.658166 -0.869608 -0.841327 -1.0765 0.615418 0.585975 0.570077 -0.699123 0.466509 0.507161 0.00224775 0.435647 -0.363 -0.179816 -0.683623 -0.113344 -0.989961 -1.47036 0.0270043 1.15063 1.66414 -2.48796 -2.56553 1.75821 1.98274 1.65113 1.86041 2.51535 1.55497 0.7711 0.732138 -0.127393 -0.803878 -0.518203 -0.677163 -1.07814 
1:1666862 -0.617896 -1.71404 0.0482217 -1.34155 -1.11314 0.352814 0.941818 0.496746 1.24596 -2.45128 -1.78776 -2.8473 -1.41303 -0.670033 -0.836897 -0.535009 -0.789022 -0.261008 -0.413922 -0.0811371 -0.249188 -0.756242 -0.672114 -0.513916 -1.80713 -0.769745 -1.03669 -1.2366 -0.614506 -0.621864 -1.86772 -0.729855 -0.204328 -0.308568 -0.339769 0.684939 1.2031 0.209139 0.815986 -0.28781 0.0860653 0.456918 -0.471709 -0.145411 0.337044 0.368557 -1.00331 1.03565 0.842273 -0.804466 1.02076 -0.474842 -0.363521 -0.770884 -1.68018 -1.36414 
1:1675087 0.0568944 -0.486955 0.504566 -0.0492388 -0.701275 1.12739 1.25666 1.95818 0.512093 0.473992 -0.484118 -0.959454 -0.742004 -0.380756 -0.725571 0.738127 -0.355271 -0.66763 -1.19799 1.51012 0.321438 0.195159 0.270266 0.375975 -1.62956 -1.77554 -1.55859 -1.19219 0.249271 -0.700862 0.344433 0.230363 0.496722 0.324973 1.32903 0.889304 -2.108 0.324402 -1.52333 0.800888 0.314961 0.472153 1.6733 1.43922 1.37139 1.37044 1.32636 1.39869 -0.0352815 0.321651 0.0692415 0.286485 -0.0743864 0.439703 0.453986 -0.983478 
1:1675198 -0.647369 -1.61837 0.19006 -2 -1.92633 1.16459 1.47473 1.85485 1.57261 -1.25692 -1.93404 -3.00872 -1.19361 -1.60074 -2.15993 -0.133779 -0.379086 -1.59953 -1.77133 0.0933588 0.089566 0.215835 -0.2786 -0.00217291 -1.21703 -1.02679 -1.14425 -1.46227 -0.678433 -1.08778 -1.49701 0.0493404 -0.716792 -0.617455 0.0185116 0.781351 -0.200054 -0.128318 -0.460949 2.13967 0.920995 1.07113 -0.426278 0.739501 0.88774 1.73663 0.136119 0.959531 1.06604 -0.18536 0.350816 -0.300111 -0.272128 -0.522646 -0.810558 -1.04423 
1:1680427 -1.95598 -2.08459 -2.2392 -1.40095 -2.25166 -0.825499 0.052952 0.900238 -1.31442 -0.269734 -1.51726 0.180794 -0.592826 0.189935 -1.0585 0.191291 -2.5846 -1.9465 -3.13129 -1.08931 -1.40798 0.835724 -0.0807004 0.56804 0.418261 0.438458 0.541276 -1.65746 -0.433145 0.148256 0.912306 0.234742 -0.409013 -0.266529 -0.210842 -0.017233 0.220977 0.889352 0.601361 0.100531 1.23023 0.557958 -2.37064 1.12696 1.15445 1.02376 0.856054 0.493205 0.784226 1.91596 -0.0185401 1.91824 1.17581 1.48635 1.15583 1.03441 
1:1680828 -0.0402778 -0.355667 1.06318 -0.380287 -0.762254 1.14333 0.705205 0.507597 0.799628 -0.655504 -0.569154 -2.69741 0.613837 1.60327 -0.239192 1.57202 -1.28476 -0.182008 -0.743783 0.448752 0.357876 -0.233269 1.14908 0.440056 -1.71209 -0.958504 -1.14964 -0.2636 0.251399 -0.740061 -0.330983 1.06793 0.927261 0.2875 1.15718 1.45867 -0.393761 0.601669 -1.44578 0.193232 -0.548198 0.865715 1.47373 -1.95065 -1.76485 -1.74426 -1.78495 -1.2884 -2.3874 -1.85007 -1.36049 -0.625666 0.096381 -0.414849 -0.816939 -0.114655 
1:1680922 -0.0402778 -0.355667 1.06318 -0.380287 -0.762254 1.14333 0.705205 0.507597 0.799628 -0.655504 -0.569154 -2.69741 0.613837 1.60327 -0.239192 1.57202 -1.28476 -0.182008 -0.743783 0.448752 0.357876 -0.233269 1.14908 0.440056 -1.71209 -0.958504 -1.14964 -0.2636 0.251399 -0.740061 -0.330983 1.06793 0.927261 0.2875 1.15718 1.45867 -0.393761 0.601669 -1.44578 0.193232 -0.548198 0.865715 1.47373 -1.95065 -1.76485 -1.74426 -1.78495 -1.2884 -2.3874 -1.85007 -1.36049 -0.625666 0.096381 -0.414849 -0.816939 -0.114655 
1:1694414 -1.42532 -2.35018 -0.815385 0.406103 -1.55821 -1.11366 -0.681818 -0.727692 -1.12219 -2.54689 0.746579 0.965946 0.313636 -0.564995 0.232754 0.891677 -1.0678 -0.431444 -0.744 -1.05025 -1.18437 0.84564 -1.10732 0.420697 0.395793 1.18916 0.759081 0.0547179 0.18228 -0.261596 0.62472 -0.0904356 -1.20014 -1.65597 -1.30767 -0.629009 0.524225 0.395571 0.484979 1.03319 0.827194 -0.112963 0.222271 1.05045 1.16455 0.0890107 0.930334 1.77195 -0.0721429 0.320791 0.7482 -0.595812 -0.398874 -0.441687 -1.02064 -0.873281 
1:1695105 1.08999 0.777865 1.5471 -0.460779 0.391121 2.21339 1.82001 1.77698 1.88542 0.075714 -1.43221 -3.16996 -0.623559 -0.639944 -0.280576 1.15987 -0.523655 0.914059 0.467785 1.28965 0.932197 0.384749 0.246439 -0.662185 -1.93222 -1.32598 -1.06298 -0.608998 -0.778701 -1.38864 -2.1467 -0.83338 0.525955 0.419829 0.533763 0.478091 -1.39754 -0.415153 -1.63245 0.884241 0.164141 1.28038 0.867522 0.305457 0.544521 0.101196 -0.76494 0.058337 -0.497779 -1.06257 0.115335 -0.685684 -0.300815 -0.393288 -0.519157 -0.484756 
1:1696848 0.345613 1.60669 -1.46617 0.670715 1.09584 -0.110338 -1.00941 -0.743331 -1.32231 2.36612 1.33476 2.69226 0.177574 1.61158 1.12738 -0.829391 0.621305 0.266049 0.820468 -0.514608 0.349433 -0.594251 0.380309 0.561396 1.83058 1.57619 1.74917 1.2584 0.71879 0.973522 1.04489 0.174892 0.111813 0.157253 -0.661895 -0.918895 0.461892 -0.501602 0.262601 -0.525044 -0.336782 -0.663421 -0.419239 -0.889549 -1.07854 -0.785304 -0.0497313 -1.78609 -0.113675 0.484153 -1.29155 0.837134 0.57649 0.742127 1.60538 0.945908 
1:1708340 0.400488 -0.0970282 1.0854 0.653264 0.228132 -1.0691 -0.592253 -1.05453 -0.603949 -1.2802 1.23187 0.248463 0.877016 -1.24452 1.3054 0.741404 1.49576 0.270951 0.667401 0.283922 0.439541 -0.507484 -0.89259 -0.226462 -1.54896 -2.27739 -2.07397 -0.117464 -0.81338 -0.767512 -1.40801 0.717142 -0.665924 -0.352113 0.434276 1.47061 0.425718 0.0178805 0.684463 -1.02839 -0.850259 -0.663102 -0.00778624 0.420728 0.471108 1.23114 -0.208401 1.44372 0.485467 -0.435367 1.59664 -0.714815 -0.262362 -0.355918 -0.261302 -0.359748 
1:1711169 -1.11439 -1.97103 -0.138003 -0.615789 -0.350539 -2.04589 -1.62857 -1.49159 0.135389 -1.70972 0.359568 0.600268 -0.0462679 -2.76336 -0.220294 -0.914439 0.653713 0.630759 0.761734 0.185759 0.00191882 -1.30806 -0.772874 -0.0718626 1.02168 1.1256 1.30751 -0.248619 -0.747246 0.259642 -0.717941 -0.0389702 -1.74393 -1.50025 -2.26564 -0.933904 0.576797 -0.987765 1.09797 0.6234 0.225656 -1.42636 -2.55002 1.75878 1.63236 0.554974 1.28863 1.95543 2.11675 1.63177 0.69725 -0.429194 -0.734494 -1.34849 -1.78341 -0.715194 
1:1719331 0.183572 0.240718 1.23098 0.8972 -0.956428 -1.88086 -0.673757 -1.98505 -2.50493 0.345742 -0.529396 0.465647 1.92949 0.329366 1.70888 2.9927 -0.806634 -0.122428 -0.475745 -0.213973 -1.14319 1.19555 -1.20813 0.15662 0.680382 0.663043 0.603478 1.00248 1.07864 1.3422 2.29784 1.08526 1.63879 1.73417 2.3898 0.626942 1.0361 1.1251 0.334827 -2.91275 -0.35262 -0.423431 0.021648 -2.00079 -1.95417 -1.24741 -1.18439 -1.65667 -1.90906 -1.54012 0.290195 0.836085 -0.419795 0.0946601 0.147327 -0.55913 
1:1728334 -1.3692 -0.893712 -0.464093 -0.392418 -0.028267 -0.732118 -0.659734 -0.0853709 0.661286 0.574938 -0.208929 0.832009 -1.15356 -0.175715 -0.992278 -0.75418 -0.227392 -0.224475 -0.0172924 0.607623 -0.112577 -1.47694 0.0609442 -0.39799 1.49888 1.51962 0.30037 -0.62247 0.267475 -0.731396 0.654213 -0.497661 -0.486069 -1.11891 -0.997491 -0.858593 -1.28656 -1.37391 -0.453796 0.857653 0.444513 -0.999658 -0.485152 0.090955 0.215104 -0.681639 -0.38812 -0.350527 -1.68411 0.718016 -2.15636 -0.00480805 -0.310025 0.223197 -0.433588 -0.182014 
1:1730661 -0.104675 -0.273068 -0.801154 -0.00356031 -0.368381 -1.33441 -0.448478 -0.165809 -1.20995 0.0488612 0.688564 2.22415 0.00669364 -0.249149 -0.0766621 -0.903674 0.466718 0.00430236 -0.175168 -1.77858 -0.214006 -0.0610093 -0.499084 0.347616 2.05622 1.93283 2.65433 1.00719 2.03611 1.99322 1.57484 0.913643 0.494661 0.361138 -0.443222 -0.732287 0.625479 -0.188316 1.74604 1.24108 1.13301 -0.914286 -0.692275 0.467781 0.203806 0.075513 0.71001 -0.167795 2.91312 1.44428 0.765374 1.54259 0.605456 -0.32211 0.0819723 1.10158 
1:1734828 1.97949 2.22515 0.614749 0.342323 1.76625 0.564604 0.609588 -0.761203 -0.00667896 1.6263 1.47443 0.653887 -0.0819841 -0.0407407 0.821137 0.0397689 1.42917 2.23811 2.57694 1.11881 1.63589 0.0212049 -0.668613 -0.339013 -0.0487085 0.0764621 0.667572 0.936734 1.9458 1.91752 1.76202 0.481556 2.73595 2.91749 2.40517 0.92228 0.433047 0.452328 0.449177 -1.77598 -0.135215 0.37887 -0.0482524 -0.721292 -0.676428 -0.984122 -0.375815 -1.0212 1.37374 -0.768098 0.629464 0.880613 -0.184897 -0.0955791 1.06407 0.392095 
1:1737111 -2.4215 -2.8799 -1.4447 -0.444575 -2.37334 -1.9207 -1.11572 0.700099 -1.03016 -1.88307 -1.0836 1.2678 0.126894 -0.197052 -1.14779 -0.949281 -1.25375 -2.54476 -3.12746 -2.957 -2.10271 -0.17034 0.364925 0.730999 1.94966 1.70709 1.66389 -0.113987 -0.318702 -0.311413 -0.541572 0.304284 -2.71111 -3.04467 -3.20802 -1.78674 0.065281 -0.762227 1.12775 3.2284 1.26623 -1.28657 -0.567835 1.28513 0.986831 1.25635 1.09774 1.13566 1.13497 2.25211 -0.0345713 0.385098 0.755235 -0.184765 -1.15293 0.573569 
1:1738285 -2.54092 -2.34649 -2.53928 0.118039 -2.29026 -1.88929 -1.12207 0.375558 -1.26335 -0.910818 -0.33072 1.99504 0.425397 0.233961 -1.08446 -1.14157 -1.5285 -1.50632 -2.42002 -2.89477 -1.72211 0.910342 -0.0129417 0.920635 1.8709 1.40098 0.791849 -0.867024 -0.359976 -0.454291 0.342259 0.316178 -2.34912 -2.49472 -2.41036 -1.15607 0.023196 0.21966 0.282967 2.52397 1.24084 -0.903515 -0.802617 1.21469 0.784549 0.919233 1.24631 0.860104 0.405051 1.3521 -0.756342 1.66906 1.19066 0.352357 -0.64472 1.24146 
1:1746865 2.40728 3.2939 0.803298 1.44361 2.4295 2.4384 1.14332 -0.212653 -0.389561 2.43811 0.994118 -0.0568119 1.09393 1.11571 2.37668 2.1116 0.529412 1.74612 1.89793 2.44949 1.62566 0.199411 0.0744044 -0.496231 -1.92698 -1.87799 -1.63008 0.319169 0.217351 0.202548 0.818055 0.296802 2.32503 2.52461 3.18797 1.86005 -0.1032 1.23433 -1.45495 -2.53152 -0.758037 1.27831 1.37751 -0.826857 -0.965787 -1.3429 -0.325205 -0.630338 -1.24829 -1.41926 -0.0122633 -0.282609 -0.213854 1.1288 1.80677 0.245987 
1:1748162 -2.58294 -2.88504 -1.2555 -0.642613 -2.56881 -2.25003 -1.21809 -0.136048 -1.24551 -1.63778 -0.792233 1.1074 0.428171 -0.146463 -1.32732 -0.918395 -1.92184 -2.99679 -3.91718 -2.97408 -1.9285 -0.162041 -0.667046 -0.0263436 1.47537 1.22248 1.03646 -0.64645 -0.0743178 -0.576905 -0.322801 0.462959 -2.76531 -3.15044 -3.03091 -1.34551 0.0283044 -0.914878 0.88268 1.49738 1.08828 -1.06531 -1.30912 0.22942 0.0764532 0.668642 0.104247 0.0282913 -0.287905 0.911851 -0.80483 0.33099 0.266042 -0.357481 -1.19596 0.306344 
1:1750120 -1.42287 -1.06259 -0.451979 -0.29645 -0.0723064 -0.64545 -0.653333 -0.0219861 0.867394 0.272022 -0.179008 0.576155 -1.30388 -0.117946 -0.90435 -0.723695 -0.119964 -0.241812 -0.0729273 0.336688 0.0732091 -0.99026 0.126748 0.0431614 1.5982 1.41947 0.089132 -0.640193 0.00137415 -0.802159 0.481165 -0.2836 -0.565635 -0.989018 -0.938442 -0.587798 -1.44138 -1.69674 -0.549108 0.932308 0.0942928 -0.995022 -0.623744 0.655522 0.486609 -0.433631 0.151845 0.00393184 -1.44005 1.10587 -1.77714 -0.0907425 -0.160065 0.373511 -0.396929 -0.0812932 
1:1755663 0.671825 0.417144 0.698835 -0.668605 0.0983599 1.53252 0.56716 1.65075 2.96037 -0.655277 -1.36648 -1.01277 -2.15399 -1.4761 -1.7498 -0.974819 0.818846 0.518225 0.760114 -0.748807 0.374233 -0.992688 0.847886 -0.39293 2.22941 1.89246 1.51583 1.65138 -0.24655 1.24548 0.371223 -0.844982 -0.55895 0.263384 -0.151302 -1.00945 1.36936 -0.454962 1.37603 1.30804 -0.213441 -0.357738 -0.504046 0.74701 0.85348 0.815014 0.616721 0.864038 1.29442 -0.239282 -0.122566 -0.688105 -0.455754 -0.039845 0.886824 0.40994 
1:1760474 -0.22675 -0.52042 0.578521 1.06191 -0.215022 0.366331 1.36217 0.519603 -1.62429 0.49121 1.43634 0.739821 -0.575344 1.11728 2.03949 -0.145393 1.03283 0.143936 0.44037 0.401039 -0.0218899 1.69621 -0.691575 1.52231 -1.12902 -0.589175 -1.71805 -0.246851 0.594352 0.231269 1.2851 -0.0376354 1.2944 2.04278 2.15437 0.684019 0.375393 0.667638 -0.501075 -0.510546 1.71971 1.16528 0.773407 0.524489 0.805541 0.481837 -0.197291 0.822913 -0.621599 0.716645 1.8243 0.780752 1.14154 1.46891 1.39044 -1.5543 
1:1760781 0.00245206 -0.449664 0.00400433 0.694485 -0.816015 -0.213367 0.641593 0.146058 -1.52999 0.51285 1.36479 0.109876 -0.550565 1.39361 1.23074 1.10699 0.842002 0.446379 0.666009 1.21789 1.89493 0.663858 0.370331 1.27673 -1.4667 -0.436588 -0.617704 -0.152687 1.23004 -0.406885 0.911105 0.623173 0.676164 0.187477 0.880925 0.307486 -0.899202 1.18437 -2.09633 -0.00497606 0.437796 -0.793052 -0.297085 0.176209 1.01434 0.126265 -1.26223 -0.094609 -1.46273 0.1268 0.15022 1.22234 0.237996 0.584116 1.12377 -0.403727 
1:1761734 -0.0472045 -0.489241 -0.347708 -1.26252 -0.528212 -0.274476 0.34047 0.595729 0.710172 0.294135 -1.40123 -1.31531 -1.18649 1.04639 -1.74972 -1.25479 -2.0078 1.18056 -0.10303 1.12295 1.25264 1.37576 -0.64012 0.473698 -1.78481 -1.46262 -0.477989 -1.5566 -1.48547 -1.64287 0.420575 -1.39658 -2.20549 -2.17428 -1.2413 -1.46658 -1.82443 -0.155742 -1.95343 0.673703 1.24074 -0.0595503 -0.527103 1.46209 1.49082 0.537747 0.507783 0.897213 0.0451923 -1.74061 -0.451799 0.724314 0.0587619 -0.736385 0.272361 -0.916532 
1:1763887 -1.29097 -0.611544 -0.000478194 -0.718147 2.08937 0.105937 0.419384 0.770641 0.737899 0.688408 -1.37962 -1.36656 -2.41985 -0.232065 -0.202999 -2.00397 -0.761553 -0.755363 -0.703628 1.03319 0.884744 -2.62523 0.116006 -0.988941 -1.05945 -0.83832 -0.194115 -0.447332 -0.383642 -0.975192 -0.581435 -1.09533 -0.580945 -0.826108 -0.905392 -0.979471 -1.24399 -1.92757 0.056048 0.290296 0.537031 -1.11829 -0.178987 1.81067 2.37143 1.9363 0.833995 1.62595 2.52536 1.10296 1.49784 0.931638 0.662052 0.268453 0.987532 0.389434 
1:1764026 -1.55383 -1.35532 -0.0168977 -1.57055 0.185233 -0.398323 -0.307314 0.352412 1.66927 -0.453471 -0.686408 -1.28125 -2.22653 -2.24924 -1.24683 -1.71744 0.907629 -0.387285 0.101478 -0.316474 1.05258 -2.98387 0.246013 -0.550467 0.38217 0.961921 1.73556 1.16433 1.97291 1.05257 -0.0824755 -0.520762 0.295724 -0.423262 -1.08875 -1.36747 -0.0447844 -0.727447 0.84118 0.305224 -0.371737 -2.05706 -0.922263 0.511065 1.04523 1.30737 -0.306667 0.185551 1.47021 0.638442 0.689472 0.269662 -0.473087 -1.06254 -0.396666 -0.424837 
1:1765272 -1.52219 -0.752627 -0.010273 -0.690517 2.04811 0.0881394 0.483443 0.890419 0.734198 0.879331 -1.49552 -1.38749 -2.41121 -0.195532 -0.144484 -2.20699 -0.690754 -0.835231 -0.791137 1.32346 1.08421 -2.66191 0.0064701 -1.01152 -1.13879 -0.891962 -0.254688 -0.530901 -0.432776 -0.899542 -0.537714 -1.01824 -0.585931 -0.825878 -0.946078 -0.939035 -1.37493 -1.89596 -0.143972 0.0721866 0.826822 -1.17834 -0.306077 1.54112 2.14921 1.82432 0.649228 1.46836 2.31755 0.988731 1.29483 1.02179 0.669796 0.157071 0.818852 0.344992 
1:1778862 0.243963 -0.806891 -0.488993 0.688226 -1.2554 -0.993184 -2.37694 -3.02596 -0.917919 -0.229437 0.238385 0.843782 2.46402 1.6678 0.202873 1.30465 -1.20324 -0.116901 -0.491195 0.176874 -0.51769 1.56273 0.297668 -0.149254 -0.601975 -0.99609 -2.18564 -1.30531 -2.16296 -2.43641 0.0645484 0.477973 -0.771596 -0.50693 0.769804 1.50781 0.219934 0.70811 -0.675225 -1.16582 -0.795057 1.47073 0.0398316 -0.807531 -0.923688 -1.10727 -1.14684 -0.513982 -1.49532 -1.01653 -1.63533 1.59789 1.44369 1.16997 0.675216 1.49314 
1:1779605 -1.13719 -1.96335 -1.67261 0.473123 -2.71106 -1.73746 -2.4299 -2.83736 -2.67948 -0.640327 -0.450053 0.937003 2.22806 2.23033 0.487965 1.80255 -2.51807 -1.43224 -2.27375 -0.0347375 -0.709689 2.1405 -0.206592 0.545421 -0.231358 -0.298699 -1.36621 -1.63436 -2.23842 -1.76636 0.429359 0.903002 -0.770773 -0.312541 0.390244 1.22282 0.402546 1.1161 -1.11426 -0.754639 0.33302 1.18002 -1.14987 -0.815223 -0.795085 -0.497499 -0.953064 -0.246781 -1.76856 0.175981 -1.42681 2.03582 2.09989 1.94671 1.08805 1.72602 
1:1779624 -1.09649 -1.92244 -1.63663 0.517321 -2.68677 -1.72614 -2.41129 -2.83736 -2.70316 -0.630763 -0.434824 0.959705 2.22806 2.27174 0.539082 1.81223 -2.49236 -1.44153 -2.26669 -0.0443898 -0.708699 2.15863 -0.206592 0.50352 -0.256789 -0.312637 -1.38155 -1.64593 -2.22443 -1.78271 0.465739 0.94614 -0.742816 -0.293287 0.444034 1.28967 0.409579 1.12091 -1.10058 -0.767526 0.331661 1.21255 -1.12999 -0.822665 -0.804647 -0.496124 -0.956896 -0.257488 -1.77542 0.178894 -1.44972 2.01814 2.08254 1.9337 1.08543 1.70435 
1:1780403 0.408964 1.49756 1.40787 -0.606058 2.60679 1.71302 2.13958 3.24178 2.44578 1.66134 -0.658244 -1.44232 -2.15288 -0.461215 -0.37041 -2.51852 0.610535 1.12538 0.962842 1.44992 0.523746 -2.26311 -0.00435117 -1.32573 -1.30081 -1.34898 -0.41474 0.119694 -0.660197 -0.552584 -0.549939 -1.74859 -1.0722 -1.14878 -1.12823 -1.67666 -0.734107 -0.939118 0.729009 0.127217 1.2864 -0.605252 1.5183 1.45273 1.52276 0.490694 1.48139 1.23602 1.80938 -0.633125 0.894977 -0.83268 -0.679399 0.154356 0.785208 -0.799572 
1:1781704 0.0728626 0.637656 1.55042 -1.26348 2.28401 1.45195 1.5038 2.48632 3.26638 0.739536 0.170359 -1.00068 -2.10116 -1.8864 -1.12238 -3.10387 1.13544 2.25666 2.32947 -0.157698 0.260303 -2.33527 -0.722839 -0.823529 0.0554484 0.266947 0.591928 0.565299 0.410878 -0.190532 -0.386941 -2.28733 -1.35231 -1.58399 -1.69927 -2.46537 -0.192231 -1.35769 1.52004 0.913603 1.72109 -0.465454 1.11512 2.11854 2.10164 0.62408 1.83744 1.77607 1.83651 0.353899 1.3526 -1.10391 -1.27128 -0.696894 -0.0765699 -2.1183 
1:1792381 -0.160284 -0.335963 1.39711 0.66933 0.63295 -0.128368 -0.439426 -0.784041 1.30407 -0.672411 1.05536 1.14696 1.5059 0.24595 0.609182 2.43268 -1.37063 1.53735 0.381802 -1.85512 -0.93409 -1.04359 0.937102 -1.63564 0.990473 1.27516 1.27718 1.26523 0.870987 0.381735 0.549101 0.207271 0.142092 -0.416131 -0.123218 -0.711235 2.16572 1.47441 0.333819 -0.0732864 0.219701 -1.3172 -1.58022 -1.78795 -1.24701 -2.34966 -1.91534 -2.04887 -1.56734 -1.62045 -0.885843 0.632227 0.767711 -0.401596 -0.333126 1.29398 
1:1795177 -0.601041 -1.26353 -0.294737 -2.12405 0.088343 0.995212 0.634415 1.50599 2.09851 -2.04006 -0.236234 -0.621437 -1.02108 -2.67767 -2.37839 -0.94226 1.69755 -1.31328 -0.0119877 -0.226977 -1.27148 -0.084941 0.120759 -0.53739 -0.564932 -0.996518 -0.841242 -0.238681 -2.06146 -1.38637 -2.71014 -1.48613 -1.00302 -0.746915 -1.20238 -0.40211 -1.52634 -2.19845 0.604633 0.935904 -0.585918 0.556986 0.743053 0.252513 0.198239 -0.342744 -0.387404 0.499677 -0.0458534 0.657922 0.282947 1.05498 0.613883 0.459315 0.352457 0.89991 
1:1800947 0.758175 1.42715 -0.116823 0.0471196 -0.0193673 0.326992 -0.794485 -0.370118 0.342112 0.433706 -0.304603 0.0728387 0.474363 -1.59578 -0.217251 0.825995 1.1194 0.0961531 0.827468 -0.510972 0.109239 0.463201 0.773274 -0.404711 -0.472895 -0.335818 -0.536202 -0.0181622 -0.367372 -0.603855 -0.0921777 0.0145024 0.145462 0.277062 1.03654 0.828588 -0.658044 0.116734 -0.83253 -0.767361 -1.18083 -0.462211 1.50563 0.170984 -0.18505 -1.22534 0.151201 0.0022316 0.446031 1.34103 0.304547 -0.356976 -0.129381 1.00921 1.62836 1.30237 
1:1805240 0.539023 1.5953 1.87054 0.302726 2.07209 1.37489 1.08566 1.34279 1.49729 2.08036 0.330511 1.23352 -0.563602 -1.2951 0.611286 -1.53354 2.60717 1.63617 2.43147 0.803185 0.928121 -1.49078 -1.19573 -2.01956 -0.462013 -0.908154 -0.845696 -0.550061 0.721825 0.318841 -0.390287 -1.24434 1.16569 0.886725 0.182358 -0.329594 -0.546267 -0.33126 -0.247191 0.145405 0.26325 0.441217 0.990311 1.16719 0.935053 -0.828636 0.64688 0.16808 -0.0619465 -0.900479 0.146079 0.26393 -0.0919166 1.55173 2.09911 0.220231 
1:1806294 -0.679736 0.0268242 1.08175 -1.08214 1.10577 -0.406378 -0.505305 -0.405899 0.517003 0.253993 0.380622 0.548859 0.233021 -1.26737 0.833302 0.370495 1.68215 1.77182 2.15918 1.08724 1.26371 -1.89822 -0.979416 -0.958019 -1.80114 -1.43953 -2.33824 -1.8308 0.391409 -0.52485 -0.671307 -1.63413 0.33678 -0.161252 0.0984835 0.438849 -0.675752 -0.971541 -0.680224 1.26607 0.812281 0.420894 1.23601 0.811465 0.676593 -0.918734 -0.260098 0.0718689 0.503014 -0.708852 -0.230293 -1.33059 -0.868778 -0.231659 0.703875 -0.212312 
1:1819867 -1.05664 0.80394 0.973413 0.633333 1.013 0.0517204 1.3597 1.50824 -0.893359 2.54656 -0.24641 1.72121 1.01643 -0.420127 0.850276 -1.43207 0.990259 -0.0293076 0.0254807 -0.601053 -0.268626 -0.343979 -1.14988 -1.59865 0.00128357 0.0242359 0.41698 -0.0738232 0.827239 0.97066 0.211256 -0.630818 1.77613 1.46767 0.131128 -0.465386 -0.318215 0.678914 -0.8 0.612438 1.24188 0.662771 0.351643 0.981993 0.825306 -0.714344 0.240101 -0.00619018 -0.848317 -0.196698 -0.900191 1.04293 -0.129288 1.40201 2.34602 0.249391 
1:1826913 -1.25645 -0.547901 -1.04992 1.36258 -1.37548 -0.877396 0.826058 0.674297 -1.64986 1.14351 -0.382881 0.420155 0.506759 1.58874 -0.018001 -1.49506 -0.727044 -1.62536 -1.91336 -1.3875 -1.0767 1.08206 0.0920268 0.583584 0.807362 0.407651 1.32471 1.16737 -1.25445 0.363156 0.12179 0.927011 0.0655993 0.923267 -0.156652 -0.797395 1.01499 1.51701 -0.38381 -0.371951 0.270287 0.851035 -0.120987 0.0367717 -0.0822087 0.678904 1.0264 0.137305 -1.47927 0.396409 -0.197088 2.10665 0.897077 1.30524 1.00745 0.570254 
1:1829382 -1.25645 -0.547901 -1.04992 1.36258 -1.37548 -0.877396 0.826058 0.674297 -1.64986 1.14351 -0.382881 0.420155 0.506759 1.58874 -0.018001 -1.49506 -0.727044 -1.62536 -1.91336 -1.3875 -1.0767 1.08206 0.0920268 0.583584 0.807362 0.407651 1.32471 1.16737 -1.25445 0.363156 0.12179 0.927011 0.0655993 0.923267 -0.156652 -0.797395 1.01499 1.51701 -0.38381 -0.371951 0.270287 0.851035 -0.120987 0.0367717 -0.0822087 0.678904 1.0264 0.137305 -1.47927 0.396409 -0.197088 2.10665 0.897077 1.30524 1.00745 0.570254 
1:1843965 0.566055 -0.379219 -0.345266 -1.31474 -0.426652 -0.855363 -1.01942 -0.765429 -0.0103907 -1.3791 0.320432 -0.416714 -0.0552015 -0.200976 -0.822919 0.95956 -1.29729 0.507416 0.0112192 0.288898 0.377732 -0.064937 -0.0440933 1.14587 -1.70374 -1.18057 -2.03012 -1.01218 0.137705 -1.44694 0.599874 -0.335498 0.197552 -0.515725 1.64517 1.52107 -0.741662 -0.364513 -0.314861 0.458391 0.348211 0.202547 1.01231 -0.0159773 0.290787 -0.135771 -0.649067 -0.0471123 1.06641 0.642365 -0.111762 -1.11932 -0.474084 -1.29726 -1.02986 -0.723728 
1:1844184 0.566055 -0.379219 -0.345266 -1.31474 -0.426652 -0.855363 -1.01942 -0.765429 -0.0103907 -1.3791 0.320432 -0.416714 -0.0552015 -0.200976 -0.822919 0.95956 -1.29729 0.507416 0.0112192 0.288898 0.377732 -0.064937 -0.0440933 1.14587 -1.70374 -1.18057 -2.03012 -1.01218 0.137705 -1.44694 0.599874 -0.335498 0.197552 -0.515725 1.64517 1.52107 -0.741662 -0.364513 -0.314861 0.458391 0.348211 0.202547 1.01231 -0.0159773 0.290787 -0.135771 -0.649067 -0.0471123 1.06641 0.642365 -0.111762 -1.11932 -0.474084 -1.29726 -1.02986 -0.723728 
1:1857520 0.397239 0.438349 -0.0347173 1.95025 -0.876106 -1.03991 0.820671 0.005441 -1.01076 -0.0978755 -0.543408 0.154318 -0.231911 0.606061 -0.174265 -0.184099 -0.287334 -2.38055 -2.19239 -1.18023 -1.27237 0.116149 1.34068 1.11126 1.11166 0.691192 1.52215 1.4827 0.219722 1.25804 0.425595 -0.0651754 0.232924 0.756294 0.186426 -1.12423 1.25936 1.05679 0.548406 -0.455416 -1.07232 -0.67979 0.211678 -1.16716 -0.98406 0.226669 -0.513563 -0.223953 -1.02391 0.329607 0.765899 -0.181291 -0.165791 0.0790252 -0.494835 0.576516 
1:1859816 1.03445 2.49573 1.66504 1.92632 1.23702 0.20873 0.975904 0.417471 0.0873755 1.78968 0.0280329 -0.252297 0.476713 1.74481 -0.0639018 0.776491 -0.0308788 -0.295446 -0.225248 0.777704 -1.19864 0.126728 1.42472 0.257569 -0.179821 -0.376803 -0.0504366 0.528253 0.867804 1.69677 0.565391 0.263213 0.298298 0.766418 0.096131 0.322231 0.403232 0.748073 -1.12298 -0.917542 -1.89308 -0.616219 -1.23414 0.0630239 0.211486 0.560493 0.151619 0.413333 -0.19375 -1.63315 -0.638307 -0.740272 -0.428784 -0.992048 -1.30774 -0.532899 
1:1863264 0.0994189 -0.617553 0.210587 1.19016 -0.0508063 -0.753339 0.166738 -0.768282 1.44837 -0.673037 0.0486287 -0.844755 -0.498983 -1.0791 -0.965662 -0.585779 0.723657 -0.223561 0.116685 -1.41454 -0.901049 -0.428564 1.52094 0.583179 0.44089 0.150163 0.307387 1.74126 0.0809331 0.981909 -0.888232 -0.705109 -0.0695804 0.0665177 -0.196965 -1.32902 0.32874 -0.558094 0.595018 0.0947864 -2.01974 -0.588285 0.0258597 -0.861596 -0.637153 0.348274 -0.580298 -0.362849 -0.576564 0.445356 0.701535 -1.33199 -1.11307 -0.449986 -0.639736 0.316912 
1:1871158 -0.244779 -0.28764 0.137889 1.0593 0.0719415 -0.470991 1.12323 0.672007 0.411322 -0.0701979 0.252496 0.465496 -0.882832 -1.12381 -0.149865 -1.76629 0.836188 0.0929143 0.602203 -1.81324 -0.303863 0.157995 1.4105 -0.447452 1.12239 0.494277 0.783022 1.75751 0.0963912 0.493688 -1.42379 -0.734544 0.762096 1.0052 0.297909 -0.907501 0.584027 -0.201995 0.615508 0.626579 -0.748762 0.154368 0.691409 -1.10649 -0.892479 -0.8418 -0.548996 -0.418821 -1.6259 0.743175 0.0765583 0.189227 -0.68659 0.658428 0.913959 0.879184 
1:1877325 -0.788717 -0.609756 -1.11275 0.909851 -1.15226 -0.631396 0.90847 0.443779 -1.26411 0.21451 -0.307697 1.08099 -0.165468 -0.365903 0.357695 -1.49148 -0.53987 -1.06621 -0.97567 -1.83991 -0.197548 1.03158 0.821016 0.421582 1.20154 0.868311 1.16829 1.01993 -0.650016 0.608982 -0.69364 -0.179589 0.618156 1.21088 0.312727 -0.796099 0.713369 1.16474 -0.274898 0.228922 0.0288999 0.698627 0.30074 -1.21472 -0.932131 -0.1662 -0.676921 -0.424977 -1.59173 1.38656 0.172201 1.26202 0.0458989 0.956951 0.876461 0.813074 
1:1883003 -0.113247 -0.572966 -0.840113 0.0481387 -0.554239 -0.416421 1.63057 1.06752 0.479785 0.0944186 0.303337 0.461525 -0.73344 -1.52625 -0.858891 -1.47361 1.06504 0.0663845 0.576849 -0.963649 -0.437135 0.179814 1.23194 -0.407422 0.406341 -0.130184 0.446419 1.09496 -0.852883 0.443658 -1.47554 -1.68986 0.0571986 0.462503 -0.329847 -1.87028 0.384396 0.281221 0.456539 -0.26369 0.0473871 0.76612 0.69186 -0.694136 -0.461308 -0.258554 -0.312682 -0.102049 -0.651729 1.15649 1.60588 0.93561 -0.123658 0.924958 0.669024 0.239451 
1:1883334 -1.15123 -0.891359 -0.947631 1.46792 -0.363848 -0.111248 1.42596 1.30329 0.0971639 0.0939214 -0.801108 -0.0523389 0.0895018 -0.719214 -0.601636 -1.78532 -0.323209 -0.338737 -0.20813 -1.42214 -1.33509 -0.300761 1.42571 -1.02471 1.10887 0.929395 1.26723 1.11116 -0.437257 -0.0835477 -0.677208 -0.623354 -0.462199 -0.03235 -0.276126 -1.43046 -0.169019 0.449883 -0.911478 0.832231 0.27064 0.442042 1.35505 -0.739496 -0.496099 0.445023 -0.542163 -0.43936 -1.36906 0.25583 -1.24627 -0.73392 -2.31557 -0.774027 -0.121452 -1.36405 
1:1884072 0.607243 0.178343 0.937277 -1.25438 1.82733 1.18488 -0.488897 0.293317 2.42416 -0.683095 -0.458108 -1.30994 0.370047 -0.347568 -0.974845 0.169128 0.482203 0.634179 0.630252 2.0394 0.550627 -0.832012 -0.415895 0.087032 -2.09739 -1.74946 -2.15872 -1.35938 -0.0935893 -1.11049 0.217913 0.108285 -0.721472 -1.35991 -0.131481 0.921389 -0.870144 -0.907825 0.499545 -0.192924 0.104164 0.0342654 -0.99694 0.750934 0.753716 0.475227 0.373913 0.439189 1.49474 -0.526407 0.707241 -0.471649 0.817181 0.268988 -0.961938 -0.346174 
1:1889676 -1.83759 -1.31802 -1.90863 -0.621765 -2.7068 -1.57218 -0.401121 -0.164291 -2.9701 -0.544019 -1.05221 0.732863 0.878349 0.753936 -0.40904 -0.261403 -2.05904 -2.23208 -2.72223 -1.85625 -0.70863 0.927511 -0.439326 1.65733 0.196156 0.287172 0.475946 -0.931578 -0.274911 0.754312 0.851181 1.03221 0.601491 1.08845 0.394814 -0.357977 0.126409 0.721959 -0.734979 0.257048 0.867867 0.40883 -0.49373 -0.436012 -0.331992 0.720596 -0.167189 0.247798 -0.430982 1.5282 0.0782244 0.878657 -0.199948 -0.686407 -0.731196 -0.946478 
1:1891707 0.697244 0.616804 1.21337 0.397423 0.997062 0.693825 -1.45232 -1.27858 1.96725 -0.75611 -0.350837 0.13159 0.169689 -1.15672 -0.0238788 0.122373 0.830357 1.70745 1.58531 -0.312056 0.641618 0.0632206 -0.801573 -0.450549 1.57774 0.967389 0.132999 0.302907 -1.25609 0.116686 -1.25899 0.330145 -1.7356 -0.861707 -1.05319 0.563743 0.798255 0.383734 0.446338 0.0940998 -1.836 -0.783491 0.278942 0.79132 0.743144 -1.09634 0.10971 0.503917 -0.351299 -1.30147 -0.00254428 0.719626 2.29066 1.82974 1.83394 2.24438 
1:1892471 -0.658578 -0.122992 -0.993475 -0.737171 -1.72806 -1.27606 -0.93687 -1.16593 0.54993 0.235496 -1.33496 0.480713 0.690657 -0.431136 -0.929029 -0.917959 -0.450594 -0.0250368 -0.358016 -0.762763 -0.164258 0.505159 -1.95372 1.09672 1.22218 -0.136498 0.498869 0.697786 -1.52678 0.112982 0.220294 1.26015 -1.46039 -0.309046 -0.545775 0.599828 -0.0352059 0.281918 0.433034 -0.0201414 -0.0579513 0.283281 0.0945088 1.7378 1.26441 -0.722778 1.54111 0.866331 -0.655926 -0.497527 0.457515 3.10016 3.38346 2.19694 2.29094 4.01452 
1:1901205 0.674977 1.86415 0.621293 1.60574 0.0997209 -0.579296 -1.55683 -1.48976 0.00298945 1.50681 0.339281 1.95551 1.14299 0.27963 1.23547 0.32949 0.45345 0.890371 0.56168 -1.11048 -0.427393 0.0455349 -1.50776 -1 0.271939 -0.516866 -0.781966 0.604126 -1.4208 -0.612883 -0.37668 -0.411313 -1.26702 -0.54334 -0.421324 0.315985 1.722 -0.0875368 0.875776 -0.135197 -0.920154 0.708378 2.00197 0.928437 0.622419 -1.34599 0.488773 -0.371856 -0.193435 -0.484809 -0.435161 1.19269 2.43412 2.57646 3.14787 3.25288 
1:1903740 0.808792 -0.696721 -0.208194 -0.541086 1.01388 0.988191 0.576207 0.389429 -0.419689 -1.18127 1.14555 -0.880759 -1.14742 0.32929 0.497512 0.973768 0.0748148 -0.361243 -0.250824 1.68774 1.11057 -0.936898 0.773279 -0.105275 -1.05141 0.281596 -0.00272862 -0.771998 1.96216 -0.234767 0.528291 -0.771102 1.44863 -0.0233939 0.628455 -0.342992 -0.247283 0.269047 -0.101666 -0.633333 0.604121 -0.842694 0.292231 -1.23341 -0.888381 0.93805 -1.22606 -0.670171 0.635401 0.0935564 0.0109738 -2.85484 -2.74765 -1.93707 -2.17825 -3.36767 
1:1904111 1.70656 1.50903 -0.981231 -0.282518 -1.08433 -0.162784 -0.908219 -0.84408 -1.96455 -0.51504 1.60849 2.21242 -0.325588 -0.613519 0.604701 0.540807 -1.92013 -0.752949 -1.52556 -0.896594 0.0933371 -0.44909 -0.229537 -0.0330361 0.940508 1.50033 0.71748 -0.0830698 -0.133438 -0.208942 1.13052 -0.977444 -1.37262 -1.36201 -0.828394 0.167901 0.943023 0.160843 -0.153532 -0.874708 0.265308 -1.54917 0.369164 0.00823276 0.568715 -0.318367 -0.865269 -0.0516054 -1.00378 1.3427 0.582502 0.146225 -0.181806 -0.29234 -0.627964 -0.414984 
1:1915945 2.09795 0.911903 1.11943 -0.58217 0.814689 1.26872 1.37911 1.32104 1.34552 -0.330501 -1.23012 -1.39511 -0.96654 -0.481965 -0.713543 -0.468037 2.60377 0.614585 1.49108 1.38722 -0.0813962 -1.02434 0.348156 -0.510417 -0.842741 -0.693845 -1.10938 0.263624 1.27102 -0.660192 -0.357609 -1.81968 0.119647 -0.902795 -0.443186 -1.55564 -0.968525 -1.03782 -0.00557607 -1.18328 -0.519741 1.35446 0.633515 -0.509674 -0.247079 -0.727834 -1.08016 -0.334661 -0.107305 -1.88936 -0.0152899 -1.73805 -1.26792 -1.63543 -1.85718 -1.94584 
1:1928089 1.83881 0.107073 -0.823221 1.21154 -0.521073 0.759959 0.0724781 0.337902 -0.835446 -0.869722 0.402195 0.206531 -0.0912473 0.75859 0.141324 -1.48749 0.550375 1.03897 0.964973 -0.526481 -0.735802 -1.05443 1.51398 1.36851 0.967031 0.193838 0.219667 0.434142 0.495099 0.224365 0.478653 0.23088 -1.34686 -1.28624 -0.88557 -0.224674 -0.757576 -1.30127 -0.393567 1.31905 -0.96649 0.505261 -0.441199 0.267921 0.149337 -0.371175 0.311828 0.744398 0.910204 1.19871 -0.181544 -0.102436 -0.087197 -0.837409 -1.07585 0.443121 
1:1928858 -2.12854 -0.888478 -0.852182 0.363546 -0.684043 -1.32635 -1.33959 -1.13176 -1.3724 -0.0571691 1.12513 1.64874 0.562182 0.290814 0.399063 0.352703 -2.30904 -0.871691 -1.66969 -1.38326 -0.0968839 0.558177 -0.553973 0.509559 1.18815 1.02332 1.28336 0.0357989 -1.23774 0.532403 0.310268 1.79951 -0.373519 0.673153 0.218472 1.39377 0.89066 0.903994 0.0499636 1.10015 0.413982 -1.69523 -0.497146 0.417169 0.0548024 0.440604 1.29131 0.371248 -0.0676951 1.56515 0.131436 1.81617 1.23314 1.39505 1.61268 1.83726 
1:1941587 1.48053 1.37196 0.971038 1.95437 0.421658 0.253361 0.499329 1.01394 -1.17779 0.501148 1.98416 1.36863 -0.0372058 0.89879 1.22999 -0.408529 0.32711 1.02537 0.471183 -0.636731 -1.29121 -0.955257 0.203837 0.108854 -1.23713 -1.59054 -1.51674 -0.937903 0.146866 0.236182 0.297864 1.90335 0.485224 1.02492 1.50771 1.66789 1.79625 1.58881 1.9648 -0.822452 0.582517 -0.969841 0.208231 0.604734 0.0835932 0.215727 0.559857 0.0123786 0.531561 -0.0201569 1.78495 1.08222 1.67881 1.89024 1.22336 1.0536 
1:1948424 -1.94504 -2.549 -0.472219 -1.73945 0.904955 -0.308718 -1.39451 -1.53117 2.43834 -0.509794 -2.01182 -3.02482 -0.496103 -1.04994 -1.09704 0.587375 0.862207 0.837474 1.18904 1.2799 1.05584 0.0982811 0.98958 0.103397 -2.53686 -2.13737 -2.65722 -2.48115 -0.426535 0.404575 -1.07726 -1.3363 -0.0167807 -0.0813837 -0.41377 -0.0653453 -2.45606 -1.77557 -2.24631 0.108654 -0.518147 1.10503 -0.655647 0.106068 0.246845 0.947628 0.481206 1.69923 2.85211 1.33529 2.0418 -2.03617 -1.25762 -1.41696 -1.93944 -1.67326 
1:1949413 1.01671 0.246605 0.682423 0.727709 0.486998 1.36809 0.657048 0.375731 1.78987 -1.67169 -0.181763 -0.797373 -0.827566 -0.0486749 -1.12068 -1.4177 0.759099 -1.59235 -0.372775 0.443985 0.960411 -0.480489 0.337668 0.101176 2.67148 2.78874 2.98938 2.40181 -0.0161654 -0.642376 -0.47561 0.144824 -1.3733 -1.78457 -1.37253 -1.22408 -0.112232 -0.0739532 0.958421 1.2218 -0.629126 -1.76553 0.693383 -0.800325 -0.526475 -0.625303 -0.937759 -0.642077 -1.93856 -0.83793 -1.86715 -0.342362 -0.990714 -0.667796 0.469514 -0.224003 
1:1963532 1.60379 -0.0784042 1.41181 1.20029 0.60564 0.62069 -0.537697 -0.591872 2.04352 -2.44679 -0.464369 -1.41965 0.0525701 -0.916216 -1.13269 0.257711 0.130804 -0.383178 0.118202 0.0173471 0.43308 -0.191988 0.154093 -0.256657 0.717241 -0.0743167 1.00374 0.439108 -0.689235 -0.228161 -0.35975 -0.791961 -1.85301 -1.6251 -1.5665 -1.10575 -0.328476 -1.21842 0.807681 0.713659 -0.562357 -0.781964 0.548782 -0.0279875 0.767039 -0.362637 -0.797528 0.139095 -0.633992 0.16271 -0.187277 -1.91546 -0.0710022 0.17773 0.24051 0.498147 
1:1965314 0.545366 -0.633532 0.813741 -0.836585 1.11149 0.157871 -0.412232 -0.652453 1.01024 -2.29522 -1.60654 -2.58591 -0.448694 -2.71906 -1.762 -0.99808 1.04089 -0.182058 0.516667 -0.057293 0.403162 0.946992 -0.16096 0.554429 -0.783851 -1.67756 -1.44669 -1.45488 -0.886861 0.987322 0.392192 0.279706 0.125685 1.29007 0.598309 0.814551 -1.04455 -1.67203 -0.458207 0.619515 -0.58571 0.17698 0.456025 -0.448777 0.0315876 -0.1433 -0.679957 0.585856 0.44324 0.455967 0.847189 -2.31092 -0.904315 -0.985977 -0.958751 -0.517317 
1:1965627 -1.13694 -0.793718 -1.02714 -1.25487 -0.0175035 -0.356967 0.32459 1.0326 0.732679 -0.451429 0.551477 0.379144 0.300172 -0.573354 -0.825973 -0.266891 1.22265 -0.0280698 0.507814 -1.28075 -0.409392 -0.225293 1.75587 0.112206 -0.618582 -0.469933 0.0494358 1.01041 -1.55806 -0.665344 -1.94907 -0.907262 -1.33984 -1.10621 -1.54892 -0.854926 -0.663634 0.113955 -1.07189 0.191512 -0.558653 1.03001 -3.07762 0.563678 0.254855 0.0995655 1.40336 1.042 0.479102 0.523795 2.63322 0.793113 -0.19705 -0.800994 -1.28306 0.197981 
1:1966718 1.25297 0.139251 0.954659 1.19329 0.0785871 -0.596174 -0.838866 -1.05221 -0.163397 -1.07166 -0.241425 -1.16938 1.40182 -0.342015 -0.702616 0.737972 -0.664489 0.754786 0.271708 -1.02232 -0.366853 0.359086 0.268497 0.00547736 -0.207846 -1.39386 -0.42481 -0.165471 -0.17817 0.450093 0.808431 0.0275563 -0.290546 0.249674 0.0661869 0.073515 0.819557 -1.04492 0.63234 0.696126 -0.41364 0.41404 0.715046 -0.348326 0.363123 -0.366005 -0.607134 -0.0241881 -0.696162 -0.161872 0.0593376 -1.38998 0.149502 0.124888 -0.241389 0.398846 
1:1967222 0.0348142 0.123931 0.897098 0.454063 0.182368 -0.0277464 -0.765396 -0.909033 0.1742 0.591196 -1.34066 -0.886158 0.0445157 -0.499 -0.366698 -0.0611046 -1.43286 -0.336206 -0.574823 0.25134 -0.123672 0.583184 -1.66929 -0.0344629 0.269916 0.0836019 -0.35089 -0.885282 0.70963 -0.0448245 1.7288 0.188185 0.739173 0.556442 1.46218 0.578706 0.205391 -0.529514 0.690852 0.18046 -0.183438 -0.1403 2.62851 -0.340298 0.066211 0.193745 -1.13144 -0.739435 -0.306631 -0.0401054 -1.61368 -1.17484 -0.229228 0.845459 1.27663 -0.543564 
1:1967274 0.0348142 0.123931 0.897098 0.454063 0.182368 -0.0277464 -0.765396 -0.909033 0.1742 0.591196 -1.34066 -0.886158 0.0445157 -0.499 -0.366698 -0.0611046 -1.43286 -0.336206 -0.574823 0.25134 -0.123672 0.583184 -1.66929 -0.0344629 0.269916 0.0836019 -0.35089 -0.885282 0.70963 -0.0448245 1.7288 0.188185 0.739173 0.556442 1.46218 0.578706 0.205391 -0.529514 0.690852 0.18046 -0.183438 -0.1403 2.62851 -0.340298 0.066211 0.193745 -1.13144 -0.739435 -0.306631 -0.0401054 -1.61368 -1.17484 -0.229228 0.845459 1.27663 -0.543564 
1:1974773 0.273551 0.359645 0.106077 0.397534 0.642534 -0.540339 -1.2446 -1.71554 -0.611071 0.922505 0.779616 -1.26716 -1.04985 -0.0452204 2.22323 1.11693 -1.32738 0.953335 0.312852 0.596552 1.38663 1.16374 -0.147864 -0.108029 -0.126432 0.0371666 -1.30933 -1.38915 2.47996 1.26519 2.75013 0.344938 2.70226 2.35819 2.59065 1.53871 0.0474561 -1.45884 0.561036 0.0010196 -1.06802 -0.716762 0.46216 0.327402 0.222882 1.52115 0.342413 0.910207 1.91595 1.60211 0.57726 -1.95527 -0.602675 -0.854907 -0.884342 -0.707882 
1:1975583 1.89205 1.63951 1.3371 -0.726526 1.7609 0.727737 -0.58766 -0.14414 0.793379 -0.106554 0.853247 0.046634 -1.34637 -0.927224 0.564682 -0.975585 1.76858 0.993793 1.83125 0.110356 0.681534 -1.45115 0.433917 -1.08418 -0.072987 -0.0564064 -1.48942 -1.04934 1.28887 1.29419 0.586142 0.626074 1.06148 1.26517 1.43814 1.41089 0.51493 -1.94896 1.26409 0.247345 -0.500572 -1.4415 2.19669 -0.313696 -0.696771 1.13869 0.203619 0.0887538 2.28669 2.19769 1.01646 -1.78699 -0.9 -0.505714 -0.317455 -2.1698 
1:1986057 1.22315 0.605307 2.47785 0.978408 1.79588 2.09437 1.35178 1.56881 2.10899 0.575465 -0.169652 -1.99665 0.228848 -0.819605 -0.359367 0.769044 1.47671 1.87637 2.11028 0.609633 -1.00525 0.791687 -0.160707 -1.19798 0.476417 0.775485 -0.0638514 -0.439655 0.222928 -0.310766 0.91263 0.772581 0.214091 -0.0693759 0.962828 -0.0711295 -0.225662 1.187 -0.43005 -1.02589 1.06213 0.230055 -0.809255 -0.61432 -0.361275 0.518357 -1.84642 -0.934776 -0.440521 -2.53884 -0.581105 -1.41446 -1.17196 0.207852 0.193071 -1.24039 
1:1993982 1.90438 -0.288189 1.11912 0.609914 -0.349389 1.17953 1.49084 1.05365 1.74164 -1.23512 -1.55907 -2.93963 -0.422792 0.312032 -0.682002 1.1211 0.0608555 0.501007 0.571906 0.894888 0.181596 0.812185 0.627947 0.412403 -1.34481 -0.496788 -0.12985 -1.65193 -0.552838 0.279608 -0.614035 0.379486 0.0659367 -0.0345163 0.00672375 -0.168034 -1.55966 0.801924 -2.08306 -1.2449 0.987767 0.701815 -2.06102 -1.35207 -0.786999 -0.158375 -1.6281 -0.447086 0.0949341 0.269163 0.129348 -0.716552 -0.998782 -0.904063 -2.00255 -1.41202 
1:1994076 0.823007 -1.59407 1.15034 -0.258002 0.67355 0.841897 0.952099 0.837222 1.92767 -1.82134 -1.58899 -2.1796 0.172733 -0.0736551 -0.750452 -0.291484 1.02001 -0.195587 0.51559 1.51261 1.27006 1.21921 -0.539834 1.15808 -2.33018 -1.73005 -1.71527 -1.74421 -1.12298 -0.135713 -0.870189 0.200942 0.221548 0.3684 0.499395 0.242135 -1.76557 0.00457308 -1.23674 -0.469082 1.33324 1.65634 -1.09016 0.470149 0.477349 0.655196 0.633713 0.601258 2.51049 1.69413 1.3774 0.210716 0.16291 -0.410114 -1.51329 -1.08329 
1:1996309 -0.276719 -0.128414 0.211989 -0.356022 2.48094 0.56258 0.270246 0.982376 0.316392 -0.854777 0.0650052 1.39478 0.098497 0.0757402 0.105837 -2.05184 1.24419 -0.239703 0.369836 0.43522 1.44669 -1.55149 -1.84628 1.76696 -0.103453 -0.803519 -1.34395 0.218583 -0.793362 0.0626793 -0.464975 -0.0411284 -1.14946 -0.401065 -0.223215 0.128006 0.2034 -1.42276 1.88055 1.57958 0.814372 -0.477013 2.33284 1.74233 0.978676 1.7257 2.62933 1.35557 3.94023 1.66016 3.18017 -0.26861 1.22283 0.244814 -0.00304978 -0.376623 
1:2008214 -0.886022 -0.626855 -1.016 -1.0229 -0.21873 0.132241 -0.715625 0.315395 -0.384946 0.493501 -1.43836 -0.294479 -0.793992 -0.796272 -1.36189 -0.590034 0.430343 -0.0185007 -0.144022 -0.338148 0.833764 0.440747 1.17658 0.963092 -0.082848 -0.735403 -0.399717 -1.70204 1.40348 0.385837 1.2365 0.306923 1.8237 1.4513 1.26145 0.732868 0.338439 0.0510529 0.643189 0.514614 -0.552573 -0.203863 0.916454 -0.733741 -0.657511 0.358368 -0.655954 -0.780079 -0.100507 0.200293 -1.48768 -0.692107 -1.67032 -0.215434 0.185614 -1.18791 
1:2011394 -0.755896 0.723169 0.876641 1.09241 1.03493 -0.0834483 0.157877 0.846176 -0.913676 1.35317 -0.96302 0.495465 0.468199 1.1342 0.611224 0.310685 2.23106 -0.299095 0.40047 0.216583 -0.796407 -0.347481 -1.53005 -1.71178 0.701007 0.598308 -0.565225 -0.330781 0.200762 0.308963 1.32525 0.987396 0.131942 0.364155 0.675199 0.304306 1.25189 0.533898 0.918912 -0.718422 1.48104 -0.825898 0.23363 -0.41905 -1.09847 -0.0225985 0.818311 -0.763675 -0.856197 -1.77487 0.252026 0.149656 0.451112 0.901479 0.144983 0.469034 
1:2017018 -1.42536 -1.41984 -2.0869 -2.5834 0.0880198 -0.191266 0.301446 0.477278 -0.194245 -1.31225 -1.0025 0.0110345 -0.391387 -1.58446 -1.52258 -2.05131 -0.0137338 -2.1788 -1.23622 0.217552 1.31863 -0.63667 1.13793 0.821985 -0.823359 -0.297731 0.0870281 0.39889 -0.901687 0.0332735 -1.58709 -1.17797 -0.263687 -0.177191 -0.662304 -0.518957 -1.07042 -0.859082 -0.787385 1.23208 0.511782 1.39358 -0.0207489 0.63003 0.540702 0.200294 0.574174 0.624065 1.82882 2.00807 0.794801 1.3005 -0.289987 -0.475704 -0.525185 -1.1 
1:2024166 0.751386 2.25507 0.298539 -0.342378 1.5981 1.52997 1.9031 3.01069 -0.281577 1.74784 -0.809982 0.896686 -0.131574 0.652753 -0.584563 -1.78166 1.40085 1.70962 2.12199 1.06356 0.191667 -1.66851 -0.858266 -0.643073 1.55585 0.510936 0.452699 0.302427 0.601756 0.649971 0.145617 0.156415 -0.478249 -0.424537 -0.266322 0.0570451 0.624609 0.0738934 0.833905 0.790332 1.08183 -1.78843 2.12531 -0.757699 -1.02098 0.63232 -0.0638801 -0.985537 -0.299721 -2.0477 -1.77271 -1.19947 -1.36846 -0.266244 0.65874 -1.0788 
1:2027148 -1.76774 -1.3294 0.685721 -0.550937 0.165812 -0.869851 -1.16224 -0.680939 -0.200146 -0.543645 0.197196 0.571025 -0.164318 -0.835952 0.0660061 1.18449 0.779681 -1.81256 -1.15205 -0.968429 -0.573999 0.453487 -0.347904 0.259395 -1.1615 -0.730761 -1.38732 -0.768113 -0.0885695 0.0598406 -0.689939 0.401855 0.545455 1.11091 0.485727 0.678206 -0.481475 -0.233847 0.286809 -0.214817 -0.452979 0.0331608 -1.35719 1.18289 0.436203 -0.110825 1.83169 1.3127 0.603706 1.40889 2.35575 1.04765 1.65637 0.309183 -1.4188 0.676322 
1:2038333 -0.0336147 -1.43346 -1.426 -0.844597 -1.41132 -0.485901 -1.35021 -2.33108 0.620449 -1.52662 1.11658 -0.192993 0.802131 -1.72948 -0.485554 -0.495798 -2.20885 0.184019 -0.651415 -0.155296 0.83766 -0.236936 0.793086 -0.188681 -0.876369 -0.632704 -0.15516 0.567426 -0.447172 -1.53654 -0.138677 -0.321446 0.391767 -0.371422 0.503988 0.245183 0.325633 -0.0596484 0.447044 0.322103 -1.1782 0.972329 0.325627 0.399581 0.900538 -0.553846 -0.468036 0.285545 -0.0262006 1.25255 -1.07281 1.21429 0.722918 0.937767 1.56167 1.12534 
1:2047109 -1.15185 -1.96772 0.29246 -0.731895 0.930727 0.52333 -1.51304 -1.23283 1.73934 -0.557903 -0.339384 -0.812935 -0.306777 -0.258279 0.203344 0.224134 -0.161778 0.757562 0.711722 1.89399 0.945365 -0.806627 0.755629 -0.31736 -2.79621 -2.21308 -2.2293 -1.21244 -0.245378 -1.77761 -1.66677 -1.16097 0.253397 -0.860405 -0.14816 0.0297168 -1.12785 -0.774349 -0.956456 1.22761 -0.653439 2.00208 -0.217434 0.801999 0.437132 -0.176093 0.797052 0.651444 1.63296 0.871401 0.0646389 -0.268879 -0.437214 -0.0379144 0.364264 0.109419 
1:2047345 0.506083 2.01249 -1.16121 1.39681 -1.5083 -0.663656 1.00912 0.984543 -3.80739 2.41417 1.12251 3.21996 0.738577 1.39085 1.76729 0.703118 -1.56616 -0.0499812 -1.2591 -1.31611 -0.528857 0.845137 -2.44613 -0.13683 3.38697 3.06048 3.37634 1.65848 0.901446 0.721025 1.6856 1.43413 -0.439024 -0.230875 -0.505251 -0.394737 1.70189 1.53462 1.24981 -0.572862 1.38853 -1.22515 0.941331 -1.21645 -1.01761 0.0155394 -1.26072 -2.11039 -1.86572 -1.52044 -1.59018 1.13553 0.9243 1.04202 1.71148 1.19472 
1:2055655 -0.021378 -1.51407 -1.54777 -0.863042 -1.42907 -0.73644 -1.32141 -2.39805 0.0587813 -1.66019 1.34528 0.0756645 0.260078 -1.3987 -0.272175 -0.111799 -2.10481 -0.105889 -0.774034 -0.13022 0.682176 -0.180682 0.754413 -0.26283 -1.07012 -0.651282 0.0885008 0.680663 0.314505 -1.10247 -0.355835 -0.056989 1.0782 0.177155 0.679111 0.657372 0.233522 0.47623 -0.0875355 0.479147 -0.997072 0.659555 0.8117 0.44029 0.856985 -0.4861 -0.444796 0.0711147 0.333075 1.44782 -0.708259 0.951087 0.640091 0.871481 1.41259 1.03664 
1:2062828 0.799492 0.0940372 -0.162233 -0.181443 -0.179443 0.324461 0.761453 0.354854 1.20206 -1.49853 -0.1755 -0.598281 -0.208104 0.697282 -1.6227 -1.66456 0.922736 -0.937264 -0.127459 -0.974797 -0.98866 -0.955072 1.08805 0.0856406 0.454388 0.103421 0.29919 0.872815 -0.501072 1.01934 0.276089 0.535494 0.127524 0.616875 0.517209 0.391996 0.141831 -0.670143 0.603108 -0.429834 -0.158149 -1.06315 0.494268 -0.251423 -0.550491 -0.468519 1.18056 0.818609 -0.838266 0.553395 1.47652 0.997139 0.115532 -0.115402 -0.610218 -0.607403 
1:2063761 0.479872 0.813859 -1.53391 0.494 -2.02077 -1.17451 -0.011544 -1.1815 -2.44799 0.372121 1.43421 0.946104 0.837182 -1.17468 0.588703 0.422925 -2.43084 0.302094 -1.05663 -1.72842 0.351349 1.79142 -0.651962 0.180926 1.54408 1.47147 1.8346 1.11017 0.246569 0.0705179 1.59083 0.898202 0.342622 0.621738 0.638522 0.29035 1.1976 0.901774 0.740645 -0.250438 -0.257996 -0.646076 0.512914 -0.292201 0.69336 -0.114189 -1.80212 -0.918035 -1.24775 0.0235021 -1.64306 0.821809 1.05875 1.03438 1.55442 1.30354 
1:2065467 0.400831 1.60233 1.60438 0.502304 1.52689 0.715794 1.45492 2.55875 -0.00764146 1.37495 -0.965939 0.161336 -0.495613 1.39608 0.262041 0.277116 2.12902 -0.486899 0.494362 0.206603 -0.874598 -0.00227183 -0.666667 0.0817801 1.3097 0.896655 0.440395 -0.373043 0.14491 1.3395 0.0632256 0.193097 -0.763794 0.084542 -0.796293 -0.435757 -0.152405 0.278912 -0.129479 -0.960546 1.19101 -1.10422 -0.655224 -0.513122 -1.03464 0.618414 0.431713 -0.273632 0.106733 -1.30987 0.881707 -1.19504 -0.674973 -0.916391 -1.63432 -1.01189 
1:2085676 0.130776 -0.503093 -0.586075 -0.482684 -0.415385 -0.474521 0.599745 0.209897 1.12103 -2.06416 0.855658 0.0580713 0.251164 0.184065 -0.940236 -0.545055 0.369399 -0.276424 -0.0334798 -1.73807 -1.10487 -0.648544 0.894415 0.752938 -0.28256 -0.40989 -0.0755912 0.479459 -1.15981 -0.0747515 -0.974197 -0.404474 -0.911367 -0.631563 -0.80013 0.102971 0.535966 -0.00787888 0.3352 -0.433659 -0.46644 0.428428 0.462667 -0.0445867 -0.287839 -0.479869 1.57434 0.586441 -0.775722 0.952982 1.4944 1.09375 -0.429137 -0.614598 -1.20307 0.0136729 
1:2085739 0.520377 1.55828 -1.73578 0.242857 -1.08279 -1.19078 0.59008 0.648228 -3.3349 1.44127 0.930281 3.42809 1.21545 1.27351 0.849406 -0.659036 -2.03167 -1.49278 -2.37073 -1.53086 -0.837267 0.0482164 -1.02905 0.0172814 1.9306 0.965863 1.36377 1.05517 -0.460079 0.761194 1.76035 1.63597 -0.70459 0.510783 0.651784 0.763993 3.03984 1.35602 2.14081 -0.246036 1.25511 -0.949815 1.31706 0.061366 0.138361 0.301049 -0.117611 -0.721538 -0.793584 -0.866113 -0.868272 0.987506 0.841619 1.22564 1.65196 1.27445 
1:2090225 -0.820853 -0.0271598 1.87954 0.572253 1.71674 1.25207 -0.547826 0.802586 0.887574 2.10545 -0.96617 -0.300561 -1.83374 0.604569 0.926232 0.0480491 2.01204 0.448609 1.56361 1.59467 -0.437136 -1.30684 -0.0780645 -0.902009 -0.383416 0.418293 -0.052655 0.141148 1.58065 -0.180603 -2.14832 -1.2974 0.692931 -0.404114 -1.10685 -1.62279 -1.77806 -0.527778 -0.646665 -0.448073 -0.134874 0.877543 -0.207726 0.304139 -0.665877 0.86932 1.10091 -0.0641562 1.41595 -0.877423 0.299954 -1.46279 -1.34957 -0.865457 -0.971166 -1.39054 
1:2091597 -0.820853 -0.0271598 1.87954 0.572253 1.71674 1.25207 -0.547826 0.802586 0.887574 2.10545 -0.96617 -0.300561 -1.83374 0.604569 0.926232 0.0480491 2.01204 0.448609 1.56361 1.59467 -0.437136 -1.30684 -0.0780645 -0.902009 -0.383416 0.418293 -0.052655 0.141148 1.58065 -0.180603 -2.14832 -1.2974 0.692931 -0.404114 -1.10685 -1.62279 -1.77806 -0.527778 -0.646665 -0.448073 -0.134874 0.877543 -0.207726 0.304139 -0.665877 0.86932 1.10091 -0.0641562 1.41595 -0.877423 0.299954 -1.46279 -1.34957 -0.865457 -0.971166 -1.39054 
1:2091930 -0.820853 -0.0271598 1.87954 0.572253 1.71674 1.25207 -0.547826 0.802586 0.887574 2.10545 -0.96617 -0.300561 -1.83374 0.604569 0.926232 0.0480491 2.01204 0.448609 1.56361 1.59467 -0.437136 -1.30684 -0.0780645 -0.902009 -0.383416 0.418293 -0.052655 0.141148 1.58065 -0.180603 -2.14832 -1.2974 0.692931 -0.404114 -1.10685 -1.62279 -1.77806 -0.527778 -0.646665 -0.448073 -0.134874 0.877543 -0.207726 0.304139 -0.665877 0.86932 1.10091 -0.0641562 1.41595 -0.877423 0.299954 -1.46279 -1.34957 -0.865457 -0.971166 -1.39054 
1:2099349 0.583878 1.45938 -1.13815 0.563293 -0.835241 -1.04748 0.898294 0.92715 -2.18312 0.688904 1.18707 2.21653 1.41933 0.473684 0.578879 -0.551057 -1.21726 -0.705257 -1.36116 -2.04841 -0.930259 0.68964 -0.544735 0.725787 1.26359 0.547715 0.314751 0.419569 -1.07211 0.554574 1.98409 0.857581 -0.949139 0.548518 0.827852 0.269257 2.39359 0.413984 1.84495 -0.28988 0.762695 -0.65819 0.544149 0.0670615 0.426931 1.02192 -0.46248 -0.13701 -0.0747814 -0.435216 0.185468 0.248458 0.516779 0.0932756 0.361775 0.267422 
1:2104223 -0.932751 -0.0254194 1.77617 0.507493 1.68344 1.16657 -0.423885 0.701417 0.750542 2.28309 -0.824074 -0.292947 -1.70346 0.803401 0.741111 0.15722 1.73379 0.571777 1.58051 1.26976 -0.586019 -1.42291 0.0404601 -0.612236 -0.251193 0.484441 0.102996 0.352243 1.64124 -0.0953355 -2.03354 -1.15016 0.940877 -0.0842686 -0.820878 -1.49946 -1.82157 -0.632535 -0.673034 -0.659817 -0.164398 0.916682 0.13009 0.0848889 -0.825883 0.778079 0.877969 -0.17829 1.43221 -0.856404 0.0800651 -1.63907 -1.55149 -1.38098 -1.43622 -1.7344 
1:2110958 -0.813271 -0.0125305 2.1113 -0.282863 1.56936 1.17963 -0.871314 0.113858 0.965166 2.30307 -0.748477 -0.29127 -1.56386 0.623199 0.792961 0.727683 1.7313 0.514104 1.50847 1.27803 -0.538964 -0.86338 -0.320068 -1.25684 -0.0482918 0.709455 0.287003 0.140215 2.08333 0.0160248 -1.85244 -1.14237 0.920161 -0.219228 -0.976107 -1.46945 -1.59882 0.549283 -1.03344 -0.86285 0.172932 0.936905 -0.26798 -0.255003 -1.08919 -0.121476 0.000481741 -0.620741 0.520807 -1.15357 -0.386725 -2.17615 -1.62288 -1.29579 -1.37696 -1.75895 
1:2111220 0.813271 0.0125305 -2.1113 0.282863 -1.56936 -1.17963 0.871314 -0.113858 -0.965166 -2.30307 0.748477 0.29127 1.56386 -0.623199 -0.792961 -0.727683 -1.7313 -0.514104 -1.50847 -1.27803 0.538964 0.86338 0.320068 1.25684 0.0482918 -0.709455 -0.287003 -0.140215 -2.08333 -0.0160248 1.85244 1.14237 -0.920161 0.219228 0.976107 1.46945 1.59882 -0.549283 1.03344 0.86285 -0.172932 -0.936905 0.26798 0.255003 1.08919 0.121476 -0.000481741 0.620741 -0.520807 1.15357 0.386725 2.17615 1.62288 1.29579 1.37696 1.75895 
1:2114386 -0.160724 -1.06872 -0.472617 -1.10617 -0.842537 -0.273561 0.377391 0.49685 1.69257 -2.27343 0.898008 -0.530319 0.926813 -1.87265 -0.935303 -0.930142 1.69096 -0.363094 0.616106 -1.39762 -0.71224 1.65786 0.740834 0.661784 -0.66884 -0.365034 -1.23269 0.0622297 -1.62467 -0.870481 0.46722 -0.833799 -0.380308 0.0159959 0.276479 -0.109185 0.0197341 -0.163251 0.127222 -0.654723 -0.0165092 1.50921 -0.931281 0.141759 0.448461 -0.436315 0.65974 0.602752 -1.36284 -0.00836744 0.147979 1.38891 -0.490803 -1.15953 -1.64122 -0.18036 
1:2126668 0.473867 -0.542991 -0.00869601 0.57608 0.0421557 0.184566 0.0685291 -1.2096 0.552538 -1.58453 -0.338222 -2.22888 -0.156098 -0.870243 -0.845928 0.607194 -1.45942 1.16146 0.14771 1.59091 1.9199 -0.0218667 0.360206 0.605981 -0.904639 -1.05389 -0.243941 -0.800445 -0.505512 -0.219755 0.175441 0.97 -0.320794 -0.406394 0.313997 1.13346 -0.704072 -0.757969 -0.892609 1.46014 -0.83364 -1.28023 -0.741757 -0.0181736 0.910112 0.281876 -1.08509 0.583991 0.312538 1.30945 0.0888773 -0.148354 1.05514 1.50034 1.7307 1.15325 
1:2133010 -0.142838 0.691923 -1.52632 0.888868 -1.92481 -1.89299 -0.93983 -1.03895 -3.1371 1.69607 0.642857 3.11297 0.640593 2.25964 1.49764 0.354988 -1.36153 -1.59847 -2.10171 -1.51587 -1.24384 -0.755505 -1.31844 0.169191 1.62957 1.13677 1.25713 1.35302 0.632763 1.34732 1.33956 0.884615 -0.154423 0.487249 0.18479 0.0623188 1.9277 -0.442013 2.51052 -0.50987 0.147468 -0.954265 1.22239 0.431182 -0.109091 0.80436 0.760925 -0.696983 0.200972 -0.00270077 0.433094 0.784013 1.29622 1.0105 0.81298 0.847349 
1:2133014 0.516102 1.50291 -1.97913 0.450169 -1.36167 -1.42546 0.557043 0.70056 -3.22204 1.3428 0.320814 3.07037 1.09325 1.6729 0.457488 -0.554869 -2.22313 -1.27077 -2.49302 -1.65279 -0.960714 -0.302688 -0.96003 0.13357 1.57796 0.656843 1.21101 0.786628 -0.232654 1.03741 1.63814 0.963424 -0.238515 0.724169 0.609132 0.38363 2.32853 -0.0629152 2.10498 0.646169 0.825062 -1.39579 1.75174 0.124884 0.0403269 0.368552 0.335406 -0.540586 -0.0478633 -0.0275013 0.0556455 1.41722 1.25407 1.26295 1.50668 1.08894 
1:2135362 0.717499 0.0591134 0.235575 -1.03926 -0.597528 0.462754 -0.0678818 0.163644 1.17468 -0.91484 0.642632 -0.881323 -0.0861058 -1.92886 -0.710973 -0.186067 1.92814 -1.40435 -0.0366337 -0.392551 -0.87496 1.29367 0.638017 -1.30865 0.0993268 0.697872 -0.270423 0.199262 -0.97195 -0.721878 0.331511 -1.93953 -0.336346 -0.0717206 -0.180777 -1.70572 0.260305 0.682473 0.162923 -0.950639 0.335182 -0.0118725 -1.4532 -0.145591 0.132705 -0.936417 -1.01762 -0.448612 -1.58234 -0.940724 -1.55863 0.770867 0.148854 -0.0993477 -0.200265 -0.523785 
1:2135440 -0.142478 0.649864 -1.17718 0.299314 -2.19361 -1.93614 -1.37938 -1.46997 -2.99694 1.20435 0.943015 3.57077 1.05272 2.2694 1.64602 1.52057 -1.046 -1.6643 -2.13331 -2.00973 -1.15112 -0.687323 -1.68459 -0.129961 1.78288 1.32201 1.28627 1.07164 0.675211 0.974159 0.90852 0.580323 -0.697479 -0.185841 -0.37382 -0.0465047 2.20272 1.06812 1.56212 -0.588373 0.0714337 -0.415207 1.11825 -0.121998 -0.624108 -0.446557 -0.292001 -1.47397 -0.273052 -0.211233 0.253831 0.266758 1.17455 0.79205 0.455563 0.973547 
1:2138737 0.433868 0.310185 -1.34794 0.775973 -2.23518 -1.73437 -1.38457 -2.39409 -2.39251 -0.156888 0.611078 1.53264 0.988927 1.32355 0.742886 2.33944 -2.61927 -0.571458 -2.10439 -0.362864 0.166924 -0.7236 -1.47652 -0.10958 1.24631 0.701868 1.4482 0.699882 0.702778 1.19914 1.46484 1.36482 -0.696128 -0.301153 -0.0242671 0.612532 1.53951 0.152229 1.14454 0.325643 -0.520644 -1.99729 0.274515 -0.161806 0.100893 -0.0445625 -1.18235 -0.965787 -0.0634623 0.805819 0.289813 0.550079 2.4417 2.47592 2.17872 2.08788 
1:2146727 -0.497582 0.501206 0.765646 0.580619 1.70806 0.595922 -0.0731611 0.210583 -0.0171572 1.20243 0.682443 1.06987 0.356782 1.36001 1.93221 0.575644 1.88962 0.456605 1.85335 1.01961 -0.844275 -0.858764 -0.733429 0.203356 -0.135368 0.460781 -0.207438 0.738224 1.45102 0.557617 -0.872366 0.908005 0.099011 -0.365033 -0.269847 0.938711 0.44078 -0.521808 1.51349 -0.240113 -0.0262452 -0.690717 0.802929 -0.0655961 -0.656795 -0.175656 0.558055 -0.0790037 -0.376224 -0.289062 -0.071201 -1.64173 -1.64647 -1.842 -3.04643 -1.98196 
1:2147622 2.37908 0.604031 -0.417833 -1.52679 -1.6077 0.29575 0.53777 -0.119259 0.263686 -1.60215 0.0804974 -1.14347 -0.0514353 -0.932624 -1.27303 -0.0201507 -0.683592 -0.951832 -0.828195 -0.663909 0.987941 2.23488 2.06428 1.46046 -0.41188 -0.603479 -0.290589 -0.0332829 -0.318457 0.0367892 0.0130028 -0.0811634 0.294808 0.49629 0.0609575 0.575466 -1.49033 -1.42632 -0.210109 -0.140877 -1.01421 0.127764 0.297087 -0.168766 0.453069 0.386126 -0.861919 -0.0116422 0.0142759 1.34134 -1.2795 0.506919 0.12481 0.314104 0.916842 1.20104 
1:2151559 -0.0300572 -0.466295 -0.670067 0.167338 -1.87792 -0.884846 -0.326008 -0.589615 -0.639183 -0.366083 -0.435843 -1.35098 -0.505799 -0.934542 -0.966615 0.499254 -1.24211 -0.128549 -1.20732 -0.419793 0.699803 0.479412 0.921059 0.0324237 0.151756 -0.255147 0.477767 -0.422234 -0.579562 0.155077 1.10591 -0.965757 0.994332 1.33459 0.723637 -0.531599 -0.567895 0.130637 -2.16037 1.13117 -0.0907312 0.845133 -1.56456 0.121919 0.577326 -0.500513 -0.101878 0.255237 -0.736809 0.951996 0.455285 2.11052 2.01338 2.22842 2.78109 2.21824 
1:2151868 1.25343 0.57673 -1.23723 -0.705802 -1.21057 -0.290103 0.338941 -0.245933 -0.970996 -0.740161 1.34921 1.77289 -0.127354 -0.321083 -0.0834484 0.850644 -1.27546 -0.815121 -1.17103 -0.643978 0.0563326 -0.248193 2.04239 -0.414624 1.02365 0.840806 0.793511 1.76929 0.673088 0.072924 0.268424 0.0481393 1.10506 0.712229 0.367553 0.887192 0.408012 -0.381867 -0.235656 0.442239 -0.825075 0.772719 1.2431 0.374973 0.649533 -0.132279 0.325335 0.624034 -1.49934 1.05605 -1.59868 1.92207 0.80402 1.38892 1.57382 1.58867 
1:2159134 -1.84834 -2.25035 -0.147726 -0.723552 -1.30495 -0.98342 -0.626722 -1.32301 -0.0366801 -0.276543 -0.295169 -2.02497 0.0167639 -0.041651 0.193623 0.614532 -0.819004 -0.529221 -0.996777 0.398224 0.954068 1.2656 -0.223846 1.12406 -1.91542 -1.18104 -1.28796 -2.36168 -1.63963 -0.680254 0.395707 0.259526 0.0436486 0.6083 0.842977 -0.156684 -0.254704 0.988701 -0.824822 -0.184845 0.740207 0.935635 -3.16514 -0.504791 -0.14665 0.455055 -0.754895 -0.0563463 0.405 0.596431 1.05074 0.111422 0.592401 0.10114 0.496617 0.396985 
1:2163819 -0.0967821 1.32442 0.611853 0.291407 2.24393 0.470401 0.0890188 0.904649 0.678396 1.40331 -0.776596 0.678205 0.206324 0.667615 -0.0113776 -1.90645 1.26676 0.293998 1.12462 0.124123 -1.10607 -1.60319 -1.52243 -0.888188 0.558343 0.170972 -0.137652 0.431346 0.695317 0.625746 -0.583404 -0.306219 -0.838572 -0.92446 -0.899146 -0.375035 0.564815 -0.583148 0.983611 -0.624928 0.440625 -1.48858 3.1057 0.202452 -0.61737 -0.162323 1.2203 -0.0270588 0.742798 -1.48916 0.17777 -1.9874 -1.54454 -2.01091 -2.77174 -2.39813 
1:2164128 -1.47877 -1.90891 0.0945547 -0.860837 -0.994054 -0.599066 -0.136733 -0.709635 0.136788 -0.318443 -0.303832 -1.97029 -0.312204 -0.467718 -0.205424 0.4655 -0.551077 -0.520139 -0.778932 0.351546 0.797905 1.64455 -0.0977673 1.22212 -1.59229 -1.04085 -0.991286 -2.08832 -1.41634 -0.477513 -0.0321245 0.233383 0.0423658 0.66085 0.66767 -0.241684 -0.838323 0.70311 -0.937296 -0.190012 0.404956 0.929857 -3.33788 -0.253317 0.132217 0.570796 -0.907006 -0.0415691 0.411332 0.557367 1.04876 0.109809 0.485961 0.0602225 0.451405 0.442529 
1:2165777 -0.390135 0.684141 0.0271722 0.441302 0.155566 -0.743503 1.37644 0.480209 -2.28926 1.92864 0.488513 0.350694 -2.57673 0.632947 1.29265 1.30375 -1.16723 -0.314441 -0.97319 0.806638 -0.813263 0.327293 -0.162672 -0.33451 -1.11552 -1.13636 -1.10318 -1.85753 -0.799445 -0.69198 -1.00282 -1.38395 0.10255 0.0279398 0.143656 -0.889138 0.723737 1.09215 -0.489338 -0.402264 1.00137 1.34113 -0.26686 0.123243 -0.0723084 1.7576 0.164116 -0.706008 0.828804 -0.0703488 1.40339 0.515956 -0.0200319 1.16092 1.84483 -0.418682 
1:2172422 -0.942255 -0.384926 -0.915631 1.20193 -0.209152 -1.27745 -0.956897 -0.729711 -1.82957 0.755987 1.43497 1.84324 -1.40433 0.666906 1.63576 1.44824 -0.860861 0.201757 -0.392527 -0.255341 -1.35474 -0.35301 -0.734536 -0.388083 -0.474795 -0.73567 -1.31507 -1.03227 -0.330689 -0.330499 -0.582338 -0.75222 0.284739 0.226199 0.701524 0.0667628 1.9025 1.65247 -0.14461 0.412121 0.0162615 0.943333 0.682354 0.127305 -0.0296401 1.02783 0.340251 -0.424435 0.561787 -0.721618 0.431005 -1.06412 -1.18835 0.945643 1.29896 -0.290422 
1:2176129 0.773795 1.06757 0.449544 0.37374 0.524803 -0.165653 1.58145 0.939917 -1.79948 0.869753 0.590155 -0.763746 -1.4 -0.155274 0.686087 0.444876 -0.332046 -0.838503 -0.17521 0.671082 -0.816244 0.224606 0.394278 1.25873 -0.900236 -0.428884 -0.164959 0.214197 -0.627582 -0.491884 -0.330944 -1.67718 -0.209631 -0.0649836 -0.032672 -1.22427 -0.0790652 -0.834947 0.555793 0.784356 1.22601 0.151168 -0.508665 0.268513 0.00114805 0.296133 0.594392 -0.140771 0.606041 0.871585 2.01044 0.712463 0.770904 -0.294975 -0.143781 -0.905607 
1:2186197 -0.618308 -0.237749 -0.108775 -1.28609 -0.853369 -0.408131 -1.38447 -1.38933 0.46853 0.528152 -0.720268 -0.437262 0.950986 0.00985758 -0.72778 0.517006 -0.51936 1.00437 0.599417 -0.670508 -0.350124 0.137017 0.455463 0.163692 0.711286 1.03142 1.16565 0.292418 0.39247 0.148575 -0.451116 0.35005 -0.163276 -0.265755 -1.33279 -0.184841 -0.820852 -1.28988 -0.129177 0.969996 0.623959 -0.25722 -1.61802 0.217628 0.0356513 -1.88076 0.0951417 -0.15895 -1.23666 0.551881 -0.60566 2.24824 1.36325 0.459553 0.954667 1.34323 
1:2186390 0.562271 0.120675 0.503164 -1.31367 0.162585 1.36317 0.329507 0.170129 1.0289 -0.489576 -1.30523 -0.870604 1.13648 -0.0107072 -1.16258 -1.43424 0.0632104 -0.466976 -0.247621 0.565457 1.48014 -0.272451 0.591731 0.00151956 0.628187 0.638695 1.98046 1.08018 0.319974 -0.0750884 -0.433069 0.948206 -0.39449 -0.706481 -1.4922 0.201195 -1.60021 -1.29176 -0.0105182 0.219048 0.249331 -0.644152 0.137651 0.227053 0.0376244 -1.28856 0.273997 0.361712 -0.535581 1.22249 -0.763308 1.71648 1.34118 -0.204713 -0.189226 1.00699 
1:2192077 0.537235 0.439211 0.443028 -0.097824 0.127824 1.04402 0.101883 -0.433474 -0.26451 -0.0117628 0.0595154 -0.056951 0.698987 0.681898 0.0432279 -0.372572 -0.704756 -0.253644 -0.0315604 0.52029 0.734965 -0.229955 0.519934 0.28742 0.695711 0.949033 2.10526 1.38435 0.58364 -0.55734 -0.763247 0.302384 -0.768521 -1.16286 -1.80614 0.0399944 -1.57201 -1.75419 0.544134 1.82619 0.606944 -1.02202 -0.445537 0.573212 0.0983398 -0.952368 0.395244 0.235353 -0.274725 1.44119 -0.556162 2.05926 1.8058 -0.487013 -0.345753 1.20027 
1:2204741 -1.43385 -0.457103 -0.9969 -0.184892 -0.00566634 -0.840285 0.0998623 0.0108193 -0.884845 1.30044 0.866374 1.34278 -1.40888 0.295804 0.40564 -0.017595 -0.665582 0.2757 -0.350496 0.76659 -0.624411 -0.326268 -0.75381 0.506855 -0.695451 -1.10284 -1.61922 -1.27756 -0.602762 0.0452945 0.538299 0.0277639 1.32843 1.57948 2.12543 0.411553 1.43757 1.57789 -0.550648 -0.135482 0.457059 1.28426 1.63683 0.566139 0.525903 1.79076 0.548284 -0.156911 1.17118 0.00430275 1.38119 -0.188498 -0.264506 1.73671 2.31233 -0.396933 
1:2207484 -1.52599 -0.620584 0.566034 -0.0881811 -0.641862 -0.743948 -0.129068 -0.262013 -1.7567 1.49932 -0.210024 -0.174091 0.719865 1.77267 1.25549 1.53321 -0.246747 0.162435 0.17965 0.333532 -0.620906 1.51861 -0.952474 1.06403 0.199505 1.26835 1.56074 0.516892 0.459092 -0.309859 -0.485389 -0.239202 -0.456581 -0.919887 -1.35969 -0.673005 -0.379065 0.542972 -1.11475 0.659925 0.525176 0.731206 -0.778688 -1.25 -1.09618 -0.370112 -1.31776 -0.852176 -1.378 -1.68106 -0.992863 0.286601 -0.264129 -1.38713 -0.722579 0.0400326 
1:2211654 -1.89975 -0.85548 -0.666625 -1.33367 0.597633 -1.0686 0.732694 0.48096 1.27267 0.570742 -0.14866 -0.533962 0.31094 -1.81104 -0.595692 -1.15015 -0.263854 -0.0322406 0.261347 1.52137 0.790583 1.12584 -1.40448 1.1234 -2.33755 -2.05996 -2.2201 -1.94355 -0.313487 -0.113207 0.476133 -0.639127 1.06052 1.05453 1.63335 0.645747 -1.57252 -0.179312 -0.636445 -0.838217 0.570748 1.03314 -0.743211 0.902778 1.00093 0.345231 1.21673 1.8928 1.02915 0.724181 1.94667 -0.0131521 -0.721724 -0.924773 -1.03722 -0.397869 
1:2216404 -0.384117 0.176093 -0.109411 -2.20655 -0.389181 -0.382686 -0.0706312 0.0511637 -0.287129 0.752622 -1.13259 0.996757 0.907434 0.0399767 -1.14531 -1.13702 -0.0657999 1.16999 0.0509225 -1.04716 -0.087474 -0.641404 -0.107436 -0.828407 0.837875 0.574658 0.850829 0.432345 -0.403793 -0.0366179 0.00590213 2.12823 -0.5407 -0.429329 0.498664 0.518895 1.84524 2.17266 0.661573 -0.140546 -0.687887 -0.835625 1.30862 -0.576296 -0.576803 1.68407 -0.65083 -1.58074 -1.00656 -1.16384 -1.6249 0.903488 1.08358 1.95043 2.27972 1.4748 
1:2221877 1.87422 1.28251 1.42736 1.65269 -0.242905 0.466556 0.713783 0.788953 0.992091 -1.14129 0.20075 -1.07488 0.969349 0.0791184 -0.353287 1.2321 0.868332 1.6771 1.48649 -1.31698 -1.44627 0.583024 1.72243 0.835245 1.19195 0.912065 0.41131 0.735928 0.226878 0.144258 1.27504 -0.120906 -1.10161 -0.40725 -0.595175 -1.0042 0.238233 0.0829573 -0.597962 0.923958 -0.0934591 -0.465834 -1.92899 -0.960513 -0.569569 -1.13171 -1.04283 -0.802115 -0.746883 -0.159553 0.303468 -0.341932 0.903179 0.33129 0.0938612 -0.00714503 
1:2222953 -1.9304 -0.91749 -0.712138 -1.18062 0.557349 -1.09266 -0.0877279 -0.236791 0.269366 0.745684 -0.40676 0.265588 -0.143266 -1.59551 -0.0150831 -0.587266 -0.795832 -0.43604 -0.3331 1.24563 0.771024 -0.114188 -1.96431 0.348583 -1.85437 -1.67773 -0.799784 -1.24097 -0.255442 -0.194098 -0.918168 -0.225337 0.874964 0.612513 0.655881 0.811839 -1.39541 -0.240039 -0.430101 0.0604878 0.992871 1.3758 0.269384 0.847437 0.574873 -0.412803 1.54442 1.43903 0.214158 0.843572 1.21985 0.314586 -0.860384 -0.316634 0.0236404 0.372051 
1:2225145 -0.466236 -0.743247 -0.650099 0.132435 0.293102 1.07438 -0.456076 -0.14636 -0.456202 -1.16648 -0.34192 -0.355634 -0.631848 0.794297 -0.866008 -1.18966 -0.705376 -0.165751 -0.50985 -0.710702 -0.372499 1.47341 0.54373 -0.838218 0.402424 -0.0684938 0.641861 -0.243019 -1.1758 -0.764897 -1.0477 -0.642298 -1.43359 -1.60139 -1.91572 -0.458406 -0.517481 -0.879469 -0.647209 1.61984 -0.290482 0.0120559 1.17197 0.436268 0.510382 0.212653 -0.541409 0.108775 0.897163 -0.89172 -0.536549 -0.693206 -0.793103 -1.85682 -1.53156 -0.086095 
1:2225605 -1.7196 -1.06811 -0.995676 -0.869347 0.979458 -0.158486 -0.0547956 0.140579 0.0942691 -0.368636 -0.840426 -0.317568 -0.868936 -1.46486 -0.813356 -1.83345 -0.950473 -1.38803 -1.11955 1.28942 0.730655 0.343091 -1.30371 -0.553129 -1.55021 -1.58844 -0.489859 -1.28546 -0.986842 -0.590738 -1.48021 -0.681341 0.124291 -0.250915 -0.311774 0.422846 -1.64416 -0.72809 -0.58954 0.206581 0.95 1.03713 0.978959 0.914156 0.737268 -0.545278 1.07414 1.32896 0.341241 0.0791789 0.721085 0.0679622 -1.40775 -1.44696 -0.897241 -0.085306 
1:2225681 2.01039 1.36805 1.39381 1.50511 -0.197813 0.465531 0.827002 0.890953 0.902391 -1.11746 0.379776 -0.974742 0.875573 -0.145828 -0.412586 1.24932 0.868458 1.53812 1.33486 -1.30205 -1.52372 0.34485 1.59823 0.66933 1.19255 0.911388 0.403466 0.743791 0.176359 0.0924303 1.22319 -0.136915 -1.14091 -0.445786 -0.618831 -1.0181 0.183866 -0.0778313 -0.588624 0.911169 -0.0894424 -0.598894 -2.03894 -0.993865 -0.708238 -1.19615 -0.944914 -0.935631 -0.821229 -0.0486275 0.371594 -0.317639 0.965053 0.308198 0.029094 0.0511663 
1:2229206 -2.11031 -1.07063 -0.409967 -1.237 -0.800159 -1.45935 -1.17052 -1.82301 -0.233091 2.00974 0.731679 1.42786 1.27555 0.631936 1.13515 1.67394 -0.825722 2.88984 1.73077 -1.14366 -0.294336 1.38588 -2.08021 1.84316 -0.868354 -1.03105 -0.0108716 -0.755804 0.254199 -0.207928 -0.411653 0.398535 0.0395051 0.0989356 -0.233362 0.868921 -0.393363 0.17651 -0.843151 2.61473 0.167391 1.7231 0.0908528 1.00983 0.712435 0.990536 1.125 1.03287 1.47994 1.22921 1.29467 -0.359792 0.27385 0.332277 0.221237 1.73371 
1:2235120 -0.074666 -0.702953 -0.5406 0.340057 -0.386399 0.480996 -1.26618 -1.45918 -1.50868 0.281069 0.69021 0.6056 -0.830911 2.45412 1.67784 0.190935 -0.0115493 -0.66163 -0.328025 0.057619 0.685078 -0.344425 -0.143899 -0.46095 0.794281 0.767544 0.538119 0.448426 0.160601 0.166043 -0.555457 -0.566132 -0.251477 -0.669556 -1.0563 -0.444734 0.268153 -1.16291 0.525304 0.677931 -0.705017 -0.458303 1.73166 0.677294 0.538388 1.48851 -0.112676 0.174607 1.20167 -0.138104 -0.778259 -0.521015 -0.25253 -0.869153 -0.967548 -0.267211 
1:2246257 -0.385704 -0.814901 -0.652888 0.709262 -0.451508 0.509357 -1.77371 -1.00059 -0.308926 -0.750301 0.00884462 -0.373076 -0.656886 1.11753 -0.349695 0.755861 -1.48377 0.123235 -0.472693 1.08256 0.245743 1.53974 1.28851 -0.804905 -0.00989464 -0.271113 0.22361 -1.01144 -0.890814 -0.847205 -0.911985 -0.205582 -0.153836 -0.611098 -0.750694 0.780135 0.228749 0.0151766 -0.818025 -0.695434 -0.257741 -0.133674 0.834893 0.0117802 0.16091 -0.371664 -0.814565 0.0137074 0.752347 -0.655491 -0.83807 0.608851 0.0922766 -0.87541 -1.00599 0.64122 
1:2247531 -0.629069 0.133779 0.3917 -0.452555 0.476198 -0.877613 1.05719 0.864451 1.14626 -0.122657 0.0398939 -0.592613 0.714636 -2.05274 -0.81533 0.43859 0.116194 1.11841 1.03045 0.0618688 -0.854298 0.467235 -0.458013 1.30142 -0.936912 -0.813446 -0.361505 -0.270511 0.300707 -0.0673095 0.244676 -0.290292 0.278626 0.530401 0.405927 0.104457 -1.33624 -0.100189 -1.11497 1.18186 1.00862 0.792035 -2.34672 0.24866 0.113735 -1.5608 1.15134 0.990891 -0.741897 1.01399 1.78555 0.261862 0.164135 0.274366 0.259659 0.695003 
1:2247586 0.516167 0.0684692 -0.350792 0.387745 -0.0151366 1.34612 -0.415802 0.26021 -0.209257 -0.908144 -0.913648 -0.101223 -0.419646 0.655917 -1.26298 -1.55694 -0.804478 -0.990794 -1.48501 -0.565625 0.0216357 0.745378 1.1065 -1.57559 0.62995 0.128558 0.39781 -0.385895 -1.52247 -0.713175 -0.587776 0.502675 -1.34604 -1.33571 -0.955197 -0.0632212 0.814555 0.596289 0.260073 -0.79367 -0.562018 -0.392331 1.97091 -0.554374 -0.168491 0.724546 -1.62261 -1.15607 0.244329 -1.93258 -1.61018 -0.0389576 -0.302231 -0.782544 -0.531456 -0.533943 
1:2252766 -0.920415 -1.1674 -1.3346 -0.568545 -0.687158 -0.509721 -1.8572 -1.69935 -0.881809 -0.770563 -0.419791 0.0803454 -0.20452 0.144865 -0.373473 -0.198113 -1.1297 -0.279389 -0.708585 0.386349 -0.334844 1.41634 1.35274 -1.72872 0.210979 0.212718 0.664628 -0.321105 -0.218038 -0.945235 -0.374565 0.0202683 0.436226 -0.190635 -0.42824 0.962983 -0.076533 -0.588422 -0.446151 1.21637 0.0215818 0.464497 0.94187 0.685606 0.512889 -1.68281 0.0237857 0.235626 -0.634834 -0.237359 -1.88658 2.30142 0.296783 -0.370287 0.642977 1.80222 
1:2257351 1.70429 -0.19475 0.814192 -1.18885 -0.0808784 0.848312 0.169711 -0.291854 1.95832 -0.907466 -1.50795 -1.82589 0.261926 -0.16706 -1.42052 -0.598133 1.00242 -1.16702 -0.194593 -0.425775 0.239854 -0.662429 2.76817 -0.734966 -0.515965 -0.19055 -0.865297 0.792392 -0.288664 -0.250277 -0.876923 1.07298 0.291418 0.237916 0.32904 0.899512 -0.0556267 -0.200277 0.882009 -1.17272 -2.48614 -0.321613 0.610448 -0.783254 -0.269626 0.133381 -0.94559 -0.431706 1.90028 0.0840633 -0.573258 -1.45242 -1.27204 -1.42329 -2.00558 -2.71577 
1:2262656 -0.367424 0.546183 1.14231 0.352652 0.388788 0.36002 1.7288 1.91802 0.12692 0.677711 -0.571085 -0.777037 0.283412 0.427847 0.221183 -0.119061 1.46281 -0.164097 0.607421 0.141319 0.0108789 -1.60547 -0.996507 2.4037 -0.57346 -0.427062 -0.511676 -0.465617 -0.457326 0.718843 0.240584 -0.980743 -1.27623 -1.05204 -0.795222 -1.86392 -1.28244 -0.420978 0.258274 -1.3222 1.12878 -0.232221 -1.1289 -0.548327 -0.665842 0.594595 0.72566 -0.0248091 0.545705 -0.117796 2.4152 -1.38136 -1.12648 -0.779381 -1.67226 -2.29392 
1:2266255 -0.548149 0.504325 0.839815 0.464114 0.0408728 0.129554 1.5543 1.66198 -0.144118 0.883174 -0.626817 -1.03198 0.451092 0.448513 0.179375 -0.284819 1.56593 -0.0475111 0.803886 -0.0802825 -0.301298 -1.47708 -1.13419 2.71224 -0.15807 0.00923183 -0.203911 0.0928949 -0.533509 0.69693 0.523462 -0.73248 -1.68642 -1.32153 -0.980324 -1.98366 -1.3511 -0.343754 -0.348074 -1.18023 1.01932 -0.33247 -1.6648 -0.612069 -0.785826 0.181302 0.778486 -0.0839954 0.172244 -0.604478 2.00871 -1.2924 -0.98262 -0.741762 -1.67575 -2.26852 
1:2268988 0.457114 0.494155 0.164673 0.776424 -1.04429 -0.487685 0.813014 0.934164 -1.46533 0.37833 1.53549 1.57739 -1.53894 -0.378487 0.619912 -0.0775934 0.211254 0.673657 0.231533 0.176604 0.223368 -1.66428 -1.60396 0.923725 0.500808 0.0295626 -0.258763 -0.0936466 -0.337388 1.34286 1.3912 -0.836474 -0.246205 0.926 0.789451 -1.0283 1.31806 0.307777 0.585145 -0.909594 1.00037 -0.324237 -1.72094 1.00121 0.813376 1.55484 1.65773 0.654518 -0.330451 0.442267 1.08701 1.55003 1.45872 1.99506 1.67279 1.24071 
1:2279325 -0.234581 -1.01598 -1.0464 -0.53511 -0.469568 0.188107 -1.45185 -1.39172 0.0713113 -0.554039 -0.407683 0.147172 -0.137039 -0.0653748 -0.355074 -0.0608783 -0.943216 -1.10883 -1.38626 0.348281 0.0649439 1.19842 1.56467 -1.71918 -0.196307 -0.0120115 0.0903655 -0.43106 -0.077904 -0.990824 -0.214916 0.651853 0.767897 0.12353 0.0346859 1.55363 0.881935 -0.0644347 0.558329 0.480994 -0.824549 0.39758 0.726298 -0.0409836 0.143016 -1.06568 -0.788043 -0.350241 -0.747702 -0.485467 -1.40651 2.55228 1.186 0.418435 0.936494 1.78082 
1:2284542 2.55891 1.48797 0.838119 -0.369436 0.306335 0.292826 1.00746 1.62118 0.912311 -2.5255 0.607284 0.313267 -1.09677 -1.94289 -1.44942 -0.860695 0.971372 0.750966 0.439103 -1.74463 -0.765809 -0.672529 1.75563 -0.399121 0.254624 -0.451159 -0.803526 0.521828 -1.17171 -0.07978 0.321174 -0.281882 -0.823269 0.6006 0.870516 -0.238908 -0.198325 -0.256735 -0.164144 -0.448097 -1.62282 -1.38676 -0.517454 1.26829 1.2454 0.156646 0.685593 0.945115 0.164265 0.604294 0.862301 -0.708951 -0.0645965 -0.0109101 -0.211841 0.213699 
1:2285769 -2.00096 -1.69388 -1.03606 0.231475 -1.41435 -1.38297 -0.857394 -1.4345 -2.19566 1.30268 0.121509 0.641791 0.55 1.95735 1.98945 1.73259 -0.586401 -1.45228 -1.18791 0.57547 0.461129 -0.548534 -2.58802 0.844906 0.315866 0.899577 0.297984 -0.127222 0.661928 1.23581 0.00925565 0.334107 0.99391 0.923484 0.206968 -0.240347 1.56556 0.690873 -0.106697 -0.690234 1.15082 0.75326 -0.854358 -0.193538 -0.197237 1.2827 0.667513 -0.24471 -0.240926 0.398501 -1.06473 1.13923 1.03057 1.77883 1.10116 0.671774 
1:2288963 2.00096 1.69388 1.03606 -0.231475 1.41435 1.38297 0.857394 1.4345 2.19566 -1.30268 -0.121509 -0.641791 -0.55 -1.95735 -1.98945 -1.73259 0.586401 1.45228 1.18791 -0.57547 -0.461129 0.548534 2.58802 -0.844906 -0.315866 -0.899577 -0.297984 0.127222 -0.661928 -1.23581 -0.00925565 -0.334107 -0.99391 -0.923484 -0.206968 0.240347 -1.56556 -0.690873 0.106697 0.690234 -1.15082 -0.75326 0.854358 0.193538 0.197237 -1.2827 -0.667513 0.24471 0.240926 -0.398501 1.06473 -1.13923 -1.03057 -1.77883 -1.10116 -0.671774 
1:2291703 0.588279 0.301088 0.232154 0.580178 -1.34604 -1.44284 0.486472 0.454418 -1.49927 0.407228 1.74613 1.71582 -0.568166 0.104954 1.10364 2.45814 -1.15448 1.19308 -0.191709 -0.632733 0.34578 -0.616334 -2.04144 0.155536 0.4271 -0.0708629 0.266818 -0.835845 0.0788265 1.66588 0.934821 -0.532449 0.00888432 1.09785 0.428421 -0.689495 1.32818 1.0344 0.294194 -1.30603 0.678558 0.948528 -1.10487 0.828144 1.01328 1.8595 1.04749 0.401567 0.13677 0.636086 0.798706 0.219144 0.58481 1.81917 1.75853 1.01193 
1:2298871 0.503038 -0.196252 0.00176876 -0.637824 -0.247514 0.133955 -0.88272 -0.236274 0.142396 -0.819698 0.990951 0.538611 -0.227208 -0.455912 -0.938731 0.697101 0.453455 0.647556 0.466145 0.721499 0.624405 -0.0872531 0.784691 0.765017 -1.26106 -1.85689 -0.971656 -1.71429 -1.08428 -0.158402 -0.400745 -1.52108 -0.889964 -0.838388 -1.37845 -0.085109 -0.837117 -0.756783 -0.911079 2.71886 -0.158335 1.78326 0.223385 0.754568 0.652248 0.506324 0.299492 0.71311 -0.584314 -0.418172 -0.920564 -0.0632343 0.0737952 0.483358 0.931419 0.777188 
1:2299128 1.804 0.903671 1.89013 0.0127843 -0.499903 -0.451478 0.215168 0.790464 1.71764 -1.69848 -0.119817 -0.529381 -0.0883173 -1.89583 -1.60881 -0.267849 2.84791 0.952846 1.67652 -0.584505 -0.111836 0.127024 0.772911 -0.0713724 0.549184 -0.254669 -0.246618 0.243478 0.2168 2.49749 1.25177 0.269462 0.265336 1.46329 0.860362 -0.27179 -0.636169 -1.0792 0.972214 -0.282965 -0.283885 -1.80719 -1.86871 0.665289 0.665822 -0.348737 0.596179 0.665021 -0.0688635 0.00249392 2.53086 -0.368954 -0.0936268 -0.125791 -0.962134 -0.201567 
1:2299215 -0.686341 -1.11944 -1.16798 -0.607081 0.367219 0.893044 -0.518902 -1.07582 1.12427 0.0609166 -0.569359 0.152322 -0.480342 -0.257834 -0.643988 -1.03584 -1.03966 -1.15383 -1.32743 0.625723 0.0163674 0.857904 1.20753 -1.94878 0.174083 0.542337 0.374305 0.660654 0.111186 -1.09796 0.0428301 1.95114 1.29044 0.857429 1.13611 2.05634 1.21866 0.83751 1.06033 -1.06484 -0.407399 -0.139125 0.971586 0.150195 0.0777576 -0.571551 0.135873 -0.653304 0.582731 -0.0586696 0.00112382 3.35499 1.9757 1.28171 1.22473 1.51313 
1:2300984 2.14723 2.52803 0.959055 0.252674 0.921507 1.39437 1.1704 1.25544 1.48218 -0.188093 -0.416466 -0.93063 -0.679755 -2.16936 -1.89728 -3.10985 0.689083 1.40088 1.34192 -1.04808 -1.23722 0.225378 1.85283 -0.410256 0.157079 -0.587948 0.0591183 0.725793 -0.0159309 -0.755583 0.940133 -0.0477108 -0.909565 -0.829813 0.0183844 0.437983 -1.71183 -1.27926 0.0645367 0.70903 -0.904481 -1.59164 -0.615284 0.15929 -0.247271 -2.19534 0.0117231 -0.00747101 -0.557351 -0.684184 1.1945 -0.402826 -0.149534 -1.21269 -1.10627 -0.22589 
1:2310684 0.70482 -0.608097 0.0778587 -1.38507 -0.376583 1.18798 0.527508 0.107022 2.25348 -1.67021 -0.0420147 -0.815831 -0.16891 -1.03542 -0.585714 0.0421204 -0.481297 0.27859 -0.320612 0.214505 1.26467 -0.302825 2.17758 -0.739187 -0.666167 -1.00624 0.238848 0.683904 -1.075 1.04141 -1.09517 1.60395 -0.0584035 0.724877 -0.404688 0.567275 -0.236496 -1.15335 0.342194 -1.19633 -0.600388 -1.85132 -1.37371 0.432138 0.655569 -0.604887 0.540243 1.05085 -0.848847 0.72196 0.429752 1.21882 1.28065 0.566522 -0.473106 0.773805 
1:2316546 -1.9721 -0.733267 -1.56714 -0.0225378 -0.174474 -1.01413 -1.65934 -2.24614 -1.71805 1.90184 -0.747503 -0.0302581 0.532278 1.50381 1.44128 1.21388 -0.303251 0.0991968 0.168728 -0.398091 -0.263201 0.689022 -1.32828 -0.356064 -2.13965 -1.48359 -1.80691 -1.39148 -1.42337 -1.46416 0.441619 -1.60265 -0.810299 -0.853829 0.211446 -0.0859014 1.19683 0.127088 1.42069 -1.39278 0.18886 1.02779 0.429294 0.367945 0.164103 1.80667 0.283707 0.284862 -0.131258 -1.43519 0.0616383 -0.659259 -0.743824 0.390793 0.926379 0.205652 
1:2317262 -0.595904 -1.0111 -0.439799 -0.320067 0.752542 0.192525 -0.246605 -0.887514 1.89527 -0.258202 -1.54156 -2.46424 0.512116 -0.181885 -0.99614 -0.0148866 0.240355 -0.250784 0.307841 0.00992794 -0.90635 1.23912 -0.0126695 -0.125699 -2.54545 -1.86489 -2.18114 -1.40661 -1.36123 -1.83911 0.324704 -1.13891 -0.456851 -0.795 0.367821 0.396232 -1.58074 -0.332843 -0.962194 -0.350662 -0.388676 0.466483 -0.46338 -0.398674 0.281809 0.258872 -1.21218 0.147024 0.497724 -1.0071 -0.0776002 -1.90179 -1.41778 -0.824541 -0.374869 -0.917899 
1:2317463 2.04895 1.19069 1.79829 1.25428 0.444895 0.189771 0.861584 1.53434 -0.00180458 -1.41788 0.701389 0.345345 -0.225498 -0.487913 -0.646854 -0.747591 0.764772 0.392214 0.654501 0.911227 0.0657728 -0.363076 0.197743 0.713786 2.00553 1.30064 1.49481 0.405568 1.99235 1.26802 -0.568159 0.791996 1.04721 0.808205 -0.287332 0.0881461 -1.42154 -0.259944 -1.72469 3.59834 0.347388 0.0263194 0.268025 -0.16174 -0.104872 -1.23978 -0.533452 -0.587812 0.555757 1.49363 -0.872033 -0.0152521 0.182618 -1.14454 -1.13366 -0.160451 
1:2318161 -0.299661 0.355639 -0.425973 0.784232 -1.35149 -1.71331 -0.44414 -0.412917 -3.35497 0.235034 2.20511 3.26381 -1.43382 1.14757 0.746109 0.924925 -0.272987 0.515192 -0.0134503 0.230079 0.305682 -1.20581 -1.45836 0.729374 1.83744 0.9169 1.58106 -0.150656 0.493485 1.2621 -1.19619 -0.495163 -0.974964 -0.616701 -1.62313 -0.496197 1.68278 -0.0953779 0.982963 1.62639 0.63964 0.769247 0.237944 1.23453 0.832218 1.65198 1.38323 0.442973 -0.566344 0.158719 0.807979 1.86322 1.78282 1.68609 1.7013 1.59412 
1:2324254 -1.29581 -0.415484 -0.0183155 1.61684 0.160373 -0.395647 0.0256749 -0.932554 -0.796974 1.96804 1.87033 1.79398 -0.395565 1.85706 2.05057 0.25158 -1.16236 1.26554 0.288683 -0.39849 -0.883963 -2.10151 0.120158 -0.142685 1.66513 1.0775 1.2503 2.39735 0.0228186 0.519852 0.0127608 0.890421 -0.114253 0.114539 -0.160378 -0.527818 3.13682 1.15949 2.22901 -1.86698 -0.519746 -0.968009 1.60606 -0.373699 -0.940554 1.11477 0.743881 -1.10523 -0.346316 -0.188107 0.515684 1.38164 1.63096 1.04571 0.727297 1.01694 
1:2327347 2.51518 1.67126 1.68744 1.45447 -0.108833 -0.0669456 0.386451 0.967864 -1.01635 -1.30708 0.676338 0.469351 -0.361729 -0.314853 -0.292531 -0.277593 0.918806 0.448735 0.71704 0.477602 0.0488516 -0.105146 0.327534 0.382502 2.01679 1.40973 1.47666 0.197276 2.51724 1.32228 0.163683 0.0810495 0.710135 0.256249 -0.380371 0.199215 -1.83248 -1.16 -1.46132 3.92008 0.016192 0.332523 0.118562 0.386212 0.503287 -0.913054 -0.566667 0.0888051 -0.360606 1.25482 -0.674582 -0.159317 0.177002 -0.974263 -0.676124 -0.313898 
1:2329042 0.276673 1.40826 -0.297505 -0.191604 0.372263 0.294976 0.106115 0.842629 -2.8318 1.31018 -0.114855 1.52799 1.07614 0.943733 1.23436 2.03853 -1.8448 -0.925052 -1.6126 -0.7751 0.65986 1.26775 -1.16182 -0.223775 -0.209618 0.276068 0.256909 -0.781092 -1.03683 -0.75736 0.587749 0.0848751 -1.0361 -0.441335 0.0575524 -0.342171 1.1678 2.0455 -0.0624096 -1.89635 1.55552 1.92788 -0.924706 0.17061 0.436583 -0.0506482 0.763653 0.795504 -1.24125 -0.556489 -1.30282 1.35252 0.621222 1.8524 1.99091 0.72905 
1:2331801 0.487187 0.79402 -0.113047 1.3215 -0.221908 -0.729785 -0.469668 -1.2953 -3.8695 1.44713 0.698218 1.79694 -0.00318888 1.90735 2.55919 1.51446 -2.6617 -0.449097 -1.55289 0.379287 0.949551 -0.329025 -1.06661 -0.835345 1.66919 1.68436 1.722 1.12046 1.35558 0.00958321 0.370796 1.05074 0.624551 0.133633 0.286622 0.490058 1.34973 2.21637 0.281972 -0.505203 0.291146 1.08268 0.980989 0.922711 0.833078 0.90959 0.913117 0.0777394 -0.158693 0.774863 -0.697744 3.13957 2.82044 2.30556 2.85799 1.80518 
1:2336357 1.58478 0.360475 1.64324 -0.261629 0.665537 0.756366 0.660794 1.05906 2.87246 -2.13738 -1.75752 -3.04299 0.74795 -2.16341 -2.05541 -1.68426 2.41368 -0.343227 1.03127 1.06203 0.577634 0.822809 0.78079 0.0971367 -1.27028 -1.01034 -1.39559 -1.2034 1.69399 0.289335 0.373683 -0.0604913 1.77999 0.76487 0.994389 1.07516 -3.38159 -2.90276 -1.09424 2.64899 -0.446486 -0.987246 -0.332669 -0.348901 0.0573077 -1.21098 -1.79444 -0.260713 0.93486 0.914686 -0.165901 -2.16903 -1.73678 -2.71521 -3.06166 -1.84043 
1:2339635 2.18242 1.3006 1.70427 0.941019 0.265666 -0.120319 0.783917 0.404075 -0.632902 -1.23595 0.108786 -0.499819 -0.683215 -0.223082 -0.191536 -0.44126 0.832773 0.260153 0.847571 1.34768 1.43816 -1.14335 -0.193056 1.21074 1.21662 0.900344 1.0476 0.171872 1.86028 0.810909 -0.666667 -0.311688 0.252176 -0.480009 -0.775469 0.0469864 -2.58687 -1.09114 -1.7161 3.2871 -0.582099 0.336304 -0.459643 0.740701 0.724352 0.325984 -0.0472785 0.274229 0.886497 1.60867 0.871679 0.00770533 0.668067 -0.878975 -0.633063 -0.826612 
1:2343898 -0.239377 0.226777 -0.179279 0.928898 -0.810904 -1.47853 -0.125068 -0.557959 -3.50992 0.782217 1.45071 2.10424 -1.74091 1.91288 1.53804 1.6963 -1.51134 0.346138 -0.396831 1.00228 0.945182 -1.5529 -1.74815 1.72898 1.45547 0.879475 1.86724 0.338973 -0.372957 0.38958 -1.69233 -0.604813 -1.60464 -1.2253 -2.16268 -1.24569 0.698285 1.59981 -0.856303 0.532616 0.421898 1.24172 -0.0569794 1.10822 0.803074 1.45303 1.60228 0.39488 0.00607096 0.553148 0.710072 1.9105 2.2217 2.0868 2.44715 1.61452 
1:2345856 1.94807 1.14013 0.846475 -1.32022 1.03566 1.07676 0.563877 1.63037 1.12703 -1.51619 -2.01401 -2.0937 0.91116 -1.70856 -2.07948 -0.374389 1.12099 -1.04804 -0.132659 0.184304 0.542017 1.77154 -0.0114325 0.15618 -0.911963 -0.482009 -0.858929 -1.91891 0.310672 -0.3905 0.335748 -0.718459 -0.068715 -0.439966 0.0809677 0.279812 -2.64194 -1.23758 -1.85664 2.09315 0.7614 1.33052 -1.28313 -0.235666 0.533472 -1.03659 -1.23633 1.05518 -0.257259 -0.121496 -0.54269 -1.16644 -1.37151 -1.05525 -0.915595 -1.55842 
1:2348153 0.073944 -0.620815 -0.174351 -1.53234 -0.861138 -0.315708 -0.705802 -0.894456 -0.167386 0.436838 -0.752641 -1.58088 -1.48455 -0.517229 -0.401724 -0.441713 1.65393 -0.339309 0.521062 2.20168 1.72543 -1.73068 0.640346 0.899868 -0.107284 0.325316 0.124032 0.600082 0.635951 0.270937 -0.402794 -0.434871 0.361554 -0.330905 0.00150533 -0.305155 -1.81828 -1.51869 -2.28302 1.55195 -0.00312157 -1.41519 -0.28876 0.807345 0.405277 0.890479 0.790129 0.874182 0.409137 1.42174 1.56147 1.27565 1.17965 2.16291 1.01672 -0.378139 
1:2353393 0.678179 -0.254407 0.52869 0.0337027 -0.744828 -0.495302 0.540856 0.0740379 -0.18319 -1.16798 1.17773 0.855781 -0.329131 0.310207 0.11784 -0.482982 0.581295 -0.786667 -0.668229 -0.448483 -0.238001 -0.737466 0.885402 0.470884 -0.455765 -1.05963 -1.6174 0.146695 -0.800493 -0.0839225 0.0619359 -0.628619 -0.0469825 0.596805 0.717611 0.0444009 0.431154 -1.01511 0.81724 -1.94359 -0.382046 0.935905 -0.0900642 0.566494 0.743854 0.141371 0.823652 0.808443 1.65771 -0.87877 1.79633 0.0744076 0.34626 -0.43036 -0.0284413 -0.547411 
1:2353734 -1.43124 -0.835254 -1.41679 -0.257934 -0.108519 0.383729 -0.628691 -0.377155 0.549826 -0.155463 -1.24559 -0.749842 0.315976 -0.249441 -0.676017 -0.52134 -1.13946 0.632309 0.334888 0.319353 0.678659 0.882086 -0.87741 -0.645859 0.314649 0.718031 1.6487 -0.223338 0.44522 -0.00471019 -0.314789 1.42407 -0.316749 -0.842216 -0.683078 0.738903 -1.16667 0.842712 -1.35481 1.99547 0.733771 -1.00898 0.501344 -0.67664 -0.611002 -0.141219 -1.07342 -1.0858 -0.741297 1.16294 -1.21456 -0.77708 -0.84976 -0.611327 -0.417873 0.458153 
1:2354943 1.48517 0.918383 1.38979 0.154715 0.09 -0.207308 0.750481 0.64439 -0.380952 0.0320175 1.11631 0.487932 -0.379412 0.143363 0.451618 0.255708 1.32387 -0.625875 -0.2401 -0.327221 -0.584959 -1.17381 0.924471 0.552708 -0.18999 -0.547396 -1.57537 0.438293 -0.295535 -0.1284 0.276472 -1.41569 0.39368 0.734827 0.705032 -0.748219 1.10875 -0.84466 1.30083 -1.83878 -0.653608 0.755083 -0.624634 0.652722 0.608602 0.232702 1.02684 1.0147 0.866259 -1.00937 1.1535 1.04581 1.24153 0.916409 0.610207 -0.295688 
1:2362717 -0.192329 -0.579211 0.119759 -0.394323 0.508743 0.479923 1.52973 0.43192 1.019 -1.14602 0.470112 -1.98395 -1.45701 0.567787 -0.155775 -1.51094 1.46397 0.53617 1.06669 1.81707 2.0416 -1.52063 1.93214 1.70309 -0.939987 -0.990995 -1.36597 0.0626486 -0.00493859 0.11121 -0.144487 0.0249693 -0.432432 -0.74128 -0.280511 -0.234628 -1.28923 -1.83736 -0.251393 -0.963385 0.307388 -1.35508 0.410765 -0.762651 -1.16675 -0.0924357 0.130472 -0.313943 1.51632 -0.458426 3.2322 -0.845047 -0.178708 -1.80587 -2.31354 -2.56663 
1:2363122 0.509697 0.213866 0.599827 0.0644969 -0.449957 -0.967884 -1.32332 0.107697 -0.0242104 0.439903 -0.724741 1.28798 1.5419 -0.617841 -0.810385 1.40665 0.172344 0.0245554 0.162837 -0.817444 -1.85693 0.0813758 -1.03233 -0.0706294 -0.631208 -0.675525 -0.0597026 0.426997 -1.03024 -0.937483 -0.701469 -1.08211 -0.256269 0.0848929 -0.083745 -0.454257 0.0161502 -0.222044 0.289022 -0.126972 -0.309429 1.83301 0.0405332 0.560188 0.66009 -0.298771 0.591253 0.217507 0.101846 -0.0624865 -1.19397 0.765875 0.0530574 1.17377 1.08814 1.71765 
1:2368423 -0.971144 -0.910665 -0.599001 -1.13005 0.581924 0.37707 -0.310419 -0.416802 0.504912 0.921616 -1.13687 0.212145 -0.0475569 -0.459509 -0.806828 0.765937 -0.437953 1.43044 0.754724 1.5594 0.839056 1.28937 -0.781662 -0.478394 -0.843692 -0.78769 -0.512972 -1.71781 -1.16656 -0.741476 -0.274867 0.498983 -0.296737 -0.221158 0.182454 0.80123 -0.936736 0.642692 -1.74534 0.919096 0.847323 2.64641 0.382314 0.907229 1.44436 1.52749 -0.376296 0.363992 1.71449 0.573067 -0.806052 0.92333 0.0628307 0.171564 1.0376 0.621329 
1:2376257 -0.842147 -1.5272 -0.0385512 -0.352545 -0.898836 -0.38859 -1.51245 -0.522269 1.81715 -1.01961 0.967724 1.66139 0.207806 -1.49103 -1.25779 0.387125 0.27719 2.04487 1.2523 -0.66179 -0.972008 -0.282715 -1.28206 -0.465831 0.590229 0.5717 0.959699 -0.186664 -0.19976 -0.767538 -0.717673 0.803625 -0.218261 -0.764066 -0.902026 0.176599 1.23077 1.18178 0.475164 1.15548 0.885962 0.0635896 0.52983 0.0679564 0.181461 -1.11058 -0.035536 -0.705173 0.503313 1.25563 -0.248628 2.24369 2.05368 1.45215 1.21311 1.99126 
1:2376656 -0.0722656 -0.0121534 -0.84916 -1.16512 0.131371 0.152506 0.0301624 -0.599414 -0.441758 1.47101 0.0380231 1.80511 -0.00950514 -0.533256 -0.569922 0.444837 -1.50691 0.191211 -0.301431 0.698893 1.18166 1.30758 -1.18853 -0.958371 0.108592 0.066738 0.511386 -0.565034 -1.04454 -0.178025 -0.265697 1.38023 0.281063 0.667185 0.33113 1.58257 -0.0893475 2 -0.695003 -0.309233 0.06591 2.13139 -0.628095 2.11167 2.57317 2.08517 0.948114 1.61102 0.809631 1.29513 -0.836061 2.14147 1.0075 1.05314 1.94569 1.09945 
1:2399114 -0.0458032 0.688553 0.648079 -1.06372 -0.290331 -0.549704 -0.996361 -0.52345 -0.513493 0.506143 -0.25453 -0.46754 -0.65635 -0.30338 0.395214 0.104517 1.29374 0.531804 0.606128 -0.677024 -1.31912 1.22945 0.717545 0.0930278 0.353999 0.300925 0.123168 0.740666 1.56782 1.94105 1.31745 -0.231594 1.04653 1.2144 0.890041 -0.50261 -0.895044 -1.11717 0.279627 -0.505755 -1.14808 -0.899405 1.108 -1.0817 -1.5507 -1.89141 -1.09895 -1.24745 -1.71899 -2.28937 -1.25861 -2.1524 -2.6374 -2.41063 -1.60268 -1.76376 
1:2399600 0.253776 0.840653 0.849147 -0.13393 0.308302 0.424841 0.239624 1.04721 0.298312 0.799905 0.637596 0.683238 -0.201022 -1.27302 0.638712 -0.639779 1.36105 0.771557 0.846963 -1.25842 -1.59213 0.714221 0.886829 -0.149286 0.938687 1.22778 0.190922 1.28083 1.52641 0.576029 1.37611 -0.266967 0.870674 0.748004 0.785814 -0.859895 1.26974 -0.200802 1.89744 -1.37622 -0.490461 -1.70657 0.489343 -1.08718 -1.24506 -1.11272 -0.997342 -1.20876 -1.37732 -1.99764 -0.923187 -0.271383 -0.745066 -1.02551 -1.30759 -1.51693 
1:2401327 -0.521625 -0.443112 -1.15135 -0.462299 -1.14864 -1.09665 -1.55902 -1.61536 -1.69106 -0.822314 -0.738453 -0.519141 -1.47093 1.70619 0.0187767 2.25137 -0.815519 0.0118872 -0.690202 1.84796 1.32603 -0.318546 -0.523885 0.332542 -0.0568836 -0.330257 0.576685 -0.974156 -0.877841 0.163515 -0.0707624 0.0903747 -1.18001 -0.845212 -0.866085 0.15386 -1.00188 -0.272511 -2.1444 1.58316 -0.219777 1.35001 -0.085671 0.106301 -0.0339554 -0.355963 0.0763334 0.161264 -0.854072 1.05754 -0.505631 0.0876494 0.148487 0.553937 0.945296 1.87827 
1:2401891 -0.60178 -0.245722 0.73625 0.0867189 0.301639 -0.142857 -0.0257315 1.15252 0.106179 -0.0317238 0.537179 0.107819 -2.14021 -0.249873 0.783555 -0.508612 3.22118 0.959346 1.55933 0.139264 -0.569468 -2.41151 1.4518 0.957217 1.01475 0.738195 0.506887 1.39298 0.367824 -0.34991 -1.23415 -1.54045 -0.811021 -1.06321 -1.53463 -2.53715 2.26371 -0.692906 1.62543 0.923213 -0.485252 -1.92338 1.44355 -0.532718 -1.52951 -0.717978 0.221299 -1.213 -0.168451 -0.677262 1.25722 0.194493 0.337191 0.857606 -0.630263 -0.271837 
1:2407510 0.838397 0.571167 -1.189 0.460112 -0.525712 1.12859 -0.210799 -0.534312 -0.814736 0.842731 0.39237 2.37633 2.36139 0.89358 0.00235449 0.32731 -3.99939 -1.6319 -2.82091 -1.5404 -0.493295 2.2036 -1.38992 -1.99917 0.546894 0.792918 0.787763 -0.255493 0.226492 -0.466345 1.57869 1.61442 0.965208 0.961511 1.41276 2.00922 0.818321 0.996903 0.234001 -0.618615 0.0845254 0.838777 0.140679 -0.00462656 0.783026 0.531892 -0.719515 0.368391 -0.972715 0.924021 -3.10702 1.30957 0.633373 0.953842 1.86244 1.35526 
1:2412532 1.33407 0.511144 0.96962 1.20051 -0.488586 0.305548 -1.7734 -1.14198 0.291173 -1.68545 -0.788517 -0.968407 0.288424 1.73346 0.123689 1.5161 -0.603072 0.0486855 -0.643561 -0.533679 -0.452129 -0.205991 -0.464566 -1.35379 2.15003 1.63227 1.4037 1.39656 0.814318 0.0257104 1.00316 -0.39643 -0.315789 -0.691537 -0.221169 -0.626228 0.382782 -0.615441 -0.0653935 -0.876376 -1.26128 -2.0912 -0.192847 -0.8177 -0.915998 -0.648254 -0.577743 -0.501407 -1.75215 -0.507482 -1.95764 -1.0279 -0.439729 -0.363534 -0.703372 -0.693246 
1:2424491 -2.60119 -0.871524 -0.849561 0.456392 -0.311592 -1.03891 -2.09741 -2.41107 -2.4863 2.51852 -0.451504 -0.777712 1.00471 2.40674 2.66367 2.29122 0.481779 -0.123178 0.331773 2.16509 1.6859 0.060084 0.413802 0.2547 -1.42304 -0.476829 -1.37262 -0.52721 1.58178 0.608961 0.825674 -0.000121746 1.56163 0.641738 0.708991 0.297063 0.428355 1.08507 -1.4605 -0.110037 1.69512 0.310632 -0.744145 -0.490609 -0.856227 0.375576 -0.365581 -0.263151 -1.62238 -0.424595 -0.126894 1.16877 1.19055 1.33991 0.656616 -0.296873 
1:2425229 1.87959 1.45938 1.19721 0.0121853 0.553032 0.311164 -0.652364 0.541611 1.29062 -1.54633 -0.320951 0.197222 -0.262756 -1.81303 -1.00291 -0.0995986 1.67369 1.25446 1.53185 -0.752275 -1.23223 1.01682 -1.07911 0.234966 1.45414 0.958963 1.11646 0.431934 0.358144 -0.0748073 0.862535 0.921267 -0.6891 -0.451529 0.00964569 0.578851 0.0409944 0.0185638 0.861273 1.38245 -1.28124 0.143689 1.14468 0.814126 0.415018 -0.615848 0.567585 0.0323981 0.588323 0.73261 -0.511399 0.0245257 0.55814 0.333333 -0.149448 1.45693 
1:2431005 3.15089 0.293962 0.905773 -1.27778 0.0450979 1.47837 1.68782 2.04584 3.40086 -3.70362 -0.448528 0.00861607 -0.811933 -2.58612 -2.96791 -2.17371 -0.0271477 -0.091899 -0.112294 -1.50652 -0.826211 -0.0381658 -1.28583 -0.645798 1.26336 0.544536 1.23359 0.640523 -1.08856 -0.41411 -0.778317 0.468258 -1.2271 -0.660112 -0.682324 0.158677 -0.882085 -1.30035 0.972531 1.38387 -1.02832 -1.03506 0.579888 0.955468 1.51406 -0.245312 0.592978 1.02186 1.47639 0.995928 -0.527062 -0.327244 -0.0396279 -0.371732 -0.546599 0.583222 
1:2446755 -1.70102 -0.640417 0.347321 0.265917 -0.146421 -1.37338 -0.857649 -0.734701 -0.169757 1.07643 -0.213458 -1.50592 0.595833 0.0365704 0.948137 1.69345 2.88084 1.69478 2.36745 1.58029 0.791592 0.0937004 0.621704 0.504125 -0.708502 -0.107992 -1.33855 -0.526904 0.33823 -0.368113 0.298955 0.227437 -0.439598 -0.799586 -0.557435 -0.104494 0.698714 1.55249 -0.895961 0.315 1.00038 0.683616 -0.931381 -0.569341 -0.871702 0.347642 -0.444501 -0.728616 -0.773103 0.384325 1.20758 0.653295 1.3304 1.10994 -0.862379 -0.44652 
1:2447945 0.564545 0.0404193 0.602819 -0.757629 0.177812 1.13794 1.2484 0.468223 1.11299 1.3065 1.49871 1.38553 1.00373 -0.998839 -0.515507 -0.454569 -2.55731 -0.858257 -1.85281 -2.18377 -0.650432 0.945219 -0.170095 -1.60924 0.0317324 -0.0613244 0.327794 -0.308086 -0.677136 -0.693553 -0.57672 0.0985636 0.573875 0.735079 0.525801 0.170888 -0.882221 -0.996604 0.341306 -1.21393 -0.389482 0.887511 -0.241461 -0.288638 0.534434 0.453443 -0.703244 0.139899 0.23006 -0.347402 -0.954083 -0.167913 -0.987605 -0.822152 0.549374 0.0677954 
1:2452678 0.931869 -0.534699 -1.85417 -2.6542 -1.33264 0.0213055 -0.513983 -1.29538 0.642539 -1.3514 0.553351 0.294366 1.13223 -0.531151 -1.76354 -0.399072 -1.04259 -0.927558 -1.11941 0.991866 1.13178 0.739308 -1.2147 -1.70659 -0.0322204 0.104446 0.128148 -0.205697 0.183651 1.30932 0.0810984 1.607 0.526914 0.689807 0.131299 1.37389 -1.30931 -0.0740079 -1.12888 -0.176554 0.986798 -0.108332 0.279107 1.3994 1.58364 1.12031 1.08101 1.24649 0.886715 0.966228 -1.16154 0.932443 0.606125 0.181322 0.19195 -0.966038 
1:2468069 -1.88452 -2.11527 -1.15612 -0.520299 0.0240551 -0.903804 -0.476148 -1.20783 0.174935 -0.629454 -2.14125 -1.68396 -0.0422064 -1.19753 -1.65397 -1.1271 0.238519 0.423036 0.525581 0.627042 -0.427629 0.42341 -0.0859407 -0.452025 -0.951113 -0.381689 -1.00487 0.36896 0.189211 -0.812017 -1.00414 -0.0776518 1.18333 0.175338 0.38259 0.502931 -0.727618 -0.545926 -1.68743 2.34709 1.20491 -0.495142 0.403248 -1.5644 -1.05378 -2.37739 -1.77721 -1.107 -1.35709 0.275965 -1.00025 1.50306 0.485313 0.786637 0.0746573 1.19688 
1:2471432 1.16296 1.25826 -0.150158 -0.199057 -0.294413 0.68439 0.318859 1.10072 -0.834195 -0.182407 1.83264 2.27997 -0.620926 0.86617 0.389084 -0.103156 -1.62976 -0.553673 -1.53272 -1.20687 -0.709293 0.108314 0.606697 0.184263 0.511839 -0.683429 0.869434 -0.930237 -0.984093 0.121618 0.566349 0.157945 -1.37903 -0.255759 -0.285254 -0.0245328 1.35098 1.31077 1.22279 -1.41887 -0.325147 1.0496 -0.0400435 0.798643 0.307198 1.01911 1.24166 0.676386 0.367147 -0.740328 0.222973 -0.735849 -0.585072 -0.874708 0.233428 -0.0442552 
1:2472100 1.56218 1.66369 1.65218 1.58945 -0.309672 0.513094 0.450559 1.33019 0.173068 -0.30166 1.08137 0.349863 -0.242962 1.35857 1.37862 -0.0757659 1.94173 0.584106 1.04765 -0.307729 0.407242 -1.48184 0.0355476 0.279848 1.12979 0.263158 0.75 -0.317201 -0.757985 -0.0998782 -0.00949682 -0.230909 -2.40842 -1.34035 -1.44759 -0.740229 0.951559 0.622951 2.07169 -1.3903 -0.682124 -0.230801 -0.417022 1.45281 1.00445 2.39479 1.32002 1.01058 2.17039 0.167364 1.73748 -1.2151 0.176166 -0.169356 0.395349 0.578623 
1:2479464 0.224798 -0.267308 -1.1912 -0.241609 -0.279679 -0.2534 0.54724 1.11592 -0.828746 1.07832 1.72495 1.13669 0.456125 1.08782 1.05743 0.916793 -1.99149 -0.460554 -1.36408 0.725044 0.0523682 0.537718 0.293096 -0.327156 0.417265 1.11197 0.871633 -0.379119 -0.657882 -1.20185 -0.543654 -0.900748 -0.797227 -1.10563 -0.906007 -1.14899 2.51239 2.14113 0.105621 -1.73269 1.4034 2.30866 0.606171 -0.27268 0.0710484 0.789569 -0.0410964 0.109763 0.168701 -0.546673 -1.45137 0.539751 0.537521 -0.122708 -0.236453 -1.78205 
1:2485414 0.790744 1.40056 0.682836 1.25139 -0.0557696 0.115759 -0.231125 -0.0897598 -0.926619 0.177908 -1.68133 -1.28427 -0.501164 0.19596 -0.00825623 -0.265698 1.46233 -0.920043 0.151357 0.209869 0.872792 -0.502907 0.367651 0.746181 -0.923385 -0.845518 -1.08147 -0.750833 -0.0478103 1.32999 1.21297 -0.0663793 0.0368109 1.02446 0.678927 0.693987 -2.46819 -1.91804 -0.606899 0.60674 -1.6817 -1.20127 -1.50607 0.827819 0.718162 0.167414 0.874274 1.15268 -0.337004 1.11945 1.36315 0.132643 0.423213 0.759367 0.205405 0.246294 
1:2485478 0.0284846 0.329082 0.270059 1.1914 -0.598834 -0.233289 -0.386284 -0.151785 -0.704552 -1.05177 -2.11649 -1.97941 -0.16277 -0.551451 0.0138541 -0.0553229 2.26356 0.149241 1.01259 0.578898 1.49402 -1.06565 -0.13835 0.307399 -0.343908 0.0359213 -0.924298 -0.85943 0.559567 0.994852 0.912991 -0.287663 -0.418125 -0.0117133 0.00724443 -0.14083 -2.66101 -1.89758 -1.42104 1.41514 -1.08741 -1.48314 -0.821925 0.15969 -0.0816036 -0.771343 0.348168 0.46124 0.107504 0.932407 1.74994 0.575878 0.81027 0.25671 -0.654135 0.350506 
1:2487406 0.0391607 -0.527003 -1.89441 -0.451189 -0.472739 0.641315 -0.870898 -0.862528 -1.50849 -0.285315 1.09406 2.90421 -0.9791 1.60159 -0.0863859 0.250269 -2.16027 -0.817937 -1.92401 -0.31719 -0.788907 -0.440559 -0.922288 -1.13656 0.759436 0.473825 1.59631 0.986706 0.725345 -0.0127978 -0.570248 0.448301 0.937348 0.292202 -0.138686 -0.011357 2.55769 1.15311 1.30929 1.09225 0.892322 -0.116976 1.39093 -0.457165 -0.893546 -0.755818 -0.207148 -1.04981 -1.22319 -0.863654 -1.90521 1.80301 0.795455 1.37945 1.7136 2.28121 
1:2494745 2.22442 1.29225 0.693415 -0.122995 -0.56159 1.14454 0.0833333 0.278694 0.340755 0.071792 0.40322 0.802875 -0.510876 0.305374 0.0916487 0.593283 -1.59213 0.666449 -0.936905 -1.75117 -1.39402 0.049344 -0.0248316 -1.0323 0.505982 -0.187973 0.86143 -0.516948 -0.15396 0.450446 0.450299 0.846473 0.00601475 0.656997 -0.0658415 0.955492 0.0157946 0.806622 -0.913472 -0.762735 -0.901835 0.417257 0.432366 1.04069 1.01637 0.461351 1.35558 1.77373 -1.06806 0.484579 -1.41231 0.477568 0.510563 0.220793 0.628153 0.0614442 
1:2496393 -0.255225 -0.0588473 -0.957834 1.01593 -1.50623 -0.595315 -0.425716 0.300773 -0.847788 -0.865065 -0.245898 -0.993684 1.59926 0.688003 0.450923 -0.00823784 2.25535 -1.27761 -0.0363896 0.816601 1.64492 -0.97995 0.545455 -0.124035 0.662955 0.73773 0.149661 -0.250958 -0.338564 0.524737 0.422318 0.566192 -1.6755 -1.10804 -1.07708 -0.756418 -0.281964 -0.0779962 0.848982 0.173072 -0.501147 -1.15173 -1.00944 -0.113908 -0.494803 0.813321 0.0108022 -0.34 1.25437 0.0134839 1.43037 0.50938 1.24144 0.385123 -0.395316 0.211756 
1:2506687 -2.00883 -0.942717 0.885796 0.453942 0.468936 -0.246483 -0.374604 0.0232856 -0.0806056 -0.585433 -0.517407 0.431234 -1.65295 0.754571 -0.0629781 -0.231501 1.1642 -0.898687 -0.856445 0.161619 0.782142 -0.727677 0.0739733 1.26769 0.764277 0.985446 0.499446 -0.295135 -0.192994 -0.399562 -0.0124606 0.69242 0.0811634 -0.237048 -0.0110596 0.823591 -0.7293 -1.21682 -1.40855 0.281705 -1.67439 -0.209038 1.52794 -1.70711 -1.91138 -1.10093 -0.480226 -1.24956 -0.878321 -0.723606 -0.152804 0.00378457 0.435362 -0.244861 -0.395732 1.12757 
1:2516375 0.170676 1.24657 0.751078 0.31168 0.530482 -0.314939 0.632674 0.872684 -0.141944 1.19809 -0.625584 -0.647118 -0.478341 -1.56636 -0.498757 -0.996866 0.401128 0.80217 0.994569 0.361055 0.703019 0.752084 1.12003 0.45114 -1.25498 -1.45163 -1.4436 0.173881 -0.486482 0.623955 0.902608 -0.0088774 1.91427 2.43652 2.27582 0.630365 -0.125472 -0.641404 1.24748 -0.10821 0.659814 0.106484 -0.389548 -1.12127 -0.530633 -0.242059 -0.743251 -0.364565 0.26273 -0.309407 1.1509 -0.964989 -1.37083 -0.451183 0.249505 -1.27941 
1:2519205 0.843709 0.00909039 0.0620912 -0.311389 0.382806 0.744821 1.3762 2.00285 -0.819849 0.316561 -0.310861 -0.0633424 -1.40717 1.0568 -0.036633 -1.50489 -1.26963 -0.847225 -1.57411 -0.0634657 -1.86535 -1.8588 1.01934 -0.615009 -0.328458 -0.481715 -0.902725 -0.322447 0.196552 -1.09345 0.310985 -1.11389 -0.626509 -1.42361 -1.06687 -1.21929 0.129434 -0.836502 -0.542909 0.250214 0.65578 -0.455802 -0.0761285 -0.389531 -0.813049 -1.22167 -0.529649 -0.723534 -0.463583 -2.25963 -1.81923 0.279489 0.210912 -0.360132 -0.192429 0.399008 
1:2521359 -0.336963 1.43554 0.295363 2.06256 1.04084 -0.301293 1.05684 1.12889 -3.2323 1.93274 1.26218 2.68052 0.927101 3.2799 2.02211 0.95293 -2.39899 -1.80995 -2.67571 -0.742963 -2.4328 0.349699 0.795577 -1.53384 0.120012 0.257357 0.194994 -1.1281 0.490128 -0.914881 -0.443162 -0.453541 0.0432534 -0.581836 -0.9967 0.120559 1.95178 2.56857 -0.603384 -0.632009 -0.727273 1.4007 2.07495 0.238068 -0.669131 -0.493935 0.250619 -1.27669 -1.07924 -1.62814 -2.45278 -0.331872 -0.5682 -0.0308324 1.00129 0.67099 
1:2521373 0.0609226 1.25996 0.580037 0.673875 0.368494 -0.365573 1.64099 1.89738 -2.64999 2.23959 0.700387 1.63484 -0.291628 2.10823 1.53123 0.311001 -2.22691 -1.39351 -2.31264 -0.183482 -1.78447 -0.0239812 0.740143 -0.948976 -0.333272 -0.309524 -0.283044 -0.96149 -0.0729119 -0.964267 -0.534982 -1.01214 0.200835 -0.456757 -1.00282 -0.304856 0.59971 1.35267 -1.45811 -0.436902 -0.751055 1.09975 1.44898 0.456354 -0.123346 -0.451128 0.778754 -0.449203 -0.969112 -1.16887 -1.87503 -0.112457 -0.576124 -0.173647 0.670529 0.415829 
1:2522976 -0.0609226 -1.25996 -0.580037 -0.673875 -0.368494 0.365573 -1.64099 -1.89738 2.64999 -2.23959 -0.700387 -1.63484 0.291628 -2.10823 -1.53123 -0.311001 2.22691 1.39351 2.31264 0.183482 1.78447 0.0239812 -0.740143 0.948976 0.333272 0.309524 0.283044 0.96149 0.0729119 0.964267 0.534982 1.01214 -0.200835 0.456757 1.00282 0.304856 -0.59971 -1.35267 1.45811 0.436902 0.751055 -1.09975 -1.44898 -0.456354 0.123346 0.451128 -0.778754 0.449203 0.969112 1.16887 1.87503 0.112457 0.576124 0.173647 -0.670529 -0.415829 
1:2526625 0.785984 0.467192 0.248652 0.988854 -0.0828437 -0.0638161 0.810062 0.759798 -1.13793 -1.07707 -0.688601 -1.0446 1.67935 -0.351803 0.0166258 -0.728181 -0.451989 -0.826187 -0.650827 -1.17381 -1.20342 -1.05972 1.74121 -0.614108 1.42151 1.52404 1.13667 1.6088 -1.0313 -0.48884 -0.788735 0.737921 -2.61873 -2.37234 -1.99545 -0.604421 0.755901 0.518141 0.53546 0.442931 -1.29615 -2.05136 -1.83524 -0.382555 -0.474422 -1.50638 -0.602763 -1.04023 -1.45619 -2.8359 -1.89802 1.13051 0.443721 0.127028 0.147139 0.678786 
1:2536119 0.575457 -0.545731 0.286337 -0.0514985 -0.885811 0.00460187 -0.200067 -0.202004 1.17315 -1.8636 -0.613456 -1.40804 -1.64261 -1.5759 -0.411002 0.368939 0.860465 0.0789351 0.545167 0.167625 1.58767 0.0483522 0.634369 0.86898 0.295571 0.178684 0.893595 0.406407 -0.0315134 0.334413 -0.779183 -0.661188 -0.387459 -0.0457932 -0.530903 -0.487388 -1.63333 -0.945971 -0.652263 -0.698745 -0.682145 -0.196902 -2.15858 1.03389 1.72115 0.469001 0.531769 1.3932 0.160043 1.75 1.4353 -0.340272 0.387505 0.3291 0.359539 0.676891 
1:2536446 -0.500411 0.508974 -0.530278 0.0439695 0.974624 0.440123 0.257881 0.436396 -0.719169 2.099 0.676593 1.40935 1.01197 1.51697 0.48493 -0.757073 -0.304777 -0.229154 -0.320279 0.490448 -1.18094 0.0645872 -1.09889 -0.789673 -0.288454 0.0480359 -0.663563 -0.329295 0.312906 -0.392459 0.574322 -0.0410185 0.84018 0.378766 0.528934 -0.133371 1.34623 0.811423 0.413379 0.49036 0.74886 0.456795 2.28951 -0.797446 -1.52684 -0.336409 -0.233568 -1.05924 0.341365 -1.12426 -0.840019 0.575146 -0.324325 -0.154189 -0.232029 -0.932382 
1:2539850 -0.0547766 1.7953 0.305804 2.81696 1.01782 -0.0510817 0.679063 0.31671 -3.60857 2.43203 1.74452 3.50237 1.14964 4.15919 2.4929 1.42367 -2.35834 -1.16078 -2.48235 -1.83077 -2.9333 -0.43632 0.71155 -1.75493 1.34484 0.89282 0.25486 -0.768388 0.57451 -0.442737 0.163407 -0.00830183 0.205004 -0.190881 -0.276033 0.0430399 2.86645 2.00799 0.190359 -0.292784 -0.610457 1.56371 2.98014 -0.478282 -1.23846 -0.0339794 -0.411375 -1.62791 -1.23465 -1.98505 -3.17516 -1.0696 -0.97773 -0.46755 0.680457 -0.174342 
1:2541957 -0.505333 -0.0343229 0.393816 0.936742 1.44879 0.264294 -0.0584132 0.0921837 0.929712 -1.10187 0.900295 -0.456 0.475578 0.0197251 -0.0643833 -0.652556 1.58921 0.871512 1.57603 0.910266 -0.21176 -0.713961 -0.0543497 -0.278954 -0.00162059 0.105433 0.047651 -0.196013 1.01688 -0.352636 -0.246605 -0.288701 0.4219 -0.35058 -0.249538 0.16321 0.181914 -0.241292 1.89356 0.394463 1.11474 -0.189338 0.502746 -1.18239 -1.54216 -0.643392 -1.43189 -2.03385 0.828729 -0.755294 1.13526 -0.131352 0.101744 -0.195166 0.247089 0.491394 
1:2546815 1.66544 -0.229575 0.939441 0.361104 -1.53598 0.309984 -0.8375 -0.0628582 0.708865 -0.423418 -1.20204 -1.93367 -1.52935 -0.306098 -0.48679 0.506283 2.44437 1.65959 2.04549 1.68851 0.8408 -2.55904 -0.0745916 -0.430869 0.285321 -0.321287 -0.234406 0.378784 -0.00626261 -0.361411 -0.793744 -0.446828 -0.823425 -1.24019 -1.4746 -0.835908 -1.03079 -0.696371 -0.408163 0.146816 0.189721 -1.16292 -1.69789 0.76587 1.25273 0.439736 0.554878 1.33524 0.153288 0.366048 1.0398 0.617494 0.613067 0.644184 -0.291518 0.555556 
1:2547632 -0.00773551 1.40018 0.365886 2.51245 -0.767998 -0.255801 -0.127935 -0.0590504 -2.81231 1.96012 2.34953 3.32898 0.455268 3.05602 2.59628 1.67221 -2.32007 -1.73751 -2.41227 -2.56285 -2.76165 0.467168 0.640719 -0.388681 2.78228 2.55498 2.81221 1.56868 0.502994 0.216287 0.380071 1.14208 0.346728 0.594223 0.331854 0.48518 3.34017 1.81072 2.05511 -1.95594 -2.7174 0.0804424 1.20212 0.683117 0.359588 -0.986709 0.494733 -0.141101 -1.1576 0.118546 -1.59859 -0.906643 -0.698573 0.135623 1.22476 0.234265 
1:2556012 -1.60145 -0.680713 -0.869251 0.148365 1.21743 0.301461 0.972733 0.691766 -1.49291 0.918107 0.343114 1.22529 0.658771 0.937076 0.66146 -0.589874 -3.61189 -1.69472 -2.61516 -1.51393 -1.99911 0.838432 1.52887 -0.167138 0.528926 0.812166 0.310539 -0.0633647 -1.41941 -0.424316 -0.0859002 0.350669 -1.51501 -1.29499 -0.675054 -0.607849 2.18662 1.03582 -0.501937 0.587698 0.0797593 -0.111185 0.0221625 -0.338018 -0.64458 -1.68765 -0.161181 -0.0373315 -1.26918 -1.8937 -0.808452 -1.62949 -2.0674 -1.63557 -1.15318 -1.60931 
1:2556223 -1.66544 0.229575 -0.939441 -0.361104 1.53598 -0.309984 0.8375 0.0628582 -0.708865 0.423418 1.20204 1.93367 1.52935 0.306098 0.48679 -0.506283 -2.44437 -1.65959 -2.04549 -1.68851 -0.8408 2.55904 0.0745916 0.430869 -0.285321 0.321287 0.234406 -0.378784 0.00626261 0.361411 0.793744 0.446828 0.823425 1.24019 1.4746 0.835908 1.03079 0.696371 0.408163 -0.146816 -0.189721 1.16292 1.69789 -0.76587 -1.25273 -0.439736 -0.554878 -1.33524 -0.153288 -0.366048 -1.0398 -0.617494 -0.613067 -0.644184 0.291518 -0.555556 
1:2556917 -1.75459 -0.639897 -1.2466 0.4073 0.713636 -0.531169 0.356396 0.460154 -2.49475 1.35584 0.466041 1.24797 0.327289 0.807839 0.734893 -0.454279 -3.34056 -1.57102 -2.28074 -0.656474 -1.29707 0.63667 1.76443 0.194784 0.138529 0.646124 0.0979539 0.376 -1.00961 -0.298714 0.200732 -0.0521882 -1.13996 -0.983759 -0.43523 -0.878779 1.74561 0.710963 -0.184731 0.732515 0.212596 -0.725594 -0.089248 -0.745752 -1.07671 -2.0928 -0.489798 -0.588352 -1.4515 -2.24487 -0.721522 -1.45019 -2.34486 -1.63669 -1.13729 -1.33168 
1:2563995 2.25515 -0.562993 1.03916 0.227974 -0.300789 1.71635 1.29678 0.843853 1.88485 -2.37757 -0.87133 -1.30067 -0.445714 0.167673 -0.462192 -0.592112 -0.274366 -0.793147 -0.38563 0.847076 -0.00438574 -1.37295 0.765447 -0.661153 2.18284 1.46025 1.74127 0.82856 -1.07838 -0.732992 -1.70942 -0.753914 -1.94926 -2.12816 -2.01224 -1.72943 -0.496834 -0.778894 0.478411 0.532365 -0.649007 -1.92657 0.120208 0.905021 1.2335 0.575491 0.446014 1.01559 0.869978 0.0326041 0.00598639 -0.724138 -0.43659 -0.799062 -1.34721 -1.14286 
1:2573646 -1.73327 -0.637086 -2.87761 -0.144516 -3.1074 -2.16551 -1.63777 -1.38204 -4.05503 1.82329 0.244338 0.200161 -1.21217 1.01355 1.00868 -0.0158849 -2.39344 -1.63392 -2.736 -0.795386 -0.630676 -1.0559 0.242403 0.535346 -0.267692 0.256808 0.309699 0.354675 0.0131733 0.348376 1.12367 0.636054 0.216001 0.674891 0.482023 -0.282264 0.00825626 0.111884 -0.78636 0.0341519 0.417605 -1.14608 -1.84099 -0.208043 -0.795038 -1.14829 0.927327 0.674224 -1.12118 -0.180833 1.66247 0.865799 0.634669 0.630759 0.91355 0.953188 
1:2576910 0.320166 0.492977 0.88422 2.8645 -1.79096 -1.83052 0.00719344 -0.726802 -4.37223 1.4693 1.19833 0.533053 0.0103463 3.25387 3.07523 1.42261 -1.81043 -2.45139 -2.90034 -0.839881 -1.88751 -0.790248 0.583031 0.908821 1.62761 1.28971 1.57744 0.630911 0.172087 -1.09449 -0.51878 -0.601055 -0.548713 -0.978245 -1.10919 -0.659384 0.465258 0.135504 0.823328 0.347991 -1.52311 0.399302 0.552046 1.08754 0.891542 0.799272 1.12774 0.688989 -0.117349 -0.0398696 -0.819338 0.0619703 0.528815 0.980855 1.82956 1.33108 
1:2582435 -0.18024 0.426744 0.839204 2.20992 -1.63936 -1.59868 -0.314718 -0.254202 -3.53622 1.77853 -0.0547153 -0.165582 -0.350412 2.25367 1.37407 2.17637 -1.78475 -0.47345 -1.64244 -1.03254 -2.12506 -0.6903 2.11827 -0.207457 1.14998 0.70703 0.758688 0.191097 -0.460307 -0.448032 -0.148709 -0.165439 -0.482481 -0.270137 -0.46963 0.425228 0.784314 0.620155 -0.65829 -0.362047 -1.21938 1.25535 -0.772262 1.1323 1.54298 -0.21988 0.994007 1.53893 -1.91797 0.0299177 -1.41793 -0.10017 -0.387228 0.404675 1.18964 0.927121 
1:2603110 1.49381 1.83239 0.47781 1.70498 1.5846 -0.00342519 0.400041 0.581026 -1.03972 1.44373 1.72654 1.33333 -0.19145 -0.153032 1.19507 -1.18208 0.203864 -0.749473 0.10117 0.327898 -1.05912 -1.04334 -0.269607 0.782462 -0.945652 -0.935876 -1.87885 0.654762 -0.185406 -0.463278 0.622671 0.794372 1.26431 1.0443 2.05338 0.967293 2.3718 1.98088 1.45731 -1.71006 -0.868529 -2.35414 -1.04073 -0.0571935 -0.6036 0.0638419 0.837545 0.435881 0.927555 -0.9668 0.414162 -0.0213342 0.769192 0.986662 0.290603 -0.328086 
1:2605394 -0.840928 -0.951359 -0.176723 -1.40058 1.26521 0.272207 0.927297 0.39209 1.79873 -1.5239 -0.401203 0.0358854 0.099747 -1.35307 -1.97375 -1.27452 -1.39461 0.186295 -0.169459 -1.68452 -0.827265 0.609339 0.83039 0.699915 0.761332 0.317956 0.67358 1.35597 -0.925015 0.306796 -0.62422 -0.0699749 -1.43551 -0.347252 -0.271135 -0.662732 0.0614982 -0.441467 -0.650115 1.12434 -0.0684303 -0.15811 0.0280893 -0.490231 -0.218507 -0.691657 -0.85134 -0.137381 0.182073 -0.238526 -0.68626 -2.30166 -2.09463 -2.57786 -2.33602 -1.19244 
1:2607513 -1.04202 -0.575592 -0.346299 -2.26593 1.9653 0.916269 -0.524285 0.335598 3.65743 0.176275 -0.47258 0.24928 -0.341721 -2.56142 -2.74125 -2.11114 1.96072 2.41139 2.80271 0.332929 0.376091 1.23558 -0.652269 -0.567545 -1.81304 -1.80528 -2.43506 -0.905646 0.0448949 0.883951 0.866956 0.512547 2.32437 2.73985 2.71998 1.81409 0.7818 0.395534 0.199171 -0.799663 1.13965 0.638266 0.198663 -1.00619 -1.08855 -0.901385 -0.758442 -0.737599 0.852349 0.76963 -0.413953 0.191611 -0.441998 -0.32706 -1.02941 -0.687827 
1:2608483 1.41046 1.07567 0.83591 1.43666 -0.641427 -0.16852 1.87743 1.04374 -1.99728 -0.760387 0.999343 0.398507 0.457732 1.45669 1.64721 1.01257 -1.95029 -2.09362 -2.38115 -1.70146 -1.79492 -0.800708 1.00553 0.645116 2.19677 2.0843 2.62736 2.3636 0.105465 -0.789276 -1.12465 -0.062197 -1.63527 -1.81478 -1.794 -1.67863 -0.184795 -1.12679 0.850811 1.21347 -1.49884 -0.666099 0.571489 -0.176575 -0.300131 0.278886 -0.0733991 -0.826726 -0.505806 -0.91276 -0.157154 -1.26006 -0.659508 -1.14975 -0.431186 -0.129911 
1:2619713 1.08002 0.542694 0.889306 2.16575 -1.96455 -0.356769 0.434851 -0.312683 -3.43866 0.517636 0.40818 -0.147794 0.500652 2.87932 3.1035 2.38181 -1.92961 -2.84948 -3.33003 -0.532978 -0.988178 -0.939663 0.392131 0.191762 1.71048 1.79265 2.27875 0.5127 0.718685 -0.902512 -0.287615 -0.231116 -0.828345 -1.77545 -1.76466 -1.08336 -0.35933 -0.198482 0.736496 0.0446558 -1.08085 -0.145405 0.28043 0.631696 0.58659 0.605562 0.590501 0.285754 -0.559866 -0.5276 0.0755093 0.193715 1.08262 1.46926 2.3126 1.17231 
1:2633797 -0.365176 0.0482244 -0.626698 -0.595758 -1.37811 -0.628169 0.23492 -0.532594 -0.761842 0.333715 1.28934 2.47749 -1.7089 -0.457104 0.699363 0.366564 -0.322624 -0.126386 -0.704612 -1.13572 0.590535 0.861039 -0.213206 -0.181225 -0.375379 -0.459098 -0.416198 -0.963458 0.547562 1.68616 0.730685 0.36212 0.88321 2.003 0.734862 0.975081 1.84995 0.504963 1.77814 -0.814547 -0.368665 0.793318 1.23951 1.4228 1.01901 1.17464 1.14156 0.306083 0.111974 0.978188 0.731879 2.61253 2.56795 2.09711 1.79667 2.25618 
1:2634324 0.801877 -0.2793 -1.36084 -0.590428 -1.52261 -0.393408 0.5836 -0.217093 -0.749943 -1.8783 2.13857 3.03499 -1.58151 -0.594853 0.256709 -0.696354 -0.80662 -2.26233 -2.45991 -0.981629 0.908042 0.0953376 -0.622969 -0.0435671 0.886658 0.437803 1.04157 -1.04083 0.334895 1.4093 0.519231 0.520189 -0.174916 0.816008 -0.208018 0.41217 1.67795 0.174088 2.69404 -1.15099 -1.21854 -0.58066 2.29996 1.18299 0.461741 1.17012 0.979028 -0.318457 0.861111 0.745902 0.548374 2.77365 3.15318 2.04077 1.55878 1.7803 
1:2653449 1.29794 0.206549 1.9896 0.928271 2.39927 1.48158 -0.0325423 0.398417 1.85908 -2.42193 -0.0870347 0.550346 0.650091 -0.128237 -0.727454 0.579554 1.33978 0.569221 1.32661 -1.03785 0.498662 0.366173 1.02451 -0.181304 1.87741 0.852416 0.360909 1.09934 -0.853601 -0.174069 -0.402898 0.771818 -1.17033 0.0706005 0.27021 0.621407 1.61 0.703418 -0.20718 0.0815642 -2.27317 1.13138 0.414992 1.52602 1.82901 1.0602 0.72354 1.71469 0.228497 1.66071 0.152186 0.427314 0.777095 -0.365259 -1.50984 -0.732579 
1:2655200 1.34052 0.472806 3.09112 0.815103 1.02037 0.274709 0.192005 0.762385 1.88224 -1.54208 0.799178 1.07057 -0.637209 0.101504 0.0760776 0.815113 2.38588 0.757713 1.34495 -1.56912 -0.293159 -0.885779 0.0788235 -0.363912 2.02689 0.698188 0.565893 1.23601 -0.207243 0.244463 -0.329787 0.816956 -0.320368 0.60982 0.0482995 0.773333 2.20125 -0.0683191 2.50983 -0.386698 -1.55828 0.941423 0.151192 1.25114 0.993131 0.152408 1.13551 0.85332 0.395765 1.34422 1.09879 0.572846 1.42405 1.49845 1.30612 1.52249 
1:2655559 -2.57381 -1.62502 -1.20299 -2.153 -1.6139 -0.930112 -0.473934 -1.27297 0.242584 0.988964 -0.332876 0.0486722 1.50616 0.046532 -0.267741 -0.489525 -0.577748 -0.622206 -0.910842 0.640189 0.113577 -0.73781 -1.37785 1.43547 -1.76741 -0.597332 -0.617098 0.0298329 -0.892314 -0.12198 0.0508902 -0.666908 -1.23849 -0.898165 -0.991679 -1.18386 -1.06822 -1.44576 0.057717 -0.347959 0.868859 -0.57646 -1.04602 -0.583065 -0.883323 -0.0959769 0.867199 -0.150404 1.23793 -1.19971 1.15107 2.01689 1.19449 0.415979 0.723396 0.385843 
1:2656397 -1.87069 -0.732177 -2.23639 -1.26352 -2.22696 -1.00635 0.313774 -0.277778 -1.62553 1.69744 -0.0993842 -0.535719 -0.475487 -0.147014 -0.0163053 -2.48859 -1.00979 -0.934654 -1.33042 1.03167 -0.187837 -0.922275 -1.33725 0.801296 -1.13315 -0.529042 -0.102848 0.136693 0.22719 -0.176088 -0.170985 -1.37518 0.489391 -0.315538 -0.387476 -0.974003 -1.34004 -1.47289 -0.0558295 0.480783 1.90962 -1.56276 -0.645191 -1.16538 -1.65717 -0.540704 0.209771 -0.91386 0.613917 -0.840881 0.702683 0.684932 0.729456 0.833787 1.56148 1.08029 
1:2665331 -1.41588 -0.154053 -1.31582 -0.83361 -0.649727 -1.34526 -0.0878327 0.253636 -0.556128 1.28602 0.00373487 -0.179825 -0.580858 0.223764 -0.146468 -1.89609 -1.80396 0.0944377 -0.670707 0.270188 -1.49517 -1.17598 0.145997 -0.0818969 -0.559179 -0.429425 0.145141 -0.41583 1.14396 -0.112384 -0.99646 -0.831548 -1.05607 -2.16667 -2.29618 -0.774885 -0.266599 0.024519 0.735574 1.42255 1.55954 -1.71062 -0.402021 -0.137327 -0.731328 0.461351 0.30549 -0.386046 0.109766 -1.6081 -0.541204 -2.07263 -1.16628 -0.31443 0.22734 0.838374 
1:2665372 1.41588 0.154053 1.31582 0.83361 0.649727 1.34526 0.0878327 -0.253636 0.556128 -1.28602 -0.00373487 0.179825 0.580858 -0.223764 0.146468 1.89609 1.80396 -0.0944377 0.670707 -0.270188 1.49517 1.17598 -0.145997 0.0818969 0.559179 0.429425 -0.145141 0.41583 -1.14396 0.112384 0.99646 0.831548 1.05607 2.16667 2.29618 0.774885 0.266599 -0.024519 -0.735574 -1.42255 -1.55954 1.71062 0.402021 0.137327 0.731328 -0.461351 -0.30549 0.386046 -0.109766 1.6081 0.541204 2.07263 1.16628 0.31443 -0.22734 -0.838374 
1:2669207 -0.456346 -0.329193 -0.983032 -0.0864545 -1.42729 0.19794 0.192094 -0.801262 -1.1504 0.776942 0.139836 -0.06855 -0.116338 -0.158839 0.353454 -0.84716 0.225636 -0.697725 -0.661754 0.637335 1.17916 0.326155 -1.24061 0.467749 -0.549409 -0.138336 -0.324801 0.163358 -0.448939 0.135535 0.802074 -0.642001 1.84519 2.05097 1.93839 0.119227 -0.867542 -1.19943 -0.742438 -0.856707 0.108318 0.257694 0.00405708 -0.758896 -0.753296 -0.756965 0.156312 -0.266081 0.323655 1 0.663099 2.47946 1.74481 1.15262 1.53159 0.482014 
1:2674074 0.772578 1.2504 2.37407 1.01921 1.81345 -0.276959 -0.205398 0.659678 1.29967 1.35139 0.126831 0.391251 -0.373169 1.13612 0.176819 2.00705 0.300063 1.57675 1.59625 -0.601913 -1.87774 0.511337 2.50014 -1.64668 -0.216875 -0.762282 -0.98517 -0.863954 -0.455605 -0.639907 -1.03742 0.210362 -0.22759 -0.293385 -0.450041 1.00746 1.65159 1.71686 0.940557 -0.546172 0.152509 1.91774 -0.390761 1.38615 1.50503 0.374014 0.210358 0.96778 -0.669333 -0.210419 -1.07635 -1.94855 -1.98392 -0.204384 -0.347995 -0.570596 
1:2678771 -0.779022 0.756897 -0.616708 1.39521 -0.155676 -1.05374 -0.113677 0.349953 -2.57528 2.33682 -0.0127489 -0.0446811 -1.48748 0.221671 1.40386 0.441951 -1.07023 0.626748 -0.0935636 0.474843 -0.897052 0.442133 -0.388824 -0.975523 -0.0545742 0.35819 0.580729 -0.10786 1.90862 0.994335 0.304399 -1.0479 1.34074 0.0515394 -0.69172 -0.900352 0.329603 0.598467 -0.0384848 0.943454 2.05841 -0.66362 0.0466087 0.0502252 -0.04375 -0.526749 -0.256138 -0.224017 -1.9891 -1.35728 -0.96504 -1.43175 -1.65744 0.462958 1.42446 0.118761 
1:2683113 -0.55736 -0.587952 -0.20883 0.0785577 0.36238 -0.164179 -0.968641 -0.996638 -0.461872 -0.513697 -0.334222 0.805346 1.13051 -0.040692 0.562018 2.21076 -0.6971 -0.840762 -1.0807 -0.839009 0.150678 0.772461 0.757711 0.135773 -0.0489299 0.715907 -0.124761 -0.423433 -0.932562 0.42263 1.13837 0.635819 -1.31218 -0.0686067 0.0274038 -0.287349 0.790988 0.621063 -0.583655 -0.612903 -1.28028 1.45258 0.292027 0.692449 1.1206 0.00541208 0.171347 0.905219 -0.644782 0.418852 -0.23347 1.93902 0.844116 0.309223 -0.486007 -0.817624 
1:2688910 2.73944 1.27417 1.34095 1.62064 1.42204 1.14058 0.839619 1.98549 -0.0542243 -1.76339 -0.0700841 -0.585531 -1.2584 -0.465478 -0.219711 0.759247 1.59202 0.0962628 0.980196 -0.487219 -0.0302814 0.584334 1.10431 -0.661387 1.8865 0.712335 0.892906 0.528633 0.437242 -0.153971 -0.187448 0.713727 0.658353 0.279706 0.626999 0.518291 0.741625 1.02174 -0.0336607 0.415951 -0.358827 0.223916 0.590795 0.208776 0.621413 -0.205788 -1.33794 -0.34558 -1.01309 0.59377 -0.286187 -2.06875 -1.21427 -0.53671 -1.21109 -0.800342 
1:2693224 2.73944 1.27417 1.34095 1.62064 1.42204 1.14058 0.839619 1.98549 -0.0542243 -1.76339 -0.0700841 -0.585531 -1.2584 -0.465478 -0.219711 0.759247 1.59202 0.0962628 0.980196 -0.487219 -0.0302814 0.584334 1.10431 -0.661387 1.8865 0.712335 0.892906 0.528633 0.437242 -0.153971 -0.187448 0.713727 0.658353 0.279706 0.626999 0.518291 0.741625 1.02174 -0.0336607 0.415951 -0.358827 0.223916 0.590795 0.208776 0.621413 -0.205788 -1.33794 -0.34558 -1.01309 0.59377 -0.286187 -2.06875 -1.21427 -0.53671 -1.21109 -0.800342 
1:2697638 0.339169 -1.08747 0.36135 -0.917905 -1.09707 -0.149269 0.066537 0.0899408 0.0368455 -2.93977 0.645119 0.917148 -0.677564 -0.859038 -0.410777 0.362164 1.48431 -1.86629 -1.56412 -1.47339 0.865265 -1.47254 -1.32721 1.02008 2.64447 1.82861 1.84359 1.09812 -0.967478 0.465954 0.831875 -0.143772 -2.03678 -0.84499 -1.00362 -1.42688 0.0570288 -1.59096 2.29573 -0.024842 -1.50401 -0.00897634 -0.137846 0.505523 0.228425 0.612329 0.231453 -0.448497 1.30891 0.555701 1.99433 3.08337 3.3583 2.59259 2.10144 2.1887 
1:2697902 1.34579 -0.178817 0.290224 -0.215014 0.252698 1.09245 -0.274406 -0.432781 0.172084 -1.74613 -0.249403 -0.22752 0.97229 -0.30472 0.30737 1.27972 1.56556 -1.22236 -0.139474 -0.136032 1.55779 0.0317681 -1.27733 1.08064 1.40292 1.15152 0.964892 0.785862 -0.806594 0.0626359 0.747701 0.773465 -0.435447 0.403815 0.680055 -0.134965 -0.637601 -0.638187 0.0921482 -0.502141 -1.7119 0.894951 0.399483 -0.0817582 0.134783 0.586225 -0.177128 -0.240559 1.43283 1.59808 1.496 2.30384 2.5401 1.17677 -0.0504872 -0.238429 
1:2698407 0.116861 0.938641 2.06041 1.70557 1.32675 -0.0370304 -0.0144983 -0.0734662 0.0813203 2.21817 0.1595 0.300418 -1.13095 0.448511 0.643207 1.80274 0.420199 2.46805 1.92195 0.108238 -0.610987 0.368735 1.91407 -1.89351 -0.731052 -0.817774 -1.80648 -0.0757751 -1.02116 0.406246 0.312915 -0.857634 1.66589 2.26411 1.5169 0.827072 1.71501 0.213633 -0.325542 -1.29452 0.344895 1.62805 -0.976478 1.09399 1.59823 -0.297146 0.887009 2.12712 -2.32585 -0.34749 -0.668086 0.815842 -0.438346 0.708472 0.649858 -1.32079 
1:2704602 -0.0209046 0.329568 0.347099 -0.188592 -0.369024 -0.146132 0.809986 0.809802 0.631564 0.571034 0.872394 0.0386104 -0.923077 -0.117724 -0.659525 -1.94798 0.829742 0.850259 1.00251 0.435907 -0.452266 -0.378447 -1.06175 0.0663801 0.090036 -0.655128 0.00420961 1.00336 0.894945 -0.9438 -0.735993 -0.344508 1.03044 -0.188214 -0.0775715 0.38624 -0.499295 -0.303147 0.655193 0.312629 0.672721 -1.25667 -0.79325 -0.942472 -1.39268 -0.103137 -0.252908 -1.3082 0.615254 -0.261317 0.269672 -1.67978 -0.667964 -0.135054 0.53279 1.13628 
1:2707626 0.0209046 -0.329568 -0.347099 0.188592 0.369024 0.146132 -0.809986 -0.809802 -0.631564 -0.571034 -0.872394 -0.0386104 0.923077 0.117724 0.659525 1.94798 -0.829742 -0.850259 -1.00251 -0.435907 0.452266 0.378447 1.06175 -0.0663801 -0.090036 0.655128 -0.00420961 -1.00336 -0.894945 0.9438 0.735993 0.344508 -1.03044 0.188214 0.0775715 -0.38624 0.499295 0.303147 -0.655193 -0.312629 -0.672721 1.25667 0.79325 0.942472 1.39268 0.103137 0.252908 1.3082 -0.615254 0.261317 -0.269672 1.67978 0.667964 0.135054 -0.53279 -1.13628 
1:2719459 -1.87243 -0.960553 -0.582516 -1.20187 1.44587 0.879031 -0.0284398 0.524384 0.784285 -0.204932 -0.665469 -0.447782 0.221275 0.762507 -1.1181 -2.23904 1.15887 1.22394 1.84064 0.920563 0.304896 -0.779508 -0.316432 0.797408 0.152548 -0.137309 -0.186047 1.78906 -0.786702 -0.523192 -1.10692 -0.701985 -0.61287 -0.511969 -0.498345 -0.345158 0.370738 0.0857045 -2.26809 1.24611 -0.0199974 0.528077 -1.01355 -0.936067 -0.946171 0.50444 0.357331 0.109616 0.423634 0.00197058 1.00925 0.7804 0.715822 -0.483717 -1.74245 -0.635318 
1:2721556 -2.62665 -1.41524 -0.174462 0.206059 0.683673 -0.790436 -0.375467 -1.52628 -0.473979 0.895923 1.0075 1.11626 0.44356 2.53607 1.52975 -0.021011 -2.27451 -0.836466 -1.13725 0.464676 -0.407614 1.3036 -1.94795 0.689123 -0.433138 0.65101 0.598505 -0.464402 1.19639 1.63155 0.258722 -0.771304 0.0570032 -0.10629 -1.1503 -0.327049 0.670939 0.526996 0.253666 0.908278 1.71319 0.824818 1.47563 0.933022 1.01998 0.719301 0.763514 1.17603 0.446486 -0.694198 -1.28163 0.313492 0.23099 -0.133797 0.743278 0.0296557 
1:2728719 0.918206 0.562828 1.55192 0.69186 0.844189 -0.933166 -1.03874 -0.271548 1.1924 -0.571625 -1.08537 -2.39383 0.457175 -2.66371 -1.19566 -0.0969143 2.16189 0.339231 1.436 -0.261146 0.314771 0.62763 0.0897769 -0.0442687 -1.60021 -1.21805 -1.6637 -0.56622 -0.12144 0.0978401 1.23542 0.173552 0.266923 0.856962 1.43412 0.323142 -1.63268 -0.615938 -0.351234 -0.125613 -0.0904149 0.409775 -2.13958 0.986443 1.24626 2.11936 0.672917 1.21037 2.15742 0.0803185 2.38948 -0.00325918 -0.174721 -0.330158 -0.7156 -0.386506 
1:2731865 0.265461 -0.986387 -0.228466 -1.36355 -0.656637 0.686631 -0.239234 -0.796971 0.570104 -1.69367 -0.22005 -0.973082 -1.15662 0.550774 -0.62533 0.851131 -0.85241 0.325809 -0.380043 0.933126 0.9719 -0.326462 1.11312 0.00301858 1.1502 0.402807 0.889408 0.0336497 -0.116688 0.966056 0.170075 0.383324 -1.20606 -1.07572 -1.31148 -0.548723 0.0386393 0.793006 0.449566 -1.16565 0.406798 -2.06695 -0.885272 0.488501 0.546273 -0.673589 -0.78966 -0.203495 -1.72311 -0.880569 -0.892956 -0.58338 -0.401574 0.284696 0.21288 -0.464235 
1:2735832 -1.30984 -0.879603 -1.34632 1.43908 -1.30258 0.520519 -0.525655 -0.938676 -1.91318 1.09692 1.10755 2.56445 0.101625 2.39091 2.05178 0.628889 -0.801457 -1.69597 -1.82882 -0.74486 -0.595312 -0.603874 -1.9216 0.198085 0.503634 0.994781 0.744708 -0.230912 0.3412 0.393784 0.207123 -0.81374 -0.607253 -0.75399 -1.08009 -1.02918 1.74009 -0.72866 1.83163 0.251104 0.564558 1.09085 0.796193 1.882 1.44304 1.58766 2.26462 1.47527 1.32622 0.976235 0.475248 1.79552 2.45572 3.16258 3.80678 1.55623 
1:2737551 -1.0039 0.124734 -0.631361 2.36395 0.837272 0.211572 -0.895824 -0.567287 -0.942768 1.97623 0.736437 2.31423 0.47142 0.7366 1.01729 0.642653 0.556526 -0.0247275 0.321889 -1.019 -1.00297 0.149375 -1.4422 -0.7962 -1.17906 0.000725258 -0.360797 -1.16051 1.06136 0.135102 0.464928 -0.404682 0.515837 0.219885 0.199164 -0.0916833 1.17217 -0.109901 0.0867072 -0.205102 0.0380558 2.56633 0.0468508 2.16516 2.04111 2.58821 2.35768 2.1277 1.96603 0.717862 1.48624 1.3981 1.39854 1.98908 2.87254 0.428189 
1:2746484 0.778572 0.695862 0.771868 -1.28908 1.759 -0.438146 -0.0395066 -0.615148 2.98581 -0.525531 0.157622 -1.64281 1.75654 -1.53396 -1.53319 -0.322277 1.61229 2.06846 3.10963 0.166978 0.693541 0.112409 0.411215 -0.233861 0.21519 -0.586434 -0.0596336 1.86274 -1.45124 -0.448718 -0.964035 0.776812 0.221662 0.784979 0.932503 0.63096 -1.08079 -0.208872 -0.687164 0.290876 -0.181599 -0.638363 -0.678523 -0.362485 0.27002 0.375148 -0.700879 0.243827 0.219867 0.776662 1.02142 -2.53825 -2.69291 -3.01397 -3.33345 -2.4973 
1:2746564 -0.537001 -0.891337 -1.15086 -0.213309 -2.21473 0.374477 -0.304571 -0.621148 -1.62969 -0.164649 0.672297 1.61939 -0.421099 1.7907 1.45794 0.588948 -1.35708 -1.67598 -2.13458 -0.121443 0.313006 -1.05329 -0.854805 0.43943 1.45407 0.764024 1.19507 0.16791 -0.210023 0.875502 -0.531625 -0.368048 -0.558603 -0.388564 -1.26219 -1.19599 1.43986 -0.740851 2.60398 0.0749591 1.02874 -0.822316 1.44857 0.131441 -0.232772 -0.111014 0.339725 -0.372991 0.185105 0.856743 -0.61542 0.463896 1.07808 1.36892 1.55122 0.579571 
1:2753724 1.14909 1.38196 -0.58 -0.672683 0.444648 -0.177161 0.670695 0.27721 0.136981 0.461098 1.55559 2.64712 -0.856734 -1.56658 -1.32383 -1.10867 -0.578394 -0.443721 -0.975567 -1.65328 -1.30164 0.262961 0.966525 -1.62554 1.45529 0.767251 1.06043 0.142169 -1.57524 -1.0471 -1.96166 -0.19778 -0.95324 -0.00918216 -0.224024 0.872516 0.622706 1.21291 0.26545 -1.00679 -1.84291 1.10375 0.824032 1.34169 0.968512 1.65428 1.18639 1.01849 0.6779 1.36676 0.0776947 0.0439308 -0.516684 0.349906 1.18839 0.586136 
1:2760551 0.912751 0.551752 1.08283 -0.0661368 1.17871 0.212012 0.264196 0.471036 2.61942 -0.0894774 -0.205298 -0.966256 0.785934 -0.812789 -1.49471 -0.0397786 0.791965 0.489462 1.45165 -0.340982 -0.879867 -0.541204 1.58964 -0.823043 -1.73236 -2.53224 -2.44966 -1.03985 -0.414075 -0.772992 -0.492468 0.221953 0.898103 0.880667 0.959226 1.28374 -1.27099 -1.37176 -0.889171 1.00691 1.90131 0.86393 -0.626255 -0.582994 0.487313 -0.62433 -1.50948 0.540517 -0.32786 0.955715 0.794325 -1.46413 -1.11673 -1.91824 -2.09114 -1.78462 
1:2763872 1.66237 0.661413 2.5069 0.620955 2.33955 1.24115 2.01535 0.998198 3.0135 -0.0971443 -1.70913 -2.51847 -0.157414 -1.21968 -1.29869 1.01636 0.781528 2.8013 2.35686 -0.189892 -0.533103 1.2039 0.88787 -0.32194 -0.610242 -1.16933 -1.68269 0.203456 0.366071 0.536205 1.1052 2.39127 1.79211 2.06992 2.5104 1.99154 0.363439 -0.317805 0.512079 -0.390826 2.24404 0.853147 -1.59271 -1.98278 -0.834055 -1.25973 -2.5513 -1.32999 -1.59114 -0.626918 -1.05482 -1.59482 -1.44017 -2.16927 -2.72968 -2.30568 
1:2766230 -0.0401474 -0.599192 -0.285394 -0.500976 -0.854519 -0.604375 -0.457268 -0.723919 0.243331 1.46136 -0.581267 -0.767285 0.00474979 0.965597 -0.478076 2.97317 -1.84037 1.15249 -0.382412 -1.31544 -0.659699 1.8372 0.0437623 -0.143974 0.234672 0.45668 0.468421 -1.30591 0.701076 0.61056 0.932389 1.98191 0.511111 0.540927 0.510864 1.44903 -0.683144 0.829023 -0.492981 -1.24768 0.654839 1.5754 -1.81812 -0.937996 -0.746322 0.0803032 -1.10106 -1.3326 0.0766726 -1.59329 -1.43888 -1.20297 -0.880198 -0.363418 0.114295 -0.811343 
1:2776402 0.0401474 0.599192 0.285394 0.500976 0.854519 0.604375 0.457268 0.723919 -0.243331 -1.46136 0.581267 0.767285 -0.00474979 -0.965597 0.478076 -2.97317 1.84037 -1.15249 0.382412 1.31544 0.659699 -1.8372 -0.0437623 0.143974 -0.234672 -0.45668 -0.468421 1.30591 -0.701076 -0.61056 -0.932389 -1.98191 -0.511111 -0.540927 -0.510864 -1.44903 0.683144 -0.829023 0.492981 1.24768 -0.654839 -1.5754 1.81812 0.937996 0.746322 -0.0803032 1.10106 1.3326 -0.0766726 1.59329 1.43888 1.20297 0.880198 0.363418 -0.114295 0.811343 
1:2776578 -2.00097 -0.969618 -2.55796 0.340451 -2.64751 -0.913731 -1.92844 -2.21122 -4.23569 1.57013 1.49837 1.71855 -0.240203 2.41951 2.41576 0.83651 -1.48804 -1.47169 -2.22938 0.0807943 0.538545 -0.320509 -1.25169 0.651199 0.764816 2.14514 1.86517 0.534426 1.28485 1.22154 1.89864 -0.172699 -0.243879 -0.484903 -0.160317 -1.25838 0.523224 1.26135 -0.37316 -0.672625 -1.22866 -0.516379 0.783159 0.986897 0.0877048 1.28582 1.59653 0.404247 0.45041 -0.571505 0.331444 1.79211 1.85857 2.61763 3.28002 1.11036 
1:2790799 -1.80567 -1.02001 -1.98388 0.154863 -2.30065 -0.861488 -1.84416 -1.42825 -3.57507 1.16783 1.62869 2.32077 -0.0430717 1.91106 1.53824 0.697305 -1.73526 -1.78812 -2.17574 0.0310036 0.1217 -0.421925 -1.91114 -0.0225073 1.37359 2.58898 2.49434 0.842084 1.31279 0.975348 1.39543 0.0933466 -0.169273 -0.791381 -0.425306 -1.46787 0.523473 1.52556 -0.534144 0.106512 -0.0206343 -0.911894 0.540413 0.68073 0.250049 0.329369 1.72616 0.976447 0.603849 -0.706604 0.0436907 0.996859 0.997184 1.79719 2.49288 0.330355 
1:2794434 0.0481037 0.26244 -0.647662 0.257424 -0.240972 0.020067 0.142053 -1.05507 -0.405323 0.374249 -0.414286 -1.31449 -0.383036 0.434895 1.20459 0.144603 0.723432 0.808714 0.302806 0.0766244 0.603547 0.269202 1.47267 1.11273 -1.2017 -1.05181 -1.33249 -0.588372 -0.18327 0.328291 0.626319 -0.451288 -0.0829934 0.644029 0.459929 0.556173 -0.116814 -0.657914 0.308392 -1.26154 -2.02438 0.76843 0.283205 0.352166 -0.357713 1.51671 -0.511937 -1.13391 -0.369088 0.3414 0.490576 1.18925 1.29998 1.11307 0.950977 1.26323 
1:2794552 -0.176425 -0.0476609 1.7842 0.543755 1.89538 0.55006 -0.266221 0.696485 1.9268 0.956748 -2.20673 -2.74446 -0.0333884 -0.918611 -1.09268 -0.679245 1.71144 1.28918 2.03451 0.410168 -0.781712 1.50283 1.11078 0.24223 -1.96005 -1.55337 -2.58303 -1.00333 1.36332 0.246274 2.46603 1.17638 2.94755 2.46591 3.20143 2.16828 -0.399231 -0.158679 -0.201671 0.00358165 0.683381 1.30762 -1.33759 -1.64961 -1.18848 -0.227603 -1.63732 -1.32928 -0.123229 -1.08783 -0.0380868 -0.415264 -0.937812 -0.808561 -1.48204 -1.46429 
1:2808944 0.0195872 -0.525736 0.264729 1.74286 -0.739538 0.0363023 0.282437 1.25479 0.346889 -1.66861 0.0740039 0.366526 -0.207283 0.624654 -0.369083 -0.465526 2.3619 -0.966811 0.356674 0.385935 -0.804867 -3.09874 -0.453358 -1.63951 0.178779 0.036594 -0.156399 0.341023 -0.316047 -1.10194 -1.29673 -0.298505 -0.107278 -0.97223 -0.801542 -0.38652 1.3091 -0.569094 1.9928 0.0714194 -0.242726 -2.2956 1.00382 0.755205 0.247966 -0.260718 0.876698 0.18745 1.81679 0.598182 2.02189 -0.229494 1.01879 0.814376 0.277583 1.64185 
1:2819894 2.0036 2.22417 1.31336 0.784701 -0.372627 0.484819 0.21023 1.69606 0.00857066 0.725023 0.0551391 0.0792755 1.00212 -0.504784 0.314794 0.341364 0.632987 0.784203 1.25524 -0.0108894 0.180723 -0.385714 -1.13871 -0.414463 0.760352 0.674582 0.499683 1.54332 -0.108842 -0.726851 -0.306083 1.15823 0.721172 -0.126652 0.401757 0.378998 0.526298 -0.112844 -0.223922 -1.43783 -0.674224 -1.84045 0.677007 -0.961326 -1.24125 -1.94808 0.24408 -0.881606 -0.945267 -0.514851 -0.720818 -2.05339 -1.39218 -0.771274 -0.989521 -1.17343 
1:2824598 0.140124 -0.0556815 1.17874 -0.856728 -0.106847 -0.919024 0.00527707 0.172052 0.47423 -2.10233 0.277482 0.70961 -0.453128 -1.67932 -0.392955 -1.59092 2.09259 -1.20111 0.0951274 0.025678 0.47869 -1.51222 -0.882068 -0.181539 -0.574178 -1.06998 -1.026 -0.928526 -0.0116729 0.304364 -1.10879 -1.67983 -0.966181 -0.629562 -1.15678 -1.68444 -1.45048 -0.717812 0.50291 -0.00569837 0.729349 -0.869025 -0.0669658 0.288276 0.294403 0.554374 -0.178096 0.446271 1.84656 -0.645887 1.62862 -0.365323 -0.0616032 -0.717348 -0.878957 0.705232 
1:2833077 -0.604871 0.0689583 -0.626111 0.10281 1.08227 0.0966618 -0.778766 1.05333 -1.73948 0.188194 -0.117486 0.402746 0.955518 0.269297 0.202607 1.02985 1.14586 -0.0110599 0.292565 -0.222595 0.00259931 -0.459131 -0.520771 -1.53464 0.283297 -0.3624 -0.537583 -2.10115 -0.755462 -0.233503 -0.499895 0.0523222 0.629011 0.508153 0.773029 -0.00902964 -1.40723 -0.0921851 -1.23132 0.964502 1.82817 1.40867 1.14715 0.0147725 -0.184737 0.776428 0.400333 0.37217 0.878492 -0.0585319 0.180639 0.815553 0.494551 0.887109 0.710873 -0.797697 
1:2836390 -0.731067 -1.80241 -0.165328 0.417372 -0.798252 -0.129361 -0.42622 -0.489364 0.694818 -0.144045 -1.0582 -1.79931 -0.805574 1.23201 -1.1138 -0.059887 1.64002 -0.135948 0.455843 1.22735 0.144952 -0.402634 -0.0614592 0.841332 -0.409361 -0.620125 -0.245889 -0.363595 -0.0108263 -0.200177 -0.392643 1.40856 0.930252 0.953829 0.596535 1.30548 -0.00700041 0.112776 1.23724 0.303877 -0.261211 0.607503 -0.246115 -0.35639 -0.403298 0.148393 -1.03114 -0.649266 2.03909 1.55279 0.770556 -0.0131475 0.0138462 0.604728 1.00751 0.537298 
1:2838035 2.30986 2.31532 2.88875 -0.513425 1.4675 0.385114 0.224421 0.838964 1.11591 0.57176 -0.615921 -1.3501 0.936111 -0.981022 0.386047 0.74404 0.644964 1.43322 1.96341 0.535561 -0.100594 1.16256 -0.479976 0.532011 -0.344086 -0.893373 -0.53563 -0.190275 -0.332007 0.0491276 -0.356596 0.338041 0.417617 0.426402 0.298579 0.427924 -1.09116 0.132635 -1.91421 -1.42257 1.29007 0.601748 -0.594118 -0.775776 -0.14272 -0.993391 -1.35917 0.159749 -2.01049 -1.98027 -1.91186 -2.5707 -2.45674 -2.44183 -2.86802 -3.11152 
1:2852655 0.00357088 -0.399044 1.19239 -0.271516 1.86306 0.333197 0.399129 0.512566 0.935651 -1.84424 -0.0237013 0.398789 -0.780664 -0.448687 -0.320681 -1.56471 0.349364 -0.146619 0.0602807 0.0424633 -0.797597 -0.384112 -0.0140887 -1.3285 0.76881 0.262891 -0.278571 -0.209024 0.496055 0.595758 -0.596708 -0.873134 -0.0978428 0.0319989 -0.0905053 -1.00657 0.415429 -0.592243 -0.629688 1.30231 1.80528 -0.0506229 0.644733 0.417535 0.666193 0.43419 -0.915549 0.86523 0.0430177 -1.23987 -0.704896 -1.85446 -1.35408 -2.23368 -2.73804 -1.41732 
1:2852786 -0.762722 -0.614821 0.493406 -0.411654 2.03283 0.281001 0.153553 0.601244 1.04309 -1.43167 -0.136625 0.457495 -0.570971 -0.603361 -0.513124 -1.69839 -0.389393 -0.148855 -0.097729 -0.203926 -0.642473 -0.439729 -0.236065 -1.17081 0.932203 0.406817 -0.443879 0.297822 0.2973 0.629956 -0.357053 -0.727048 0.133784 0.307122 0.744097 -0.916382 0.384446 -0.284653 -0.188645 0.395518 1.38925 -0.133241 0.39624 0.00889308 0.276052 0.889604 -0.787898 0.574936 0.271854 -1.12694 -0.442424 -1.87267 -1.03621 -1.86267 -2.5481 -1.4392 
1:2856932 1.64087 0.686223 -0.339829 -1.46855 -0.690381 -0.372293 -0.74305 0.203195 0.286596 -0.225623 -0.388043 -0.369776 0.174731 -1.21592 -0.770912 0.547569 0.0193756 0.273709 0.00597955 -0.433047 0.719534 0.108352 -0.135019 -1.18755 -0.755044 -1.74484 -0.906188 -1.0884 -1.43483 0.278054 0.0647194 1.44944 0.262062 1.14796 1.81042 1.46444 -0.447709 -0.170719 -1.03073 -1.25486 -0.405957 1.47264 0.98419 0.248496 0.580499 0.124438 0.0724432 1.14324 -1.30614 0.56657 -0.518589 -1.34281 -0.866288 -0.133599 -0.666602 -1.3696 
1:2859647 2.99153 1.81276 3.49896 0.638296 1.74354 0.540736 -0.210969 0.510114 1.88086 -0.208316 -0.78103 -1.43667 -0.517528 0.378878 -0.564916 0.307112 3.03824 0.148958 2.02756 1.35627 0.528495 0.877873 0.0936299 -0.0233583 0.208647 -1.12357 -0.72264 0.141127 -0.706613 0.571962 -0.47376 1.48916 1.28758 2.11844 1.63362 2.02212 -1.19347 -0.821429 -0.714011 -0.539842 0.581443 1.03352 0.227594 -0.603655 -0.432745 -0.427552 -1.59522 0.175823 -0.603005 0.791036 -1.0958 -2.43802 -2.44146 -1.91214 -1.97922 -2.67678 
1:2865658 -0.520066 -0.112044 0.427527 -0.318012 2.36359 2.0271 0.68155 0.628958 1.21897 0.6694 -0.666556 -0.897661 0.703318 1.40766 0.339429 0.938973 -0.147256 1.74434 1.39972 1.54388 -0.562961 0.649181 0.322948 -1.11007 0.430553 0.89162 0.0344302 0.0682869 1.11964 0.353424 0.801078 0.639872 0.981035 0.101388 0.681314 0.397533 -0.597673 -0.431668 -1.99394 1.02588 1.63307 0.873801 -0.206236 -2.01448 -1.85675 -1.09542 -2.08462 -1.52776 -2.48494 -2.02626 -1.44744 -1.11572 -1.5228 -2.0659 -2.44511 -2.4125 
1:2867030 -1.04992 -0.309205 -1.33792 1.00186 -0.0880311 2.15202 1.06628 1.21509 -1.59909 -0.251511 1.30233 2.193 1.23331 2.1492 0.850509 -0.0574903 0.227085 -0.351015 -0.767821 -0.717698 -1.42306 -2.33199 0.308725 -1.43027 1.3025 1.77939 1.12213 1.15131 0.880952 -0.71377 0.897365 0.165016 -0.210559 -0.996271 -0.442201 -0.678249 2.45142 0.715226 1.21911 1.6776 0.24114 -0.542463 0.795864 -1.10559 -1.65388 -0.625034 -0.419929 -1.70645 0.152782 -1.39062 -0.294821 1.5854 1.03144 0.593533 1.3324 1.29404 
1:2870378 1.05257 -0.491722 1.45814 -1.19245 0.982119 -0.714788 -0.591367 -0.776501 2.86756 -0.409467 -2.07471 -3.43451 -0.5388 -1.23399 -1.55811 0.184758 0.663666 1.14912 1.745 2.14537 1.96719 1.62418 0.249197 1.05195 -0.860465 -1.44543 -0.781826 -0.671165 -0.529432 0.850344 -0.474295 1.00646 0.274693 1.04244 0.797984 0.886068 -2.76207 -0.34445 -1.77067 -1.30396 -0.0485571 0.875824 -1.86386 -0.136053 0.567821 0.817624 -1.31166 0.94144 0.243645 0.925974 0.38094 -2.21408 -2.12113 -1.96009 -2.37592 -2.40768 
1:2881227 3.06184 1.56558 1.19985 1.07429 1.72683 2.18067 1.40255 1.84125 0.350142 -1.36654 0.212951 -0.501122 -0.16775 1.37324 0.181629 0.577411 3.15182 0.250692 1.65794 1.35933 0.953275 -1.15792 0.173452 -0.624237 0.774194 0.0882584 0.467464 0.848927 -0.175333 0.352162 0.659749 1.53132 0.403005 0.762657 1.013 0.982339 0.110574 -1.06443 -1.06217 1.15099 0.519078 0.712783 0.706734 -0.893491 -1.02211 -0.755536 -1.52414 -0.373317 -1.12464 -0.000357405 -0.638964 -1.25805 -1.48057 -1.46208 -1.00558 -1.87335 
1:2887631 0.486984 -0.10299 -0.0771174 0.72711 -2.10498 -1.54002 0.0220603 -0.77208 -0.235955 -0.379268 -0.022329 -0.107423 -1.10664 -0.997678 0.00628444 -1.28393 -0.0579947 -1.57095 -1.30797 -1.14462 0.399556 -0.108252 -0.235121 1.52938 -0.087917 -0.525407 0.223322 1.0563 -0.858607 -0.287214 -0.26078 -0.723429 -1.0733 -0.235893 -0.689127 -0.610317 1.07415 0.365228 2.07963 -1.37045 -1.86636 -1.86912 -0.24581 1.89271 1.84082 0.644238 1.9971 1.68392 2.43571 2.25139 1.51397 0.719217 1.43412 1.68584 1.93216 1.92222 
1:2898220 -0.830943 -1.30968 -2.30053 -1.68881 -2.38592 -1.12966 -0.230819 -0.297941 -0.234444 -1.02278 -0.671251 -0.985886 1.22388 -1.93706 -0.589639 -0.408951 -2.67569 -0.671921 -1.83507 -1.42317 0.116544 0.574874 -0.658366 0.981759 -1.42055 -0.281832 -0.401021 -0.359257 0.207758 -0.513199 0.80809 -0.541757 -1.59677 -1.89122 -0.806844 -1.13677 -1.02661 -0.640724 -0.523677 0.336415 -1.18894 -0.822881 -1.24961 0.173118 0.357073 0.15794 1.52803 0.626854 0.892449 -0.372262 0.826133 0.0758861 0.278006 -0.103145 -0.420443 0.521949 
1:2900794 -0.288965 0.658702 -0.158461 0.893019 -0.196326 0.687156 -1.40249 -0.998928 -2.62657 2.6568 -0.319943 -0.207016 -0.145765 2.74198 2.82315 3.21619 -1.92471 1.23303 -0.0254925 0.933333 -0.0400154 0.588801 0.0576799 -0.78964 1.02769 1.57616 1.88352 0.468981 0.8961 -0.270945 0.00458757 0.710492 0.365597 -0.654159 -0.360322 0.790827 0.936016 1.29765 -0.366313 -0.433406 -0.241312 -0.410398 0.205676 -0.651189 -0.703795 -0.88738 -0.42616 -0.794268 -2.91258 -0.331134 -2.02517 -0.816162 0.0356318 1.64536 1.43685 -0.658497 
1:2906205 -1.09658 -0.809787 -2.1711 -1.46548 -2.29456 0.0363045 -0.481367 -0.365062 -2.00894 0.349108 -0.0151344 0.281047 -0.591573 0.0450562 1.08711 0.692564 -2.21332 -0.862377 -1.85884 -0.347604 -0.273237 -0.210624 -0.136372 0.485834 -0.148266 1.13798 1.13952 0.151729 0.756163 -0.726109 0.488459 0.664623 -0.299417 -1.03245 -0.244066 0.292241 0.90377 0.408107 0.573846 0.152357 -0.813533 -0.52474 0.0943628 -0.144873 -0.456003 -0.340497 1.37548 0.40392 0.0365828 0.750809 0.503292 0.627326 0.787054 1.36487 1.3974 1.26384 
1:2907598 -0.537287 -0.245424 0.516404 0.502031 -0.11233 -1.76483 -1.61281 -1.98081 -0.169638 1.43816 0.433333 -0.18364 0.555876 0.675763 0.592508 0.690292 0.041112 0.901406 0.945036 -0.189976 0.535904 1.18981 -0.598418 0.594846 1.71068 0.707867 1.0495 1.10155 -0.719673 1.01362 -1.57515 -1.13945 -0.307115 -0.00504926 -1.40847 -0.688418 -0.00506162 -0.29137 1.09273 -1.01381 -0.388757 -0.120568 -0.798229 0.274561 0.450084 -0.0606829 -0.834688 -0.596246 -0.866351 0.61986 -1.46072 -1.35717 -0.603048 0.865818 1.00027 -0.185003 
1:2909257 -0.537287 -0.245424 0.516404 0.502031 -0.11233 -1.76483 -1.61281 -1.98081 -0.169638 1.43816 0.433333 -0.18364 0.555876 0.675763 0.592508 0.690292 0.041112 0.901406 0.945036 -0.189976 0.535904 1.18981 -0.598418 0.594846 1.71068 0.707867 1.0495 1.10155 -0.719673 1.01362 -1.57515 -1.13945 -0.307115 -0.00504926 -1.40847 -0.688418 -0.00506162 -0.29137 1.09273 -1.01381 -0.388757 -0.120568 -0.798229 0.274561 0.450084 -0.0606829 -0.834688 -0.596246 -0.866351 0.61986 -1.46072 -1.35717 -0.603048 0.865818 1.00027 -0.185003 
1:2909976 -2.09394 -0.88603 -1.94319 -0.5818 -1.73092 0.227529 -0.0990483 -0.219438 -2 0.939961 0.187864 1.08205 -0.0856172 -0.164054 1.15231 0.410567 -2.35835 -0.463037 -1.71348 -0.939348 -1.30082 0.614871 -0.216203 -0.0656703 -0.201255 1.17466 0.690576 0.138283 0.72742 -0.692193 0.727463 0.0284084 0.278454 -0.380495 0.00980047 0.0857439 2.10554 1.24171 1.34907 0.528827 -0.201126 -0.109711 0.164486 -0.354748 -0.705888 -0.811447 1.24637 -0.141498 0.0220029 0.222256 -0.0164562 1.68667 1.03726 1.76181 2.20811 1.60867 
1:2914442 0.601391 -0.243287 1.34112 0.787596 0.264385 -1.68447 -0.467723 -0.656278 1.97235 -1.4845 -0.121046 -0.4589 0.471209 -1.44497 -1.92008 -2.01155 2.45391 0.0218975 1.39153 -0.655583 0.805657 0.172784 -0.0909404 0.201223 -0.0118998 -1.60463 -1.39901 -0.349046 -1.06276 0.799363 -0.715693 -0.872267 0.0506555 0.921152 0.0382736 -0.725725 -1.23567 -0.505451 0.81821 -0.0172418 0.219237 0.00124984 -0.281187 0.963636 1.14391 0.762802 -0.477495 0.218638 1.65679 0.583764 1.21552 -0.216112 -0.045782 -0.245178 -0.259125 0.491648 
1:2919118 -1.88889 -0.345072 -0.801341 -0.283494 -0.114767 -0.525531 -1.72777 -1.63936 -2.79814 2.43451 0.832392 1.04475 0.710621 3.226 3.04549 2.64554 -2.18414 0.197701 -0.752251 -0.0796124 -0.187567 1.21771 -0.723248 0.287313 0.529008 1.33312 1.52174 0.333539 1.42834 0.109934 -0.384067 -0.64388 0.354172 -0.89079 -1.15546 -0.322324 0.22128 1.41324 -0.514089 -0.0960904 -0.287919 0.934079 -0.233699 -0.345046 -0.568308 -0.497203 -0.484013 -0.797646 -1.86247 -0.738021 -2.25253 -0.689521 0.118777 1.65155 2.48671 0.585765 
1:2919218 -0.994491 0.11623 0.233867 1.35593 0.589251 0.44369 -1.44513 -0.914458 -2.80371 1.42407 1.29547 1.92479 -0.330763 3.69886 3.01439 2.08896 -0.75682 0.161576 -0.350687 0.149655 -0.263732 0.293141 -0.631283 -0.873403 1.24033 1.48791 1.92286 0.924256 0.671023 -0.427822 -0.447492 -1.04125 -0.209839 -1.24092 -1.06144 -0.272657 1.60292 1.44196 -0.199653 0.530444 -0.630991 0.0156185 1.08543 -0.335885 -0.601955 -0.8266 -0.655229 -0.73539 -2.29837 -0.113426 -2.21992 -0.373718 0.0941918 1.89341 2.56276 -0.0609276 
1:2922702 0.400111 1.74289 3.06509 2.48418 2.30151 0.155091 -0.841656 -0.215266 -0.00567139 2.17873 -0.532814 -0.918605 1.56213 1.83593 1.83828 2.56278 -0.184628 2.75229 2.27417 -0.406018 -1.34086 1.73146 -0.461278 -0.456985 -0.0407194 -0.0156903 -0.519481 0.35627 0.734082 -0.341863 0.131803 -0.57457 1.25644 0.354207 0.447363 0.268106 0.495128 0.940217 0.332379 -0.383294 0.482394 0.717366 -1.14073 -0.409925 -0.329582 -1.13608 -0.876484 -0.952743 -1.44017 -1.64723 -1.94714 -1.54129 -0.824036 0.103202 0.653574 -0.703653 
1:2932116 -2.07251 -1.10879 -1.16979 0.317826 -1.54344 -0.667846 -2.42109 -2.77099 -2.18994 1.76088 0.769419 1.7431 -0.728824 2.19387 2.0066 2.34564 0.00499842 -0.182291 -0.276772 -0.430506 0.143642 -0.221408 0.449351 -0.230722 0.30564 0.777891 0.57075 -0.59283 1.54228 1.04424 1.40229 -0.326531 1.62993 1.06186 0.918023 0.00854545 -0.00463935 1.06474 0.249272 -0.394968 -0.539986 1.12749 0.454171 0.664692 0.608042 0.518529 0.182333 0.106369 -0.60772 0.556838 0.503086 0.47842 1.24843 3.0027 3.4485 1.65421 
1:2937953 1.09515 0.644058 0.0344794 0.835352 -0.362079 -0.740979 0.170194 1.41129 0.296703 -0.652515 -0.075641 -0.452202 0.58647 -1.38748 -0.923103 -1.49976 0.538001 -0.928905 -0.262588 -1.4035 -0.158048 -0.225787 -0.0444854 0.442944 -1.5963 -1.87015 -1.2127 -1.18273 -1.7751 -0.702332 -0.886556 -0.2124 -1.79902 -0.760255 -0.877321 -0.102912 0.437981 -0.902585 -0.649912 0.347699 -0.0375897 0.755256 -0.107441 1.768 2.06354 1.21414 1.92358 2.47464 1.33072 1.39539 0.98722 0.353855 0.327254 0.144379 -0.139221 -0.0493051 
1:2940195 -0.637766 -0.781618 -2.27616 -1.47324 -0.956441 0.763764 0.910265 -0.854912 -0.94147 0.291515 1.48825 2.06692 -2.28984 1.14057 0.416418 -0.278557 -2.37781 -1.68964 -2.99772 0.665936 -0.485346 -1.1833 0.83551 -1.14435 1.1695 0.987197 1.07387 0.426309 0.895871 0.777309 0.757516 0.0560243 0.825769 0.998111 0.404652 0.21125 0.224563 -0.0578172 0.0447663 -0.184295 0.724102 -1.32307 1.16798 -1.14351 -1.0625 -0.0910473 -0.961294 -0.929363 -1.10364 0.775953 -0.760446 1.13994 0.309106 -0.22422 -0.150127 0.0275494 
1:2949009 -0.637766 -0.781618 -2.27616 -1.47324 -0.956441 0.763764 0.910265 -0.854912 -0.94147 0.291515 1.48825 2.06692 -2.28984 1.14057 0.416418 -0.278557 -2.37781 -1.68964 -2.99772 0.665936 -0.485346 -1.1833 0.83551 -1.14435 1.1695 0.987197 1.07387 0.426309 0.895871 0.777309 0.757516 0.0560243 0.825769 0.998111 0.404652 0.21125 0.224563 -0.0578172 0.0447663 -0.184295 0.724102 -1.32307 1.16798 -1.14351 -1.0625 -0.0910473 -0.961294 -0.929363 -1.10364 0.775953 -0.760446 1.13994 0.309106 -0.22422 -0.150127 0.0275494 
1:2956888 0.938596 0.481417 2.64628 1.71738 0.90085 -0.657354 -0.182652 0.0652218 1.94669 -1.29804 -1.58808 -2.4795 0.329068 -1.34828 -0.827734 -0.346195 1.14786 0.692802 1.46524 -0.820417 -0.563146 1.68358 0.125491 0.613228 -0.290199 -0.796393 -1.34164 -0.0933742 -0.820161 0.0672304 0.698618 -0.22914 0.204094 1.03221 1.51292 0.00390738 -1.00305 -0.225192 -0.337779 -0.504614 -0.234857 0.0940978 -2.14454 0.701439 1.41577 0.874257 -0.56074 0.837147 0.471867 -0.3321 0.505315 -1.15484 -0.621715 -0.896462 -1.92976 -0.802081 
1:2963230 -1.35775 -0.125324 -0.73582 0.297415 0.750573 0.250432 -0.94908 -0.642126 -3.01224 1.1523 2.11186 2.78227 0.345757 3.40447 3.08879 1.36443 -1.48111 -1.11271 -1.4929 -0.10007 -0.671189 0.875916 -0.905776 0.0490798 1.23733 1.81314 2.00378 0.676985 1.23864 -0.10301 -0.411333 -0.990982 -0.0843365 -1.30016 -1.32605 -0.538381 0.687439 0.605867 -0.218446 0.856831 -0.0725066 -0.163073 1.86218 -0.583062 -1.09133 -0.978774 -0.424563 -1.11774 -1.17035 -0.2185 -1.66014 -0.642006 0.475048 1.28139 2.12346 0.24525 
1:2974590 -0.478999 -0.206345 0.532262 0.0843756 1.07897 0.971056 1.14756 0.500296 0.923143 -0.672727 0.504753 0.253914 0.214209 0.783521 0.233216 -0.345122 0.0774109 -0.424758 -0.565559 -0.543287 -1.20846 0.137205 0.00674459 0.551908 -0.240075 0.0953586 -0.691765 0.49327 1.29782 -0.185258 1.85689 -0.944182 1.06371 0.346017 0.965963 -0.357525 -1.18862 -1.30202 0.495841 0.558147 0.414679 -0.552626 -0.193618 -1.72689 -1.75543 -0.841163 -1.07235 -1.8021 0.279534 -0.961443 0.814404 0.978309 0.947974 -0.723615 -0.524129 -0.119673 
1:2976403 0.0227997 0.253138 -1.22903 -0.253396 -0.186729 1.29376 0.297281 0.276667 -2.12235 1.00712 1.69265 2.51284 -1.17224 1.69807 1.45827 0.679037 -0.345134 -0.407574 -0.779572 0.981986 0.187957 -1.81219 0.00618513 -1.35823 2.01012 1.81083 2.66633 1.16963 0.382991 -0.191404 -1.35798 0.506507 -0.701771 -1.2838 -1.72705 -0.012389 1.84983 1.24123 0.837106 0.282488 0.212048 -1.28767 1.74453 -0.715291 -1.31758 -1.07467 -0.681484 -1.26345 -1.33232 0.504309 -1.16352 -0.133145 0.139588 1.12229 1.48208 0.799153 
1:2978020 -0.621417 -1.50106 -2.62997 -0.670381 -2.67168 -1.17097 -0.977109 -1.6606 -0.402604 0.451991 -0.65733 -0.393205 -1.10155 0.180057 -1.24344 -0.168982 -1.46223 -0.684221 -1.25961 0.601308 0.731837 -1.41255 0.832771 -2.00922 -0.898714 -1.29323 -0.696688 -1.63062 -0.397646 0.820623 0.274017 0.420817 -0.014664 1.01082 0.400898 0.431754 0.431244 -0.0900837 -0.787845 0.118686 0.486184 0.94063 -0.248715 1.46686 1.93657 2.02765 1.06505 2.35123 -0.0940278 2.00354 0.291236 1.07941 0.058893 0.782483 0.594811 -0.158226 
1:2983489 1.45215 0.999346 1.10983 0.283515 1.35 0.814755 0.805243 1.75417 0.967235 1.07118 -2.20467 -3.09757 0.715379 -0.240128 -0.00805797 0.470221 -0.957393 0.38023 0.268099 0.399047 -0.559689 1.1236 -0.459871 0.435501 -0.54095 -0.501759 -0.333333 -1.37878 -1.16332 -1.11941 -1.06112 1.30217 -0.903627 -0.590725 -0.256806 1.40095 0.0130125 0.377746 -1.73663 -0.157485 0.711352 0.43008 -0.543229 0.322633 1.1035 0.74 -0.638555 1.16972 -0.00633296 0.71709 -1.57429 -1.33734 -0.755825 -1.2141 -2.4313 -1.90224 
1:2985823 -1.61462 -0.832822 -1.30009 -0.63627 -1.547 -1.11954 -1.22064 -2.23007 -0.909691 0.664498 1.00258 1.95565 -0.310727 0.169409 0.362969 1.19699 0.190337 0.521013 0.123624 -0.607124 0.76643 -0.945233 0.369609 0.0103955 0.292813 0.596931 0.519094 1.05078 1.98185 1.6509 1.32718 -0.475138 1.12905 0.639372 0.140958 -0.842777 -0.761505 0.00497004 1.54467 -0.793984 -1.20081 0.216815 -0.7974 -0.202836 -0.84696 -0.243721 0.763154 -1.14042 0.245694 -0.627061 1.44089 0.255619 0.304007 1.03268 2.16621 1.49348 
1:2992096 0.0432302 -0.817347 0.993299 -2.00485 0.24847 -1.53096 0.159508 0.724649 1.0533 -1.38764 -0.245939 -2.18574 1.7547 -2.02555 -0.901201 -0.829297 0.222555 -0.277605 0.237187 -0.203935 1.0474 0.469188 -1.79373 2.35274 -2.06013 -1.44126 -0.973641 -0.941118 -0.608172 -0.742473 -1.35946 -0.77698 -1.53741 -1.54928 -1.62041 -1.02222 -2.94427 -1.74909 -0.736494 1.01635 -0.248895 -0.180508 -0.668636 -0.160165 -0.332557 -0.035761 -0.130274 -0.199496 2.46421 -0.259952 1.04895 -0.80443 -0.371779 -1.47855 -1.24217 0.43603 
1:2992149 -0.389675 -0.0711061 -0.840864 0.434231 -1.54196 -0.160177 -1.15104 -2.06049 -1.76163 0.493928 1.80178 3.00268 0.243759 2.07937 1.82944 2.66628 -0.864123 -0.400171 -1.16974 -1.23885 0.500522 -1.03733 0.425447 -0.395274 0.981257 1.1652 1.19448 1.05236 2.22542 1.08647 1.25978 -0.629526 0.373634 -0.0847189 -0.535014 -1.40582 -0.202433 0.568845 1.17534 -1.32133 -0.927532 0.29039 -0.284385 0.577578 0.0825591 0.398793 0.845446 -0.683939 -0.659013 -1.27446 -0.0773413 0.464505 1.39464 1.30811 2.12599 1.39002 
1:2994361 0.0881894 -0.493878 0.392425 -1.12659 1.1942 0.353246 1.66129 2.39958 2.07829 -1.57505 -1.85775 -2.69357 0.386213 -2.44525 -2.15425 -2.58807 1.58498 -0.221015 0.722896 1.31866 0.820135 -0.454614 -0.850257 0.879947 -1.62347 -1.28074 -0.904138 -1.04165 -2.0181 -0.870073 -1.03422 0.0191061 -1.86211 -1.36072 -0.922239 -0.201592 -1.07555 -1.46872 -1.87869 1.54797 0.695574 -0.361723 -0.181806 -0.352996 -0.301881 -0.309722 0.578481 0.811763 1.0794 -0.0409455 2.16178 0.327051 -0.721874 -1.31221 -1.92194 -0.832579 
1:2995306 2.15776 0.902393 1.17837 -0.465043 0.631721 0.229873 0.33471 0.615556 0.449196 -0.899832 1.49794 0.0453036 0.35314 -1.47993 -0.143452 0.0837964 0.860156 0.995829 1.56375 0.638595 -0.187356 -2.04508 0.982191 -0.00735453 0.674265 0.255578 0.101324 2.07618 1.44511 0.015261 -0.807631 -0.142684 0.486618 -0.0546995 -0.343304 -0.659542 0.131554 -0.897717 2.5773 -0.296967 0.460922 -1.86196 0.135478 -1.45704 -1.69483 -0.929371 -1.88889 -2.09948 0.423203 -0.0425259 -0.160467 -0.826696 -0.419309 -1.52748 -2.18202 0.0433824 
1:3010967 -0.970175 -0.673537 -2.36371 0.26617 -1.2776 -0.83389 -1.07457 -1.69462 -1.40103 1.03483 -0.106184 -0.213457 -0.467642 1.83464 0.760476 0.571656 -2.5595 -1.19089 -1.90376 -0.558894 -0.0298813 1.73848 1.048 -1.08236 -0.934052 -0.355743 -0.184329 -1.05801 0.855951 1.09729 0.95668 0.28257 1.20473 1.51297 1.03353 0.797289 0.24143 1.10108 -1.68896 0.788806 0.795899 1.74993 -1.05556 1.61514 2.0527 1.74061 1.1247 2.16783 -0.65339 1.75387 -0.564717 1.28052 0.479295 1.01441 1.35033 -0.662555 
1:3014827 0.0134685 0.546527 0.264373 1.60329 1.30081 1.51798 -0.364322 -0.364604 -0.547664 0.525656 1.13566 2.40954 -0.513852 2.43281 1.13781 0.798304 1.13984 0.997197 1.05426 0.793128 0.434944 -2.11552 0.850336 -0.635694 0.449117 0.517654 0.235053 1.57137 1.14732 0.119499 0.852611 -1.53106 0.301285 -0.566991 -0.349263 -1.41113 1.02774 0.0838357 0.589651 -0.463815 -0.15121 -0.72972 0.613347 -1.13606 -1.43441 -1.18867 -0.360058 -1.33565 -1.78923 -1.9483 -0.573793 0.21062 -0.20397 0.399145 0.858935 -0.57092 
1:3015550 -0.492138 -0.608696 2.08488 -0.737976 0.507129 -1.55072 0.0602963 0.52683 0.685169 -0.56164 -0.529486 -1.78794 0.687611 -1.43461 -0.251732 -1.05215 0.271651 0.0207017 0.346417 -0.89542 -0.673348 2.21529 -2.23011 2.18202 -0.960936 -1.12335 -0.891587 -1.13152 -1.52662 -1.09827 -1.1867 0.254299 -0.912295 -0.513764 -0.137715 0.763204 -1.76902 -0.760431 -0.370853 0.487971 -0.869197 -0.0375485 0.553316 -0.300061 -0.292611 0.00479068 -0.661308 -0.513468 2.26516 -0.125016 -0.0221537 -1.93736 -0.940068 -1.19745 -0.754806 0.699074 
1:3019541 -1.15658 -0.155595 -0.918443 -0.813108 1.04088 0.536426 -0.0106712 -0.35789 -0.144391 0.388285 1.09204 2.3788 -0.439528 0.311125 -0.336271 -0.560907 0.936939 1.0241 1.04913 0.484794 0.456329 -0.988884 0.786869 -0.187086 0.279684 0.464556 -0.209958 1.73561 1.2455 1.07642 1.02595 -1.30506 1.05889 0.275719 0.328067 -1.2578 0.124527 -0.60039 0.6228 0.0494841 -0.553134 0.0232964 0.354586 -1.73054 -2.1562 -1.2825 -0.412164 -1.84191 -1.19127 -1.59408 0.280546 0.101872 -1.09132 -0.190068 0.782716 -0.261771 
1:3022200 1.79357 0.975586 1.6375 -1.89775 1.10969 1.01957 0.932145 1.98982 1.18674 -0.486711 0.763027 0.685783 0.224102 -2.73333 -1.45759 0.0355114 2.04446 0.849644 1.5126 0.917329 0.682353 -2.65338 -0.590213 0.311006 0.960584 0.616099 0.731126 1.47037 -0.466572 -0.506567 -0.616965 -0.11825 -1.17955 -1.23224 -1.02631 -0.608369 -0.538978 -1.48117 1.85636 -0.92404 -1.11893 -1.45809 1.3589 -1.37121 -1.90777 -1.40608 -1.11982 -1.96963 0.511943 -0.762381 0.233028 -0.791971 -0.475564 -0.881264 -1.47557 0.301848 
1:3028422 -0.614788 -0.257673 0.0518541 0.138078 -0.662138 0.747846 -0.905372 -0.438802 0.0662018 1.65402 -0.424209 0.449522 -1.29163 0.649422 0.296395 0.666339 0.133333 0.386238 0.042972 -0.662873 -2.08238 0.483982 0.165616 -1.62467 0.0316983 -0.349274 -0.884977 -0.326827 0.313126 -0.686522 1.05232 1.47691 2.48613 2.20896 2.77972 2.51723 1.9932 1.43558 1.97493 -0.909623 -0.611576 0.420347 2.39683 -0.535996 -0.478664 -0.232683 -0.967956 -0.96783 0.242857 0.795467 -1.68055 0.712185 0.5967 1.47947 1.83306 0.653367 
1:3037689 -2.61086 -2.24165 -1.17118 -4.41126 -0.775463 -1.44733 0.185285 0.16713 1.02974 -0.465504 -0.318528 0.104437 -0.325 -2.17141 -2.09447 -1.49838 0.394072 -0.118481 -0.124039 -0.477141 0.527367 1.7078 -2.56427 1.18724 0.344771 0.432932 0.495824 0.275273 -0.389614 0.999056 -0.162911 0.809204 0.916704 1.51738 0.964576 0.278401 -1.4899 -1.01636 0.216255 0.237666 0.600115 1.70465 -0.632803 -1.09733 -1.74295 0.221091 1.07576 -1.07702 2.85204 0.694858 2.60963 -0.418661 -0.300927 -0.237259 0.467675 1.04631 
1:3041368 2.61086 2.24165 1.17118 4.41126 0.775463 1.44733 -0.185285 -0.16713 -1.02974 0.465504 0.318528 -0.104437 0.325 2.17141 2.09447 1.49838 -0.394072 0.118481 0.124039 0.477141 -0.527367 -1.7078 2.56427 -1.18724 -0.344771 -0.432932 -0.495824 -0.275273 0.389614 -0.999056 0.162911 -0.809204 -0.916704 -1.51738 -0.964576 -0.278401 1.4899 1.01636 -0.216255 -0.237666 -0.600115 -1.70465 0.632803 1.09733 1.74295 -0.221091 -1.07576 1.07702 -2.85204 -0.694858 -2.60963 0.418661 0.300927 0.237259 -0.467675 -1.04631 
1:3042640 -1.79173 -0.527328 -1.80185 -1.60159 -0.335819 -0.185613 0.370472 0.0413894 -0.273187 1.25458 0.419216 2.22834 -0.444603 -0.172508 -0.0594509 -0.947036 -0.0343577 -0.329706 -0.171221 0.775573 1.03273 -0.245259 -1.15481 -0.151934 0.891447 0.70206 0.860836 1.72245 0.124235 1.20463 -0.279922 -0.292855 1.27832 1.26589 0.582635 -0.904451 -0.0636071 -0.687471 0.607468 -0.127147 0.306764 0.719919 0.7139 -0.111164 -0.774864 0.343349 2.1253 0.185444 1.20275 1.31745 2.05735 -0.471863 -0.41277 0.139304 0.301767 0.0604586 
1:3044578 -2.61086 -2.24165 -1.17118 -4.41126 -0.775463 -1.44733 0.185285 0.16713 1.02974 -0.465504 -0.318528 0.104437 -0.325 -2.17141 -2.09447 -1.49838 0.394072 -0.118481 -0.124039 -0.477141 0.527367 1.7078 -2.56427 1.18724 0.344771 0.432932 0.495824 0.275273 -0.389614 0.999056 -0.162911 0.809204 0.916704 1.51738 0.964576 0.278401 -1.4899 -1.01636 0.216255 0.237666 0.600115 1.70465 -0.632803 -1.09733 -1.74295 0.221091 1.07576 -1.07702 2.85204 0.694858 2.60963 -0.418661 -0.300927 -0.237259 0.467675 1.04631 
1:3047200 -2.30609 -2.08054 -1.35019 -4.4687 -0.513261 -1.7406 0.270906 0.341376 0.982649 -1.11227 -0.487869 -0.121709 0.110423 -2.79375 -2.54603 -1.8603 0.408926 -0.0804659 -0.0823082 -0.176984 1.87116 1.21391 -2.30703 1.71401 0.231315 0.249287 0.677326 0.186223 -0.614314 1.25269 -0.690281 0.221258 -0.337656 0.422919 -0.321094 -0.789047 -2.19752 -1.38562 -0.649497 0.870934 0.509469 1.58023 -0.962954 -0.865922 -1.44978 0.334735 1.26302 -0.645705 2.34563 0.179948 2.57914 -1.10637 -1.10731 -1.14707 -0.59542 0.285376 
1:3051176 -2.56512 -1.86154 -0.829263 -2.96226 0.843616 -1.32405 -0.187727 -0.660371 -0.0912177 -0.63414 -0.277082 -0.0809615 -0.0632328 -0.343702 -0.444352 -0.841219 0.795356 0.411605 0.341429 -0.268243 1.79022 1.93537 -3.62885 1.98314 0.0530935 0.411928 0.578767 -0.224222 -0.0229868 1.54874 0.127853 -0.575438 -0.427017 0.285817 -0.335092 -1.21727 -2.2558 -1.13966 -1.46414 1.51296 0.692922 2.12296 0.235211 -0.309278 -0.87468 0.85449 0.778315 -1.01768 1.9272 -0.686768 1.46675 -0.517524 -0.400884 -0.412039 0.753793 0.45336 
1:3056433 2.69471 2.02291 1.01616 4.21154 0.389833 1.05065 -0.436397 -0.635428 -1.12386 0.212285 0.49976 0.0485343 0.40679 1.82697 1.9703 1.28957 -0.437063 0.0269429 0.0127517 0.387099 -0.726655 -1.70859 2.67896 -0.991641 -0.382872 -0.494154 -0.483144 -0.290498 0.274218 -1.26709 -0.213361 -0.907559 -1.13281 -1.69943 -1.29029 -0.340235 1.35187 0.898566 -0.221495 -0.4295 -0.792559 -1.67575 0.575174 1.08586 1.7004 -0.35578 -1.15843 0.986612 -2.69119 -0.514421 -2.3628 0.555886 0.367666 0.416807 -0.288023 -0.670193 
1:3056823 2.351 2.00024 1.46273 4.31424 0.338921 1.54164 -0.233218 -0.519147 -1.13173 0.947983 0.403256 0.0417904 -0.108045 2.35864 2.36819 1.55903 -0.378868 -0.152633 -0.0586343 -0.00841933 -2.17059 -1.07608 2.65356 -1.29985 -0.21147 -0.376781 -0.786359 -0.331867 0.638641 -1.26646 0.590294 0.0254961 0.157119 -0.42595 0.191567 0.962025 2.08154 1.43502 0.541969 -0.890947 -0.575402 -1.56501 0.823141 0.811521 1.36316 -0.402364 -1.28787 0.505378 -2.00367 0.0459126 -2.096 1.06157 1.14516 1.10217 0.359876 -0.169212 
1:3057294 -1.44284 -1.02431 0.217759 -2.17818 1.57274 -1.26795 -0.19614 -0.376317 0.543602 -0.865746 -0.00706522 -0.115757 -0.0867302 -0.378738 -0.317911 -0.664665 1.37696 1.33132 1.35191 -0.236269 1.44759 0.917364 -3.80357 1.94427 0.865856 0.703306 0.753592 0.744068 -0.117263 1.03245 -0.3582 -0.434493 -0.502155 -0.0622182 -0.308759 -1.17559 -1.7655 -1.3922 -0.423148 0.998114 0.387763 1.23857 0.657767 -0.666874 -1.19004 0.231535 0.0343668 -1.27081 1.78763 -0.98289 0.98429 -1.8033 -1.03013 -1.03746 0.159588 0.335852 
1:3060938 -0.816752 -0.630082 -0.701953 0.231782 -0.399611 1.62504 0.50439 0.6145 -1.27552 -1.80036 -0.248661 1.30416 -0.536952 1.19663 0.648476 -0.00282571 -1.1029 -0.99201 -1.78491 0.910256 -0.141584 -1.38192 -0.37246 1.14151 0.918964 1.16966 1.47921 0.624359 -0.699922 -0.701754 -0.889818 0.239897 -2.06307 -2.273 -1.68314 -0.682141 0.365793 -0.319149 0.0956594 -0.674964 -0.311376 -2.2365 0.604786 -0.519084 -0.444808 -0.608403 -0.191691 -0.664016 -0.827487 -0.686052 -0.00152775 0.0175858 1.08926 0.82184 0.287642 0.848052 
1:3074356 0.877871 0.929812 -0.290838 -1.69097 -0.553186 -0.918341 1.2517 0.599802 -0.425437 -0.128022 1.21728 0.679487 0.180867 -1.70387 -0.387068 -0.868896 0.0149865 -1.24207 -1.07554 -0.357441 0.778564 -0.00895219 -0.400673 1.2899 -0.143778 -0.973907 -0.784267 -0.655524 -1.12417 -0.287979 -0.841541 0.34123 -0.73719 -0.252206 -0.0892123 0.127071 -2.41433 -0.811081 0.310689 -1.96965 -0.231318 -0.394316 -1.04757 -0.288238 -0.187866 0.581876 -0.454426 -1.23344 0.923867 -0.256497 -0.0436626 -0.8578 0.40085 0.682587 0.180567 0.732332 
1:3078772 0.236689 0.420251 -1.01618 1.32183 -1.4812 -0.114529 0.771292 0.287094 -1.36407 -0.592002 0.916531 2.79682 0.0953823 -0.0221288 0.121727 -0.315867 -1.47898 -1.02472 -1.78072 -1.76213 -0.650175 -1.79457 -0.396817 -1.27255 0.782983 0.456404 0.909408 0.19168 -1.1497 -0.822019 -1.9123 -0.632557 -2.17825 -1.68114 -2.08636 -1.66667 0.998571 0.754459 0.178836 0.840106 0.427663 -0.91498 -0.294069 0.719113 0.677778 0.0988292 0.957402 0.736045 0.160264 0.664506 0.204476 0.52287 0.261683 0.25113 0.608331 1.56174 
1:3079043 -1.11039 -0.784849 -0.230901 -0.944851 -1.17969 -0.469354 0.666848 0.428102 0.0457998 -2.03679 0.768707 1.15659 0.670071 -1.05403 -0.178077 -0.996137 0.337562 -1.70757 -1.15974 -1.92492 0.477857 1.76695 -0.121866 0.972003 -0.625902 -0.566253 -1.09962 -0.271207 -1.71843 -0.669733 -1.03729 -0.795693 -0.682676 0.0632158 0.165966 -0.796774 -0.142071 -1.30704 1.35247 -0.88221 -1.15788 0.186151 -0.587383 0.278559 0.0904668 0.81517 0.759327 0.205136 0.412464 -0.810462 0.494522 0.868465 0.144721 0.751839 0.728387 0.908676 
1:3083845 -0.997044 -0.293163 -0.55215 0.256315 0.521334 -1.28755 -0.199216 -0.2432 0.510069 1.7727 -0.51868 -0.316343 -0.578092 -0.531781 -1.05346 -1.25409 -0.633054 0.108623 -0.131357 -0.255543 -0.251246 -1.10974 1.18576 -1.74232 0.439243 -0.286735 0.0608406 -0.19597 0.261298 0.381736 -0.476398 0.357659 1.35447 1.54451 0.467051 0.616438 0.433771 1.88682 0.365041 1.04137 -0.0522917 0.311864 0.213196 0.519322 0.265469 0.801043 0.935484 1.19686 1.52208 2.76311 0.745719 0.969656 -0.256121 0.0897019 0.745634 0.0719979 
1:3087642 0.8387 0.395094 0.544987 -1.44656 0.65777 -1.28896 0.440542 0.0987647 1.01857 0.987006 -0.24269 -1.55734 -0.883837 -1.06715 -0.800589 -0.547879 1.4344 0.117019 0.925018 2.15221 1.34909 0.439361 0.580782 0.137138 -0.900324 -1.72915 -1.55763 -1.36512 0.706856 1.21872 0.257539 -0.554807 1.84566 1.72567 0.936118 0.459759 -2.95734 -0.944391 -0.0761212 -2.30248 -0.0674046 0.167645 0.44368 -0.930276 -0.530797 0.108919 -1.70431 -1.36932 0.482513 -0.719253 -1.67208 -1.79804 -1.60213 -1.32513 -1.29641 -1.99742 
1:3088926 -1.08109 -0.41762 0.858545 -0.147031 0.371202 -1.0399 -1.23541 -0.314222 0.028346 -1.44463 -0.86643 -1.35128 0.659832 -0.708776 -0.0863849 -1.09685 0.293367 -0.421535 -0.0291238 -0.239927 0.748018 0.84412 -1.00936 2.69358 -1.15039 -0.299208 -0.481734 0.485593 0.070469 -0.498039 0.0682778 0.307818 -0.722964 -0.750767 -0.00365492 -0.253065 -0.454751 -0.304009 -0.500705 0.455479 -1.23968 -0.626007 -0.369042 0.455334 0.000518511 -0.162726 1.2624 1.47444 1.32486 0.412655 2.00785 -0.386653 -0.36924 -0.606234 0.132607 0.896656 
1:3088952 -1.88675 -2.12701 -2.50456 -1.86827 -1.58343 -0.56918 -0.746885 -1.73688 -0.894835 -0.659338 -0.481984 0.495455 0.127553 0.520219 -0.560213 0.377616 -1.93722 -2.29257 -2.9182 0.273373 0.78224 1.23682 0.158629 -0.0492456 -0.868491 -0.262155 -0.072674 -1.82442 -1.07099 -0.396615 -0.237376 -1.11085 0.0345473 0.0759964 -0.218154 0.079484 -0.0941719 0.728479 -2.14655 0.8137 0.0480826 2.74685 0.570023 2.083 1.72212 1.91475 2.54611 1.60568 0.936475 1.18024 1.81739 2.77042 1.77434 2.31175 2.21484 0.701037 
1:3089274 0.185337 -0.417215 -0.772813 0.346831 -0.284264 1.78614 -0.44169 -0.788536 0.015551 1.07895 0.0620889 0.3427 0.255904 1.74581 0.784452 2.25498 0.641629 1.26202 1.27078 1.58405 -0.39703 -0.0893732 -1.03092 -1.84425 1.0982 1.69008 1.44887 0.208314 0.682625 0.151508 0.335587 -0.702025 0.507648 -0.476895 -0.778537 -0.316286 1.29486 -0.193792 -0.611128 1.16749 2.30168 1.04418 0.490234 0.912693 0.642074 0.547136 0.648302 -0.523876 -0.269236 -0.242551 -0.0497567 1.01583 1.1967 1.32511 0.790587 -0.0941453 
1:3091804 1.44379 1.39446 0.343935 0.123399 -0.238364 -0.459698 2.03052 1.18169 -0.577767 -0.306203 1.47144 0.80597 -0.570287 -0.835217 0.133652 -0.40334 -0.641606 -1.64681 -1.62256 -0.641294 -0.484503 -0.194159 1.72497 0.723396 -0.15076 -1.09782 -0.834431 -0.349637 -0.734443 0.232822 -0.0441545 0.270131 -0.470395 0.474619 0.402369 0.110618 -2.04013 -1.1745 0.560769 -2.22341 -0.605956 -0.928187 -0.45045 -0.658058 0.0255773 0.145703 -1.00387 -0.565563 -0.18599 -0.349735 -0.816792 -0.995724 -0.178131 -0.569644 -1.13375 -0.628832 
1:3093925 0.862898 0.777604 -0.22623 -0.490998 -0.264748 -0.830964 1.44271 0.869691 0.176816 -0.319969 1.54891 0.853261 -0.367597 -1.64203 -0.262401 -0.73332 0.275408 -1.5776 -1.04086 -0.20049 0.0483708 -0.258516 1.09354 -0.0181263 -0.0297422 -0.887422 -0.63061 -0.729699 -0.86109 0.296481 -0.568036 -0.38603 -0.321959 0.080271 -0.0186464 -0.555478 -1.94719 -1.11774 0.97823 -2.3179 -0.476474 -0.502388 -0.636713 -0.574174 -0.0814805 0.436935 -0.898405 -0.973194 0.491765 -0.609682 -0.0462735 -1.06591 -0.393602 -0.208586 -0.769042 -0.361561 
1:3107202 1.41195 1.41575 1.39237 1.46359 0.193925 0.0911642 -0.328571 -0.169032 0.645639 0.903346 0.63549 -0.00241529 0.775727 0.0380242 0.482472 0.721027 0.546532 2.45808 2.3441 0.218941 0.259079 -0.878541 -1.10902 -2.90062 -0.524771 -0.79358 -0.191431 0.420175 0.757945 -0.742787 0.375701 -0.902691 0.610958 -0.319669 -0.11299 0.323879 -0.0129887 0.821122 -0.980198 1.65394 -0.839763 -0.44761 -0.807084 0.734556 0.553411 -0.433609 0.430128 0.577928 0.0738977 0.638224 -0.587495 -0.251993 -0.597527 -0.22343 0.39865 0.731791 
1:3107692 -0.598952 -0.211508 0.63555 0.89319 -0.185775 -0.412141 -1.71393 -0.999147 -0.825727 0.469281 -1.12298 -1.05679 -0.574742 1.51133 0.438972 1.31632 -0.382769 1.73378 1.35988 0.560087 -0.593329 1.55866 -0.0801221 -0.649511 -0.5293 0.0493918 -0.000818735 1.1961 0.117374 0.0204378 1.29853 0.899979 1.16017 1.26778 1.94792 1.17477 1.54168 0.591694 -1.76404 1.15039 0.353793 0.0226764 0.0615988 1.04443 0.877811 -0.125474 1.14649 2.0267 -1.70779 1.06 -0.664858 -0.205454 -0.644628 -1.22104 -1.59201 -0.396077 
1:3109987 0.391211 -0.354622 0.27897 -1.77976 -0.440313 -1.36247 1.56773 1.32155 1.72621 -1.34693 0.400743 -1.23041 0.494867 -2.66493 -2.17414 -2.70211 0.00199935 -0.455829 -0.794316 -0.100613 1.28198 -0.860753 -1.76299 0.191681 -0.452915 -0.711157 -0.460709 -1.23103 -0.0621251 -0.12155 -0.641371 -0.485154 -1.52823 -1.29705 -1.72658 -0.690497 -2.42904 -1.07213 0.0398101 0.224337 -0.658537 0.0353083 -0.387763 -0.892216 -0.405027 -0.527754 -1.12982 -1.06081 1.73935 -0.610129 -0.535679 0.264431 -0.436287 -1.54201 -0.925705 0.761252 
1:3114537 -0.922831 -0.824979 -1.19828 0.518548 -1.41393 -0.605393 -0.831834 0.0436517 -0.39265 -0.819556 0.492947 0.949187 0.0947748 -0.447976 0.781022 -0.189963 0.302407 -0.310074 -0.110441 -1.34603 -0.246303 -0.279525 -0.126047 0.35009 -2.15132 -1.72832 -1.35932 -0.575614 0.0171415 -0.160452 1.24028 -0.292007 -0.0179201 0.381496 0.603058 -0.890411 1.46645 -0.523787 0.49098 0.224631 -0.338079 -0.113344 0.53863 1.74058 1.45346 0.697929 2.2258 2.30295 0.63493 1.53668 2.71687 0.976444 1.26813 0.915438 0.245701 0.791157 
1:3119384 1.08038 1.34306 2.02584 0.187828 1.31369 0.328083 0.0433012 0.317286 1.01489 1.32785 -0.196101 -1.0516 0.639906 -0.313017 -0.141683 0.0972857 0.205714 0.654155 0.876354 -0.0957447 -1.31243 1.80652 0.153885 -1.46605 -0.390613 0.279031 -0.928571 0.43453 1.31905 0.647105 1.47229 1.57132 2.19564 2.15294 2.29296 2.39004 -0.146796 -0.4414 -0.046281 -0.208621 0.753301 0.624576 0.324508 -1.28435 -1.1753 -0.690464 -0.529808 -0.772497 -0.398088 -0.396938 -1.55681 -0.796974 -1.52482 -1.33285 -1.01967 -1.69441 
1:3123235 -1.27876 -1.06665 -2.62182 1.61681 -1.8432 -0.290956 -0.724777 -0.461283 -2.19531 0.580005 -0.632105 0.177898 -0.514157 1.79154 2.02614 1.06895 -1.03857 -1.25966 -1.45674 -1.23817 -0.811062 -0.140703 1.48568 1.62329 -1.41046 -0.711836 -0.507741 -1.33669 0.394567 -0.19725 0.624441 0.0675161 -0.674736 -0.762814 -0.476962 -0.967266 1.6756 0.700806 -0.245504 -0.786194 -0.870541 0.177974 -0.160949 1.81939 1.63255 1.63479 1.54308 1.91269 -0.50379 0.779091 2.24975 0.924917 1.99487 2.352 1.72114 1.09744 
1:3124748 -0.255059 0.255567 -0.854132 1.94742 -0.712676 -0.00798745 -0.740523 -0.192694 -1.45212 1.93208 -0.783542 -0.731162 0.00775259 1.61722 2.07738 1.16152 -0.837728 -0.689542 -0.653415 -1.41716 -2.15647 1.53079 1.72984 0.346196 -1.83717 -0.449683 -1.37812 -0.966049 1.6276 0.350957 1.99428 1.52509 1.27586 1.1264 1.59862 1.21013 1.67863 0.328565 -0.272123 -1.05968 -0.237188 0.69646 0.0711183 0.694639 0.564236 1.05428 1.13485 1.21624 -0.956794 0.407436 0.899904 0.231934 0.720606 1.2332 0.825738 -0.42195 
1:3127656 -1.31793 -1.07404 -2.64167 1.65265 -1.84205 -0.385679 -0.776786 -0.461857 -2.28087 0.692888 -0.510056 0.380121 -0.500181 1.82168 2.06433 1.06313 -1.14111 -1.26759 -1.46809 -1.24515 -0.880478 -0.205108 1.56754 1.61501 -1.39009 -0.637827 -0.467034 -1.31658 0.455692 -0.343797 0.645306 0.0177277 -0.67872 -0.864892 -0.472382 -0.950767 1.73892 0.710763 -0.121949 -0.777642 -0.777328 0.254172 -0.17596 1.89273 1.64674 1.6378 1.61884 1.88207 -0.615171 0.706102 2.19768 0.914302 1.98118 2.36958 1.73615 1.10142 
1:3128349 -0.961672 -0.957487 0.00652128 -1.51689 0.148956 -0.252812 -0.125674 0.807582 1.06763 -2.30711 1.41325 2.16809 0.0843833 -1.55875 -1.53592 -2.29114 0.614591 1.79979 1.05773 0.0663251 0.618779 -2.08067 -2.20082 -0.922234 0.445846 -0.373308 0.320676 1.12176 -0.704167 -0.455166 -0.115207 -0.559238 -0.254309 0.10328 0.325941 -0.445255 0.987099 -0.0878494 0.41804 2.25167 0.346316 -0.974056 1.89862 -1.03342 -1.22201 -2.61239 -0.0430916 -0.403391 0.953407 1.18219 0.459578 0.974891 0.246909 -1.31812 -1.44299 0.892941 
1:3132186 -1.19034 -1.43347 -2.07839 -0.201141 -1.30756 -0.447892 -0.128822 -0.402861 -1.07253 -1.22542 0.320638 1.22427 -0.704239 0.410368 0.16931 -0.036198 -0.317768 -0.604491 -0.844139 0.0874828 1.27601 -1.9028 -0.172746 1.46148 0.368733 -0.218552 0.946831 -0.439804 -1.24588 -0.809273 -1.45433 -1.63484 -2.19882 -2.26557 -2.29974 -2.3651 0.257004 0.487959 0.166952 0.228726 -0.638889 -0.526862 -0.374716 1.29628 1.09654 0.647454 0.600623 0.660329 0.269265 0.301974 1.50785 0.763583 1.47717 1.35246 1.05858 1.66023 
1:3138835 -0.34837 0.163937 -0.305882 1.96989 -0.848558 -0.516814 -0.691792 -0.250719 -1.32594 1.48086 -0.705252 -0.162651 0.0733045 1.85332 1.222 1.37557 -1.62557 0.193226 -0.213425 -1.36289 -2.27253 2.08166 1.34155 -0.210821 -0.770631 -0.268346 -1.1829 -0.635616 0.06115 0.306034 1.33936 1.22344 0.661312 0.789664 1.32275 1.21392 1.298 0.977202 -0.727828 -1.389 -0.243297 0.478247 -0.046142 1.24827 1.45702 1.1374 0.927517 1.56751 -1.73728 -1.42698 -0.922243 -0.774559 0.136603 0.740542 0.0942569 -0.472439 
1:3141568 0.0775561 0.103333 0.0300683 -1.47714 0.722279 0.393399 0.685427 0.0327184 0.874508 -0.761117 1.44288 0.947461 0.157099 -1.3639 -1.33709 -1.0414 1.49376 0.474759 0.6332 1.20226 2.14002 -2.02786 -0.842795 0.758794 0.556452 0.225086 1.01206 0.675132 0.112892 0.0549231 -0.641529 -1.41794 -0.745342 -1.17169 -1.49351 -1.48017 -2.30366 -1.24522 0.359126 1.29498 0.29835 -0.0825897 0.174289 -1.53818 -1.80431 -1.8982 -1.06529 -1.80957 1.15611 0.784103 0.835212 0.795204 -0.173852 -0.679156 0.64638 0.827576 
1:3143336 0.480231 -0.610019 0.487662 -0.749297 0.187614 0.104489 -0.115734 0.408584 0.749945 -1.335 -1.72981 -1.76022 -0.470675 -0.936386 0.383832 -0.546673 0.0302302 -1.45538 -0.993467 0.208698 0.0564755 0.133096 -0.912705 -1.18194 0.29765 -0.0190625 0.130351 -0.214713 -0.43548 -0.748242 -1.31582 0.567188 0.212078 0.882607 0.498214 0.684851 2.46871 0.753187 0.78474 0.0350935 -0.149136 -0.794242 -0.284338 0.767569 0.910209 1.71449 0.393578 0.701999 1.0227 1.24149 0.111133 -0.12541 0.0983229 -0.0228474 -1.53396 -0.797379 
1:3155708 -0.480231 0.610019 -0.487662 0.749297 -0.187614 -0.104489 0.115734 -0.408584 -0.749945 1.335 1.72981 1.76022 0.470675 0.936386 -0.383832 0.546673 -0.0302302 1.45538 0.993467 -0.208698 -0.0564755 -0.133096 0.912705 1.18194 -0.29765 0.0190625 -0.130351 0.214713 0.43548 0.748242 1.31582 -0.567188 -0.212078 -0.882607 -0.498214 -0.684851 -2.46871 -0.753187 -0.78474 -0.0350935 0.149136 0.794242 0.284338 -0.767569 -0.910209 -1.71449 -0.393578 -0.701999 -1.0227 -1.24149 -0.111133 0.12541 -0.0983229 0.0228474 1.53396 0.797379 
1:3157285 -0.964631 -0.758203 -1.06671 1.49666 -1.10491 -0.257949 -0.499606 -0.543636 -1.7238 -0.532455 1.61437 2.45637 0.0360693 1.58838 1.65985 0.475613 0.021172 0.109376 -0.0397945 -0.335962 -0.284875 -1.04422 -1.06346 0.0456801 0.364246 -0.144674 0.521161 0.832946 -1.16292 -0.26575 0.0700279 -1.11242 -1.26122 -0.724947 -0.760651 -1.53605 2.1494 0.711512 -0.122165 -0.180963 -0.836083 -0.733463 0.516171 2.68703 2.24827 0.73309 2.40769 2.20073 -0.195413 1.16944 2.09587 0.589703 2.34905 2.05916 1.33504 1.17303 
1:3162647 -1.1157 -0.663804 0.208021 2.51114 -0.591829 -0.625359 -1.15241 -0.916058 -1.52672 -0.18323 -0.799463 -0.0406531 -1.46437 1.71182 1.80877 0.514191 -0.476483 0.159088 -0.0553575 0.445014 -0.512374 -1.79728 0.0602557 -0.290043 -0.0953555 0.255595 0.780252 -1.02293 0.430712 -0.714259 -0.19167 0.0871572 -1.55081 -1.76133 -1.37707 -0.178549 1.52571 1.84615 -0.583272 -1.30708 -1.62514 -2.23957 -0.832226 2.69317 2.42508 1.58109 1.79715 2.3621 0.447574 -0.037461 2.43989 0.0626111 0.804256 1.79722 1.85909 0.548874 
1:3165181 0.785457 -0.720509 -1.22927 -1.32445 -0.374296 0.578179 0.924233 0.328164 -0.226091 -1.77259 0.648038 0.503517 0.813867 -0.297947 0.216602 0.49849 0.732219 -1.45159 -0.939217 0.672539 1.9121 -0.657497 -1.40663 0.0379014 0.958901 0.0806094 0.952517 0.653246 -1.16361 0.134845 -1.45535 -1.28575 -0.578075 0.0115787 -0.874821 -1.75573 0.122941 -0.950612 1.04175 0.619325 0.461377 0.634679 1.15388 0.114045 -0.156064 0.272661 0.220784 -0.561156 0.731488 1.51988 0.649425 0.716781 1.47095 0.635387 0.000850399 0.585869 
1:3165216 0.335419 -0.911278 -0.440135 0.529564 -1.1468 -1.05644 0.151265 -0.399919 -0.557592 -2.79224 0.616041 -0.135062 1.30549 -0.533736 -0.0990481 0.0765109 -0.263079 -1.70732 -1.25876 -0.0751613 1.72589 -1.41566 -2.00442 0.410839 -0.268669 -0.447402 0.710226 -0.0785404 -1.4115 -0.256986 -0.910217 -1.69471 -2.79519 -2.09566 -2.42553 -2.7027 -1.51959 -0.989796 -0.312162 -0.214498 -0.69327 -1.44049 -0.703611 1.85561 1.34897 0.891357 2.03333 1.58841 1.36048 -0.0263002 2.63004 0.904473 1.94179 1.17239 1.03246 1.30833 
1:3165730 -1.13958 0.330415 1.41074 0.594862 0.618164 -0.536271 -1.21142 -0.0124002 0.779637 0.435597 0.360198 0.838667 -0.693143 -0.750094 -0.927397 -1.77665 -0.0638042 2.54699 1.72264 -0.546296 -1.47524 -0.629401 -0.122662 -0.539237 -0.691448 -0.257149 -0.791279 0.201082 0.652773 -0.554732 1.27906 0.881671 0.306884 -0.0549401 1.08046 1.45861 0.49006 0.917059 -0.844756 0.808859 -0.43044 -1.167 -0.347308 -0.69982 -0.522592 -1.88605 -0.279927 0.322634 -0.589281 -0.514022 -0.450634 -0.14989 -1.22743 -1.27723 -0.752318 -0.254753 
1:3175687 0.20339 0.342466 -0.146868 0.535206 -0.780404 0.122839 1.61443 1.44317 -0.175261 1.74266 -2.039 -2.3727 -0.688959 0.629646 0.384983 2.47393 -1.55347 -0.243002 -0.92827 0.29925 -0.0835271 1.44438 1.03556 -1.07094 -0.917094 -0.287329 -0.283203 -2.15767 0.911769 0.09661 0.149493 0.590092 0.0184899 -0.648455 -0.767986 0.413109 -0.0460665 1.75 -0.531413 -2.60622 -0.392752 0.776062 -2.33505 -0.144608 0.193433 0.793181 -0.976937 -0.854082 -0.773448 -2.48408 -1.28365 -0.939767 -0.266193 0.41401 0.520372 -0.00290561 
1:3176122 0.806291 0.364726 -1.15659 -0.884014 0.255079 1.3299 0.327954 -0.471439 -0.375733 1.17214 0.647841 1.41029 0.709781 1.18291 0.382962 1.27985 0.145309 -0.796141 -0.359772 0.0225597 0.0574739 1.11305 1.44118 0.473253 1.39959 0.729325 0.47253 0.987507 -0.0804795 0.803947 -0.595594 -0.178015 1.48277 1.24867 0.6853 0.0848792 -0.176326 -0.927288 1.50238 0.410043 1.00163 1.95824 2.25624 -1.37453 -1.49352 -0.264568 -0.924629 -1.44538 -0.681319 1.01213 -1.8634 -0.56213 -0.841348 -0.266113 0.00123536 -0.945861 
1:3183588 -0.523112 0.0379459 0.958977 -0.112179 0.240393 -0.532559 -1.01044 -2.47135 0.432868 2.41008 -1.31991 -1.14047 -0.0676451 -0.0322153 0.878914 1.40321 0.780362 1.73485 1.84749 1.25565 2.3004 0.492339 -0.370632 1.72324 -0.61659 -0.765089 -0.12708 -0.618578 1.17004 1.28616 -0.171397 1.47804 0.746375 0.586453 -0.15327 0.744973 -1.15304 -0.150672 0.81412 -1.73963 -0.0756602 1.62618 1.07248 -0.988017 -0.937145 0.37264 -0.0181405 -0.755869 0.91662 0.769249 0.956712 0.101094 0.168197 1.23858 2.19468 0.337326 
1:3184700 -0.733496 -0.567037 1.15946 1.47786 -0.404448 -1.70443 -1.31627 -0.975138 0.226251 -0.847484 -1.4 -1.82559 -1.01589 -0.487558 -0.00667124 -0.23346 0.241126 0.494184 0.623689 -0.0759237 -0.105734 -0.0263337 0.616877 0.166497 -1.79588 -1.15102 -1.26589 -1.65013 0.423968 -0.0039187 1.03303 0.219946 -0.535172 -0.170879 0.266744 0.233921 -0.563103 0.329483 -1.14447 -1.13719 -1.19372 -1.25 -1.52741 2.10062 2.33686 1.56553 1.4177 2.45585 0.651018 -0.650701 2.34638 -0.155901 -0.0479111 0.190186 0.0173106 -0.0587976 
1:3189234 -0.736866 -1.6707 -1.82003 -2.11294 -1.10454 -0.00551607 0.565953 -0.605808 -0.218007 -0.239738 -1.40916 -1.75991 -0.199781 -0.0968553 -0.612298 0.612402 -0.301564 -2.10262 -1.9496 1.79406 2.85176 0.190956 0.0289777 0.436886 -1.44037 -0.889287 -0.147965 -2.474 -0.0796606 0.415829 -0.808964 -1.99327 -0.388182 -0.619918 -1.73517 -1.19874 -2.31826 -0.540684 -0.639148 -0.051148 0.312651 1.40413 -0.559128 -0.730557 -0.860705 0.334377 -0.619811 -1.38731 0.679302 0.138288 -0.121694 1.54029 -0.219873 0.467 1.5144 0.641011 
1:3190542 -0.270598 0.125113 0.556225 0.831959 0.573592 -1.14669 -0.960129 -0.466933 0.343818 0.479397 -1.52314 -2.12343 -1.14824 -0.763437 -0.459477 -0.883551 -0.52687 1.62401 0.972335 -0.430814 -1.00835 0.867177 1.02839 -0.564369 -1.24775 -0.682605 -1.26057 -0.90292 0.681265 0.0248469 1.23867 1.53768 -0.13789 0.1907 1.1959 1.58197 0.488184 1.29326 -1.56486 -0.4249 -0.640426 -0.35058 -0.502156 0.63502 1.37634 1.45375 -0.197962 1.34594 -0.93188 -1.16105 -0.17265 -0.482007 -1.23403 -0.462906 -0.557542 -0.871718 
1:3192345 -1.263 -0.925279 -0.577155 -1.12173 -0.173608 -0.895787 -0.76134 -0.64819 0.620105 -0.271692 -0.626586 -0.984332 -0.667367 -1.35983 -1.69299 -1.50808 -0.584669 1.0068 0.35398 1.16419 1.42138 -0.601365 -0.392059 -0.267355 -2.20212 -1.46817 -1.02737 -1.76794 0.25018 -0.179395 0.296365 -1.1686 -0.904937 -1.23038 -0.941558 -0.363446 -1.93836 0.204135 -2.19831 1.05357 0.0350968 -0.0849505 -0.983537 -1.01894 -0.692648 -0.83779 -0.704173 -0.221191 -0.431407 -0.630489 -0.282464 0.849577 -1.67578 -1.14777 0.145829 -0.0330083 
1:3193654 -0.278997 -0.421464 -1.34503 -0.549666 -1.33036 0.64499 0.772054 0.498605 -0.817753 -0.369342 0.898523 1.48998 0.614977 0.92367 0.26012 1.02434 -0.915102 -1.3555 -1.59109 -0.576545 -0.287421 0.479763 -0.506988 -0.315634 1.63733 1.30408 1.4549 1.52633 -0.245885 -0.565389 0.172744 0.145782 0.427635 0.0277149 0.0692795 -0.418198 0.903226 0.256208 1.30378 0.0501745 -0.454066 -0.497918 0.0355201 -0.000904467 -0.404843 -0.769393 0.466358 -0.213015 0.184167 0.584879 -0.502191 -0.388958 1.3655 0.599831 0.0905007 0.363603 
1:3195765 0.520833 0.300156 -1.8849 -0.587188 -0.679764 -0.409208 -0.748629 -0.622306 0.0959036 1.22847 0.26921 -0.636049 1.22868 -0.877186 -0.321393 0.118921 0.295191 1.36053 1.94648 -0.0604338 -0.414775 0.825534 0.24745 -1.04205 -0.905903 -1.12529 -1.01551 -0.852174 0.519926 0.195801 0.757594 0.149833 0.771036 0.356039 0.667861 0.0720366 0.737623 0.141423 0.371026 1.64958 1.60216 1.32669 -0.00368566 0.824766 1.87348 2.22411 -0.724937 0.857335 -0.0245558 -0.250182 -1.71722 -0.348411 -0.241824 1.01445 0.728599 -0.385787 
1:3205807 1.51262 0.679831 0.680851 -0.330144 -0.174666 1.66069 1.76712 -0.213176 -0.319105 -0.103508 1.53982 1.17166 -0.0803906 -0.350328 0.925174 2.32192 -1.79436 -1.03718 -1.49802 0.695225 1.29879 1.00935 1.06627 -0.352648 -1.81461 -1.34651 -2.03521 -1.3627 0.519827 -0.802941 1.54048 0.0628756 1.38138 1.34259 2.67469 1.51175 -1.28095 -0.244668 -0.591451 -0.600436 -0.241554 2.52823 -0.431104 1.41551 1.70718 0.456305 0.24446 1.15419 1.42568 1.83513 -0.35646 0.250576 -0.0106083 0.0960195 -0.456624 -1.23107 
1:3206078 0.600578 0.158005 0.310131 -0.788032 -1.35815 1.70649 1.80853 0.385494 0.380529 -0.252088 0.555526 -0.029269 -0.718678 -0.435893 -0.104188 0.610327 -1.03333 -1.07365 -1.30614 -0.306196 0.963706 1.78752 0.364644 -0.459479 -1.70083 -1.34228 -1.53486 -1.11634 -0.630805 -1.79588 -0.866761 -0.731122 -0.451957 -0.664227 0.190492 0.659977 -0.446718 0.887198 -1.02681 0.0431368 -0.481216 1.87468 -0.530619 0.785785 1.14991 0.523065 -0.215789 -0.0466988 1.00611 1.59459 -0.83183 0.226916 -0.0478433 0.135984 0.0986207 1.12651 
1:3206761 -0.635291 -0.0251381 -0.643703 -0.210125 -0.769387 -0.31588 0.434982 1.1457 0.0384974 0.518837 -0.255784 -0.0631397 -0.275366 -0.26465 -0.604474 -0.255292 -0.8666 0.212683 -0.19441 -1.3534 -2.21473 0.361298 1.09331 0.69326 0.455976 0.0841788 0.367124 -0.513468 0.846901 1.50976 0.928129 0.578339 1.15416 1.40677 0.510836 0.596819 -0.0406174 0.707061 -1.18119 0.623305 1.29074 -0.888634 -1.38177 -0.395202 -0.432195 -1.17482 -0.222769 -0.0257938 -0.113835 -1.04156 -0.792423 0.259645 1.41806 1.2113 0.659177 0.590476 
1:3209803 -0.136298 -0.809955 1.64955 -0.201278 -0.783 0.840199 -0.987483 -1.62785 0.671762 -0.456158 0.178707 0.282213 1.94268 0.443019 0.419696 0.746283 2.68043 0.637901 1.89856 0.207281 2.10387 -0.571916 -0.974817 -0.672175 -0.634341 -0.139843 -0.026172 0.104506 -0.975337 -1.86006 -1.70624 -1.31073 -2.1773 -2.95652 -2.09466 -1.77778 -0.50541 0.0062826 -0.232196 0.244363 -1.13077 1.70529 -0.317428 1.11961 1.02021 1.52452 0.782252 0.149567 -0.150591 0.551607 1.24464 0.0123887 0.071113 0.934898 1.27025 0.290847 
1:3225751 0.785526 1.53217 0.297799 1.2126 0.579611 2.74589 1.36844 -0.589925 -1.09253 2.60091 1.28917 1.98681 0.596648 2.61921 1.9046 2.54911 -0.783155 0.104877 -0.232837 -1.15592 -0.269441 -0.452009 0.296727 -1.74878 1.42691 1.26506 0.52482 1.65714 -0.765074 -1.82953 -0.294466 -0.691136 -0.0560367 -0.0534059 1.33554 0.140047 1.1555 0.764148 -0.571722 1.63743 -0.181238 1.45134 1.54318 0.594844 0.508394 -0.144114 -0.023185 0.350243 -0.439712 -0.0657686 -1.82067 -0.240383 -0.438878 0.0144845 0.200555 -0.849898 
1:3226447 -0.153911 0.300663 -1.71323 -0.505184 0.00521927 0.0550617 1.61107 1.77347 -0.682203 0.595558 -0.310579 -0.672 -1.55546 0.0891713 -0.0410721 -0.512796 -3.45006 -1.13729 -2.51827 -0.935655 -2.05019 1.4494 0.817606 1.53513 -0.647575 -0.389662 -0.575861 -0.609365 1.13147 1.06728 1.32013 0.882546 1.88503 2.15257 1.60994 1.67057 -0.0704376 0.00909301 -0.46219 -0.032625 1.36028 -0.372145 0.256631 -1.38058 -0.994515 -1.60234 -0.502509 -0.319117 0.451019 0.484439 -1.28783 0.887347 0.577711 0.0713381 0.140376 0.342756 
1:3228791 0.336924 0.954432 -0.898517 0.21611 1.40971 0.215664 1.57962 1.62547 -0.791608 0.366781 0.201477 -0.156188 -1.83024 0.335651 0.324705 0.376471 -3.54133 -0.330787 -1.66573 -0.217477 -1.75273 1.75225 1.21758 1.72593 0.775709 0.683319 0.770829 0.081291 0.71056 0.775522 1.33234 1.03069 1.46499 1.98771 1.6212 1.59194 0.297965 0.459283 -0.757861 -0.330769 1.49458 -0.481238 0.0901172 -1.01741 -0.646907 -1.8896 -0.570981 -0.0535387 -0.345917 0.0952147 -2.14803 0.555068 0.339596 -0.537148 -0.796829 -0.16 
1:3234487 -0.636018 -2.05882 -0.178094 -1.43084 0.0298041 -0.264174 0.12059 -0.0428119 1.55376 -3.05361 -1.54337 -2.26919 -0.634935 -3.03598 -2.78753 -0.924819 -0.707617 -1.46913 -1.10962 3.17412 1.65504 -0.844121 0.111677 -0.149472 -1.73213 -0.994272 -0.895534 -1.18091 -1.10764 -0.243514 -0.383182 0.120852 -1.00763 -0.951743 -0.885891 0.227916 -2.14359 -1.53554 -0.229734 -1.42058 -0.57907 -1.3584 -1.5329 -0.408578 0.00745281 0.397059 -0.934436 -0.104112 0.10087 0.478864 0.780605 1.46154 -0.548201 -1.9531 -2.54121 -1.37945 
1:3236980 -0.136196 0.184168 -2.0008 0.164286 0.83141 -0.880034 -0.10531 0.125516 -1.46935 0.0742215 -0.390549 -0.571615 -0.837384 0.841979 0.433391 0.02986 -2.69064 -1.33965 -2.20046 -0.638998 -1.29233 0.989395 -0.323697 1.98843 -0.928909 -0.483766 -0.345235 0.394855 0.630999 1.00181 1.04601 1.88528 1.49704 1.66284 1.41817 1.92308 0.555478 -0.615916 0.932129 -1.2536 -0.716909 -0.166404 1.95979 -1.7574 -1.51206 -0.759323 0.330032 0.0945895 1.22264 2.06022 0.175114 -0.289669 -2.12555 -2.18823 -1.24102 -1.54587 
1:3245645 0.720967 -0.632519 2.06756 -0.371267 1.05669 0.200755 0.510227 0.318779 1.67738 -2.69222 -0.817325 -1.11372 -0.917578 -2.9898 -1.63301 -0.837976 1.04084 0.082912 0.894913 3.47038 1.88722 -0.517257 0.29258 -1.0371 -0.662434 -0.659996 -0.333785 -0.811207 -0.844311 -0.13819 -0.359989 -0.316545 -0.60696 -0.157561 0.101195 0.00103447 -1.78877 -0.537054 0.371589 -1.31531 -0.222967 -1.56341 -2.70022 0.579977 0.840316 0.713534 -1.19674 0.171391 -1.13122 -1.53439 0.279819 0.843323 0.229533 -0.592428 -2.06618 -0.982113 
1:3246781 0.203129 1.27997 -0.1985 0.700461 -0.438022 0.764034 0.61036 0.793439 -0.5759 2.61915 1.59044 1.60708 0.978845 2.24787 2.2159 0.0124507 0.238933 0.787284 0.247987 -2.46741 -1.18168 0.135206 -0.584829 -0.260032 0.789336 0.814363 0.343216 0.192892 0.711974 -0.832882 -0.466051 -1.22932 0.0517546 -0.459158 -0.426141 -0.94758 1.55025 0.583046 0.333424 1.74793 1.521 1.2472 1.26059 0.496417 -0.000837729 0.00523064 1.68194 0.00481711 -0.0208608 -0.0160103 -0.239489 -0.0438446 1.10572 1.92783 2.7065 2.00558 
1:3250533 1.32005 1.81281 0.4834 0.732063 0.972062 1.73628 3.14765 3.45971 0.382286 0.495088 0.479951 0.302562 0.176186 0.634686 0.841459 -0.515521 0.275656 -0.0410038 -0.0132475 -0.611988 0.0383005 -0.246316 0.620922 0.923412 -0.757235 -0.74344 -1.23813 -0.260766 -0.794313 -1.04336 -0.68841 -0.409143 -0.59217 -0.164071 0.705307 -0.177723 -0.393376 -0.247898 -0.800642 0.123385 1.00502 1.14716 -0.37986 -0.631143 -0.285103 -0.422483 -0.611483 -0.184324 0.782764 -0.889225 0.299213 -0.711653 0.657477 -0.111258 -0.250639 0.799792 
1:3253438 -0.654865 -1.56035 -0.495962 -0.616388 -0.049985 1.2316 0.25929 -0.576393 0.745755 -2.13873 -1.67285 -1.26056 0.373595 -0.91439 -2.32289 -0.685858 0.170732 -1.94877 -1.20414 1.19432 1.35148 -1.38994 -0.253225 -0.753805 -0.503757 -0.283505 -0.107889 -0.897248 -1.11828 -0.563383 -0.883196 0.166304 -1.48108 -1.74513 -1.28683 0.321336 -0.958453 -0.525773 -0.517676 0.398169 -1.23799 -1.11691 -0.729496 -0.38199 0.0215848 0.541574 -0.94732 -0.154822 0.610375 0.819034 0.607436 0.561713 -0.460819 -0.688033 -1.25304 -1.3159 
1:3256641 0.692678 1.60126 0.528718 0.673752 -0.0852128 -1.22211 -0.259178 0.52793 -0.77409 2.08883 1.69384 1.24064 -0.248274 0.80533 2.27285 0.653353 -0.128885 2.00485 1.26695 -1.15607 -1.40086 1.51108 0.434802 0.838612 0.604839 0.385021 0.272616 0.917633 1.36215 0.692241 1.11636 -0.00280925 1.48463 1.71146 1.33147 -0.228841 1.00533 0.547644 0.465889 -0.277291 1.33296 1.01888 0.638841 0.412178 0.0532806 -0.527365 0.900461 0.210787 -0.613649 -0.763551 -0.515485 -0.535146 0.557056 0.808714 1.34966 1.32344 
1:3256768 1.07398 1.3038 0.3128 0.918919 -0.310319 -0.312317 0.368544 0.683739 -0.417294 0.229349 0.280511 -0.360794 1.06859 0.826022 1.81714 0.799947 0.941286 -0.226949 -0.0414123 -0.846961 0.233333 1.43946 1.12211 1.21657 -2.45209 -1.91067 -2.60303 -0.918129 0.294197 -0.567643 0.918263 1.2597 1.10079 1.1486 1.7894 1.13908 -0.974018 -0.605242 -1.3578 -2.12599 -1.51096 1.76857 -0.533479 -0.38494 -0.219866 -0.299795 0.176187 0.430813 0.855455 1.25484 2.58715 -0.906231 -0.303806 -0.662995 -0.0845987 0.0876031 
1:3266479 0.378189 0.040897 1.65888 -0.682449 0.38322 -1.24625 -0.562677 1.11009 1.75351 -0.127947 -0.528128 -1.23219 0.00682239 -1.68834 -1.08669 -0.529768 1.87956 1.02222 1.71197 0.666667 0.184018 1.20947 1.17353 1.08545 -1.16827 -0.985797 -0.411921 -1.34381 0.990505 1.29582 0.807424 0.720069 -0.461991 -1.13595 -1.45114 -0.577133 -3.42731 -2.5912 -0.970842 -0.598864 0.232401 -0.24887 -1.69923 -0.181089 0.110796 -0.505888 -0.453443 -0.313708 -0.929726 -0.0726649 1.00817 -1.25249 -1.54357 -2.81955 -3.02 -0.802354 
1:3269952 -1.70473 -0.932184 -2.0135 1.02764 -0.238439 1.59968 1.05375 0.203136 -0.77801 0.0619245 0.0948619 0.742003 0.286703 0.627672 0.284074 -0.969629 -1.55639 -1.17094 -1.73212 -0.0769402 -0.181476 -0.354725 -0.805045 -1.30474 0.189155 0.701402 -0.219262 -0.545397 -1.26152 -2.24082 -1.25878 -1.83126 -0.165819 -0.555004 0.247338 -0.586112 1.19203 1.14362 -0.209015 1.8627 1.38415 0.336877 0.559346 0.289707 -0.28897 0.618473 1.308 -0.158735 1.14779 -0.01345 -1.36811 1.33181 0.3363 0.811048 1.20565 0.761853 
1:3272995 -0.218465 0.679708 -1.53213 0.217124 0.851211 0.115321 -1.01726 -0.879452 -1.5028 0.80164 -1.61926 -0.992502 -0.520513 2.08094 0.947015 1.61267 -1.31075 -0.44494 -0.454852 -0.404531 -1.17285 1.35173 -0.142004 0.915453 0.111127 -0.0118696 0.700567 1.40382 1.72365 1.57633 1.30636 1.46702 1.58333 1.34106 0.846211 1.05841 0.395034 -0.705571 0.15975 -1.12877 -0.453236 -0.409316 2.5491 -2.28278 -2.10603 -2.11558 -1.04464 -0.428341 -0.424261 1.50709 -0.976634 -0.67134 -1.60452 -2.1587 -1.70229 -1.41546 
1:3273008 0.0524114 0.0563569 -0.265203 -0.922682 -0.380682 0.526316 -0.22488 -0.156083 -0.0427782 0.15834 -0.230135 0.200348 0.33739 -0.228997 0.131128 1.61658 0.781731 -0.747184 -0.144271 -0.652902 0.798416 -0.211862 -0.791174 -1.44803 2.58363 2.51305 2.59053 0.584454 0.965392 0.00707963 0.0908104 -0.897521 -0.612112 -1.09798 -1.17054 -1.83697 -0.19465 -0.354314 -0.748443 1.06104 0.918571 -0.0910988 -0.422213 1.3786 1.13732 0.565432 0.243813 0.14614 -1.48746 0.379597 -0.402182 0.19904 1.29895 0.387664 -0.220916 0.334039 
1:3273100 -1.67658 -1.29736 -1.88965 0.762174 0.228961 0.840942 0.116572 0.15211 -1.05419 -0.00154361 -1.24936 -1.2267 -0.150046 0.655852 0.078137 -0.41994 -1.74687 -0.681687 -0.877258 1.26825 -0.38626 0.807635 -0.740382 0.203448 -0.24035 0.452802 0.292949 -0.554396 0.349849 -0.384997 0.0490402 -0.765673 0.621536 -0.139174 0.0583611 -0.503985 -1.46447 -1.4954 -0.34672 1.81761 1.48447 -0.108697 1.68105 -0.96161 -0.983364 -0.834543 0.572544 -0.0667819 1.10819 1.24297 -1.12438 1.12486 -1.21919 -1.94315 -1.5827 -0.829 
1:3274121 -1.9312 -1.5525 -1.70046 0.173087 0.563952 1.27866 -0.228265 -0.0928614 -0.720937 -0.116081 -1.91258 -1.7386 -0.0586462 0.832952 0.373329 -0.0303738 -1.51497 -0.72472 -0.685361 1.75705 0.365364 0.71553 -1.04425 -0.290382 -0.257978 0.591004 0.399449 -1.18883 0.828069 -0.579042 -0.253249 -0.997635 0.526523 -0.644399 -0.52006 -0.65813 -1.63018 -1.11801 -1.18179 2.13502 1.66864 -0.555556 1.47806 -0.378174 -0.468929 -0.500148 0.823681 0.418187 0.717461 1.44514 -1.03294 1.07043 -0.812634 -1.68091 -1.45405 -0.572909 
1:3278122 -1.94043 -1.01234 -2.13098 0.59287 0.0740784 0.973546 0.580569 0.463274 -0.714985 -0.561357 -0.447238 0.851245 0.0465341 0.730847 0.0884677 -1.15761 -0.399941 -1.62454 -1.39514 -0.353517 0.360526 -1.3495 -0.266404 -0.384358 -0.321793 0.0422667 -0.577658 -1.39296 -0.506081 -1.45661 -1.06129 -0.619892 0.0270865 -0.52842 0.0182143 -0.479415 1.24297 1.77997 -1.65023 0.931596 0.747187 0.0651023 -0.558349 0.426347 -0.557919 0.206019 1.82059 0.378245 1.18869 0.493527 0.379764 -0.00488589 -0.0160377 0.680915 1.18421 0.716757 
1:3291317 -0.783767 -1.51374 0.356489 -0.801958 -0.632265 -2.49414 -1.64974 -0.679496 -0.195398 -0.796748 -0.588596 -0.684424 -0.796587 -0.868421 -0.185096 1.67843 0.247174 1.66433 1.69372 1.51534 0.732089 -0.000357288 -0.127513 0.930272 0.640189 1.1626 1.5887 0.0138811 2.02834 1.95133 1.43443 -0.135001 0.551228 -0.0273003 -0.7321 -0.955403 -3.24058 -2.44765 -0.772903 0.111262 0.871021 0.294551 0.045277 0.766577 1.11479 -0.0175155 0.288705 0.762216 -0.0429934 -0.245327 0.390406 0.570113 -0.320924 -1.58954 -1.88112 -1.38591 
1:3294690 2.05072 0.879608 2.27629 -1.33436 -0.106591 -0.811393 0.358989 1.13626 1.41596 -0.502936 1.12197 0.553002 -0.332724 -1.27367 -0.606439 0.458959 1.46886 1.15115 1.11631 -0.0838583 0.757956 0.286234 -0.331832 -0.340676 1.31836 0.571702 1.12898 0.968067 0.516086 0.995403 0.0475782 -0.331026 -1.21673 -0.491871 -1.15567 -0.814658 -0.794101 -0.79375 1.19909 -0.264929 -0.347254 -0.0181447 -0.906095 1.17241 1.77243 1.83928 -0.746458 -0.284755 -0.0237593 -0.760304 0.95614 0.237372 1.09509 0.54959 0.0548831 0.140722 
1:3296387 2.05072 0.879608 2.27629 -1.33436 -0.106591 -0.811393 0.358989 1.13626 1.41596 -0.502936 1.12197 0.553002 -0.332724 -1.27367 -0.606439 0.458959 1.46886 1.15115 1.11631 -0.0838583 0.757956 0.286234 -0.331832 -0.340676 1.31836 0.571702 1.12898 0.968067 0.516086 0.995403 0.0475782 -0.331026 -1.21673 -0.491871 -1.15567 -0.814658 -0.794101 -0.79375 1.19909 -0.264929 -0.347254 -0.0181447 -0.906095 1.17241 1.77243 1.83928 -0.746458 -0.284755 -0.0237593 -0.760304 0.95614 0.237372 1.09509 0.54959 0.0548831 0.140722 
1:3304188 -0.290734 -0.934796 0.326708 -1.17878 -0.165048 0.320584 0.0167754 -0.0266422 0.81064 -0.668274 -0.419395 -0.592799 -2.15622 -0.914262 0.936998 -0.498946 0.982443 0.430721 0.851233 0.920962 1.39926 -0.137278 -0.430249 0.618029 -0.787558 -0.754508 -0.135627 -1.03332 0.595118 0.826605 -1.34519 -0.171188 0.173786 -0.121905 -1.17015 -0.888598 0.0188547 0.240237 0.843461 -1.31965 1.46579 -0.182906 -1.09199 -1.40038 -1.17388 -0.0821945 -0.444173 -0.0414097 1.25078 -0.150193 0.486012 -1.44418 0.0322338 0.901852 0.829452 1.0523 
1:3311258 0.689037 0.440875 0.771341 -0.783333 1.50061 -0.0202068 0.941998 1.85221 2.53295 -0.307704 0.554694 -0.208872 -0.989166 -1.6973 -1.6505 -1.1644 -0.025129 0.15268 0.761684 -0.032494 -0.449472 -0.0516871 0.108736 1.51177 0.468184 -0.301269 0.648464 1.34398 -1.62603 0.0780528 -0.361408 -0.0434334 -1.0709 -0.149217 -0.721307 -0.945001 -0.749916 -0.538349 -0.235521 0.134779 1.10463 0.429128 -0.726113 -0.420066 0.593123 1.36768 -0.797411 0.409754 1.19413 0.450715 0.288326 0.684138 0.0586847 -0.948223 -0.883368 0.12998 
1:3311369 0.871365 1.70846 -0.393527 1.16261 0.514793 0.753456 0.76738 -0.160014 -0.715239 0.951799 1.44884 1.36399 0.703009 -1.2164 1.02568 0.229905 0.419304 0.364769 0.291454 -0.149106 -1.2869 -2.77574 0.166253 -0.275686 1.28174 0.985735 0.435061 2.36097 0.20108 -1.22196 0.220559 -0.20369 0.0608149 -0.603097 0.668961 -0.00170317 2.24082 0.301001 3.28641 -1.41135 -1.50125 -2.6174 -0.949716 -0.683411 -1.22607 -0.62207 -1.1933 -2.11295 -0.740767 -0.176274 -0.0858933 -0.715681 -0.306756 -0.0234714 -0.8125 0.197988 
1:3314910 -0.347745 0.39484 1.88625 -1.21878 1.01488 -0.161531 -0.713793 0.483696 1.05494 0.159133 -0.210394 -0.307441 1.81762 -0.439092 0.285375 0.194426 1.38639 2.45499 2.94032 0.403781 1.46365 2.99557 0.0402217 0.90564 -0.867882 -1.30304 -0.912874 -0.411226 -0.193992 0.736458 0.0211575 -0.182122 0.640526 1.53783 0.538129 0.278856 0.363503 2.07096 -2.8322 0.156895 1.16882 2.06656 1.13169 0.644094 0.92301 -0.512016 1.07714 0.698875 0.18368 0.408511 -0.509076 0.33459 -0.19871 -0.725844 -0.773649 -0.15693 
1:3315548 -0.560202 -0.340741 1.2088 -1.19255 0.762937 -0.407713 -1.22993 -0.208525 1.39088 -0.0173186 -1.16861 -1.30443 0.717458 -0.440421 -0.438795 -0.279055 1.18119 1.93793 2.80446 1.2527 1.90916 2.90704 -0.28087 0.468714 -0.458287 -0.334818 -0.209665 -0.0549386 0.614025 0.981571 0.320362 0.0599843 1.38254 1.77333 0.774003 0.426913 0.0162892 1.29325 -2.45549 0.373922 1.24935 1.64006 1.46841 1.22575 1.275 -0.618281 1.80565 1.3074 -0.187128 0.614074 -0.76954 -0.151773 -0.275322 -0.689731 -0.758261 -0.630318 
1:3321905 -0.398551 0.841674 -0.4819 0.452615 -1.52246 1.33896 -0.11684 -1.27216 -1.52443 1.69295 -0.809007 0.506342 1.5293 1.40496 1.10195 0.0294208 -0.0766472 -0.819807 -1.07627 -0.0557662 1.16563 0.323858 -0.338061 -1.12027 0.435693 0.788166 0.664032 -0.348603 -0.676993 -2.20824 -1.44149 -1.46481 -0.88629 -1.9548 -1.15221 -0.0880784 1.4223 1.95768 -0.870138 0.974676 -0.550549 0.243486 0.879544 -0.396416 -0.900323 -1.61136 -0.17841 -1.32154 -1.0345 0.901182 -0.741375 -1.57369 -0.555856 1.32051 1.86516 0.55541 
1:3324401 1.56497 0.10236 -1.0669 0.900513 -1.34126 -0.207317 -0.593525 -0.270578 0.00351206 -1.9517 -0.0606671 -0.658811 -2.59664 0.601553 -1.77959 -1.35888 -1.15484 -1.43908 -1.72498 -0.146805 0.316545 0.776826 -1.16672 0.16543 0.421543 -0.0928805 0.154789 0.0136524 0.556046 -0.387845 -0.276541 0.23044 0.208835 -0.394486 -0.0179028 0.470643 -0.805853 -0.622147 0.362796 0.545592 -1.05848 -1.11366 0.466478 0.800759 0.742916 0.526591 -0.515783 -0.014045 2.31856 1.27479 1.38851 -0.318626 0.42184 1.13878 1.38877 1.11966 
1:3328540 -1.67734 -1.14036 1.34782 -1.02384 1.47487 -0.681265 0.121162 0.48884 0.555092 0.340674 0.0761097 -0.121524 2.27638 -1.26416 0.857672 1.56766 1.24923 1.29506 1.80519 0.367358 -0.781951 -0.559638 1.06276 0.249532 -0.784816 -0.0745132 -0.518281 -0.284177 -0.0171361 1.15854 1.0602 0.360429 0.316574 1.02749 0.508075 -0.150604 -0.0531869 -0.356058 -0.482748 -0.781624 1.08913 1.21333 -0.483027 -0.0578313 0.0969006 0.445058 1.08871 0.785486 -1.77498 -1.20804 -0.640864 1.17442 0.129375 -1.3196 -1.85835 -1.12477 
1:3332437 0.965071 0.6366 -1.07858 1.37839 -0.866748 0.634618 -0.351055 -0.317401 -0.583777 -0.481806 -1.20641 -1.38974 -2.10301 1.27462 -0.81922 -1.29019 -1.04135 -0.94958 -1.38363 0.0766482 -0.229711 0.659102 -0.408121 -0.550964 0.664319 0.349753 0.32367 0.193821 0.509272 -0.979179 -1.21524 -0.494305 0.363922 -0.622061 -0.0518632 0.66132 -0.164226 -0.597289 0.62274 1.44244 -0.84682 -1.35864 0.303287 -0.700807 -1.03969 -1.37124 -1.35988 -1.04545 0.818657 0.288995 -0.253676 -1.87977 -0.983392 0.403444 0.895261 0.192361 
1:3336545 -1.06669 -0.906198 1.97237 -0.934987 0.264027 -0.590162 -1.2863 -0.340596 0.939904 -1.13022 -0.67859 -0.705209 1.34933 -1.60013 -0.474138 0.529743 1.82556 1.70167 2.27818 0.259407 1.51254 1.62541 0.44152 0.152185 -1.11463 -1.44419 -1.61498 -1.01473 -1.09576 -0.487306 -0.0340591 0.333758 0.691859 1.56101 1.3117 1.20302 0.784518 2.24638 -2.95747 -0.466344 -0.0511752 2.54105 -0.692157 1.54825 1.66667 0.618513 1.04003 0.963613 0.0232172 1.19304 0.5541 0.303735 0.55681 0.902279 0.217581 -0.165868 
1:3345319 -0.18984 0.182043 -0.995241 -0.175687 -0.0641603 0.319814 0.789659 0.189552 -0.418039 0.57678 -0.216613 -0.0479587 0.381062 0.407038 0.0219988 -0.260487 0.0565829 0.678841 0.739661 1.12236 -0.244847 -1.09379 -0.259731 -0.756226 0.508217 0.929528 0.545032 0.947139 0.321042 0.448082 0.872471 -0.565796 1.49086 0.962296 0.803861 -0.203655 0.0330752 -0.374843 1.09933 -0.17864 0.681246 -1.2894 0.882407 -2.53261 -2.54893 -1.75451 -1.39085 -2.18746 -1.37711 -0.326819 -2.06222 0.272312 -1.04991 -2.09813 -2.01382 -0.877289 
1:3346205 0.0406641 0.680574 -0.309546 0.0254156 0.378352 -0.0260571 0.924115 0.355556 -1.15188 0.593787 0.956122 0.964364 1.39013 -0.1638 0.890494 0.80269 0.343037 1.62827 1.12246 0.214603 -0.487671 -0.766837 0.0486635 -0.317436 0.118857 0.477569 0.144082 0.130592 -0.229178 0.209131 0.544491 -0.533962 1.01302 0.727385 0.606517 -0.0390977 -0.384268 -0.472734 0.97346 -0.426277 0.295752 -0.102289 0.49046 -2.67225 -2.83235 -1.57246 -1.45436 -2.43603 -1.61271 -0.847992 -2.35197 0.688696 -0.966913 -2.06736 -2.08098 -1.31927 
1:3354721 -0.661793 -0.6686 -1.2585 0.461538 -0.197769 0.00307256 1.18247 1.0352 -0.535077 0.677749 -0.732551 -1.45678 -1.03192 1.41115 0.0399335 -0.80118 -1.46252 -1.09752 -1.23356 -0.258936 -1.97829 -0.20423 0.791859 0.315201 -0.683503 0.400565 -0.366219 -0.21322 1.6726 1.76918 2.36922 0.0281111 1.09492 0.699155 1.15354 -0.202606 -1.39708 -2.01265 0.529032 0.565013 1.194 -1.031 -0.377775 -2.54782 -2.21823 -0.946609 -1.45501 -0.920186 -1.17521 -1.46004 -0.490357 0.153054 -0.688789 -1.94589 -0.582541 -1.0511 
1:3354796 -1.92507 -2.27948 -0.987531 -1.30156 -0.963504 -0.174761 -0.595568 -0.715743 -0.0727273 -0.190856 -0.900294 -0.792857 0.49937 1.35198 -0.1327 0.345051 -2.25588 -0.775513 -1.26212 -1.0191 0.154923 1.06366 0.121996 -0.0120901 -0.0378727 0.0771053 0.18433 -0.841322 -0.434312 1.1313 0.966035 0.0679153 -0.676572 0.154784 0.115512 -0.0509784 0.305229 0.97014 -1.83719 1.03333 1.78021 1.48743 0.734218 0.730351 0.969264 0.391339 1.15488 1.87702 -0.958354 -0.525869 0.481304 1.47612 1.15998 1.20335 2.09699 0.185446 
1:3354837 -0.951833 -0.697571 1.668 -1.87246 0.9368 -0.531888 -1.43024 -0.370934 1.42247 -0.568775 -0.478116 -0.76477 1.82738 -1.57452 -0.643606 0.893006 0.659943 2.13564 2.08137 -0.0164195 1.16733 1.54591 0.576235 -0.267252 -0.544504 -1.98244 -1.37346 -0.618069 -2.37243 -0.360528 -0.986057 0.37497 -0.541066 1.03409 0.353803 1.18827 0.996141 2.25723 -2.78285 0.131873 0.212589 2.14497 -0.716692 1.87342 2.16945 0.627813 1.01881 1.76166 -0.246572 0.344216 0.161007 0.68388 0.647181 1.11418 0.17949 0.164911 
1:3360272 0.993015 0.863183 -0.531305 1.11966 -0.091514 0.92879 1.36086 0.528251 -0.500671 0.405305 -0.938389 -0.333227 -2.58698 1.75964 0.383367 -1.36444 -0.840319 -2.35651 -2.22315 0.666379 0.0322395 0.312523 -0.491785 0.488176 -0.783546 0.39211 0.16836 -0.635196 1.74483 -0.17894 -0.418399 -0.316392 0.178024 -1.10369 -0.764325 -0.50827 -0.692621 -1.34068 1.25215 0.0821489 -0.32884 -1.20692 0.775471 -0.679267 -0.706995 0.200139 -0.0918507 -0.168161 1.10497 0.677438 0.438052 -1.39632 -0.35379 -0.208853 0.84701 0.590894 
1:3373455 0.104091 -0.218828 0.265159 -0.179028 -0.12157 -1.2606 -1.39747 -0.905735 0.450684 -0.529633 -0.303199 -0.887363 1.31872 -2.21306 -0.910553 0.63825 1.71966 1.15275 1.96629 0.0159563 -0.112215 0.250222 -0.352889 -0.489869 0.769641 0.00819277 -0.189967 1.18644 -0.073225 -0.045809 0.642224 0.833083 1.35618 1.6554 1.67739 1.15154 0.645374 0.524833 -0.289747 -0.724308 -0.426044 0.344419 -0.609063 1.12336 1.00567 0.0958021 0.11418 -0.132107 0.113552 0.411499 -0.109531 -0.174318 -0.616056 -0.607716 -1.74657 -1.249 
1:3383579 -0.0938043 0.0614863 1.22511 -0.967622 1.72727 -0.372912 -0.403026 0.242475 1.26857 0.531156 -1.71688 -2.69064 1.37297 -2.0339 -0.447317 0.465065 1.11495 0.185773 1.07449 1.24864 0.517349 1.25483 0.00319038 -0.473262 -1.0582 -0.69657 -0.718041 -0.465131 -0.0783951 0.423734 -0.037429 0.925969 0.677284 1.15028 0.282381 0.719444 -0.648057 -1.41157 -1.21649 -0.228816 0.862781 1.28088 0.438231 0.721511 0.818857 0.234941 1.11837 1.01515 -0.575091 0.114081 -0.814376 -0.230919 -0.175182 -0.505382 -1.50101 -0.885684 
1:3384655 -0.715524 -0.394111 -0.981107 0.0332754 0.213947 -0.421648 0.966975 0.554581 -0.500967 1.71306 0.893157 -0.273351 2.30762 -0.648415 0.544913 1.18156 -0.67918 -0.229379 -0.404263 -0.905996 -1.56766 -1.06204 0.495206 -0.0824007 0.486158 1.46595 0.877311 0.889683 0.647412 1.67161 2.08967 0.0320103 0.155859 0.466472 0.220357 -1.32903 -0.892894 -2.71112 0.809008 0.475424 1.43571 0.487215 0.684956 -1.42857 -1.46008 -0.479143 0.114051 -0.450236 -1.74877 -1.69654 -0.790573 1.64064 0.510322 -1.10904 -1.05797 -1.40708 
1:3389472 -0.813156 -0.0860309 -0.129372 -0.520374 0.795359 0.545027 1.1872 1.18729 0.0290076 1.41508 -0.365133 -1.19522 1.33793 -0.1002 0.445666 0.385786 -0.962451 -1.06032 -1.24326 0.519291 -0.337114 -0.245598 0.443322 0.141033 -0.953497 0.415028 0.110265 -0.46685 -0.10093 0.748593 0.430295 -0.221863 -0.472868 -0.292831 -1.04748 -1.1244 -1.04583 -2.30397 -0.351935 0.713901 1.38105 0.47613 1.14897 -1.40054 -1.30906 -0.535156 0.45397 -0.28063 -1.19857 -0.496143 -0.650897 0.854321 0.476589 -0.589693 -0.321279 0.0368671 
1:3390189 0.437775 0.418107 -0.963081 1.63551 -0.569814 0.176447 1.03927 0.426026 -1.52795 0.88995 0.64051 0.706869 -1.445 1.73345 1.42222 -1.14384 -0.668728 -2.06639 -1.96096 0.211144 -1.10161 -1.57304 -0.257832 0.255254 0.0202843 1.47187 0.987437 0.50196 2.97656 0.885258 1.8063 -0.255918 1.20376 -0.377408 0.314991 -1.20834 -1.37085 -1.71393 2.01929 -0.403595 -0.166215 -1.8744 0.849069 -1.43902 -1.78612 -0.838303 -0.962679 -1.62768 0.496857 -0.547746 -0.337278 -0.447631 -0.564214 -0.948425 0.514563 -0.0872773 
1:3390270 0.00146463 0.263972 -0.0748976 0.0202614 -0.0340139 1.03089 1.33885 1.14483 -0.536174 0.599605 -0.12253 0.462955 -1.54163 2.50411 0.786082 -1.0835 -1.99509 -1.7305 -2.50624 0.110906 0.274212 -0.146049 0.0838004 0.466165 -1.2255 -0.389435 -0.308977 -1.2062 0.34201 0.0826272 -0.176895 -1.01698 -0.905612 -1.4766 -1.49382 -1.28404 -0.597726 0.0724753 -0.397687 1.02421 0.590237 -0.684845 1.13846 -1.3225 -1.20488 -0.700383 -0.330419 -0.229636 0.0399122 -0.37142 -0.0188399 0.244774 0.700558 0.670083 2.05196 1.84464 
1:3390359 0.213024 -0.126494 0.956517 -0.745675 0.738852 -0.4844 -1.40945 -0.804213 1.27504 -0.753287 -0.945488 -1.48146 0.240175 -2.36616 -1.14907 0.598765 1.59532 1.10268 1.9611 0.713862 0.750208 1.28084 -0.205896 -0.478723 0.249287 -0.61713 -0.464138 0.0482689 -0.793864 -0.486923 -1.12416 1.05648 0.443104 1.09595 0.675183 1.79646 0.63276 0.278355 -0.375642 -0.963721 -0.831132 0.921395 -1.16649 1.89588 1.81506 1.19852 0.962253 1.08064 0.649788 0.887884 0.181209 -0.999461 -0.686177 -0.168755 -1.63601 -1.20913 
1:3397703 -1.06818 -1.28079 -0.71148 -0.937547 0.330705 0.0733131 0.718811 0.850006 -0.202511 0.0876567 -1.14244 -1.6254 -0.116938 -0.337037 -0.46406 -0.0192634 -0.474283 -2.15047 -1.69158 1.49196 0.321859 -0.193463 -0.0141778 -0.454659 -0.83399 1.03529 0.44556 -0.746277 2.17827 1.92422 1.43008 0.539194 1.42398 1.2533 0.262118 -0.155111 -1.17519 -2.52754 0.416431 0.421004 0.66077 0.383923 1.5312 -0.587522 -0.69782 0.207295 1.06224 0.0469791 -0.503576 -0.224824 -0.541607 0.878343 0.099273 -0.761843 -0.486212 -0.448925 
1:3398222 -0.783504 -0.353204 -0.0466537 -0.529098 0.813831 -0.565637 -0.265421 -0.0738228 0.611022 0.690154 -0.209233 -1.64018 3.01727 -2.75691 -0.430998 1.56966 1.14912 0.830454 1.44856 0.3677 -0.599747 -0.0846462 0.321076 -0.329206 0.437308 0.85388 0.46175 0.97656 -0.468704 0.581389 0.600273 0.949839 0.544641 1.31647 0.629042 0.34885 -0.247558 -2.23155 0.108496 -0.444595 0.685675 1.19486 -0.143628 0.0388255 0.0147628 0.21396 0.758601 -0.0421519 -1.24732 -0.0727273 -0.746871 0.52 -0.350628 -1.33798 -2.57442 -2.03857 
1:3399180 -1.12629 -0.987273 -0.452005 -1.10977 0.279414 0.135187 0.789809 0.728934 -0.217945 0.341972 -0.819235 -1.46604 0.976351 0.12933 -0.300377 0.798865 -1.38755 -1.45634 -1.9679 1.07764 -0.0328502 -0.0575391 0.31947 -0.320171 -1.15885 0.578205 0.0861144 -0.755521 1.35238 1.30441 0.646926 0.245628 0.455357 0.146811 -0.718542 -0.51155 -0.838872 -1.93237 -0.200687 0.495278 0.173744 0.65855 1.46596 -0.673678 -0.66722 0.104657 0.712409 -0.0403469 -0.275186 -0.502887 -1.11885 1.28904 0.0882915 -0.949448 -0.745625 -0.412057 
1:3399838 1.49637 1.54416 1.01088 1.50619 0.0373032 0.614866 0.212008 -0.00441095 -0.115284 0.328874 0.56366 1.01242 -2.63105 1.70299 1.1248 -1.43358 -0.458444 -0.219996 -0.527095 -0.365861 -0.191948 0.135503 -0.229034 0.348948 -0.105601 -0.703744 -0.313426 -0.0824673 -0.121357 -1.55132 -1.0867 -0.633654 -0.904243 -1.8499 -0.75291 -0.244721 -0.100496 1.38473 0.607003 -0.54269 -1.05535 -1.8059 -0.645166 -0.0174485 -0.10904 -0.36899 -1.16059 -0.44736 1.4538 0.314004 0.672933 -1.58281 -0.182045 0.734855 1.4892 1.32861 
1:3410634 -2.56461 -1.94222 0.80144 -0.300291 -0.306897 -0.275895 -2.01499 -1.24675 1.5449 -0.639686 -0.0665302 2.06466 0.69509 1.00984 0.232219 -0.102025 1.38799 1.91031 2.61549 -0.0514294 0.0130652 1.01849 0.764955 1.03932 1.07376 0.581306 0.358162 0.311584 -0.440863 -0.300704 -0.198403 -1.54004 -0.133454 -0.251128 -0.438841 -0.47482 -0.900357 0.124529 -0.0165246 2.06427 0.48746 1.62075 0.434838 -0.32136 -0.00683812 0.808298 0.161762 -0.463495 1.07497 -0.114247 0.87541 0.728991 0.951956 0.329885 -0.370191 -0.298565 
1:3410899 0.358237 0.179954 1.03159 -0.341838 0.508838 0.717852 -0.0266989 0.49118 0.887856 -0.217703 0.68259 0.430639 1.91809 0.717317 0.0567592 0.477535 2.12051 2.76058 3.2854 0.465627 0.693357 -1.42278 -0.176237 0.179842 0.818976 1.16262 0.695781 1.71591 -0.772904 -0.0531016 -0.0137724 -1.32648 -0.6 -0.39843 -0.291765 -1.13027 0.032135 -0.783681 1.46091 1.92152 0.453741 -0.50611 0.16206 -0.340265 -0.264868 0.149324 -0.457956 -0.822399 -1.21272 -1.28367 -0.300177 0.109744 -0.227168 -0.717835 -1.27199 -1.14286 
1:3414516 -0.132994 -0.118545 -2.0184 0.529985 -0.893461 0.205192 0.893149 -0.407902 -2.85626 0.647915 -1.25931 -0.101594 -1.13639 1.93028 0.120602 0.302156 -2.01298 -3.63933 -4.40987 -0.341616 -0.637379 -0.510387 -0.187462 -1.69606 -0.640789 0.536874 0.101152 -0.620695 0.523671 0.0502129 0.258879 0.445297 0.945163 0.435632 0.506224 0.194814 0.787725 1.43322 -1.18477 -1.21186 -0.442618 0.0686283 0.269463 0.131683 -0.0749292 0.800611 1.05023 1.20423 0.134728 0.725799 -0.0655652 0.489009 -0.909786 0.327852 1.21293 -0.73245 
1:3414575 0.32735 0.152408 -0.0602991 -0.971601 -0.147671 -0.304709 0.0390342 -0.419656 0.180914 0.00206234 0.0802251 1.92878 -0.584356 -1.18896 0.167147 -0.749684 0.306481 0.431478 0.325375 1.48487 0.0470301 0.750723 0.461214 0.46555 0.790912 -0.0524106 0.201118 -1.28448 0.5804 0.273973 -0.261614 1.26951 0.944753 0.65814 0.280317 1.53265 1.06893 1.89887 1.01399 -2.19095 -1.96654 -0.221717 -0.315728 -0.392304 -0.229343 -0.570421 -1.65451 -0.640274 1.58239 -0.753469 -0.868056 -1.00048 -0.995205 0.446161 0.943576 1.55494 
1:3420751 -1.08256 -0.493805 -0.431466 -0.097146 0.268942 -1.01312 0.493526 0.462693 0.843293 0.399011 1.64899 1.09488 -1.13144 -0.7109 -1.07111 -0.181003 1.6843 -0.364463 0.514743 -0.566043 0.0490572 0.608317 1.99546 1.84786 -0.528923 -0.00500363 0.0528088 0.867479 0.924239 1.49435 1.39038 0.0586806 0.897067 1.41057 0.790889 -0.00364713 0.0592922 0.440797 0.84589 -0.144793 -1.10472 1.58686 -0.280456 -1.27628 -1.05438 -0.877367 -1.01011 -1.64741 1.31689 0.549485 0.652007 0.136342 0.852959 0.108865 0.466893 0.45711 
1:3420990 0.634121 0.0505442 0.43765 -0.939837 -0.802242 -0.344611 -0.428898 -0.944498 -0.0465429 0.0844515 -0.18481 0.985374 -0.618979 -0.940785 0.205625 -0.637849 -0.139929 0.413517 0.0533429 1.34137 0.684211 0.337397 -0.106168 0.273511 0.658262 -0.00508281 -0.155559 -1.57423 1.20162 0.660967 0.635911 1.63112 1.59265 1.14007 1.10672 1.7978 0.442013 1.42008 0.499642 -1.2467 -1.16184 -0.639464 0.199537 -1.65293 -1.20137 -0.875208 -2.73146 -1.34146 1.04281 -1.00404 -1.12071 -1.4699 -0.724162 0.573228 0.993151 0.799361 
1:3422361 -0.136431 -0.191499 -1.54175 -0.757308 -1.24004 -0.408814 0.41538 -0.928515 -1.71594 0.921583 -0.873349 1.26839 -2.20936 0.192457 -0.414138 -0.554693 -1.03355 -2.68626 -3.20412 0.384269 -0.0970455 -0.0891667 0.453947 -0.10458 -0.0746785 0.390401 -0.236137 -1.41622 1.61897 0.942302 1.12279 1.92871 2.42232 1.85825 1.76289 1.75692 1.10642 2.56109 0.0769209 -2.38614 -1.67929 0.0578207 0.348971 -1.35677 -1.21547 -0.231405 -1.49711 -0.721029 1.87149 0.151737 -0.601407 -0.757771 -1.05395 0.777158 1.86352 0.505144 
1:3431206 -0.148635 0.0774559 0.0258089 1.31429 0.638875 0.586141 0.119692 0.480612 -0.383761 -0.29576 -0.266721 -1.60706 1.44495 1.34458 0.521473 0.825921 -0.652302 -0.0149278 -0.10552 -0.888596 -0.581081 -0.374177 -0.712166 -1.21851 -0.587863 -0.125811 0.110145 0.871078 -1.4225 -1.04411 -1.08314 -1.68376 -1.79868 -1.57567 -1.39469 -1.65468 -0.615277 -1.57621 -1.11176 1.57306 1.4213 -0.00956721 -0.261827 1.66561 1.29208 1.07995 2.64189 1.75099 -1.92975 0.409037 0.610625 1.21504 0.351077 -0.548851 -0.987176 -1.10349 
1:3439692 -0.353897 -0.83296 -2.54053 -1.3074 -1.08794 0.117279 0.550584 -0.654524 -1.18036 -0.645952 -0.510569 1.68396 -2.12958 -0.455327 -0.436129 -1.15849 -1.3499 -3.29308 -3.91211 0.997689 0.391368 -0.411861 0.260924 0.134549 -0.0584267 -0.0560117 -0.313742 -1.53009 1.0297 0.873836 0.512913 2.07334 1.4657 1.28072 0.792469 1.23942 1.23696 2.17655 0.310939 -2.85419 -1.56342 -0.488306 -0.377205 -0.314521 -0.580017 0.0116804 -0.329396 -0.152956 2.10534 -0.629052 -0.0314047 -0.48193 -0.990991 0.934476 1.83002 1.32179 
1:3451521 0.333209 -0.443519 -1.25327 -1.07168 -0.772759 -0.575416 -0.141283 -0.682932 -0.470913 -1.42904 -0.027727 1.41041 -0.615079 -1.47599 0.299188 -1.22268 -0.477146 -0.100509 -0.661884 1.5769 0.454755 0.18227 0.22303 0.415191 0.6913 -0.315444 0.071455 -1.4194 0.417484 0.830284 -0.22365 1.68517 0.762423 0.833963 0.115854 1.30544 0.861611 1.4284 0.742561 -2.11371 -1.36027 -0.86277 -0.381483 -0.63121 -0.630548 -0.820679 -1.54959 -0.785337 0.985133 -1.88962 -0.882392 -0.936055 -0.787637 0.403517 0.863474 1.46513 
1:3453089 -0.327143 -0.250931 -0.439547 -2.31376 0.144276 0.429034 -0.11483 0.216714 1.6519 0.10736 1.24549 1.57003 -1.76421 -0.834157 -1.96939 -0.788017 0.0454545 -1.88725 -1.91277 -0.554761 0.206809 0.018761 -0.0435574 1.93026 -0.341637 -0.569082 -0.0712376 -0.215622 -0.689105 -0.277288 -0.559821 -0.060588 -1.5467 -0.999878 -1.10476 -0.0400602 0.564178 0.707894 1.18423 -0.843416 -0.591664 1.26732 0.50862 0.786411 0.659542 0.491171 0.59542 -0.147692 3.17715 1.51222 1.97451 -0.0419743 0.808585 0.703222 0.407742 0.737049 
1:3461448 -0.536007 -0.125342 -2.10329 0.589142 -0.745236 -0.0600393 0.854384 -0.464785 -2.73093 1.02287 -1.16722 0.190071 -1.62184 1.44807 0.300242 0.471027 -2.05113 -3.37793 -4.15831 -0.710302 -1.03755 -0.799047 0.389238 -1.06649 -0.478848 0.75316 0.040079 -0.63198 0.254064 0.209434 0.983437 1.06682 0.970613 0.661056 1.04695 0.445353 0.952247 1.43996 -0.927033 -1.43918 0.0580952 -0.00945182 0.0102007 0.372685 0.0511396 0.539509 1.3436 1.57882 -0.0616195 0.203319 0.337747 0.794567 -0.819811 0.727139 1.56506 -0.500406 
1:3469418 0.275325 -0.530842 -0.942759 -1.47681 -1.06399 -0.82526 -0.354892 -1.00833 -0.278667 -0.923792 0.484095 0.894573 -1.31518 -1.58803 0.0129021 -1.40598 -0.95318 -0.868363 -1.62957 0.767691 0.685361 0.251473 -0.70785 1.32931 0.000492394 -0.673114 -0.0740588 -1.48813 0.692916 0.869821 0.280549 1.1766 0.8256 0.961737 0.359123 0.99117 0.967353 1.79957 0.694124 -1.53014 -0.658262 -0.164704 1.15492 -1.43471 -1.28571 -1.66667 -2.4222 -1.9614 1.52271 -1.3487 -0.48103 -1.39638 -0.346937 0.270326 0.886357 1.10721 
1:3480553 0.123387 0.479855 2.31927 0.836337 1.18262 0.460182 -0.507133 1.03596 1.96772 0.100247 -0.00447336 -1.33311 2.18728 0.157239 -0.135633 0.436592 2.18003 2.76203 3.95581 -0.106672 -0.146464 0.548711 0.408033 -0.509295 0.0544249 -0.262172 -0.00579447 1.5939 -0.748381 -0.926523 -1.05448 -2.54322 -1.1227 -1.04628 -0.992989 -1.52806 -1.5688 -2.44925 -0.0972412 2.30048 1.10357 0.109926 -0.918705 0.801938 0.997297 1.03346 0.946144 0.352897 -1.45625 0.717727 0.23035 0.374033 0.83489 -0.908568 -2.23733 -0.982679 
1:3494073 -0.222249 0.0703192 1.45055 0.130948 0.556986 1.58262 0.422778 1.41894 1.2766 0.813226 -1.669 -2.28489 -0.0621468 0.959924 -1.2168 0.598107 0.743315 -0.0521763 0.65625 -0.732283 0.0487832 -0.11666 -0.357736 -1.15061 0.263934 0.516775 -0.0992678 1.46721 -0.304756 -0.669463 -0.0190052 -0.695942 -0.228394 -0.427291 0.123025 -0.511329 -1.00324 -1.80546 -0.889225 2.1501 1.47687 0.237261 -0.131324 0.371414 0.224819 1.28626 1.37979 -0.00378378 0.343624 2.34392 0.588877 1.29417 1.15639 0.494267 -0.392317 -1.20247 
1:3494729 -0.583501 -0.211057 -0.0206759 0.984048 -0.185228 -0.213421 -0.414857 -0.0206299 -0.0207555 -0.0563281 -1.28103 -1.40385 1.42865 0.270497 0.0961096 0.709091 1.02301 1.11604 1.8652 -0.299134 0.237448 -1.34409 0.448872 -0.0330673 -0.599798 0.00354354 -1.11448 0.258047 2.46047 1.17769 2.30952 1.11381 2.64862 1.81245 2.14689 0.857715 -0.603659 -1.28178 -0.811178 1.00875 -1.40046 -1.23145 -2.12304 -1.96258 -1.26537 -0.714494 -1.25838 -0.410416 -1.72648 0.174738 -0.550354 0.0669726 -0.145386 -0.631611 -0.502676 -1.09777 
1:3506941 -0.0284577 0.214515 1.51169 0.440636 0.528472 1.58564 0.305847 1.29726 1.18431 0.552506 -1.45289 -2.44746 0.18825 1.13835 -0.695916 0.892911 0.579615 0.381695 0.773052 -0.967092 0.000238038 -0.34293 -0.161283 -1.0754 -0.0446171 0.113986 -0.391894 1.1371 -0.623057 -0.402538 0.00374426 -0.603599 -0.215861 -0.0398378 0.227308 -0.345184 -0.882046 -1.67707 -0.997415 2.44062 1.29987 -0.259677 -0.075709 0.36874 0.244197 1.2096 1.43951 0.168523 0.163131 1.94484 0.216079 1.15442 1.02893 0.393635 -0.631485 -1.46008 
1:3507433 -0.0284577 0.214515 1.51169 0.440636 0.528472 1.58564 0.305847 1.29726 1.18431 0.552506 -1.45289 -2.44746 0.18825 1.13835 -0.695916 0.892911 0.579615 0.381695 0.773052 -0.967092 0.000238038 -0.34293 -0.161283 -1.0754 -0.0446171 0.113986 -0.391894 1.1371 -0.623057 -0.402538 0.00374426 -0.603599 -0.215861 -0.0398378 0.227308 -0.345184 -0.882046 -1.67707 -0.997415 2.44062 1.29987 -0.259677 -0.075709 0.36874 0.244197 1.2096 1.43951 0.168523 0.163131 1.94484 0.216079 1.15442 1.02893 0.393635 -0.631485 -1.46008 
1:3507866 0.718322 1.10156 2.58395 0.61923 0.994721 0.763463 -0.476715 1.32832 1.96464 0.394144 0.0372664 -1.71137 1.81013 0.108589 -0.406456 0.841195 2.13395 3.02006 4.08828 -0.790172 0.44357 -0.30983 -0.0732475 -0.141182 0.168311 -0.116238 -0.489962 1.86168 -0.509049 -0.540467 -0.289228 -1.47862 -1.03223 -0.736842 -0.358531 -1.01374 -1.57866 -2.60981 -0.285164 3.02769 1.53941 -0.504817 -0.493435 0.384181 0.609186 0.995556 0.872056 0.359006 -1.24392 1.23821 0.19109 0.272272 1.05704 -0.734819 -2.294 -1.49281 
1:3510774 0.157105 0.25765 0.0287111 0.289769 0.0987234 -0.28533 0.257749 -0.163086 -0.702438 0.556525 1.94096 0.912221 1.05924 -0.570924 2.28342 0.90243 0.596692 1.5871 1.72447 -0.348937 -0.194432 -1.24429 0.290468 -0.315656 0.0438616 -0.221612 0.161818 -0.290208 0.59707 1.28872 0.253499 1.23803 1.09836 1.8087 1.12806 0.869119 -0.649606 -0.344123 0.339071 -0.609402 -0.335274 -0.0651613 0.710244 0.279192 0.38824 -0.930758 -0.307604 0.862016 -0.787178 -0.544966 0.126317 -0.060617 1.07986 0.694588 0.328008 -0.136098 
1:3520861 0.442025 1.72814 1.55008 0.151794 0.951087 -0.250504 0.209824 0.441484 -0.899001 2.28166 0.411397 0.78567 -0.332639 0.798969 1.6191 -0.617707 -0.151629 2.56944 2.2724 0.362296 1.26457 0.685512 -0.517529 -0.0604567 -2.44106 -2.53956 -3.30185 -1.69851 0.863743 0.917026 1.16469 1.68982 2.55373 2.87077 2.60031 3.08226 0.39915 1.92965 -0.405951 0.343313 -0.87973 0.97936 0.0319816 -0.736434 -0.915224 -0.300916 0.27643 0.560691 1.54368 0.292645 -0.00565872 0.0363975 -0.402127 -0.478945 0.0968538 -0.288521 
1:3532208 1.59435 1.17576 0.013042 0.127991 -0.122742 1.02341 0.751454 0.930342 -0.513898 -0.132601 -0.713329 -1.3572 0.302745 0.277802 -0.428083 0.97708 -0.624286 -1.88162 -2.47517 -0.963968 -0.905996 -0.212128 -0.171065 -1.50462 0.80359 1.00011 1.34759 0.0820869 -0.157988 -0.525292 -0.35646 -1.33742 -1.02712 -1.41295 -0.865939 -1.20404 -0.800763 -1.0126 -0.692911 0.378958 -0.444814 -0.594591 0.313522 0.0350102 0.30685 0.307489 -1.57776 -0.24198 -1.49202 0.306741 -1.79907 0.349735 -0.103313 -0.511951 -0.0592024 -1.12438 
1:3532337 0.76141 0.0222338 0.384283 0.213393 -0.339648 0.0355331 0.361145 -0.0814851 0.664472 -0.704212 1.98797 2.38986 -0.773849 -0.157691 -0.997638 -0.0210564 0.465902 0.334828 0.0520053 0.220947 0.00113447 -1.36565 0.119717 0.399541 -0.170397 -0.142245 0.32108 0.183273 -1.60973 -0.759719 -0.719904 -0.412181 -1.22279 -0.885751 -0.695237 -0.0315744 0.586939 1.68609 0.242218 1.0424 -0.330603 0.436681 0.201725 1.56671 1.68817 2.05633 1.66151 1.19483 0.995122 0.511531 2.0195 -0.340455 0.628173 0.633661 0.034698 -1.04276 
1:3532418 1.59435 1.17576 0.013042 0.127991 -0.122742 1.02341 0.751454 0.930342 -0.513898 -0.132601 -0.713329 -1.3572 0.302745 0.277802 -0.428083 0.97708 -0.624286 -1.88162 -2.47517 -0.963968 -0.905996 -0.212128 -0.171065 -1.50462 0.80359 1.00011 1.34759 0.0820869 -0.157988 -0.525292 -0.35646 -1.33742 -1.02712 -1.41295 -0.865939 -1.20404 -0.800763 -1.0126 -0.692911 0.378958 -0.444814 -0.594591 0.313522 0.0350102 0.30685 0.307489 -1.57776 -0.24198 -1.49202 0.306741 -1.79907 0.349735 -0.103313 -0.511951 -0.0592024 -1.12438 
1:3533642 0.598958 -0.0174397 -0.162901 -0.286989 0.0392669 0.552104 0.847963 0.338636 1.6178 -1.08316 2.26975 3.09291 -0.654139 -0.267686 -1.77103 -0.645063 0.56377 -0.422359 -0.399098 0.313722 -0.217107 -1.24228 0.67977 0.733114 -0.131347 -0.360433 0.227637 -0.182619 -1.98401 -1.16318 -1.46792 -1.1333 -2.14322 -1.74933 -1.68163 -0.619811 0.663781 1.49015 0.76591 0.265291 -0.738598 0.150211 -0.61083 2.42034 2.50561 2.60412 2.33238 1.73681 1.77264 0.00746122 1.97015 -0.470806 0.565588 0.855895 0.130526 -0.0824017 
1:3535095 0.0990719 -1.3921 -0.358788 0.301937 -1.33313 -0.226529 -0.459736 -0.843379 0.40138 -1.85869 0.427571 -0.216224 -0.321551 -0.924925 -1.58327 0.792574 0.0206697 -0.988521 -1.31921 -0.347405 -0.750985 -1.71158 0.0790098 0.340856 1.45167 1.65431 2.32825 1.53854 -1.48121 -0.977672 -0.790996 -1.0828 -2.17624 -2.23946 -1.52473 -1.35091 0.144728 -0.549977 0.216399 0.50641 0.329119 -0.117128 0.655346 0.931915 1.13377 1.23508 0.366213 -0.081006 -1.23947 0.795113 1.64337 0.111192 1.11371 1.04157 0.314698 -0.779935 
1:3537375 -0.892077 -2.11895 -0.851455 -0.176846 -0.998031 -0.284609 -0.430685 -1.01888 1.56924 -2.18047 1.27081 1.44883 -0.434434 -1.19608 -2.07145 -0.221368 0.566813 -0.509064 -0.250442 0.257666 -0.442029 -1.61991 0.609828 1.51995 1.03433 0.936833 1.5776 1.19099 -1.87927 -1.1166 -1.2554 -0.968632 -2.51303 -2.30721 -1.94997 -1.17506 0.860577 0.0818811 1.0946 -0.258703 0.294989 0.0226704 -0.270738 1.7506 1.7983 1.69327 1.94587 0.605107 0.25193 0.29124 2.80865 -0.280665 1.12314 1.5088 0.411037 0.502659 
1:3548120 -0.617585 0.586249 0.288391 1.24893 1.45014 -0.461362 -0.11065 -0.183953 -1.70653 1.90406 -1.10789 -0.924118 0.782109 0.459007 1.77621 -0.53631 0.361876 -0.420712 0.515048 0.700956 -0.0920976 2.01746 0.175334 1.01883 0.0678119 0.38394 -0.204269 -0.0443996 2.29318 1.13711 1.89151 1.37792 1.26141 0.967901 1.12172 0.773 0.0960474 -0.186965 0.510509 -1.36879 0.559686 -0.15162 1.0945 -0.381221 -0.801616 -1.23602 0.0293658 -0.432752 -0.132954 0.0507937 -0.532928 -0.694159 -1.06148 -0.298434 0.481781 0.647177 
1:3554322 0.0933492 1.27857 1.40729 0.584425 1.02724 -0.767311 -0.596009 -0.156484 -0.768275 1.67579 -0.677023 0.0835196 -0.334296 0.876496 0.333761 -0.9273 -1.07287 1.7091 0.948765 -0.433598 0.756938 1.88972 0.693617 -0.183021 -1.42727 -1.37787 -2.25507 -1.47703 0.817053 0.704251 1.02315 1.6601 1.97639 1.79585 1.58741 1.91745 0.973094 1.85092 -0.976103 1.41907 -0.0617468 0.555182 -0.667273 -0.760325 -0.766086 0.023796 0.143094 0.618617 0.661153 -0.0841597 -0.202433 0.186671 -1.14984 -0.875072 -0.262077 -0.573225 
1:3558785 1.17742 0.458183 -0.0211992 -0.310112 -0.0806171 1.30205 1.10402 0.935741 0.455919 -0.750502 0.308208 0.20823 1.21003 0.0509118 1.19176 1.77763 0.926436 0.223467 0.276363 0.213785 0.216632 -2.04045 -1.10884 -1.51495 0.755733 0.389785 0.741826 0.901935 0.496749 0.559836 0.17643 0.571766 0.75386 1.10458 0.918244 0.204494 -1.30022 -0.716967 -0.156655 0.114334 0.259152 -0.872254 0.848094 -0.382634 -0.0636123 -0.927767 -1.3428 -0.636974 -0.609457 0.0783515 -0.612825 0.0791556 0.834131 -0.156228 -0.485361 -1.18912 
1:3560460 0.00937733 0.89725 0.104628 0.0296587 0.565089 0.496625 0.599589 1.52186 -0.187546 0.294394 -1.46903 -0.751159 0.981784 -0.406511 -0.664615 0.134146 0.711765 1.1387 1.26955 -0.341478 0.0731331 -1.4872 0.452228 1.13114 -0.195504 -0.0264805 -0.956474 0.388584 1.91696 1.40064 1.85669 2.04937 1.31315 1.08748 1.38995 1.06025 0.0591489 -1.24643 0.275371 0.61098 -1.04059 -0.833846 -1.65266 -1.50491 -0.948561 -0.701174 -1.22428 -0.374351 -0.16592 0.344714 0.126386 0.872552 0.173837 -0.382587 -0.491126 -0.718626 
1:3569057 1.07844 -0.0569276 1.53073 -0.591388 0.650897 0.0626313 -0.383848 -0.197812 1.77763 -1.43181 -1.69682 -1.70584 0.923932 -0.934859 -0.520929 -0.516878 1.53496 2.47305 2.70818 1.45197 1.53281 -1.58033 -0.276464 -0.0787334 1.59651 0.486044 0.172373 1.43815 -0.32126 -0.336047 -0.819977 0.491318 -0.176969 0.162394 0.506303 0.754577 -0.0866667 -0.292794 0.280056 1.47163 0.344417 -0.968956 -0.421885 -1.22378 -0.821811 -1.24951 -1.90471 -1.74442 -0.472148 -0.240741 -0.139135 -0.546716 0.492813 -0.412434 -0.954911 -0.308746 
1:3569590 -1.95991 -0.949698 -1.15627 0.403521 -0.643701 -0.392614 -0.504046 -0.687948 -1.14296 0.75963 1.55408 1.87934 -0.57144 0.704157 0.794264 0.965131 -2.29747 -1.68803 -2.34205 -1.63909 -1.25561 1.89068 0.188501 -0.241262 -1.65063 -0.787433 -0.396976 -1.45259 0.0481853 0.139465 0.515374 -0.120043 0.572477 0.344678 -0.175441 -0.109498 0.265183 0.665037 -0.839446 -1.0314 0.291996 0.946598 0.074182 1.28927 0.9052 0.91712 2.30401 1.86106 0.255019 -0.0606612 0.475629 0.584562 -0.473147 0.404385 0.643429 0.315823 
1:3574821 -0.873668 -1.07079 -1.21153 0.02333 -1.20747 0.144127 -0.469494 -0.585248 -0.293025 -0.611486 0.416967 -0.24745 0.188362 -0.419739 0.656614 1.48546 0.632593 -0.121688 0.023465 -0.786482 -0.996955 -1.17498 -1.1144 0.511669 3.00714 3.15671 3.34444 1.87497 0.528784 0.43631 0.176121 -0.546999 -1.02548 -0.938265 -0.911796 -1.32176 0.788388 -0.496481 0.990216 -0.0366929 0.20703 -0.581954 1.38344 -0.674503 -0.660657 -1.01258 -1.0212 -1.68421 -1.0336 0.750464 -0.266247 0.909545 1.997 1.28666 0.8789 0.220328 
1:3584359 -0.910761 -0.367061 -0.834251 -0.196925 -0.380769 0.461296 -0.20731 -0.329136 -0.258201 0.281695 1.1658 1.1716 -0.156824 0.246604 2.34221 0.368 -0.511599 1.03394 0.302651 0.174326 0.177271 -0.027813 -1.23299 -0.453422 1.73375 1.38581 1.58572 0.4765 0.678322 1.17239 0.00518743 0.348704 0.319328 0.883818 -0.0108096 0.0100811 1.74688 2.07057 1.47926 0.0549576 0.567263 -0.602415 1.50567 -1.27897 -1.63307 -1.93902 -1.05717 -1.94707 0.86056 -0.974104 -0.332689 1.23098 2.45558 1.48703 1.14716 0.451029 
1:3591180 -0.768536 -1.06006 -0.704793 1.02432 -1.01848 -0.368561 -0.529858 -0.754857 0.12061 -1.35723 -0.557109 -0.122089 -1.43635 0.0251198 -0.996695 -0.235186 -2.02439 -1.85195 -2.57124 0.29757 -0.877412 1.186 1.04746 -0.872252 0.334431 0.273134 0.185925 0.501818 1.35269 0.205075 0.906363 2.39733 1.69025 1.19537 1.49107 2.3284 0.941147 0.268745 1.56741 -2.00562 -1.1841 -1.99771 -1.49777 -1.07426 -1.10419 -0.680231 -0.437794 -0.544818 0.893588 0.218346 -0.0349292 -0.926448 -0.14288 0.152311 -0.0269683 0.836551 
1:3593169 2.49026 2.97518 0.974196 -0.481847 1.16579 -0.291883 1.62218 2.01168 -0.933492 1.53152 1.09429 0.402835 1.18148 -0.417574 0.721657 -1.70829 1.82933 0.964246 1.75334 0.0745295 -0.0683631 -1.21767 -0.59327 0.965313 -0.600517 -1.32431 -0.662645 -0.875587 -1.0442 -0.604723 -0.551628 -0.41456 -1.84618 -1.6651 -1.63453 -0.523167 -0.28009 0.196253 -0.268123 -0.166311 -1.21518 1.6732 0.944799 0.941433 1.27395 0.723443 -0.00730402 0.947063 0.357079 0.973919 0.522898 -0.030753 -0.644581 -0.228802 0.00658621 -0.638189 
1:3593480 -2.09017 -1.92318 -0.327277 -0.106598 0.340799 0.607443 -1.08209 -1.48787 0.425229 0.342044 -0.987654 -0.736709 0.385762 1.34804 1.24467 2.3244 -0.476278 0.341459 0.103909 -0.753602 0.179944 0.896692 -0.486721 -0.0378936 0.127515 0.830389 0.309055 0.164068 -0.412158 0.435638 0.0748948 -1.70441 0.214025 0.68902 0.72093 -1.23648 -0.521585 -0.475374 -1.5881 1.63925 2.27616 0.77305 0.984289 0.059253 -0.364431 -0.702404 0.376619 -0.531605 -1.53751 -1.21253 -0.696581 0.912998 0.411219 -0.183845 0.124272 -0.339154 
1:3593932 1.44715 1.96757 1.14527 -0.438745 1.14848 -0.861443 0.757866 1.24557 -0.390138 0.852298 1.3949 1.02005 1.37422 -0.121074 0.961843 -1.84026 1.52183 1.48508 1.87455 -0.949846 0.0331167 -0.872788 -0.925672 1.50511 -0.337487 -1.07614 -0.553502 -0.6973 -0.700133 -0.236178 0.0416793 -0.0958146 -1.3916 -1.16238 -0.958115 0.112504 -0.111835 0.439794 0.153965 0.783849 -1.44501 1.31406 1.10362 0.821579 0.987978 0.679091 0.535367 0.957418 1.16534 1.24 1.35044 0.0352623 -0.385817 0.0543985 0.449116 -0.188551 
1:3595392 0.543457 0.0892982 -0.0411317 0.165155 0.594585 0.265777 1.85994 1.40903 1.29052 -1.29213 0.0624134 -0.826695 -0.562374 -0.691212 -2.1524 -2.23171 -1.20936 -2.08867 -1.92165 -1.42399 0.171294 -0.582246 -0.00898471 0.766426 0.184419 0.151678 -0.18646 -0.104804 1.27864 -0.379314 0.373157 -0.173261 -0.315725 -0.646279 -0.0822531 -0.331233 0.322083 0.102008 0.928617 0.461005 1.11491 -0.595428 0.297921 0.0205128 0.507562 -0.405021 -0.252197 -0.193392 1.08573 -0.264556 -1.10099 -0.998607 -0.806689 -1.81998 -1.8741 -0.643925 
1:3602584 -1.03469 -1.76632 -1.53545 -0.513069 -1.84264 -0.61749 -0.196367 -0.609306 1.57845 -2.20266 0.401931 0.353686 -0.398729 -0.563483 -3.21131 -0.710592 -0.372378 -1.40134 -1.149 -0.301339 0.358631 -2.07785 0.794136 -0.444731 2.81503 2.59204 2.79236 2.16025 -0.184251 -1.50921 -1.99595 -1.76562 -2.34665 -3.09989 -3.18796 -2.60381 -0.734197 -1.43158 1.07742 1.88199 2.37561 -1.97912 -1.29055 0.205 0.586225 0.137877 -0.20233 -0.192127 -1.09776 0.250364 -0.436992 -0.357865 0.96214 -0.643016 -1.47441 0.689664 
1:3604654 -1.79221 -1.77662 -1.28971 -0.0313734 0.140744 0.817649 -0.085 -0.94103 0.666362 -0.12437 -0.92556 -1.02707 0.264811 0.794363 -0.469983 1.66098 -1.01168 -1.05302 -1.01554 0.214473 -0.699153 0.396756 0.869394 -0.25904 0.464804 0.918901 0.783963 0.446336 -1.37837 -1.25102 -1.83491 -2.39116 -1.60976 -1.61479 -1.65053 -2.19981 -0.774008 -0.987593 -1.33931 0.420785 2.52036 0.716335 -0.369246 0.0397001 0.162586 -1.0504 -0.407895 -0.560148 -2.15254 -1.47846 -1.4129 0.0934974 -0.417313 -1.36813 -1.32214 -0.147562 
1:3607836 0.51301 0.653141 0.169763 -0.316699 -1.18702 -1.47946 -0.966981 -0.422863 -0.253997 -0.438874 0.97299 1.6998 0.24839 -0.460911 -0.310057 -1.06646 0.79122 0.632544 0.556577 0.0250649 0.190741 -0.422401 0.0927433 -0.150743 0.962172 0.258758 0.855006 0.416095 0.198056 -0.043349 0.351868 1.43212 -0.227969 -0.517182 -0.49034 1.20906 0.323856 0.435415 1.33156 -0.383904 -2.35069 -1.11502 -1.08095 0.392055 0.344208 0.982127 0.406152 0.804054 1.19311 1.76665 1.41456 -0.437944 0.480858 1.14878 0.982196 0.938375 
1:3613432 2.25374 2.42554 1.31089 1.15315 1.02796 0.850096 1.27766 1.33719 0.339666 0.808641 -0.231238 -0.863158 0.272521 -1.06209 -0.45786 -1.47176 0.853119 0.944444 1.29326 1.70208 -0.693896 -1.01556 0.651028 -0.0910244 -0.760644 -1.11339 -1.18225 0.287315 1.25405 0.532023 0.833526 1.77446 1.48557 0.750624 1.17289 2.0627 -0.632042 -0.302365 1.06713 -1.50022 -1.58379 0.00578883 -1.09163 -0.97886 -1.03689 0.025132 -0.84127 -0.461521 1.37397 -1.12712 -0.491934 -1.68191 -0.934825 0.0114863 -0.676575 0.247934 
1:3618418 0.385264 -0.0284919 0.820608 1.23611 1.63571 0.637887 1.14614 1.37272 -0.170604 -0.534988 0.623382 -0.313045 -0.697172 -0.800477 0.387108 -1.14818 -0.805892 0.870459 0.300091 0.487267 -0.996728 0.428096 0.184835 1.36602 -2.78186 -2.65242 -3.08323 -1.06721 0.313458 0.523556 0.208363 1.93416 2.07118 2.07823 1.80959 2.45479 0.922436 0.877731 1.00952 -1.19413 -1.30319 0.411515 0.394982 -1.7416 -1.47641 -0.687187 -0.286614 -0.646971 2.18604 -0.747271 1.43539 -0.0992939 -1.05117 -0.166457 0.00270132 0.145915 
1:3621629 -1.03188 -0.887201 -0.740929 -0.106266 -0.574695 -0.648106 -1.66266 -1.41803 0.448505 -0.751352 -0.0441777 -0.912457 -1.44342 -0.212446 -1.1216 0.0667047 -1.27348 0.182095 -0.367127 0.624902 -0.595815 -0.600201 1.33338 -1.91665 1.67707 0.783035 1.07356 1.53921 -0.619137 1.17914 0.549107 1.94527 0.596631 2.03213 1.60644 2.18493 1.74884 0.832068 0.926637 -0.644519 -1.22479 -2.35933 -1.05478 -1.65504 -1.34984 -1.82832 -1.84316 -0.777769 -1.35467 -0.373737 -0.60622 -1.91492 -0.838557 -0.874819 -1.36904 -0.976762 
1:3623178 -1.03533 -0.33662 -0.90704 -0.81646 -0.0698559 -1.10293 -0.941324 -1.1524 -0.217988 -0.11377 0.830137 0.476889 1.40615 0.339866 -0.216768 -0.326724 0.0772953 1.14098 1.15103 -0.973333 -0.531935 -0.204255 0.896664 0.647705 1.06416 0.491434 1.23561 0.551256 -1.95188 -0.562809 -1.90666 -3.09118 -3.1506 -2.45515 -2.99692 -2.74368 0.301594 0.492759 -0.956077 1.30839 1.18204 0.692697 0.909713 0.584939 1.05041 -0.835476 -0.551825 0.247582 -2.24149 -1.32638 -0.782185 -0.486607 -0.204664 -0.758738 -0.72876 0.145384 
1:3623988 -1.03533 -0.33662 -0.90704 -0.81646 -0.0698559 -1.10293 -0.941324 -1.1524 -0.217988 -0.11377 0.830137 0.476889 1.40615 0.339866 -0.216768 -0.326724 0.0772953 1.14098 1.15103 -0.973333 -0.531935 -0.204255 0.896664 0.647705 1.06416 0.491434 1.23561 0.551256 -1.95188 -0.562809 -1.90666 -3.09118 -3.1506 -2.45515 -2.99692 -2.74368 0.301594 0.492759 -0.956077 1.30839 1.18204 0.692697 0.909713 0.584939 1.05041 -0.835476 -0.551825 0.247582 -2.24149 -1.32638 -0.782185 -0.486607 -0.204664 -0.758738 -0.72876 0.145384 
1:3624180 0.939842 1.59805 0.222918 0.248279 0.689811 -0.246543 0.198688 0.143019 0.0523375 0.524866 0.422939 -0.360141 1.17979 -0.579909 -0.608585 -1.42937 0.743728 1.56498 1.87433 0.607475 -0.883367 -0.98849 1.21643 0.40503 0.188829 -0.527833 -0.0279821 0.641841 -0.450625 0.00737085 -0.747044 -0.880622 -1.1805 -1.24123 -1.30861 -0.405006 -0.303165 0.0538904 0.0421478 -0.146841 -0.330461 0.392489 -0.198574 -0.341782 -0.0344675 -0.639091 -1.07916 -0.171056 -0.563662 -1.8834 -0.959961 -1.73308 -0.887977 -0.569426 -1.09456 0.331945 
1:3625647 -1.3737 -1.7329 -0.399928 -0.162049 -0.268269 0.563145 -0.619679 -0.59144 0.569529 -0.644145 -1.02986 -0.801702 -2.05097 0.0795512 0.0753356 1.34233 -0.966102 -1.15601 -1.59869 -0.571375 0.522388 0.846876 -0.421569 -1.58962 0.53351 0.827416 0.555255 0.126586 0.0751755 0.683667 0.742496 2.06118 1.49644 2.46108 2.17747 1.50058 0.939012 0.248997 0.265651 -0.375585 -0.0804231 -1.64059 -0.676109 -0.444249 -0.575325 -0.322941 0.121776 -0.15209 -0.427046 1.2819 0.370389 0.44541 0.433946 0.0456334 0.231311 -1.10226 
1:3628736 -1.09006 -0.741095 -1.07594 -0.760976 -1.37912 -0.897174 -2.03463 -1.95702 0.47583 -0.349963 -0.373991 -0.601307 -0.830137 0.252203 -1.16017 0.679409 -0.645402 -0.312627 -0.4758 0.273449 0.0179558 -0.742277 1.04203 -2.37939 2.8863 2.0328 2.50127 1.88305 -0.70002 0.773246 0.379016 0.734103 -0.544543 0.703198 0.472648 0.659298 0.989413 0.237493 0.238045 0.0925753 -0.335128 -2.22911 -1.11065 -0.504251 -0.37854 -1.18828 -1.43288 -0.323336 -2.32307 0.0769494 -1.28411 -1.58631 -0.164704 -0.660186 -1.17517 -0.914061 
1:3632629 -0.894468 -0.335246 -0.793681 -0.89291 0.0402337 -0.935789 -0.701576 -1.23545 -0.163367 -0.243037 1.07546 0.548259 1.1546 0.261946 -0.240278 0.00199602 -0.0227349 0.768964 0.902114 -0.752968 -0.539748 -0.157128 0.785494 0.595966 0.930894 0.381605 1.08301 0.472226 -1.9418 -0.701915 -1.96703 -3.27785 -3.0835 -2.37325 -2.91797 -2.6582 -0.0743559 0.133516 -0.784442 1.44661 0.994564 0.701189 0.765473 0.778025 1.19801 -0.696483 -0.388909 0.332582 -1.93477 -1.32706 -1.01341 -0.390251 -0.209234 -0.786194 -0.762376 0.190983 
1:3638623 -0.114672 -0.103495 -0.145199 -0.372516 0.191873 -0.942381 0.265354 -0.0267734 -0.906977 -0.225182 1.79664 1.61302 1.67145 0.455056 0.495172 -0.364015 -0.009514 0.609589 0.670347 -0.476676 -0.394576 0.12933 -0.111219 2.28176 -0.972361 -0.922459 -0.763068 -0.802752 -1.0407 -1.13447 -1.50133 -3.31851 -2.14126 -2.55725 -2.70579 -2.52277 -0.445398 0.0646301 -0.623063 1.31494 0.766546 2.0787 1.70634 0.818723 1.07714 0.199343 0.575881 0.34788 0.258616 -0.764083 0.314827 0.983549 -0.0771057 -0.167218 0.268378 1.06274 
1:3641353 -0.894468 -0.335246 -0.793681 -0.89291 0.0402337 -0.935789 -0.701576 -1.23545 -0.163367 -0.243037 1.07546 0.548259 1.1546 0.261946 -0.240278 0.00199602 -0.0227349 0.768964 0.902114 -0.752968 -0.539748 -0.157128 0.785494 0.595966 0.930894 0.381605 1.08301 0.472226 -1.9418 -0.701915 -1.96703 -3.27785 -3.0835 -2.37325 -2.91797 -2.6582 -0.0743559 0.133516 -0.784442 1.44661 0.994564 0.701189 0.765473 0.778025 1.19801 -0.696483 -0.388909 0.332582 -1.93477 -1.32706 -1.01341 -0.390251 -0.209234 -0.786194 -0.762376 0.190983 
1:3643248 1.43656 1.71569 0.480184 0.092316 0.351451 -0.468228 0.782345 0.507219 -0.537192 0.571394 1.21262 0.865132 1.86926 -0.135537 -0.103117 -1.09726 0.911619 0.929651 1.45736 0.705501 -0.52183 -0.811437 0.343912 1.57075 -0.612738 -0.886964 -0.668689 -0.172157 -0.0579032 -0.766291 -0.763523 -2.19954 -1.43423 -2.37863 -2.09977 -1.43424 -1.19777 -0.499081 -0.15757 0.477141 -0.0502344 1.65449 0.579199 0.59279 0.696331 0.433506 -0.00442836 0.207414 0.636032 -1.292 -0.554429 -0.391967 -0.445332 -0.0937364 -0.28938 1.12452 
1:3651162 0.591853 1.05841 0.302018 -0.181615 1.0441 -1.20658 0.175634 -0.0345544 -0.284694 0.497386 1.80776 1.22772 2.28198 0.54826 0.601236 -0.90119 0.372932 0.891075 1.04047 -0.913947 -1.45312 -0.444075 0.0810511 0.724167 -0.584992 -1.10086 -1.03906 -0.43468 -0.618766 -0.711328 -0.79345 -1.98817 -1.6361 -1.88739 -1.54034 -0.854108 0.453971 0.264645 0.224107 0.162762 -0.768956 1.56968 1.03626 0.458093 0.604888 -0.963756 -0.0831141 -0.0594583 0.511577 -0.934019 -0.00018025 -0.282133 -0.729279 -0.849893 -0.206205 0.517158 
1:3651269 0.591853 1.05841 0.302018 -0.181615 1.0441 -1.20658 0.175634 -0.0345544 -0.284694 0.497386 1.80776 1.22772 2.28198 0.54826 0.601236 -0.90119 0.372932 0.891075 1.04047 -0.913947 -1.45312 -0.444075 0.0810511 0.724167 -0.584992 -1.10086 -1.03906 -0.43468 -0.618766 -0.711328 -0.79345 -1.98817 -1.6361 -1.88739 -1.54034 -0.854108 0.453971 0.264645 0.224107 0.162762 -0.768956 1.56968 1.03626 0.458093 0.604888 -0.963756 -0.0831141 -0.0594583 0.511577 -0.934019 -0.00018025 -0.282133 -0.729279 -0.849893 -0.206205 0.517158 
1:3652414 -0.591853 -1.05841 -0.302018 0.181615 -1.0441 1.20658 -0.175634 0.0345544 0.284694 -0.497386 -1.80776 -1.22772 -2.28198 -0.54826 -0.601236 0.90119 -0.372932 -0.891075 -1.04047 0.913947 1.45312 0.444075 -0.0810511 -0.724167 0.584992 1.10086 1.03906 0.43468 0.618766 0.711328 0.79345 1.98817 1.6361 1.88739 1.54034 0.854108 -0.453971 -0.264645 -0.224107 -0.162762 0.768956 -1.56968 -1.03626 -0.458093 -0.604888 0.963756 0.0831141 0.0594583 -0.511577 0.934019 0.00018025 0.282133 0.729279 0.849893 0.206205 -0.517158 
1:3654657 0.765072 1.23667 0.498135 -0.224269 1.07486 -1.08086 0.110896 -0.0982398 -0.283134 0.621667 1.70995 1.13681 2.5048 0.657246 0.647747 -0.982356 0.496103 0.77325 1.06856 -0.748691 -1.19094 -0.449437 -0.127583 0.760786 -0.445795 -1.00602 -0.944795 -0.258236 -0.374844 -0.616758 -0.593786 -1.84542 -1.34672 -1.64115 -1.34783 -0.752057 0.255034 0.223024 0.0778547 0.0980024 -0.712034 1.50257 1.06231 0.384375 0.493525 -1.05001 -0.179217 -0.220831 0.502063 -0.872727 -0.0806634 -0.213713 -0.552961 -0.680828 -0.0763244 0.613676 
1:3659938 1.05004 0.342264 -0.546899 -1.68196 -1.6093 0.12944 1.23478 0.575341 0.461416 -1.2661 1.6979 2.0305 -0.0736066 -1.1086 -1.15032 -1.27179 1.67796 -1.11692 -0.378961 -0.832549 0.859239 -0.953788 -0.386064 0.673416 -0.0462001 -0.140582 0.395529 -0.207786 0.110498 -0.473247 -0.547727 0.325929 -0.388163 -0.582165 -1.21665 -0.966559 -0.477985 -0.124611 -0.158388 -0.464126 -0.0421277 0.502963 0.434947 1.62019 1.65657 1.54701 2.17634 1.30641 0.591273 2.31888 1.78286 1.9607 1.58948 1.62952 1.76012 1.09689 
1:3666183 -0.340066 -1.1387 -0.442013 -0.620898 -1.99277 -0.592996 -1.42893 -1.38985 0.212151 -0.898723 0.695304 1.11797 0.119205 -0.418287 -0.0978342 0.158577 1.23497 -0.390441 0.196349 0.399229 0.355976 -0.196697 -0.967643 0.116451 1.37594 1.47465 1.762 0.652682 0.839589 -0.532485 -0.154324 0.0118399 0.862399 0.0361692 -0.343249 -0.70219 -0.408449 -0.558447 0.778649 0.788366 -0.640862 -0.554072 0.0801187 0.644333 0.486263 2.39291 1.95073 0.858878 1.67378 3.22771 1.8006 0.922686 0.532838 1.16288 1.18042 0.60221 
1:3666516 -0.897981 -1.67671 -0.286215 -0.0966639 -1.00328 -0.18789 -1.70457 -1.25908 0.387529 -0.578472 -0.391563 0.0285946 0.516845 0.0825953 0.399119 0.625255 0.502162 0.356116 0.715335 1.0602 0.0201754 -0.20637 -0.961716 0.129809 1.44946 1.90599 1.78826 0.847079 1.02977 -0.567146 -0.087658 -0.310739 1.10177 0.00366224 -0.0669785 -0.540791 -0.4062 -0.843425 0.570314 1.31266 -0.651241 -0.564189 -0.0778979 -0.412169 -0.765236 1.61011 1.31458 -0.0506748 1.55502 2.42495 0.664359 0.187494 -0.569236 -0.0859343 0.225469 -0.319086 
1:3673653 0.993704 1.28077 0.789421 -0.0622351 0.30088 0.00542992 -0.0477601 -0.463499 -0.154389 1.14242 0.983278 0.62298 -0.124029 -0.502949 1.13639 -0.159435 3.21871 0.0268251 1.53502 0.027795 -0.130648 -0.288313 -1.78823 0.129583 0.14056 0.755213 1.18874 2 1.53909 0.0951522 -0.420091 -0.58996 1.53883 0.344177 0.427081 -0.584755 -1.20948 -0.941056 0.628756 -0.76874 0.129529 -0.733791 0.843416 0.229915 -0.75337 0.104017 1.69129 -0.556851 1.80844 1.00771 1.55536 -0.243203 -0.785497 0.827941 1.28405 1.3186 
1:3675444 0.337274 0.809277 -1.18854 -2.10693 0.833227 2.19967 2.76838 0.96972 0.608895 -0.216293 1.54755 1.63765 0.577342 -0.749701 -0.833617 -0.595078 -1.14638 -0.175943 -0.570615 0.466338 0.488024 -0.962951 0.063166 1.05015 0.390351 0.730831 0.795012 -0.0151435 -1.42244 -1.26971 -2.0741 -1.22203 -1.59474 -1.66452 -1.84138 -0.687631 0.215537 1.20954 -1.24142 0.314291 0.358409 0.244117 0.955986 -0.517435 -0.872515 -1.34142 0.407555 -0.954568 -0.521221 -0.442127 -1.49745 -0.0134621 -1.10321 -1.29118 -0.22575 -0.222579 
1:3682400 -1.35023 0.144453 -1.37381 0.711268 0.682077 1.32836 0.659762 -0.0147108 0.217925 0.694191 0.961353 1.66216 0.293865 0.358661 0.454608 0.0288868 -0.539462 -0.66929 -1.0341 -1.13167 -0.419402 -0.735697 -0.370406 -0.374751 2.25222 2.06243 2.44145 1.72609 -0.0789537 -0.516306 -1.49179 -1.77302 -1.41468 -1.82252 -1.63143 -1.40689 2.19756 2.75732 -0.231345 1.20135 -0.526129 -1.42988 -0.49693 0.362311 -0.334309 -0.430924 0.650553 -1.26549 1.15785 0.212309 -0.153886 0.281479 0.408079 0.593761 0.71749 1.18596 
1:3682977 -0.836054 -1.41363 0.962061 0.0194773 -0.244329 1.04204 0.265871 0.430236 0.840264 -0.406656 -0.540709 -0.411601 -0.475321 -0.181434 -0.412045 2.00243 -1.32196 -1.13978 -1.21248 0.645556 -0.230233 0.247869 0.415555 0.381837 -0.171009 0.734053 0.323786 -0.849614 0.452259 0.916563 1.06039 1.87763 -0.185899 -0.0622994 0.304142 0.842491 -1.31029 -1.05173 -0.0887392 0.24973 -0.544545 1.42949 -0.261251 -0.161317 0.527514 0.467821 -1.23638 -0.254141 -0.533859 -2.60999 -1.80557 -1.46079 0.383674 -0.373157 -0.897289 -2.36089 
1:3688215 -2.50476 -2.5468 -2.73144 -1.09524 -1.98592 0.749569 -0.357637 -1.12903 0.00772272 -1.37975 0.390893 1.73972 -0.691164 -0.204385 -0.314012 0.134536 -1.58434 -1.15563 -1.80236 0.152551 0.616757 0.403761 -0.358696 0.626009 2.39143 2.48134 2.09007 0.79925 -0.0912122 -0.884538 -0.595977 -0.758533 -0.801551 -1.01522 -1.3412 -1.49957 1.56468 1.23543 0.96543 1.47474 0.244608 -0.88373 -0.306162 0.671121 0.563347 1.6993 0.966054 -0.336928 0.466921 1.37507 -0.14413 1.17444 1.67333 0.761692 0.385353 0.240414 
1:3691683 1.13613 1.58293 1.10936 1.68832 1.6458 0.00148466 0.227228 0.577933 -0.435404 0.979639 0.0609225 -0.601654 -0.100543 0.919741 0.78396 -0.255686 0.415038 0.843455 1.09669 -0.460518 -1.14363 -1.58325 -0.0257701 0.0969331 -0.506729 -0.796687 0.093829 0.371876 -0.284615 0.318322 -0.736826 -0.238408 -0.50705 -0.540379 -0.0655568 0.555319 0.243857 -0.346613 0.209952 -0.781616 -0.58881 -0.603323 -0.0494046 -0.979617 -1.16237 -1.92726 -0.856946 -0.669533 0.179089 -0.815522 -0.00831785 -1.27221 -1.41313 -0.496612 -0.365385 0.152495 
1:3692376 0.995021 1.31014 1.80661 0.444304 0.5765 0.376718 0.0564273 -0.695025 0.00505807 1.52992 -0.384169 -0.716553 -0.228475 -0.7264 0.462031 0.103119 1.54222 -0.457739 0.616726 1.06765 -0.0405054 0.351502 -0.377722 -0.040075 -0.228759 0.624509 0.9419 0.742454 2.44429 1.1677 1.17395 0.615948 2.20866 1.15716 1.70779 0.791307 -1.34765 -0.823985 0.435697 -0.959839 -0.755191 -0.875556 0.689796 -0.864919 -1.17678 -0.923553 -0.515455 -0.935077 0.609063 -0.841968 -0.00183039 -1.68278 -1.06789 0.219446 0.566449 0.728228 
1:3697886 -1.42145 -2.28138 -1.37096 -0.953616 -0.562822 0.209305 -0.750331 0.0544525 0.819713 -1.43389 -1.28417 -0.316569 0.214482 0.175352 -0.347552 0.656382 -0.927757 0.66722 0.166782 -0.135329 0.92285 0.444907 0.676759 0.248236 0.193058 0.212843 -0.726845 -0.180471 -0.869798 -0.256265 0.189272 1.65088 -0.512541 0.286942 0.158545 0.600805 0.977569 0.345275 -0.164765 0.457593 0.245651 0.872876 -1.00351 0.262768 0.572255 0.859644 0.13853 0.150791 -0.90513 -0.281012 -0.740058 0.541956 1.27474 0.198887 0.184866 -1.23805 
1:3702581 -0.836255 -0.314527 -0.452618 -1.11057 0.40134 -0.310457 -0.543114 -0.484506 1.08688 -0.67593 0.86138 0.514258 0.52066 -1.57771 -0.829933 -1.29729 -0.178117 1.27926 0.787669 -0.726891 -0.962416 -1.4251 0.70178 -0.230258 1.92798 1.06593 0.917062 0.714343 -3.05332 -1.67175 -2.31408 -1.56716 -3.62963 -3.01701 -3.19581 -1.10587 2.34405 0.575011 1.46371 1.07004 0.425107 0.00931706 -0.39882 0.200176 0.0461036 -1.32386 -0.166766 -0.588775 -0.483711 -0.0203432 -0.441866 0.196604 0.772105 0.597913 0.0569801 1.52004 
1:3707890 -2.04732 -1.9697 0.416749 0.27943 -1.55175 -1.46742 -2.81013 -2.45772 0.243638 0.158271 -1.13586 -1.13824 -0.546397 -0.843092 -0.593789 0.312623 0.814031 0.287991 1.17389 1.10802 0.290969 1.02357 -0.0162539 -0.39345 -1.11814 -1.3615 -1.234 -0.731712 0.656686 1.18745 1.3835 1.19989 1.01019 1.31322 0.992563 1.01321 -0.275681 -0.137857 0.161362 0.0258378 0.429882 -0.558119 -1.03051 0.336486 0.238126 0.55834 -0.2167 -0.297504 1.86458 -0.206039 1.56315 0.888889 2.28932 2.12728 0.954423 1.14095 
1:3720095 -0.379144 -0.04763 0.177292 -0.750769 1.34938 1.0384 -0.489578 -0.759715 1.85146 0.15433 -0.768581 -0.405279 1.10184 -0.629945 -0.890839 -0.622871 -1.38315 1.68892 0.775497 0.389418 -0.0208317 -0.0803037 1.51652 0.299442 -0.205823 -0.0848261 -1.63194 -1.34015 -0.213264 -0.510525 0.0513859 0.650092 0.718555 0.686574 1.36329 1.71967 1.93521 0.195208 0.826122 -0.297568 -0.00890252 0.746562 0.237048 -1.15781 -0.983067 -1.41043 -1.55718 -0.972727 -0.849703 -1.80011 -1.46644 -1.45309 -1.54981 -1.1886 -0.267797 -0.686136 
1:3722413 0.090169 -0.198333 0.715364 1.7254 0.135761 -0.376774 -0.630576 -0.678875 0.254954 1.39818 0.505502 1.18451 0.280546 0.454362 1.26765 0.736942 2.55693 1.03427 2.54283 0.458195 0.147529 -0.776096 0.136566 1.40544 -0.85635 -0.726037 -0.747857 -1.2114 0.733298 -0.284841 1.22584 -0.0507949 -0.0243235 -0.5123 0.34337 0.0350416 -0.761584 0.779382 0.0529223 0.125269 -1.09998 0.136597 -0.796296 1.61327 1.52854 1.19116 0.908599 0.135527 0.246726 -0.426129 1.71225 -0.0743621 1.05944 2.66901 2.58797 1.59314 
1:3735231 0.460396 1.43924 -0.0263833 0.51407 0.277622 -0.265449 -1.50862 -0.438751 0.52204 -0.00280033 -0.479285 -1.5 -0.444689 0.144098 -0.750664 -0.0827077 0.374051 1.05292 0.958383 0.239322 -0.0810216 0.39141 1.8945 -0.589061 -0.0513636 -0.373263 -0.721263 -0.361195 0.152017 -0.0541807 -0.659542 0.278241 0.578467 -0.0534516 0.260838 0.564422 -0.785973 -1.80442 0.254775 -0.539117 -0.0620679 -0.571356 -0.983244 -0.511448 -0.915863 -2.36332 -0.0374223 0.0311286 0.119327 0.414639 0.159852 -1.74496 -0.543001 -0.799397 -1.24492 0.476633 
1:3739116 0.939083 0.839794 -0.41259 0.934351 0.956685 1.02699 0.913556 0.238208 1.5036 -0.748619 -0.265143 0.8861 1.05546 0.0515721 -0.851802 -1.14552 0.0879086 1.75531 1.38916 1.62677 -0.104064 -0.732478 2.09966 0.794291 -0.0449834 0.220962 -1.3045 -1.16229 -0.384215 -0.247819 -0.167669 -0.121431 0.355714 0.243128 0.746728 0.445743 2.0251 0.91629 0.825179 -0.636417 -0.97444 0.944928 -0.16164 -1.10086 -0.755391 -1.6486 -2.09305 -1.11826 -0.737318 -2.06797 -1.57612 -1.46003 -1.33306 -1.01443 -0.260957 0.335069 
1:3751344 0.154247 -0.457869 0.550586 -1.78651 0.097016 0.606335 -0.388057 -0.0360135 0.321689 -0.38166 -1.53565 -2.09259 0.376797 -1.12232 -1.67063 0.756595 -2.13208 -0.750134 -1.39911 0.154325 0.872805 0.881823 -0.128927 -2.79386 0.868922 0.380997 0.487307 0.148706 0.0604746 0.0756353 -1.74777 -0.39049 -0.663843 -0.548604 -1.07204 -0.0663111 -0.383329 -0.49948 -0.0911894 1.31965 0.547027 -0.937098 0.921096 1.64496 1.48653 0.943507 0.838719 1.76798 -0.167011 -0.673859 -1.30295 0.824588 0.288376 0.263898 -0.488676 0.295503 
1:3757628 0.316693 0.213389 -0.358493 1.3797 1.02746 0.565667 0.279478 0.823788 1.25618 0.326598 -0.0537396 0.0984072 1.79581 -0.72199 -0.0739865 0.0631275 -1.30383 0.730845 0.0768841 0.739828 -0.351878 -0.434222 1.50569 -0.0713434 1.15386 1.41965 1.0563 -0.515711 0.533244 -1.0142 -0.920567 -1.19601 -1.14121 -2.23483 -1.9357 -1.10613 0.563085 0.731998 -0.0839722 1.38253 0.413871 -0.448801 -1.06039 0.481768 0.642477 -1.24059 -1.53161 -0.109465 -1.67614 -2.38574 -2.35807 -1.74201 -0.558476 -0.557317 -0.42562 0.320102 
1:3770028 -0.795553 -0.135688 1.04401 -0.422685 -1.29918 -1.24521 -1.34755 -1.67416 -1.60752 1.76975 0.669555 -0.608908 -0.0496103 0.084386 1.58028 1.29125 0.681895 -0.998182 -0.301309 -1.47939 -0.0725425 0.41772 -2.16671 -0.159852 -0.270478 -0.0678639 1.02269 1.39036 1.23284 0.552868 1.25177 0.0302828 0.867785 0.496796 0.155988 -0.567321 -2.02642 -0.735617 -1.06704 -0.262912 1.1695 -0.235847 1.55399 0.473687 0.180884 0.997555 2.16831 0.452814 0.353711 2.21113 1.82273 0.733025 0.996447 1.4462 1.11159 0.0302823 
1:3772122 0.332868 -0.526115 -0.773471 1.13001 0.497289 0.766152 1.4303 0.627923 0.345823 -1.11168 1.36748 2.25299 1.42919 0.981132 0.641581 0.957895 -1.51537 -0.228989 -1.27805 0.49768 -0.437553 -1.275 1.18526 0.302481 1.16067 1.11495 0.883326 -0.589191 -1.60693 -1.35068 -1.17178 -1.59698 -2.44042 -2.1488 -2.13968 -1.15809 0.821185 1.27664 -1.06352 1.03471 0.36259 1.59682 0.29022 1.11032 1.57141 1.19361 -0.542274 0.348896 -1.70021 -1.36733 -1.76695 0.103754 0.0247579 -0.617147 -0.195344 -1.06278 
1:3774404 0.729596 0.17196 -0.554355 0.94878 0.825138 0.681676 1.43673 1.02623 0.509575 -0.915666 1.15152 1.99573 0.815005 0.933203 0.0313514 0.486862 -1.31219 -0.232981 -0.981737 0.310959 0.0427967 -0.329737 1.2602 0.910165 1.51322 1.53689 1.50201 -0.165462 -2.25258 -1.17522 -1.95406 -1.60916 -3.08034 -2.47122 -2.63469 -1.55493 1.05886 0.5511 -0.431537 0.209747 0.492076 2.04424 -0.0771221 0.198288 0.685412 -0.28286 -1.02841 0.213346 -2.47619 -1.60952 -2.67303 -0.750292 -0.93531 -1.77343 -1.00141 -1.55904 
1:3794515 0.254192 -0.0826471 -0.188868 1.83269 0.548042 -1.09852 0.424266 0.0404693 -0.717976 -0.373483 1.19675 0.726154 0.536345 0.470291 2.05974 0.722808 1.00993 -0.0124425 0.257685 -0.190324 -0.917593 -0.248432 0.0552487 0.50879 -0.597667 -0.225437 -0.187399 -0.651115 1.26568 -0.391867 0.51202 0.199706 0.700277 -0.0414091 0.212398 0.334916 -0.21182 1.50888 -0.78965 0.0369736 -0.952018 -0.342359 0.807537 -0.179458 0.0534 0.458446 0.153422 -0.602145 1.98541 0.139588 1.5095 -0.277783 0.783587 1.4335 1.41686 1.62307 
1:3804053 -2.2687 -1.72106 -0.423072 -0.739722 -1.9976 -1.72436 -2.41156 -1.96517 -1.01101 1.29818 0.832385 0.010668 0.0495082 -0.418086 1.35668 1.62429 0.834275 -0.377235 0.356709 -1.6581 -0.292781 0.807112 -1.87376 0.549955 -0.463924 0.467718 1.28331 1.00164 1.45651 0.283328 1.24436 0.145838 1.00028 0.0302226 -0.060821 -0.770282 -2.63233 -0.91008 -1.65579 -0.354512 0.610946 -0.372864 1.41623 1.05315 0.262102 0.600713 2.75785 0.00203772 0.804589 2.44947 2.68012 1.40541 1.12305 2.1314 2.01599 0.827748 
1:3807045 1.42574 1.07911 1.35878 -0.142843 1.60906 1.49869 1.49895 2.40226 1.91574 -1.04543 -0.909206 -1.21811 -1.36486 -0.484548 -1.87242 -2.62425 0.772605 1.10294 1.4867 1.13533 1.56385 0.350684 -0.327031 -0.841463 -0.347808 -1.23249 -1.29709 0.234519 -0.382986 0.327345 -1.04382 1.54817 0.74073 1.41455 1.37495 1.60808 1.06195 -0.401388 2.15935 0.407721 -1.19597 -1.29611 -2.81216 -1.75661 -1.69991 -0.492408 -1.15175 -0.177637 1.93852 -0.244956 -0.0395706 -1.05524 -0.658146 -1.30808 -1.87657 -0.40714 
1:3815116 -0.451991 0.00623563 1.15991 -0.64506 0.0732634 0.593969 -0.210146 0.348598 1.79401 0.818163 -0.610314 -0.932 0.682209 -1.41831 -1.00588 -2.0675 0.585877 2.38087 2.45831 0.839125 0.429869 -0.748363 0.0755528 0.519181 -1.50833 -2.01284 -2.09879 -0.261571 0.687065 0.0887436 1.06996 1.04475 1.27186 0.830258 1.8986 1.51666 -0.477646 -0.681045 1.19221 0.285801 -0.139611 -0.577847 -2.14648 0.115281 -0.0453434 -0.107351 -0.475382 0.185556 0.507945 -0.127119 1.05015 -1.15956 0.035609 -0.369509 -0.767096 0.67041 
1:3815469 -0.065923 0.425683 0.831771 -1.00636 1.07378 1.26331 0.766829 1.15558 1.76562 0.127234 -0.800631 -1.06011 -0.853032 -1.36113 -1.2028 -2.61288 0.745069 2.17429 2.38572 0.441044 0.606661 0.918447 -0.542947 -0.0478886 -1.50855 -1.84016 -2.17158 -0.0239725 1.13469 1.17485 0.943773 1.80232 2.64736 2.90397 2.90217 2.34853 0.508857 -0.299006 1.71116 0.18128 -0.762134 -1.40463 -1.29482 -1.11508 -1.25569 -0.644083 -0.304048 -0.312356 1.81498 -0.0767209 0.314387 -0.444009 0.0548069 -0.109182 -0.58218 0.193355 
1:3823162 0.703665 0.809743 -1.94765 -0.258091 -0.888956 -0.0400759 1.46732 0.890078 -0.609118 -0.382902 1.0959 1.86183 -1.35935 1.8463 0.811053 -1.32764 0.364935 -0.604359 -0.546818 -0.323289 -0.291957 -0.0207879 -1.44951 1.15172 -1.42392 -1.67272 -1.69972 -0.20054 0.343474 -0.611814 1.13457 1.6175 1.6987 1.55604 2.64865 2.12866 -0.152769 0.9191 0.416995 -1.34737 -2.40401 -0.304026 0.946397 0.106011 -0.818979 0.862693 1.4143 -0.21964 3.04425 0.716343 1.14729 0.53427 0.649569 0.0643374 0.606369 0.44297 
1:3824083 -0.0476107 -0.568399 2.15815 0.622538 1.58505 0.362459 -0.392073 0.264742 1.44275 -0.578947 -0.966962 -1.39042 0.839765 -1.68486 -1.47676 -0.476323 0.0902144 2.30502 2.01048 1.71116 0.191904 -0.13917 1.33036 -1.10629 0.543368 0.131949 -0.273649 0.428682 -0.128967 0.212351 0.046922 -0.00603117 0.194803 0.394906 0.185847 0.443605 1.21215 0.0132829 1.95751 1.41987 0.345217 -0.655602 -2.74994 -0.669186 0.345255 0.550584 -2.01467 0.128091 0.0257173 -0.474294 0.527008 -0.829551 -0.444896 -0.0214551 -0.847992 -0.348429 
1:3832262 1.49225 0.891267 2.32413 1.14321 1.47023 0.70639 0.011235 0.969414 0.323607 0.0593289 -0.313158 -1.52388 0.551651 -1.76926 -0.825431 0.154865 -0.0615243 0.701847 0.692644 2.13815 0.479733 0.320594 1.20583 -1.13157 -0.107627 -0.115636 -0.450857 0.167139 0.120294 -0.0135501 0.536758 1.19571 1.10923 1.04561 1.53212 1.57486 0.195746 -0.00878701 1.73927 -0.571923 -0.596975 -1.52419 -3.47336 -0.660848 0.0710106 0.709288 -1.73179 -0.0189885 -0.26174 -0.324697 0.634999 -1.7573 -0.588908 0.445547 -0.251692 0.392387 
1:3836920 -1.29422 -1.08381 -1.12008 1.40635 1.32261 0.763225 1.13279 1.19606 0.764844 -0.875282 0.535183 0.414843 1.02274 -0.259582 -0.906369 -0.575946 -1.00945 1.64773 0.448033 0.217369 -1.59473 -2.05505 2.19912 -0.367569 1.10621 1.23177 0.5776 1.67672 -1.1709 0.373413 -0.506326 -0.819313 -1.10256 -0.708861 -1.19332 -0.877025 1.84991 -0.0282035 1.06873 1.51762 0.822844 -0.526003 -1.58909 -0.664417 -0.0816279 -1.0261 -1.42857 -0.431242 -1.28596 -1.69238 -2.40671 -0.484581 -1.09713 -1.35172 -1.41782 -0.769425 
1:3839341 -0.274709 0.138678 -0.837707 -0.77496 -0.677358 -0.504095 -0.140746 0.100894 -0.623529 0.478183 1.07862 1.82529 -0.835368 1.59148 1.78571 0.403095 0.67775 0.417474 0.657529 -1.46462 0.239433 0.360301 -2.16667 0.595227 0.283248 0.219627 1.14062 -0.312343 0.51042 -1.30049 -1.00759 -1.59194 -0.457917 -1.06115 -1.27584 -1.49307 0.381163 1.03266 -0.6949 0.956629 -0.273947 -0.497141 1.79029 1.20774 0.836515 1.67888 2.38554 0.660723 1.25991 2.23009 0.854753 1.15798 1.0529 0.951998 1.44951 0.329767 
1:3845983 -0.709746 -0.842028 0.171201 -1.02736 0.880988 1.33105 1.20968 2.09417 3.06956 -0.896648 0.318939 1.72361 -0.10935 -1.02123 -1.70931 -0.343657 1.25107 1.84898 1.76288 -2.16083 -0.768705 -0.94756 0.438478 -0.414651 1.13738 0.686489 0.685742 0.777917 -0.472084 0.140833 -2.10943 -1.28668 -1.74823 -1.73373 -3.28422 -2.05024 0.405416 -0.372994 -0.558499 3.05538 0.567726 1.75495 0.235041 0.915493 1.00704 1.17699 1.16435 0.801781 0.808522 0.102959 0.311607 2.24716 1.06937 1.22686 1.39482 0.809537 
1:3858690 -1.40955 -0.977501 -1.12667 1.20861 1.47039 0.921918 0.634727 1.05689 0.647132 -0.597174 -0.190602 -0.351722 0.942249 -0.152154 -0.817802 -0.113832 -1.06741 1.30655 0.210118 0.0763369 -0.868852 -2.56509 1.75288 -0.394609 0.630901 0.816152 0.293317 1.28259 -0.777384 1.00601 -0.459176 -0.0376104 -0.511726 -0.0676291 -0.824382 -0.655624 1.59029 0.10698 0.408844 1.12059 0.883887 -0.526838 -1.49863 -0.360512 0.0371655 -1.72193 -1.28647 -0.026135 -1.26429 -1.82338 -2.11326 -0.629282 -0.910399 -0.973048 -1.31402 -1.1523 
1:3862655 -0.559559 -1.20922 -0.768299 -2.28067 0.506763 0.608481 1.87903 2.25862 1.16907 0.237331 -0.590814 -0.813035 -2.38004 -0.58232 -1.19907 -0.766523 0.231814 -0.652533 -0.446554 -0.754635 0.423913 0.717124 -0.994814 0.729956 -1.04794 -1.12742 0.128743 -0.752301 -0.0343891 -1.35052 -1.92861 -1.0903 -0.841345 -1.32314 -1.69398 -0.984108 -0.669867 -0.153373 -0.523225 1.20716 -0.660901 0.502584 -0.664454 0.312448 0.3946 1.10161 1.46283 0.787224 1.74445 1.83068 0.700914 0.554888 -0.498112 -0.556907 -0.109079 0.701222 
1:3863640 -1.1406 -1.70031 -0.939026 -1.88786 -0.144424 0.566539 1.84806 1.86556 0.564219 -0.0485509 -0.00114153 0.145828 -2.66639 -0.146748 -0.618051 -1.04999 0.315428 -0.376875 -0.343843 -1.55237 -0.316018 0.280824 -1.82414 1.11302 -0.826113 -1.06342 -0.00797005 -0.559992 0.0829813 -0.967431 -1.25796 -0.975374 -0.576021 -0.937441 -1.22276 -1.02958 -0.0601005 0.308464 0.119361 1.4589 -0.0304499 0.245386 0.247072 0.574085 0.52944 1.28972 1.94365 0.851079 2.25761 1.76232 0.947676 1.45887 -0.0425169 -0.129537 0.0971348 0.363726 
1:3866588 1.08974 1.69082 0.764719 1.07431 0.0119674 -0.764308 -2.36192 -2.62587 -1.4663 1.2383 -0.0820896 -1.3323 0.909976 1.15909 1.93596 0.660546 -0.914239 -1.62993 -1.11356 1.49301 1.2903 1.18825 -0.782262 -1.42561 0.951341 1.03392 1.05717 -0.389205 0.472288 -0.338741 0.606742 -0.281519 0.467302 0.443361 0.93026 0.716073 0.0202901 0.144388 0.0230485 -1.08911 -0.164363 -1.58608 0.294909 0.180636 -0.354202 -0.256258 -0.0922991 -0.0984499 -0.721629 0.595333 -0.560571 -2.15596 -0.227216 -0.254729 -0.135449 -0.476933 
1:3868153 -2.35509 -2.91148 -1.63332 -1.63891 -0.276954 -0.169242 1.03735 1.47813 2.22376 -1.73363 -0.84552 0.508645 -1.21916 -1.3909 -2.37671 -1.21836 0.206813 1.96144 1.26351 -1.45765 -0.847016 -0.606013 1.32697 2.79713 -1.14217 -1.04198 -0.9013 -0.0866712 -1.09572 -0.0256924 -0.940074 -0.278371 -0.749711 -0.608577 -1.15746 -0.988244 0.108382 -0.0835131 -0.441349 1.31129 -0.0896885 2.3489 -0.560932 -0.656731 -0.127117 -0.504224 -0.166065 -0.13794 2.19113 -0.675841 1.02851 1.64367 -0.302939 -0.623444 -0.652449 0.649271 
1:3875529 0.17893 0.894553 1.18416 1.64178 0.591612 -0.4212 -1.68264 -1.96107 0.308791 -0.131696 0.485124 0.850254 2.24916 -0.1 0.356023 0.611406 -0.180264 0.82555 0.574599 0.695944 -0.257403 -0.838504 1.10466 -0.715991 0.912956 0.938527 -0.336218 0.306566 -0.730673 0.643946 0.735336 0.718706 0.0475309 0.626602 0.932061 0.934184 1.01191 0.452338 0.315834 -0.718424 -0.0224496 -0.257148 -0.682874 -0.788262 -0.481594 -1.16593 -2.11297 -0.873356 -0.496483 -2.0567 -0.278638 -1.05424 -0.290336 -0.432108 -0.667935 -0.445828 
1:3876116 -0.650715 -0.896482 -1.59331 -1.4287 -0.635764 0.219936 1.47009 1.85403 -0.399013 0.254615 0.51505 0.622687 -2.07097 0.462111 -0.1263 -0.789416 0.187334 -0.330872 -0.194521 -1.4624 -0.324671 1.0539 -1.24327 0.931891 -0.635663 -0.805432 0.307056 -0.226682 -0.192677 -0.771843 -1.00136 -1.19288 -0.67602 -0.868935 -1.27044 -1.35527 -0.0683594 0.223195 -0.509373 1.20733 -0.274738 0.400797 1.18074 1.21926 0.890799 1.50105 2.54127 1.20927 1.58919 1.97146 0.597481 1.61305 0.519128 0.341463 0.535232 0.703374 
1:3877912 1.30049 1.68108 1.82472 1.65921 -0.283936 0.569265 -1.44936 -2.18944 -1.70876 0.953369 0.391555 -0.715236 0.874601 1.26696 2.22011 0.929617 0.11891 -2.05019 -1.19949 1.7133 0.641148 0.0840069 -1.53065 -1.66442 0.842833 0.351254 0.569954 -0.480163 -0.468859 -0.530981 0.365932 -0.00486929 0.0252325 0.362355 0.824846 1.17342 -0.576568 0.0128217 0.081235 -1.42973 0.24587 -1.29646 0.283622 0.591357 0.023844 0.719266 -0.015134 -0.152965 -1.47001 0.432353 -0.422662 -1.43539 -0.216749 -0.125579 -0.043632 -1.69123 
1:3878721 0.80717 1.16572 1.41735 1.63306 0.572605 -0.42291 -1.51059 -1.80952 0.203817 -0.230699 -0.0845455 -0.242535 2.26895 -0.115129 0.143592 0.786998 -0.184673 0.481569 0.361347 1.3788 -0.166788 -1.04963 1.22342 -0.99754 0.702618 0.825916 -0.293059 0.34825 -0.460799 0.441944 0.768212 1.04177 0.293737 0.645357 1.18313 1.24706 0.150818 -0.218758 0.17273 -1.35924 0.0659759 -0.328223 -0.909293 -0.801882 -0.48316 -1.36101 -2.35979 -0.919811 -1.78647 -1.88952 -0.727439 -1.71436 -0.768003 -0.910916 -1.02992 -1.06801 
1:3891848 -0.778885 -0.205606 -1.74608 0.867629 0.786055 0.291108 0.848422 0.453029 -1.0297 0.261245 0.6558 0.217901 0.0490531 2.54837 1.22473 0.899645 -0.748199 -0.584477 -1.03704 0.889908 1.14312 -0.69569 -0.67339 -1.04031 0.294351 0.0444361 0.713002 -0.337381 -0.559357 -0.698022 -1.44161 -1.30579 -0.534778 -0.417541 -0.97012 -0.628854 1.59928 2.16761 -0.565459 1.25885 -0.403816 -1.2415 -0.944582 -0.080068 -0.202839 0.0524403 0.224648 0.121053 0.25033 0.175341 -1.74874 -1.68277 -0.998453 -0.686281 0.0124767 -1.19447 
1:3901542 1.46559 0.952808 0.101138 -1.09963 0.453071 1.01921 2.23357 1.58755 -1.0788 1.11573 0.0963308 -0.450063 -2.30303 -0.693441 -0.60056 -0.869012 -0.538851 -1.85683 -1.7301 0.148159 1.52614 0.931777 -0.814155 -0.307982 -1.37147 -2.24527 -1.43657 -0.669804 -0.621597 0.212103 0.349288 0.942769 -0.48156 0.869773 0.909497 1.32351 0.206552 1.23709 0.312013 -1.30102 -0.882957 -0.438895 -1.85382 -0.110057 -0.0589676 1.29052 0.63226 0.466097 -0.689959 1.00465 0.586992 0.323768 -0.0965311 1.58406 2.18916 0.574983 
1:3901619 -2.07147 -2.23436 -2.0741 0.915578 -0.0396204 -0.876357 -0.391725 -0.0333894 0.782379 -2.15803 -1.32974 -0.680685 1.09389 1.52171 -0.134331 0.115691 -0.282396 1.69577 0.749908 0.591225 -1.09977 -1.29693 1.16394 0.78371 -0.372917 0.572064 0.388137 -0.218458 0.0394039 -0.37954 -0.754973 -0.768707 0.580282 -0.521574 -0.468979 -0.9875 0.422692 -0.0571842 -0.426394 1.22924 0.294008 0.44353 0.297353 -1.15185 -0.802079 -1.91885 -1.60218 -1.01329 1.36726 -1.27851 -1.57857 -1.32074 -1.53913 -2.7694 -2.79273 -0.988849 
1:3907884 -0.649031 -0.90869 -1.41884 -0.929825 -2.51565 -2.30603 -1.99828 -2.63851 0.357633 -1.06216 0.376253 0.743145 0.618796 -1.73697 -1.53256 -0.806728 1.02396 1.2874 1.78787 0.197377 -0.170829 -0.527755 2.02787 1.29967 -0.618315 -0.918762 -1.65455 -0.688426 -1.22901 -0.861438 -0.911111 -0.21107 -0.649813 -0.714135 -0.655623 -0.270096 -1.41569 -1.68999 -0.553607 1.56963 0.867977 0.763587 0.361678 2.00964 2.35366 0.814398 1.06837 2.1624 0.00458906 0.12111 0.333543 -0.162123 0.383001 -0.103098 -0.763835 1.09508 
1:3910551 -0.731495 -1.11438 -0.646858 -0.306672 -0.861255 -0.690541 1.13963 0.987643 -1.38658 -0.645889 -0.133115 -0.382067 -0.658049 -0.526573 -1.1717 0.686627 -0.483344 -1.97982 -2.16744 -0.481829 -0.81893 -0.551412 0.489822 0.131278 -0.111411 0.143853 0.558503 -0.570812 -0.592457 -0.706399 -0.49316 -1.71749 -1.80653 -1.83003 -1.53443 -2.08352 -0.30557 0.168127 -0.586642 -0.34364 1.00662 0.883541 -0.147176 2.07703 2.41774 2.00705 1.12801 1.1655 -2.04107 0.334245 -1.09237 0.166513 -0.710696 0.038814 0.0904521 -1.15028 
1:3921379 0.459045 0.257299 0.13411 0.761441 -0.98865 -0.603907 -1.02633 -0.143451 -0.872834 0.450384 0.731218 -0.31014 0.174513 0.0260583 0.95649 -1.03038 0.403636 -0.833664 -0.331259 1.80079 1.99597 -1.00848 -1.68014 0.543996 -0.1831 0.469759 0.21298 -0.14856 2.46933 0.0307604 2.17774 1.33586 1.52151 0.0841075 0.838095 -0.0862301 0.0110673 0.133045 0.887333 -0.63207 -0.684551 -1.89429 -0.948653 -0.148678 -0.0870856 -0.191611 -1.04724 -0.0907612 0.521736 -0.312412 0.0583616 0.578008 1.8824 -0.243493 -1.37756 -0.63245 
1:3921411 -1.30573 -1.42194 -1.78984 -1.51645 -0.827824 -0.180288 1.48395 0.560805 -1.37069 -1.23715 -0.245478 0.167154 -1.97997 -0.301811 -1.49158 -0.406733 -1.46716 -2.76063 -3.36807 -1.6384 -1.20307 -0.218114 0.361191 0.528926 0.486272 0.7413 0.593128 -0.612207 -1.37418 -0.5688 -0.857559 -2.03711 -2.31376 -1.98298 -2.18796 -2.40335 0.221803 0.57777 -0.506275 0.214089 1.00232 0.790355 0.760019 1.86415 2.08452 2.22359 1.67448 1.23156 -0.0327008 0.189569 -0.873895 0.966719 -0.321073 0.0762413 0.30891 -1.05315 
1:3921521 -0.387522 -0.669985 -0.450695 0.460249 -0.926143 -0.379989 -0.169501 0.23501 -1.74746 -0.227925 0.664107 -0.532825 -0.859963 0.326877 0.834268 -0.728771 -0.605983 -1.86328 -1.99665 0.906175 1.35546 -0.578895 -1.55907 0.995939 0.114939 0.964598 0.761678 -0.554489 1.64463 0.0559769 1.73892 0.181078 0.303833 -0.746436 -0.381508 -1.50955 0.0612994 0.567859 -0.112031 -0.318388 -0.118715 -0.866694 -0.801391 0.539802 0.693189 0.64215 -0.311765 0.363594 -0.331822 -0.390064 -0.779923 1.59215 1.77942 -0.0895329 -1.07705 -0.994194 
1:3922286 0.770001 1.02064 1.22207 -0.505824 -0.308628 -0.678437 -0.581714 -0.177679 0.13637 0.500829 1.69595 1.06618 0.407549 -0.826733 -0.718621 -0.219398 0.179755 -0.185185 0.17486 1.12532 1.80419 -1.48958 0.248251 -0.399706 0.776615 0.616949 0.190272 0.471149 -0.537503 -0.467675 0.968796 0.146218 -0.320273 -0.234256 -0.231051 -0.805107 0.152445 0.0299069 0.754425 -0.0657644 0.0495413 -0.939909 -1.20804 0.0714861 0.617922 0.469468 -1.15432 0.688753 -0.912015 0.117614 0.940289 1.40499 2.46181 0.416266 -0.731531 0.240136 
1:3930571 -1.91126 -1.72276 -0.667721 -0.585846 -0.0344971 0.179287 1.14176 0.592885 -1.31783 -1.32109 0.0250513 -0.208889 -1.30099 0.575758 -0.301748 0.217497 -1.97889 -1.63517 -2.61272 -0.693408 -0.351928 0.14514 0.820166 0.955237 0.334252 0.708501 0.548762 -0.974286 -1.01974 0.227925 -0.840023 -1.59451 -1.55521 -0.981169 -1.78934 -2.02197 -0.155854 -0.140915 -1.6748 0.816097 0.569212 1.49726 0.158981 0.725892 0.904062 0.925604 0.870521 0.436079 -1.16979 -0.0595209 -0.449136 2.15753 0.296831 0.513213 0.34909 -0.471503 
1:3935953 -0.0902945 0.00860517 1.79976 -1.15915 1.63024 -0.67753 0.330085 0.165525 1.61437 1.22821 -0.115235 -1.02573 0.480584 -0.963024 -0.241693 -0.318201 0.106178 1.09013 0.929471 -0.326866 0.184005 1.36584 1.48633 0.0769533 -1.73076 -1.11695 -1.99593 -0.378243 -0.21631 0.840395 0.380005 -0.396648 1.02598 1.513 1.25714 0.564372 0.0178418 -1.22819 0.628855 0.583289 1.26535 1.51016 -0.1189 -1.2385 -0.516167 -0.889148 -0.886035 0.550572 -1.02059 -1.00988 -0.489973 -0.462881 -0.604975 -0.590356 0.311388 0.204919 
1:3936132 0.747069 0.363014 1.60019 -1.56361 0.298326 -1.61355 -0.183934 -0.879212 0.778798 0.694743 1.26249 0.296166 0.0284351 -1.97923 -0.370704 -0.155302 1.03262 0.245024 0.397995 -1.16167 0.119812 1.61631 1.39011 -0.158687 -1.7969 -1.4871 -2.03261 -0.593889 -0.413108 0.485721 0.10137 -0.258686 0.702858 1.35858 0.946338 0.285006 -0.176568 -1.07335 0.403986 -0.0439789 0.712784 1.33086 -0.142151 0.127053 0.651787 0.231924 0.501901 1.49621 -0.503885 -0.213504 1.29096 0.40259 0.798147 0.881222 1.36224 0.97054 
1:3939530 -0.747069 -0.363014 -1.60019 1.56361 -0.298326 1.61355 0.183934 0.879212 -0.778798 -0.694743 -1.26249 -0.296166 -0.0284351 1.97923 0.370704 0.155302 -1.03262 -0.245024 -0.397995 1.16167 -0.119812 -1.61631 -1.39011 0.158687 1.7969 1.4871 2.03261 0.593889 0.413108 -0.485721 -0.10137 0.258686 -0.702858 -1.35858 -0.946338 -0.285006 0.176568 1.07335 -0.403986 0.0439789 -0.712784 -1.33086 0.142151 -0.127053 -0.651787 -0.231924 -0.501901 -1.49621 0.503885 0.213504 -1.29096 -0.40259 -0.798147 -0.881222 -1.36224 -0.97054 
1:3948473 -1.48524 -1.36509 -0.555481 -0.272268 -0.179529 -0.174449 1.02298 0.155897 -1.47685 -1.18551 0.500213 0.100738 -1.27754 0.544385 -0.657025 0.225071 -2.08473 -1.63229 -2.7999 -1.05371 -0.94958 0.451666 1.35287 0.842121 0.70921 0.796935 0.598864 -0.690387 -1.7291 -0.190263 -0.61971 -1.33452 -2.39745 -1.78179 -2.22063 -1.61239 0.00971726 0.0902913 -1.57498 0.994615 0.857933 1.49882 0.225741 0.466638 0.559187 0.780052 0.748314 0.137335 -1.99052 -0.507277 -0.953424 2.09733 0.318182 0.70905 0.553049 0.238736 
1:3951612 0.85091 0.693161 -0.409842 -1.20978 -2.07148 -1.39027 -1.16382 -2.21791 -1.49373 -0.42014 1.751 1.56151 0.0260758 -1.80306 -0.0888679 -0.633898 -0.71437 -2.43681 -2.52538 -1.10088 -0.518589 0.112793 -0.406667 -0.364302 -0.594224 -1.13232 -0.805315 -1.13221 -0.966705 -0.520092 -0.267653 -0.371534 -1.03405 -0.0174146 -0.473962 -0.115014 0.825869 0.733311 -1.15826 -1.0152 -0.593547 0.192556 -1.11303 1.64255 1.08449 0.971974 1.66094 1.17117 0.00581706 0.960613 1.73833 1.06311 1.53793 2.21016 2.26001 1.08647 
1:3958162 1.34845 0.061752 -0.776183 -2.73391 1.08206 -0.302564 0.564497 0.512872 1.13431 -0.644846 -2.52279 -3.25399 -1.41699 -1.49602 -1.3597 0.103522 0.283927 -1.44566 -1.37567 0.0916966 0.277228 0.747253 -0.811698 -1.35069 0.00232662 -0.138007 -0.249955 -0.00902609 0.68566 0.191746 -0.154425 -1.04526 0.693028 0.474625 -0.464396 -0.784122 -0.978772 -0.555227 -0.408317 1.37164 -0.0141979 -1.66088 -0.0860774 1.34012 0.995502 0.0366545 1.00832 1.27781 -0.613417 -0.0622316 -2.49137 -0.520571 -1.48445 -0.540642 0.154781 0.169415 
1:3963097 1.14064 1.90861 0.39038 1.01698 0.174041 0.144546 -0.451094 -0.184681 -0.45967 1.75 -1.26012 -0.248716 -0.492441 1.3405 1.13325 -0.0445199 -0.601682 0.461417 0.499627 0.455323 1.3137 1.65744 0.924189 -0.189325 0.726369 0.585304 0.128241 0.764644 0.914343 0.189553 0.755433 2.17433 1.44019 1.33694 2.22319 2.23577 1.2368 0.902798 1.22606 -0.115253 -1.11451 -1.79691 -0.00326326 -0.801746 -0.498982 -0.752714 -1.92894 -0.753453 1.48801 0.418902 0.00640973 -0.531411 0.442882 -0.420278 -0.0669194 -0.221776 
1:3967022 -1.20976 -2.20685 -2.7368 -0.457687 -0.748705 0.0117642 0.00387883 -0.472274 0.69796 -1.31693 0.421053 0.684142 0.439143 0.173797 -0.675884 0.106938 -0.0355595 0.655543 0.283976 0.684492 -1.3599 -0.434907 -0.744752 1.92751 -0.932043 -0.131888 -1.2432 -0.0928919 1.49478 0.637798 0.8457 0.481446 1.46164 0.494211 0.544727 0.175262 0.116894 0.589941 -0.425103 -1.1509 -0.121051 0.390504 1.55872 0.677215 0.642391 0.97474 1.08745 0.22531 2.3471 0.379574 1.32184 0.667398 -0.988156 -0.639499 -0.196156 -0.311737 
1:3967741 0.773641 1.28153 1.80121 1.1978 -0.433826 -0.585775 -1.13374 -0.320293 -0.442258 1.26658 0.825951 1.34318 -1.12378 1.04753 0.932119 0.367586 0.456784 0.657839 1.22553 0.0515596 0.70948 1.7666 0.164419 -0.773417 1.29994 0.814661 0.911106 0.407841 0.0573183 -0.620257 -0.665176 0.903283 0.0622563 -0.034937 0.254705 0.984338 1.14685 0.270107 1.0271 0.0674083 -0.801247 -0.512467 0.314012 0.508399 0.847345 0.43477 -0.95813 -0.1993 0.88201 0.494114 0.58995 0.746948 1.42285 0.00673542 -0.594983 -0.0674113 
1:3976210 2.4252 1.30654 0.895419 -0.163516 0.770854 1.34632 1.64686 2.39941 2.42996 -0.43411 0.330338 -0.111475 -0.0154632 -1.18049 -2.33741 -0.104644 1.49364 0.810565 1.60285 2.30594 0.933207 -1.29217 0.521417 -1.21434 0.371844 -0.108721 0.0452711 -0.247617 0.630819 0.0409113 0.0449339 1.3249 -0.192231 -0.890602 -1.05426 0.437865 -0.392145 0.413355 -0.768687 0.553562 -0.414151 -1.38924 -0.171329 2.10452 1.71861 0.826034 1.51628 0.291965 0.390668 -1.45357 -1.11782 0.41682 1.20379 0.275352 -0.642324 -0.191608 
1:3979626 2.85518 2.60484 1.55274 1.84261 0.926509 0.94021 0.480289 0.549972 -0.770456 0.331036 -0.362672 -0.492273 -0.64717 1.49821 1.01134 1.11651 -1.41749 0.596907 0.158089 1.45159 1.74263 1.02824 -0.142403 -0.454928 -0.491655 -0.146082 -0.924784 -0.893592 0.634981 0.0657009 1.51287 1.03578 1.07486 0.871864 1.46926 1.42025 -1.21402 0.171864 -0.850558 -0.498373 0.339081 -0.600507 1.08151 1.07333 1.0728 0.546505 -0.0894531 0.171088 -1.97547 -0.614646 -1.88506 0.192769 0.639703 0.322889 0.261869 -0.358296 
1:3988281 0.0376292 0.72111 0.188287 -0.24524 -0.0470765 -0.0388364 -0.509319 -0.193002 0.540967 0.547069 -1.43618 -1.74941 0.684047 0.359601 0.0304991 -0.27982 -0.573164 -0.572225 -0.860437 0.354987 -0.0948018 2.21234 -0.642602 0.95275 -0.665905 -0.957229 -0.376682 -1.60405 -0.267873 -1.18716 -0.194771 -0.89598 -0.540843 -1.11613 -1.05262 -1.11677 -1.34271 -1.4592 -0.773764 0.970219 -0.0189163 -0.000515071 -0.572966 0.0806469 0.0592448 0.445524 -0.297907 0.238547 1.51436 -0.12077 0.836232 -0.16657 0.151049 -0.761755 -0.832502 0.321807 
1:3989669 -0.998919 -1.2316 0.00417239 -1.2453 1.55112 -0.0974556 0.866279 1.16654 0.516519 -1.03496 -0.354321 -0.831432 -0.28616 -0.298739 -1.22318 -0.77349 -0.628004 0.450423 0.0540161 -0.318004 0.980824 0.136742 0.337276 -0.339304 0.531857 -0.0111296 1.45449 -0.164442 -1.86775 0.225983 -2.16991 -0.86077 -2.10092 -0.79868 -1.94279 -1.128 0.558316 0.582129 -0.750139 1.9892 -0.00221091 1.56807 -2.33393 -0.447777 0.0561822 -0.00423215 -0.695697 0.69068 -0.967168 0.122978 -0.431609 0.37951 -0.29984 -0.0686386 -0.195886 -0.0132823 
1:3989969 -1.36975 -1.26668 0.117186 -0.583626 0.490462 -0.827699 0.344005 0.144443 -0.21014 -0.909223 0.744668 -0.000580709 -1.02809 -0.538462 -0.7202 -0.4202 0.155509 0.426594 0.0594359 -1.20301 -0.758153 0.208775 0.049282 0.312953 0.172779 -0.485217 1.12433 -0.147972 -3.32603 -1.46869 -2.67183 -1.58187 -2.6863 -1.40935 -2.32549 -1.67275 0.99314 0.943405 -0.0792197 0.889545 -0.386819 1.24623 -2.57966 0.588993 1.08426 1.49628 0.710921 1.55582 -0.208517 0.784764 0.760177 1.35517 0.589701 0.563305 0.2224 0.798825 
1:3994051 -0.325539 0.458691 0.479366 -0.0736528 -0.0274257 -0.229512 -0.706612 -0.461883 0.646398 0.573996 -1.35822 -1.74377 0.599923 0.462615 0.079933 -0.147972 -0.580551 -0.442707 -0.80864 0.415845 -0.338226 2.4044 -0.765136 1.02293 -1.19036 -1.2904 -0.795824 -1.99897 -0.579077 -1.47528 -0.2298 -1.10982 -0.44507 -1.0849 -0.921379 -1.02114 -1.35857 -1.36565 -0.778539 0.911111 0.144152 0.390223 -0.421908 0.29617 0.207387 0.537528 0.0174735 0.387723 1.54511 -0.0746517 0.903394 -0.205803 0.107923 -0.670877 -0.645115 0.343288
[truncated: 78,106,545 more chars]
