# Supplementary material for: Detailed phenotyping identifies genes with pleiotropic effects on body composition
Source: BMC Genomics. 2016 Mar 12;17:224. doi: 10.1186/s12864-016-2538-0 (PMC4788919; doi:10.1186/s12864-016-2538-0)
Supplement: Additional file 5: — The signed t-values of SNP effects (150,001 to 300,000 in “chromosome: position” order) for the 56 traits used in multi-trait, meta-analysis. (GZ 30615 kb) [file 12864_2016_2538_MOESM5_ESM.gz › AdditionalFile5_SNPeffect-t_values.txt]

SNP_chr:pos_OAR3.1 PSWT HCWT LLWT LLFAT TOP RND BONE LEGBONE LMY DRESSING DMLOIN IMF CFATSCORE CCFAT HGRFAT CFAT5 CEMW CEMD CEMA SHEARF5 SHEARF1 MYOGLOBIN GLYCOGEN ICDHACTIVITY RCL4 RCL3 RCL2 RCL1 RCb4 RCb3 RCb2 RCb1 RCa4 RCa3 RCa2 RCa1 CFb CFa CFL PH24LL PH24ST IRONWET ZINCWET EPADPADHA EPADHA FA_C22_6n3 FA_C22_5n3 FA_C20_5n3 FA_C20_4n6 FA_C20_3n6 FA_C18_2n6 FA_C18_0 FA_C16_0 FA_C14_0 FA_C12_0 FA_C10_0 
3:198514191 -0.940246 -1.20478 -0.94771 0.133036 0.862109 0.351842 0.887831 1.09462 0.528191 -1.0148 -1.14091 0.566911 0.642933 -0.867302 -0.714461 -0.259259 1.06746 1.7615 2.44476 0.731519 0.662371 -0.413754 -0.166013 -0.0288502 1.07546 1.3149 1.84372 0.747364 1.32501 2.06174 1.67178 1.21269 0.996141 1.18691 0.818931 -0.328663 0.476599 -0.558891 0.566599 0.141795 0.339294 -0.602536 0.183014 0.0595502 -0.294511 -0.276941 1.16354 0.416401 2.98116 1.47904 0.726795 -0.661148 -1.40739 -1.62897 -1.19993 -2.35277 
3:198515309 -0.629389 -0.762779 -0.607759 0.597998 -1.68646 -1.75409 -1.75577 -1.914 -0.988429 -0.839729 0.583556 0.134155 0.356431 0.642185 0.710911 0.407934 -2.14569 -0.550923 -1.91909 -1.70132 -0.658706 0.0414973 -0.221309 1.75982 -0.0273787 -0.458404 -0.409907 -0.365381 -1.14348 -1.51693 -1.54509 -1.79366 -2.70443 -2.31355 -2.45653 -1.06507 -0.173868 0.177432 0.612221 -0.255807 -0.380667 0.147829 0.963233 1.03389 1.01597 0.235657 1.25219 0.587841 -1.24534 -0.0410576 1.29609 1.06129 2.70398 1.92813 1.55281 1.75473 
3:198515662 -1.7482 -2.62693 -1.15096 -0.0326174 -0.426316 -1.18052 -1.05691 -1.3885 -0.262458 -2.63119 -0.303957 0.641089 1.01293 0.0952682 0.434629 0.452115 -0.769 0.674193 0.146384 -0.846241 0.00524303 0.147431 -0.511036 2.87966 0.529733 0.0150504 0.744469 -0.26173 -0.163564 0.0945212 -0.142653 -0.950709 -1.67677 -1.38492 -1.57655 -1.19429 -0.501612 -0.710221 0.417143 0.319481 0.174284 -0.547684 1.44725 0.454901 0.407463 -0.588391 1.43944 0.942337 1.92422 1.43883 2.1891 0.0971417 1.28618 0.814753 1.12093 -0.316473 
3:198517848 -0.209308 0.849344 1.04026 -0.829839 0.246678 -0.2766 -0.94223 -1.051 -0.805602 0.651556 0.0429731 -0.0462725 1.1204 0.436369 0.539068 0.533443 -0.329155 0.874708 0.414562 -0.221915 0.739272 0.58252 -1.87065 1.68696 -0.933689 -1.45228 -1.14772 -0.880936 -1.61078 -1.2102 -0.891032 -0.207578 -1.04286 -1.07346 -0.571402 0.632616 -1.84873 -2.13173 -1.70561 -0.693475 0.720186 -0.201402 0.271775 -0.748338 -0.685013 -0.265397 -0.187005 0.331003 0.0269098 -1.08316 -0.107382 -0.801412 -0.303381 0.371168 1.46792 0.614035 
3:198524666 -0.822123 -1.01308 -0.925853 -0.943888 -1.42174 -0.675452 -0.571311 -0.0713958 0.842538 -0.860794 -0.365591 0.310067 -0.764868 0.444172 -2.32274 -0.984154 -0.0501703 -2.0525 -1.3399 -1.06411 -0.722809 -1.08679 1.47235 -0.740373 -1.72218 -1.90704 -1.37043 -1.28821 0.0921522 0.317541 -1.35997 -1.98945 -0.77051 -0.339162 -1.49565 -0.89183 0.10331 0.349982 -0.078728 -0.530168 0.268429 -1.06316 0.0440032 0.479122 0.297993 0.588807 1.7803 1.79976 0.809091 -0.217724 0.224853 0.972173 0.804651 0.0772843 0.00318852 0.0492851 
3:198525250 1.03597 -0.131377 0.844658 -0.383296 0.210365 0.597039 1.35213 1.09091 2.20203 -0.802682 0.164498 -0.310015 -2.40228 0.0793331 -1.34545 -1.21336 0.739978 -1.22487 -0.485954 1.89185 -0.92237 0.648003 0.857992 -1.96092 0.958639 1.40758 0.0543397 1.07066 0.0243295 -1.29292 -0.344689 0.990852 0.737405 0.432717 1.22053 0.367423 0.323418 1.69266 -1.01056 1.03451 -0.499727 0.337038 -0.133266 -0.751832 -0.39554 -0.798741 -2.26679 -0.825601 -1.22349 -0.0154128 -0.333271 0.490676 -0.548863 -0.0398765 -0.717331 0.176119 
3:198533732 -0.689945 0.368799 0.275686 0.907503 0.177518 -0.539626 -0.812611 -1.008 -0.197358 1.92426 -1.58752 0.189551 1.89834 1.79692 1.93053 1.39114 -0.471739 0.341751 0.302079 0.302203 -0.495858 -1.23206 0.747168 0.528253 0.606725 0.593747 0.721048 0.517064 0.614146 0.53121 -0.166719 1.83077 1.57714 0.96473 0.847186 1.56965 0.0332486 -1.84146 1.57797 0.69463 1.81001 -1.6478 -1.64088 0.081189 0.804955 0.415614 0.313119 0.90225 -0.228508 0.701832 -0.353191 -0.425255 -0.661318 0.233899 1.11995 -0.794022 
3:198538931 -0.227568 -0.0530895 -0.412679 -0.218363 -1.5748 -0.700554 -0.972621 -1.5696 0.0301817 2.19117 0.78296 0.497254 -0.486844 0.376109 -0.736907 0.318015 -1.06241 -1.27461 -1.36322 0.0952055 -0.328207 -0.47506 1.05768 -0.530512 0.351526 0.899776 0.551731 0.611781 -0.490421 -0.337155 0.0793174 0.627887 0.65115 0.812284 0.944666 0.689475 -0.339806 1.03256 0.266412 -0.333493 -0.276875 0.301925 -2.81667 0.296441 0.21933 0.611875 -0.627765 -0.243033 -1.49818 -0.663985 -0.38094 0.501998 0.149103 0.249931 -0.402815 0.451705 
3:198539043 0.187077 0.0651053 0.387196 0.303194 1.61713 0.662887 0.924025 1.54118 -0.14459 -2.08344 -0.817786 -0.486738 0.581228 -0.355843 0.856614 -0.215016 1.05642 1.24638 1.31062 -0.111111 0.324396 0.565739 -1.10049 0.638146 -0.372497 -0.894855 -0.599711 -0.564588 0.477302 0.251383 -0.0457572 -0.618676 -0.636413 -0.816251 -0.895068 -0.753194 0.458741 -1.07581 -0.141676 0.261091 0.411786 -0.323672 2.75034 -0.268837 -0.240618 -0.658572 0.707386 0.262035 1.44825 0.545297 0.491572 -0.494836 -0.160487 -0.27666 0.372444 -0.50924 
3:198548120 -0.348527 0.304459 0.474704 0.554098 1.17895 0.221988 0.386313 0.434122 -0.684745 -0.655911 -1.93972 -0.197055 1.85219 1.24254 1.92176 0.98732 0.279582 1.11584 1.06635 -0.467807 -0.798323 -0.589643 -0.987888 0.916704 1.01143 0.66799 0.729409 0.745304 0.706823 0.308664 -0.577397 0.0858955 0.076236 -0.514054 -0.799828 -0.447845 0.325164 -1.9078 1.05657 0.688875 1.22483 -2.05364 1.36495 -0.262132 0.0295054 -0.875447 0.700707 0.396594 0.448815 0.784141 -0.262027 -1.06546 -0.27167 0.465995 1.64407 -0.523638 
3:198557617 0.304165 0.291928 -0.455298 -0.649231 -0.359813 1.30401 1.34912 0.818671 0.615799 0.706281 0.832262 0.48331 -2.17691 -0.0166159 -2.33856 -1.11803 0.0197639 -0.860737 -0.366058 0.102653 0.508982 -0.201436 0.827659 -0.85623 -0.653503 -0.137215 0.231185 0.305679 0.212508 0.842707 0.689591 -0.299939 -0.199106 0.36965 0.11616 -0.122324 0.369044 2.3999 -0.256776 -0.614024 -2.36677 0.403806 -2.15561 0.441588 0.281596 0.902505 -0.500063 0.413348 -0.730677 -1.39706 -0.65135 0.177033 -0.248478 -0.329261 -1.23521 0.629086 
3:198557822 0.375018 -0.266547 0.0779296 0.318529 0.463452 -0.805734 -0.594295 -0.0900957 -0.816969 -1.75662 0.254484 0.0758734 1.73047 -0.672586 1.96228 0.731971 0.542274 0.814112 0.397671 -0.974105 -0.355449 1.14979 -0.937428 1.06774 0.304113 -0.296408 -0.40998 -0.253031 0.279854 -0.353096 0.33871 -0.306368 0.0943586 -0.353429 -0.0976961 -0.516815 0.304795 -1.07043 -0.191792 0.309832 1.52107 0.198446 3.33555 -1.09643 -1.18357 -1.54021 -0.235266 -1.1369 0.896848 0.914024 0.86576 -0.58156 0.221759 -0.264013 0.213023 -0.438529 
3:198565223 -1.01827 -0.286349 0.951971 -1.33252 0.397524 0.875863 0.587875 -0.192241 1.51707 -0.336838 -0.276802 0.167915 -0.243249 -1.25723 -0.376722 -0.865601 0.289521 0.146797 0.245455 -0.435398 0.0941613 -0.289953 -0.249761 -0.124743 0.0437752 -0.0257956 0.709072 0.829284 0.0318761 -0.0217514 -0.0909156 0.335372 -0.253036 -0.189751 -0.0971964 0.523008 0.131923 -1.09259 0.192272 0.147637 0.458939 -0.192112 -2.0184 -1.32101 -0.907627 0.00389311 -1.75025 -1.4034 -1.10908 -1.54641 0.42394 -0.117026 -0.244728 -0.021919 -0.37368 0.691514 
3:198566207 -0.299145 -0.217523 0.0109994 0.845758 0.387992 0.392159 -0.638587 -0.000600337 -1.05052 0.745305 -0.448395 -0.202618 0.0359153 1.13466 0.218387 -0.197467 -0.311511 0.753416 0.431034 -0.262144 0.650982 1.18082 -0.0540361 0.23605 -1.04874 -1.27472 -0.936486 -2.15373 0.615456 1.78716 1.43404 -0.983826 0.471618 0.637778 0.0106405 -0.271786 0.357833 0.872 -0.718978 0.0151982 -0.884777 -0.501836 0.912233 0.871692 0.6364 -0.266509 1.13514 1.76727 -0.0382569 0.449087 -1.28006 -1.30233 -1.38008 -1.05588 -0.243103 -1.35601 
3:198568516 0.316871 0.0657143 0.1883 -0.517954 0.246297 0.603796 0.24108 -0.0917444 0.109193 0.635107 0.363754 -0.35297 -1.1961 1.03734 -0.597441 -0.546512 0.0460232 -0.375802 0.0327969 -0.564246 -0.966518 -0.0811537 1.36586 -0.528789 -1.95257 -1.34153 -1.4557 -1.28269 -0.354971 1.16667 0.313841 -0.48627 1.07579 1.21355 0.733708 1.13195 -0.821269 1.31129 -1.27176 0.229309 -1.17028 -1.09922 -2.12393 0.364053 0.106331 0.81358 0.018535 1.101 0.104528 -0.304499 -1.83268 -0.655728 -1.95259 -1.54416 -1.15767 -0.672566 
3:198568836 -1.06417 -0.508281 1.26789 -1.23984 0.0827932 0.80358 0.751613 0.280111 1.90606 -0.581198 -0.535066 -0.15718 -0.31065 -1.59457 -0.796199 -0.994094 0.569905 -0.0508124 0.127987 0.210353 0.629545 -0.334776 -0.0844377 -0.593718 0.0339674 -0.373465 0.530191 0.28542 -0.545817 -0.472235 -0.838091 0.174404 -0.737443 -0.395191 -0.398189 0.142183 0.0672478 -1.01799 0.59918 1.04438 0.745704 -0.209347 -2.15088 -1.15792 -0.605656 0.0640119 -1.52667 -0.863409 -1.06997 -1.49055 0.679 0.171615 -0.258524 -0.211727 -0.718203 0.451907 
3:198575855 0.292077 -0.712971 -1.25563 0.693347 -1.96707 -1.1283 -1.45246 -0.625329 -0.233617 -0.542218 -0.310486 -1.00136 0.979853 0.336517 0.467168 0.221135 0.433126 -0.855376 -0.432699 -1.24724 -0.950224 0.59708 -0.225857 -0.174192 -1.30651 -1.30459 -1.23804 -0.219858 -0.0913982 0.530076 -1.03701 1.49625 2.10953 2.02331 1.34429 1.95752 -0.446115 0.729327 0.452395 0.605155 0.922876 -1.63114 -1.63358 -0.921942 -1.52873 0.0246188 -0.328386 -0.827159 -1.23612 -0.0582872 0.0710271 -0.677001 -1.2877 -0.357503 0.0236605 0.5282 
3:198590531 0.283986 -0.6099 0.572011 -0.247484 0.297649 -0.0446876 -0.422124 0.304206 1.11645 -1.44976 -0.742138 -1.25727 -2.17825 -0.495907 -0.961763 -0.157184 0.603353 -1.0427 -0.274382 0.54014 2.46672 0.088225 -0.237687 1.00736 -1.40027 -1.81545 -0.527822 -0.87692 -0.987669 -0.896389 -0.482148 0.568312 0.751631 0.680736 0.773109 1.12355 -1.49705 -2.42414 -0.219235 -0.568757 -0.166544 0.167013 0.794745 -0.918815 -0.700943 -0.334853 -0.30457 0.275254 -0.137017 0.381731 0.425581 -0.531202 -0.357565 0.501888 0.605505 -1.26173 
3:198591949 -0.74814 0.126594 0.694507 0.111609 1.71867 2.09756 -0.532644 -0.47171 -0.0652851 2.10893 0.987457 1.15071 -0.49 0.937801 1.59347 0.681088 -1.73546 1.2588 -0.110521 -0.173852 -0.237034 -1.55239 0.766791 1.32538 0.337939 0.806757 0.312341 1.12922 0.198823 0.283731 0.332315 1.85289 0.633481 0.279391 0.0485782 0.402308 1.10268 0.68509 0.775455 1.31705 0.339799 0.0853866 -1.25739 1.38542 1.57547 0.370657 0.729046 1.57075 -0.223952 0.371429 -0.890801 0.0215502 -0.092949 -0.651169 -1.0333 0.645287 
3:198592203 -1.30193 -0.634515 -0.825571 -0.189965 -0.782268 -0.773934 -0.354211 -0.0320213 0.0740322 0.46049 -0.545307 -0.0491115 3.15875 -0.632274 0.405323 0.194137 0.74876 0.559442 0.875713 -0.866494 -1.88853 0.0667774 0.353234 -0.559938 1.20674 1.61492 0.907319 1.70607 1.45578 1.03585 0.970927 0.704657 0.962412 0.604369 1.17176 -0.00645779 1.4923 1.19467 0.841702 0.1472 -0.0994608 -1.26425 -0.81851 0.171466 0.205655 0.320081 -0.310869 -0.625181 -0.912303 -0.958824 -0.472961 0.654825 -0.277449 -0.500716 -0.920105 0.00515524 
3:198594006 1.69438 1.14549 0.0440528 1.74752 0.802676 -0.963459 1.04975 1.19531 -1.63045 -0.2719 0.494786 0.185959 0.161393 0.742875 0.908694 0.797782 -1.40771 0.259612 -0.1654 1.73718 0.794554 0.676917 0.150221 -0.455792 -0.872494 -1.1581 -1.6925 -0.609517 -0.555142 0.825369 0.796959 1.13345 0.782866 1.56632 1.2665 1.39425 0.319955 1.36791 -0.893928 -0.630769 -0.198663 0.0845326 1.70261 1.66448 1.44031 0.31795 1.08227 1.26501 1.53804 1.01916 -0.0907969 0.573407 0.870384 0.27873 0.945946 0.00125843 
3:198605833 0.236674 0.382422 1.6 1.30519 1.73241 0.584677 1.09156 0.89889 0.628947 -0.102153 0.44085 0.689643 -0.640721 0.160461 -0.215079 -0.259742 -1.24613 1.51968 0.569225 1.95982 2.01461 -0.000810314 -0.302235 -0.74693 0.212086 -0.610802 -0.480448 0.339649 -0.330205 0.0389133 1.31196 0.279864 0.26715 0.678828 0.964608 0.215344 -0.182251 0.192779 0.00910846 -2.08336 -0.509361 1.72282 1.41579 1.76297 1.64651 1.12282 1.45649 1.47021 1.95656 0.287044 0.182819 -0.692353 -0.184831 -0.852514 -0.494328 -1.28235 
3:198610423 -0.208068 -0.921198 -1.51211 -0.352886 -0.783186 -1.2568 -0.644452 -1.71175 -0.644234 -0.753597 -0.158999 -0.797203 1.26202 0.473052 -0.212205 -0.114311 -1.34572 -0.691022 -0.865484 1.54054 0.268206 -0.498651 -0.346814 -0.68983 0.434433 0.32845 0.537796 -0.749138 1.00647 0.531427 -0.327884 -0.705247 0.598418 0.882073 -0.0999551 0.240348 -0.404377 0.787761 -0.0324026 -1.5047 -1.54479 0.373311 1.25018 0.916405 -0.315812 0.125739 1.54287 -0.510787 1.27011 -0.3245 0.123512 0.727903 1.50556 0.382564 0.662945 0.583056 
3:198615559 0.00836499 0.117845 1.09521 0.25125 1.05946 -0.311067 0.392432 0.979791 0.99852 1.20164 0.0492283 -0.762102 0.298463 -0.306859 -0.466089 -0.50499 2.38771 0.363737 1.95476 1.58684 2.29818 -1.28817 0.740521 -0.778636 0.969324 0.991054 1.64595 1.16856 1.94884 1.44545 -0.356722 0.780659 1.3953 1.61752 0.719056 0.809714 0.607362 0.86087 0.295603 -3.09396 -1.44099 -1.41425 -1.58251 -0.611703 -0.91555 -0.308084 0.673872 -0.206693 0.973214 0.320355 0.579624 1.08854 0.819529 -0.0714607 -1.00548 -0.101015 
3:198616134 -1.16438 -1.63381 0.229188 0.501186 1.10991 -0.165427 -0.569091 0.927463 -0.480323 -0.936069 -0.864989 -1.15494 2.01461 -0.0317885 0.167286 0.203536 0.945716 -0.777691 -0.345354 0.523497 1.90575 -0.0957802 -0.275266 0.81445 0.448018 0.40619 1.30596 -0.0444738 0.726325 1.267 -0.452784 0.829124 1.3675 1.0978 0.231314 0.898264 0.625184 -0.0123732 0.933333 -1.14978 -0.327306 -1.81061 0.374257 -2.28516 -1.77788 -1.05221 -1.38395 -1.03579 -0.966844 -0.474929 -1.1172 -1.05167 -1.81148 -1.59338 -1.65742 -2.64968 
3:198621182 -0.491921 -0.0824474 0.679389 0.346531 0.397685 -0.609309 0.00215548 0.56648 1.24873 1.03572 -0.369562 -0.981907 1.07018 -0.836639 -0.391114 -0.106731 2.23187 0.766272 2.25677 1.3608 2.08406 -1.70154 0.410311 -1.07995 1.82489 1.73046 2.3314 2.18446 1.90147 0.950504 -0.330924 1.3571 1.35111 1.42324 0.895056 0.744099 0.402814 -0.111165 1.06464 -2.79397 -1.30999 -1.5951 -1.80563 -0.179537 -0.740223 -0.0474034 1.08902 -0.459238 1.28045 -0.0910897 1.15541 1.23853 1.2209 0.160591 -0.945637 0.268193 
3:198629461 0.141721 0.443056 0.846008 0.271304 0.96496 -0.489159 0.394304 1.14438 0.690985 1.2473 0.0766624 -0.64025 0.365611 -0.198378 -0.517204 -0.49312 2.33373 0.0663118 1.67932 1.51628 2.12443 -1.42097 0.551358 -0.56921 0.926407 0.83665 1.50554 0.916649 1.586 1.30424 -0.829299 0.829722 1.06012 1.43717 0.47926 0.910126 0.520424 0.800387 0.28398 -3.16573 -1.3605 -1.58965 -1.8852 -0.562182 -0.76742 -0.348544 0.705228 -0.0042875 0.982103 0.570076 0.61594 1.04892 0.845415 0.0291761 -0.921676 0.0748003 
3:198630225 2.02708 2.12447 -0.0522699 -0.64813 -0.396379 0.76003 1.1701 -0.274063 0.107314 1.14671 1.49088 1.5068 -2.74523 0.592048 -0.0360124 -0.989474 -0.749035 0.308839 -0.0114098 -0.629878 -1.98555 0.922276 0.961501 -0.0884817 -1.96721 -1.83266 -2.65143 -1.5792 -0.292126 -0.0794993 1.10778 -1.54318 -1.0154 -0.52762 -0.162562 -0.431517 -0.216795 1.35119 -1.91257 0.902328 0.00846318 1.93089 -0.496609 1.67101 1.53534 0.708252 0.704193 1.37762 0.457057 0.953093 0.294093 0.743081 1.15423 0.960574 1.34949 2.32699 
3:198640769 -0.00958317 -1.35805 -1.85532 -0.977273 -0.282897 -0.0800612 -0.456344 -0.192486 -1.8679 -0.996087 -0.361716 -0.930794 0.720307 0.417533 0.275868 -0.0967869 -1.21244 -1.35326 -1.70946 -0.979345 -0.304554 -1.10342 0.151835 2.77139 -0.315645 -0.234243 0.518305 -1.04883 -0.637336 0.995782 -0.7347 -0.143716 0.461053 0.600662 -0.486736 0.491121 0.905622 0.507833 0.806381 0.169624 -0.645217 -1.74615 0.278569 -1.40172 -1.51721 -1.81089 -0.690829 -0.403724 -0.794341 -0.318941 -1.48068 -0.145684 -1.01011 -1.26402 -1.55206 -1.18695 
3:198642471 -0.0918399 -1.48787 -1.17008 -0.938889 0.108318 0.180546 -0.369402 -0.400661 -1.3007 -0.624301 -0.35084 -1.01489 0.32888 0.511785 0.0886066 0.241582 -1.20488 -0.596165 -1.14598 -0.733518 -0.284116 -1.0869 0.183108 2.20657 -0.0664682 0.260509 0.944303 -0.612469 -0.713943 0.459818 -0.804522 -0.502166 0.393392 0.382578 -0.589582 -0.296185 1.42753 0.717189 0.979139 0.234208 -0.49983 -1.03593 1.08556 -1.14709 -1.37332 -1.60424 -0.629944 -0.520554 -0.632681 -0.427938 -1.23698 -0.19001 -1.03559 -1.25389 -1.53012 -1.61566 
3:198642624 0.960457 1.1329 -0.271683 0.66208 -1.55687 -0.808612 0.225014 -0.275 0.934627 -0.324476 0.343644 0.356912 -0.61384 -0.854641 0.164448 -0.385859 0.357839 0.997987 1.05828 -0.572362 -0.640651 1.32962 0.151701 -1.81367 -0.610758 -1.01145 -1.29811 0.0849176 -0.185144 -0.785009 0.477822 0.534766 -0.27327 -0.287818 0.687849 0.584519 -0.347173 -0.829082 -0.489829 1.05676 0.963289 0.775045 -0.825602 1.21055 1.0344 1.04921 0.670525 0.219281 0.844005 0.915597 1.78745 0.510855 1.49422 1.64286 2.04034 1.42437 
3:198653729 1.32895 2.00725 -0.451875 0.562328 -0.224541 -0.41192 0.098 -1.01771 -0.884602 1.40812 0.109984 0.195609 0.0264352 0.984343 0.05744 -0.439638 -0.0601898 1.35952 1.45602 -0.144334 -1.00131 -1.55132 0.33607 0.591914 -1.18414 -0.847156 -0.561087 -0.489823 1.53727 -0.757506 -0.928945 -1.04179 0.0274774 -0.610091 -1.05283 -0.361578 0.469032 -1.37972 0.934036 -0.904602 0.109445 0.169569 -0.0980688 0.663476 -0.391749 -0.087671 2.13919 -0.240038 1.43217 0.84924 2.05701 1.42001 2.16008 0.774783 0.944787 2.41333 
3:198654987 -0.634883 0.726299 2.1731 0.209478 2.03318 0.846822 0.382783 0.957224 -0.185363 1.24956 -0.266433 0.360203 -0.103723 0.112482 0.596162 0.252414 1.98473 -1.28398 -0.57917 1.16139 0.269743 0.398299 -0.707852 -0.082439 1.36044 1.10031 0.982933 1.18468 -1.20036 -0.141737 -0.042662 0.490892 -0.813696 -0.608508 -0.130623 -0.543418 -1.35862 0.213505 -0.480339 -0.742446 -0.362054 0.480456 0.515723 0.386414 1.44925 0.6622 -1.24135 0.81655 -0.115777 -1.2865 -1.86262 -2.13826 -2.66759 -1.77123 -2.43869 -2.06718 
3:198658290 -2.3842 -2.21455 -0.373132 -1.06044 0.250453 0.779228 -1.38632 -0.856312 -0.22317 -0.0131945 -1.57668 -1.34736 2.42963 -0.301171 0.0774966 0.101419 -1.35539 -0.559352 -1.17564 0.0246101 0.230179 -2.20051 0.0476033 1.57913 2.09008 2.16047 2.25391 1.63083 -0.0325108 -0.220485 0.19434 0.064097 0.767081 0.359657 0.211234 -0.445754 0.460574 -0.0468248 1.60638 -0.739367 -1.73912 -1.23946 0.212817 -1.06882 -1.38915 -1.01052 -0.72067 -0.820188 -1.74095 -2.33727 -1.53916 -0.37482 -1.12667 -1.77324 -2.05118 -1.48117 
3:198675075 -0.87476 -1.10815 -0.684994 -1.78392 -1.26899 0.465674 -1.56452 -2.18406 0.429283 -0.620276 0.493941 1.09254 -1.91833 0.389759 -1.25045 0.00278222 -1.85922 -1.2538 -2.12254 -0.684961 -0.364077 0.610511 0.876536 0.945471 -2.11613 -1.9334 -1.95267 -2.41956 -0.39559 0.0342398 0.560161 -0.795386 -0.5922 -0.606021 -0.8573 0.526075 -1.30139 -0.739443 -1.38124 1.90291 0.987992 0.706922 0.613385 -1.55058 -1.27277 0.0246007 -1.07175 -0.176315 -1.26866 -0.632086 -0.00158789 -0.0851221 -0.271716 0.143385 1.34124 0.419519 
3:198677561 -2.13659 -2.09407 -0.401408 -0.677738 0.521363 0.345488 -1.24572 -0.443544 -0.813198 0.169998 -1.26155 -0.922819 2.38773 -0.0973931 -0.00445759 0.820042 -1.29857 -0.643253 -1.15371 0.295936 0.194286 -1.98946 -0.681127 1.7739 1.79949 2.15953 2.10404 1.40803 -0.145099 -0.456656 -0.572543 -0.260448 0.105275 -0.348461 -0.412199 -0.775153 -0.575047 -0.414817 1.55615 -0.771018 -1.46778 -0.979713 0.734875 -0.725106 -1.17828 -0.881363 0.327562 -0.729884 -0.581227 -1.38108 -1.16881 -0.213365 -1.23689 -1.62127 -2.23259 -1.401 
3:198691762 -2.20756 -2.27161 -0.62701 -1.9904 -1.30274 0.500672 -2.16595 -2.63918 -0.0984198 -0.648845 -0.694408 0.590239 -0.789108 0.586113 -1.10185 -0.36743 -2.17391 -1.78313 -2.5983 -1.083 -0.593352 -1.30596 0.240259 2.86577 -0.819501 -0.619263 -0.721834 -1.12929 -0.44478 -0.791124 0.132454 -1.07254 -0.607225 -1.04394 -1.12239 -0.450752 -1.64105 -0.841824 -0.533579 2.42974 0.64616 -0.33291 1.31045 -2.12579 -2.26648 -1.07108 -0.571392 -0.785522 -1.32827 -1.74662 -1.0336 -0.689815 -1.61782 -1.78454 -1.28307 -0.494632 
3:198691911 -0.621462 0.363265 0.509297 0.0574438 -1.63855 -1.92766 -1.52097 -0.773763 1.14087 1.60914 0.315297 -0.187631 -2.2653 -0.662778 -1.78921 0.0302612 0.38 0.103853 0.198081 -1.27309 0.91835 -0.547598 0.830908 -2.70468 -1.58989 -1.16211 -2.03751 -1.158 -1.7011 -1.45741 -1.67451 -1.42331 -1.6485 -1.41452 -1.06454 -0.322362 0.0476935 0.0571242 0.259121 1.71518 0.673719 -0.934737 -0.340802 1.45211 1.36483 2.57848 1.21053 0.49156 1.13324 2.22091 1.1225 0.0466736 0.39885 2.00848 2.37523 0.996365 
3:198700857 0.193237 -0.416214 0.045067 -1.88917 0.352651 -0.303283 -0.727922 -0.395686 0.858641 -0.0349984 -0.457031 0.109422 -1.38283 -1.56546 -0.813885 -1.4343 1.91065 -1.22393 0.228541 0.31538 0.260878 0.498899 1.96258 -0.651005 -0.593601 -0.468103 -0.44077 -0.0890598 -0.955878 0.398871 0.0988067 -0.683763 -0.712992 -0.0994331 -0.36512 -0.17975 -1.07943 -0.723089 0.308305 -1.41161 -2.78077 -0.713475 -0.731268 0.832837 1.27044 0.63957 0.521538 1.20996 1.59969 0.906953 -0.795045 -0.391998 -1.58127 -0.673441 0.0496902 -2.44295 
3:198708394 0.281829 -0.636491 -0.284934 -1.62484 0.242991 -0.173906 -0.563863 -0.160398 0.827677 -0.29967 -0.919463 -0.108864 -1.19453 -1.45818 -0.831625 -1.14254 1.30361 -0.95781 0.107399 0.171899 0.172299 0.577672 1.66627 -0.409024 -0.450882 -0.264377 -0.206971 0.0239748 -0.629748 0.639724 0.275216 -0.540799 -0.329378 0.131373 -0.171341 -0.0503037 -1.09447 -0.946677 0.495919 -1.44318 -2.63735 -0.712101 -0.748185 0.798309 1.28108 0.698486 0.605691 1.24921 1.76325 0.775955 -1.02938 -0.843083 -1.48768 -0.803984 0.132975 -2.44494 
3:198711966 2.17911 2.43893 -0.477767 1.3906 -0.450518 -1.00087 1.50886 1.51827 -0.612545 0.74091 0.68873 -0.655505 1.68948 1.14942 1.74082 0.454439 1.46696 0.954413 1.52486 -0.228455 -0.0657352 -0.143468 0.296542 -1.84222 1.00317 0.391078 0.420754 0.261462 0.444444 0.319665 0.155832 0.813015 -0.307527 -0.0888457 0.226606 0.331525 1.56421 -0.252301 0.396606 -1.44047 0.164602 -0.646431 -0.978272 0.535475 0.709861 0.114017 -0.119596 -0.36636 0.258421 0.380344 0.464174 0.760766 2.55082 1.81394 1.54753 0.797684 
3:198714082 -2.1055 -2.70212 1.01254 -1.50171 0.031026 -0.889008 -1.11222 -0.820799 -0.458308 -1.18512 -0.965026 -1.1583 -0.773116 -1.89992 -0.629209 -0.0393065 -0.85773 -1.68742 -1.83887 0.88122 1.07521 1.04333 0.633569 1.34952 -1.39066 -1.2854 -0.990562 -0.983141 -0.869595 -0.0756689 0.194553 1.10269 0.920395 0.859874 0.804227 1.50523 -2.05269 -0.705392 -0.534242 1.94378 -0.204867 0.732634 1.69719 -0.934375 -0.988182 -0.263612 -1.07377 0.176508 -1.37462 -1.95571 -1.01982 -1.04658 -2.40283 -1.5364 -0.497917 -0.879779 
3:198724297 -1.42528 -0.92821 -0.354069 0.486497 -0.243922 0.433806 0.111792 -0.429494 -0.0428941 -1.1065 0.00704615 -0.30607 0.480323 1.19816 0.820202 0.0110965 -0.671343 0.499471 0.349095 0.213681 -0.240441 0.149918 -1.64715 1.36704 0.220474 0.0617259 -0.0153279 -0.774496 0.911433 -0.326087 -0.799425 -0.104097 0.435945 -0.314412 -0.506622 -0.138071 -0.752123 0.719149 -1.7368 0.889495 1.72637 1.40093 1.03916 -0.130109 -0.840828 -0.336637 0.460301 -0.627336 -0.307607 -1.38718 0.529287 -0.01197 0.669671 -0.0916948 -0.730269 1.44124 
3:198730874 -1.2291 -0.944089 0.0659741 -0.557879 0.0948 0.694331 0.389484 -0.139143 0.312767 0.214014 1.0953 1.53785 -1.55446 -0.402001 -0.696704 -0.167071 -1.16043 1.4029 0.610169 0.413688 -0.243726 0.0683055 -1.4959 1.13542 0.668366 1.29068 0.652337 0.658125 0.737742 0.640881 0.852845 -0.825007 -0.0162127 0.0418204 0.355796 -0.920211 -0.590738 0.923974 0.156752 0.846431 1.06264 1.28979 -0.917502 1.06862 0.754354 0.0407493 1.12869 0.324742 -0.158653 0.558621 -0.0435718 -0.00505408 -0.020935 -0.179841 -1.20187 1.36457 
3:198736053 -1.1069 -0.757159 0.149332 -0.442942 0.241838 0.775304 0.410741 -0.0662989 0.425086 0.45146 1.0917 1.50266 -1.42599 -0.393271 -0.689389 -0.0438852 -1.12461 1.59548 0.697434 0.26485 -0.536073 0.0259378 -1.42564 1.14034 0.613344 1.27733 0.689223 0.645023 0.71 0.591071 0.783373 -0.915546 -0.0907709 -0.014864 0.262087 -1.03962 -0.242857 1.06871 0.326106 0.865094 1.03685 1.33105 -0.872135 1.09868 0.805073 0.0802969 1.10109 0.323864 -0.0484761 0.884568 0.172732 -0.0408624 -0.0805366 -0.277991 -1.29188 1.16655 
3:198742440 -1.53804 -0.975675 0.367254 -0.666317 0.335801 1.00809 1.03194 0.27089 0.44402 0.427247 1.12627 0.750955 -0.57214 -0.195872 -0.445081 -0.36739 -1.15624 1.21177 0.405158 0.598463 0.330304 0.69729 -1.44251 0.449343 -0.285912 -0.129681 -0.107053 -1.00906 0.0995939 0.330738 -0.272798 -1.10929 -0.241214 -0.054394 -0.235535 -0.345356 -1.10714 -0.0784657 0.0342187 1.20127 1.14646 1.97218 -1.17111 0.665327 0.237598 -0.161833 0.977187 -0.320427 0.829965 -0.0419062 -0.369942 -0.614772 -0.423187 -0.420053 -0.979428 1.05319 
3:198743193 -0.324042 -0.949529 0.237244 -0.932225 0.144719 -0.683342 -0.816856 -0.801015 0.568563 -0.0886233 -0.987251 -0.188113 -1.74774 -0.574074 -0.811321 -0.0054554 0.508989 -1.16359 -0.552728 0.485555 0.573328 -0.106398 1.01662 -1.21074 0.159897 0.289455 0.284825 0.660668 -1.41442 -0.817007 -0.905473 -0.280857 -0.872744 -0.347323 -0.460912 -0.326036 -1.44408 -0.725211 0.0374224 -1.52458 -2.14867 -0.0410303 -0.105181 1.21294 1.39451 0.600025 0.752856 1.13528 1.87628 0.375066 -0.57489 -0.443584 -0.61777 0.15824 0.686642 -1.91895 
3:198746892 -1.62253 -2.03241 0.0904916 -0.802528 -0.244024 -0.992691 -2.98472 -2.28402 -0.547791 -0.82717 -1.15657 -0.196057 -1.24841 -0.387632 -0.844982 0.387519 -0.305886 -1.64788 -1.26972 0.674826 1.74368 -1.51406 0.617673 1.36977 -0.8168 -0.818766 -0.293179 -0.421721 -1.34869 -0.465909 -0.0286826 0.739271 -0.0317359 0.179783 -0.178027 0.918096 -1.4193 -1.08058 -0.189595 0.467966 -1.98666 -0.936113 2.09477 -1.36996 -1.01145 0.63838 -0.590635 0.866318 -0.744665 -0.871491 -0.743068 -0.888143 -2.1857 -1.5584 -0.565821 -2.4708 
3:198752601 1.0646 1.25368 0.498647 0.936333 0.75129 0.884994 1.50196 1.79782 -0.55084 0.348447 1.16796 -0.00420281 2.15649 -0.0618008 0.961214 -1.4623 -0.121222 0.503207 0.103818 -1.28456 -0.387613 1.16293 -0.501422 1.09521 -1.21125 -1.71571 -1.14268 -2.06108 -0.0247384 0.572726 0.00164478 0.322718 -0.0433699 0.150937 -0.353334 0.926552 1.09898 0.827322 -0.269422 0.975248 1.417 0.677638 0.552506 0.628953 0.253237 0.373155 1.05272 0.392347 1.13673 0.46887 1.31059 0.0565998 -0.00694274 -0.566807 -0.410665 2.35775 
3:198756065 1.71593 1.96805 -0.706672 0.104501 -0.274228 0.186196 2.58709 1.97923 0.243129 1.08934 0.767584 0.546807 0.757909 0.380657 0.16166 -0.261638 -0.123183 1.70575 1.23144 -1.00825 -2.34275 0.635808 -1.08423 -0.589542 1.57492 1.82728 0.935431 1.67571 1.46864 0.756098 0.692509 -0.414718 0.106866 0.0197085 0.715713 -1.04886 2.08114 1.48179 1.24272 -0.323145 1.47653 -0.266614 -2.3198 1.15127 0.799169 -0.800974 0.559167 -0.729272 -0.105057 1.07966 0.536928 1.24188 2.13703 1.65268 0.392144 2.81226 
3:198756173 1.90966 2.18112 -0.185626 0.640554 0.235446 0.901348 3.18828 2.54782 0.480631 1.02553 0.991212 0.255803 1.16275 0.278148 0.540666 -0.753002 0.241782 1.45635 1.09699 -1.03236 -1.91847 1.54239 -0.843042 -1.40438 0.815482 0.753097 0.284459 0.386767 1.14355 0.605781 0.0937947 -0.675842 -0.102472 -0.13136 0.159454 -0.888627 1.68238 1.29897 0.486663 -0.469715 1.7662 0.544972 -2.22901 1.44606 1.095 -0.588253 0.77477 -0.700458 1.0212 1.13577 0.767307 0.914444 2.06464 1.60912 0.716207 2.65028 
3:198762723 -1.40241 -1.85139 0.0395287 -0.744012 -0.774742 -1.07432 1.54471 0.621486 -0.458252 -1.18609 0.498832 -0.956083 0.234332 -1.16178 0.020119 1.56757 -1.52945 0.160623 -0.242538 1.63167 0.869511 1.28967 0.178006 0.783173 -0.613604 -0.490365 -0.177857 -0.652085 0.712864 1.23225 0.522982 1.62815 1.18675 1.57794 1.91671 2.17834 -1.13629 -0.634716 0.603786 0.0323402 0.805876 1.61466 -1.19863 -0.636041 -1.10221 -1.07716 -0.652337 -0.757967 -0.621104 -0.840593 -0.0970321 1.09746 0.787684 0.409034 0.478919 1.11523 
3:198769200 2.23256 2.70155 -0.334357 0.332297 0.41263 0.85871 0.939588 0.96078 0.980821 1.75597 0.111543 1.06281 -0.0606035 0.987928 -0.0063868 -1.15632 1.33737 1.15457 1.27966 -1.6528 -2.42864 -0.430907 -0.554841 -1.57846 2.22945 2.41869 1.35728 2.48169 0.409478 -0.525259 -0.151225 -1.73465 -1.18392 -1.40212 -1.03708 -2.83996 1.78644 1.30108 0.444547 -0.920755 0.0995439 -1.21732 -1.18862 1.8839 1.93645 0.213175 1.3264 0.143049 0.870748 1.50803 0.354569 0.189177 1.36154 1.25529 0.187891 0.836464 
3:198773226 -0.565146 -0.747128 -1.09918 -1.71516 -1.29655 -1.10799 -1.71595 -1.3887 0.0567012 -1.61967 -1.90532 -1.26051 0.498279 -0.787189 -0.478505 -0.624523 0.442291 -1.7435 -1.27238 -0.931361 -2.17653 -0.2773 1.52903 1.56339 0.203728 0.409065 0.659617 0.819496 0.462573 0.813529 -0.140814 -1.48623 0.273885 0.00635635 -0.850973 -1.5426 0.027583 -0.967399 0.930471 0.253381 -0.0994276 -1.90249 0.298855 -0.651768 -0.796107 -1.59641 -0.196365 -0.0402374 -1.42341 -1.79474 -0.419017 -1.45832 -2.19738 -2.6448 -2.58755 -1.86409 
3:198775194 1.46195 0.983756 -0.378151 0.798214 -0.352122 -0.545149 -0.457624 0.291553 -0.570681 -0.921465 -0.30551 0.35504 0.57532 0.000971168 0.343262 0.224577 0.887506 -1.41178 -0.433116 -0.482944 0.149356 -0.593825 1.23084 0.0202317 0.542698 0.045621 0.132236 0.820407 0.0707777 0.200871 1.18665 1.38496 0.278575 0.20651 0.39177 0.521932 0.615258 0.0989068 -0.267786 -1.38037 -1.33407 -2.02337 1.10233 -0.617559 -0.0951663 0.49457 -0.861874 0.777914 -0.723116 0.10336 0.352629 0.569359 0.500858 0.585615 0.988881 -1.25723 
3:198783633 1.68474 0.96893 -0.0843047 -0.216568 -0.985437 -1.85322 2.24746 1.16752 -0.927268 -0.451637 -0.394717 -1.24106 0.16059 0.00113873 0.40606 1.54217 -0.1942 -0.679865 -0.874695 0.633735 -1.05248 1.69569 0.336957 -1.70413 0.0349776 0.254258 0.121751 0.597405 1.56584 0.296274 1.29306 0.861119 0.534839 0.343773 1.49335 1.02422 1.31902 0.731405 0.5 -1.74689 0.482459 0.911958 -1.16782 -1.03612 -0.756641 -0.625036 -2.01762 -1.71849 -1.75808 -0.522283 0.331514 2.19574 3.10194 2.81793 3.10155 2.14361 
3:198784374 -1.75779 -1.19464 0.114299 -0.609569 0.492872 1.22445 -2.53289 -1.62071 0.149428 0.0385979 -0.471751 1.33214 -1.18164 0.0324343 -1.37148 -1.46561 -0.141599 -0.969615 -0.860239 -0.569355 0.796456 -1.73889 -1.30569 1.74009 -0.410357 -0.646181 -0.246222 -1.18007 -1.57357 -0.510243 -0.482087 -1.52596 -1.22767 -1.11696 -2.10951 -1.16231 -1.45866 -0.594409 -0.374419 1.75506 -0.855361 -1.15331 1.55479 -0.666667 -0.26445 0.812889 0.442038 0.943402 0.205186 -0.316831 -1.13146 -2.43337 -3.50522 -2.55582 -2.1883 -2.32303 
3:198786829 1.30121 2.1633 -0.153846 0.983496 0.677556 1.16554 -1.38866 -0.27655 0.312 1.4437 -0.271429 1.40729 0.0729952 1.10554 -0.111043 -1.32733 1.50079 -0.131176 0.307405 -1.83218 -0.958504 -1.48267 -0.53031 -0.638889 1.03159 0.77065 0.422814 0.525732 -0.944583 -1.25426 -0.952053 -1.49154 -1.78462 -2.02913 -2.46129 -2.14516 0.7065 0.319211 -0.642038 0.0106886 -0.314616 -1.95897 1.07114 0.416562 1.00924 0.923686 0.338292 0.594115 0.536857 1.06691 -0.152569 -0.962004 -0.723883 -0.250779 -0.280071 -0.800641 
3:198786881 2.9913 2.87797 -0.32782 1.47177 -0.115348 0.0232621 2.19488 2.15264 0.0774229 0.192427 0.97257 0.576869 1.31606 0.466571 1.29961 0.225257 0.932094 0.608884 1.00446 -0.542952 -0.923532 0.555096 0.938316 -1.83772 1.68932 1.38091 0.66478 1.78222 1.02988 -0.0278955 0.707639 0.915867 -0.105603 -0.284088 0.582716 -0.246036 1.75796 1.10564 -0.2375 -2.2331 0.307544 -0.494193 -1.13274 1.10875 1.2901 0.137402 0.0339914 -0.0508073 0.586769 1.59147 1.31962 1.86214 3.23786 2.53551 2.07358 1.46441 
3:198797920 1.32068 0.475664 -0.621841 1.26184 -0.729278 -1.35135 1.31279 1.20442 -0.404961 -0.0444574 0.382761 -1.74079 2.09807 -0.148509 1.40647 1.26264 0.0656178 0.830303 1.09167 0.231232 0.5002 1.07649 2.06322 -0.707856 -0.458934 -0.644848 -0.462925 0.398608 0.481992 0.892629 -0.281389 3.106 2.01694 2.19616 2.55214 2.18613 1.4852 0.0916519 0.300949 -0.785674 0.299538 -0.100865 -0.635064 0.280502 -0.40681 -0.993475 -0.0387665 -0.0204737 0.273536 0.675513 1.36523 1.92888 1.93823 1.15607 1.32172 1.10383 
3:198804001 2.36019 2.04042 -0.642083 0.683151 -0.765717 -0.769102 1.01025 1.06656 0.13497 -0.219129 0.0279763 -0.131137 0.991935 0.464232 1.01481 0.162135 0.883468 0.0462703 0.363245 -0.763545 -1.82398 0.267514 1.43994 -1.83215 1.82337 1.87333 1.26152 2.39729 1.24272 -0.0589291 0.296292 0.542438 0.0879387 -0.266499 0.368849 -0.582915 1.52321 0.481061 0.363038 -2.39342 0.218411 -0.726593 -0.686245 0.975301 1.09881 -0.400351 -0.139736 -0.232032 0.281845 0.796904 0.738639 1.32521 2.34881 1.52912 1.19164 0.646246 
3:198807646 -0.922326 -1.28876 -0.424522 -0.940904 -0.37291 0.274658 -0.714005 -0.256797 0.666407 -2.48969 -0.786064 0.660642 -1.01639 -1.43957 -0.846663 -0.313982 -0.0702637 -1.32705 -0.636656 0.356994 0.397196 -0.694645 0.922931 -0.160173 0.823053 0.802773 1.03841 0.753279 -0.138889 0.709384 0.197322 -0.786733 -0.119088 0.216437 -0.539688 -0.640938 -1.92301 -1.64656 0.148582 -1.29826 -0.489586 -1.51294 -0.388175 0.387297 0.989121 0.299069 -0.0531907 0.944047 1.23124 -0.373124 -0.81089 -0.839614 -1.43432 -0.924194 -0.691223 -2.75063 
3:198812031 1.41419 2.25207 0.260548 1.5586 1.07219 0.940343 -1.00513 -0.134592 0.0386799 2.1966 1.02701 2.13629 -0.0091491 1.59698 0.353278 -0.400326 0.953277 0.82217 0.850375 -1.09806 0.0497458 -1.5 -0.718313 -0.478148 0.858071 0.640741 -0.0113826 0.574242 -1.26615 -1.84744 -0.626802 -0.422217 -1.81106 -1.96151 -1.65052 -1.26904 1.09787 1.05721 -0.619708 -0.177682 -0.866382 -0.596837 1.0249 1.03566 1.56351 1.71832 0.667277 1.03702 0.869539 2.11214 0.622848 -0.207344 0.289007 0.573103 0.352002 -0.0416617 
3:198812282 -1.63373 -2.53611 -0.00562832 -1.32041 -0.953271 -1.2432 0.580981 -0.306417 0.0735235 -1.65752 -1.03763 -2.2848 -0.449295 -0.952505 -0.099056 1.01875 -0.981261 -0.476404 -0.71756 1.51398 0.299963 1.34008 0.693018 -0.200534 -0.796892 -0.265965 0.159217 -0.147201 1.02692 0.957952 0.13103 0.594415 1.60303 1.60339 1.65545 1.27981 -1.18016 -0.92756 0.500639 -0.127682 0.560644 1.41349 -0.63752 -0.802153 -1.3157 -1.49798 -0.734539 -1.21728 -0.395417 -1.90213 -0.676726 0.289685 -0.00199706 -0.208201 0.0896642 0.0369725 
3:198819935 1.07078 1.04167 -0.421962 0.827872 -0.92354 0.801746 0.183763 0.065183 0.0208991 -0.435136 0.226894 0.466456 -1.18963 0.93879 -1.09608 -0.0234739 0.403275 -0.504639 -0.446965 -0.402446 0.687852 -1.38336 -0.84948 -1.51093 0.858144 0.396829 0.291278 0.256872 -0.554358 -1.07599 -0.267244 -1.48163 -1.67361 -1.47422 -1.60396 -1.27334 0.679331 0.802718 -0.582481 -1.59705 -0.69018 -0.401639 0.14701 0.161318 -0.072089 0.768108 1.12194 -0.17603 2.24019 1.51783 2.04372 0.697382 1.67408 1.52045 1.42087 1.28523 
3:198823957 -0.603258 -0.867786 0.289203 -1.1657 -0.822743 -1.54181 -1.08916 -0.468826 0.130698 -1.38127 -0.166998 0.0735649 -0.472531 -1.7377 -0.800533 -0.233882 0.214669 -1.26848 -0.622163 0.0723294 -0.182042 -1.15497 1.44454 1.71847 1.44814 1.23622 0.946249 1.99481 -0.569538 0.324702 1.52271 0.169372 -0.235407 0.266243 0.651834 -0.496408 -0.939594 -0.907056 0.738058 -0.316016 -1.33728 -1.27088 0.711885 0.180606 0.412236 -0.410787 -0.0319962 1.20318 -0.913605 -0.724939 -0.646656 -0.740459 -1.44152 -1.40607 -1.79667 -1.7503 
3:198824489 -0.603258 -0.867786 0.289203 -1.1657 -0.822743 -1.54181 -1.08916 -0.468826 0.130698 -1.38127 -0.166998 0.0735649 -0.472531 -1.7377 -0.800533 -0.233882 0.214669 -1.26848 -0.622163 0.0723294 -0.182042 -1.15497 1.44454 1.71847 1.44814 1.23622 0.946249 1.99481 -0.569538 0.324702 1.52271 0.169372 -0.235407 0.266243 0.651834 -0.496408 -0.939594 -0.907056 0.738058 -0.316016 -1.33728 -1.27088 0.711885 0.180606 0.412236 -0.410787 -0.0319962 1.20318 -0.913605 -0.724939 -0.646656 -0.740459 -1.44152 -1.40607 -1.79667 -1.7503 
3:198832237 -1.92715 -1.95484 -0.819112 -0.411246 -0.499638 -1.9832 -2.43701 -1.95838 -0.913502 -0.523125 -0.856303 -0.573446 1.87465 -0.565593 -0.469289 -0.0118683 -1.15397 -0.458014 -0.759745 -0.305314 -0.256119 0.486217 -0.276097 2.25669 -0.974403 -1.46003 -0.587702 -1.04359 -0.732356 0.195159 -0.597546 0.435723 1.37173 0.934996 0.68395 0.656814 -1.12252 -0.510544 0.0868878 2.6208 0.819194 -0.758503 3.43613 -0.220878 -0.200582 0.560123 -0.239765 0.319726 -0.903743 -1.31801 -1.54975 -2.01569 -3.12612 -2.89344 -2.04675 -2.69803 
3:198833871 2.21283 2.2106 0.956094 -0.264911 0.834151 1.62082 2.05263 1.65841 0.533024 0.446712 0.69727 1.15836 -2.0672 -0.184351 0.637357 0.114789 1.30891 1.05821 1.4919 0.548994 0.669186 -1.30306 -0.189107 -1.72432 1.91474 2.51877 1.6407 1.85178 0.406462 -0.566358 0.339684 -0.515364 -1.5272 -1.01865 -0.620881 -1.05285 0.305383 -0.235355 0.211644 -2.59964 -0.616084 0.165443 -3.44165 0.546296 0.721492 -0.524184 -0.106455 -0.0717243 1.2013 1.76322 0.904 1.44788 2.2392 2.15896 1.21797 1.45935 
3:198836380 1.91242 2.4977 0.144881 1.10609 0.380872 1.4989 0.687293 0.8527 0.292135 1.19252 1.46299 1.24267 0.252915 0.907429 1.23712 -0.378888 0.523833 1.67337 1.27157 -1.59187 -1.08618 -0.117511 -0.432384 -1.61926 1.44064 1.90734 0.912362 1.92746 0.403096 -0.681384 0.111927 -0.241813 -1.43168 -1.32266 -0.945229 -0.756637 1.45143 1.35213 0.287349 -2.38329 -0.479381 0.510889 -2.2935 2.54337 2.10155 0.571723 2.53516 1.26564 2.5826 2.03047 3.08567 2.13426 3.26442 2.7335 2.045 2.27557 
3:198842109 1.10182 0.883489 0.316881 1.42414 0.893871 1.72458 1.35297 0.838192 1.3601 0.522341 0.0595695 -0.696313 -0.122921 1.86919 0.00807636 0.159431 0.930314 0.323312 0.660562 -0.0879316 -0.480461 0.897595 0.352277 -1.02509 -2.09672 -1.97754 -1.67625 -1.78071 0.852864 0.616753 -0.994526 -0.674881 -0.246546 -0.382594 -1.34222 0.324311 0.840289 1.34504 -1.06054 -0.270677 -0.385301 1.16342 0.660282 -0.0602315 -0.439477 0.359419 1.15716 0.00500772 0.84086 0.246752 0.731511 0.96298 1.55312 1.37506 1.47969 1.60367 
3:198853501 -2.49319 -2.16144 0.0201522 -0.505431 -0.468225 -1.97679 -2.28694 -1.67654 -0.53716 -0.0141584 -1.27267 -0.947777 0.255648 0.0738891 -0.766095 0.253483 -0.208685 -0.984184 -1.06869 0.740759 0.646816 -0.274937 -0.293055 1.73881 -0.3087 -0.964116 0.269542 -0.645313 -0.523311 0.476976 -0.326067 0.164465 0.927532 0.636388 0.303301 0.117955 -0.679385 -0.868602 0.776082 2.51111 0.555896 -1.02839 2.20093 -1.43421 -0.861794 0.361468 -2.20153 -0.696869 -2.48743 -2.06589 -1.96213 -2.15585 -2.87522 -2.42261 -1.93662 -2.61949 
3:198853753 -2.14964 -2.2968 0.367552 -0.687381 -0.364455 -1.78089 -1.35517 -1.06234 -0.340035 -0.573775 -1.42049 -1.49186 0.0262946 -0.280471 -1.00816 0.567919 0.123975 -1.30988 -0.88389 1.28103 0.852876 0.320686 0.177394 1.41024 -1.21366 -1.60783 -0.396588 -1.56566 -0.56909 0.705438 -0.376435 0.0830714 1.18873 1.16934 0.679266 0.638615 -0.908991 -0.842809 0.464534 2.55194 0.460886 -0.466884 2.07858 -2.02242 -1.77095 -0.506777 -2.56069 -1.02025 -2.62583 -1.9213 -1.80071 -1.74595 -2.78007 -2.60665 -2.31648 -2.36799 
3:198855315 -0.684289 -0.130872 1.3167 -0.524755 -0.400964 -0.603237 -0.509823 -0.854456 -0.506683 -0.468365 -0.848578 -0.259206 -1.56056 -0.284276 -0.245141 0.523466 0.735904 -0.66791 -0.679152 1.63675 1.67084 -1.65372 0.0645789 -0.0265797 1.05026 0.775329 1.5755 0.0270312 -0.588775 -0.379731 0.379225 -0.379408 -0.549116 -0.253731 -0.351671 -0.895547 -0.307721 -0.784985 0.840421 0.228482 -0.177064 -1.23404 -1.78063 -2.2799 -1.33919 -0.65641 -3.60609 -1.35496 -2.64543 -0.958406 -1.22919 -1.34193 -1.04629 -0.258554 -0.566279 -1.15303 
3:198858703 -0.5165 -0.0726524 1.4459 -0.551136 -0.0702232 -0.689335 -0.484563 -0.735974 -0.479112 -0.468166 -0.769845 -0.117463 -1.74696 -0.365822 -0.177952 0.790868 0.804224 -0.328804 -0.302993 1.77118 1.97578 -1.88942 0.178071 0.545816 1.18154 0.957382 1.65558 0.345665 -1.03404 -0.48257 0.0642602 -0.43795 -0.872611 -0.343679 -0.493549 -0.974907 -0.591344 -0.991003 0.797492 0.427419 -0.456607 -1.22155 -1.65448 -1.72435 -0.836431 -0.155114 -3.07835 -0.8881 -2.28579 -0.550333 -0.907391 -0.98338 -0.803002 0.0709646 -0.328211 -0.664373 
3:198871693 -1.6034 -1.32278 -0.142028 0.435161 0.506346 -0.853741 -0.962985 -1.07087 -0.829712 -0.262939 -0.335071 -0.487427 2.19495 0.500164 0.816361 0.500956 -1.36612 -0.308535 -1.16264 -0.72451 -1.82788 1.95945 0.0194318 1.93054 -2.12544 -2.30997 -1.98688 -1.58446 0.196062 0.247334 0.273017 0.772076 1.26972 0.357892 0.486445 1.09043 -0.348701 0.200408 0.074606 2.10482 1.08827 0.740865 1.91315 -0.107072 0.090459 0.340724 -0.0574593 0.361502 -2.30476 -1.94343 -1.76918 -0.612373 -1.0454 -0.627131 0.243996 -0.379641 
3:198873282 0.962228 0.896377 -1.45276 -0.0645076 -1.2041 0.684724 -0.197665 0.237356 0.778566 0.78269 0.902077 0.59172 -0.0934764 -0.113972 -0.562312 -1.88325 0.0029697 0.544136 0.65425 -1.44184 -0.662279 -1.23914 0.0758729 -1.13983 2.14045 1.97068 1.29222 2.06318 0.446979 -0.144064 -0.0145423 0.078364 -0.692044 -0.379786 -0.313801 -0.59026 0.866564 0.725684 -0.403103 -1.92644 -0.942857 -0.578492 -0.435185 2.45083 1.81102 1.05763 2.87939 1.32582 3.55194 1.56406 2.52574 1.3351 1.90965 0.896805 0.630941 1.41218 
3:198881710 1.44883 0.703125 -1.77632 0.071268 -0.416515 0.435009 0.201732 0.526812 0.155973 -0.481134 -0.087882 0.357013 0.934716 -0.238489 -0.241456 -0.784456 -0.0626484 0.39366 0.665752 -1.44796 -1.35071 -0.00320667 -0.976927 -0.72429 0.185433 0.238544 -0.269793 0.617163 0.641525 0.661693 0.407226 0.398686 0.0942796 0.327323 0.027062 0.349014 0.327599 -0.932066 -0.649529 -0.478013 0.05 -0.599658 0.862128 0.609543 -0.207212 -0.382178 2.28294 0.220623 3.04455 1.54976 1.95599 0.459237 -0.104115 -0.656755 0.139709 -0.226166 
3:198887475 -0.952955 -1.26322 1.08332 -0.87148 0.80125 -0.702712 -0.0407147 -0.169371 -0.353464 -0.842553 -0.867764 -0.0907702 -1.61002 0.176134 -0.824685 0.909718 0.287639 -0.749366 -0.84593 1.32868 0.993779 0.61498 -0.327738 1.06193 -1.06098 -1.15364 -0.442385 -1.12609 -0.978636 -0.705962 -0.526444 -1.36298 -0.387959 -0.667721 -0.441927 -0.42234 -1.30409 0.393956 0.240404 0.577218 -0.0228462 0.84194 0.571024 -0.736294 0.481033 1.25886 -2.50477 -0.577202 -2.27689 -0.990925 -3.08276 -1.27052 -1.67617 -0.891097 -0.931881 -2.21912 
3:198889593 0.0618512 0.0832366 0.812854 -0.865535 0.0201966 -0.401944 -0.107669 -1.055 -1.32812 -0.364998 -1.29099 0.0330916 -1.375 0.795367 -0.392819 1.43798 0.337275 -1.02176 -1.10913 1.06312 1.10701 0.569694 -0.300526 0.471212 -1.76074 -1.70229 -1.07073 -1.77115 0.0648299 -0.573506 0.315611 -1.40341 -0.12164 -0.495464 -0.148264 -0.0897834 -1.42073 -0.159274 -0.324891 0.438068 0.308137 0.577425 0.0885845 -2.24185 -1.25833 -0.346741 -3.04942 -1.4301 -1.81986 -0.813008 -2.64628 -1.60659 -1.71637 -1.09704 -0.696329 -2.8534 
3:198890298 0.937824 1.66261 -0.722949 -0.187518 -1.08219 0.219379 -0.0459254 -1.03536 -0.798672 1.28537 -1.07284 0.204522 0.254672 0.775452 -0.0164157 0.697719 0.436755 0.941905 1.23847 -0.644947 0.378329 -0.527985 -0.0773228 -0.450732 -0.414855 -0.0142021 -0.486048 -0.747904 1.48452 0.304373 1.04592 -0.515686 0.0407187 -0.0668622 0.126921 -0.118905 -0.318383 -1.54907 -0.824638 -0.455665 1.02464 -1.20039 -1.5829 -1.26781 -1.8604 -2.35336 -0.385223 -1.04559 1.76931 1.40042 0.864367 0.106692 0.267857 -0.504793 0.0753168 -0.899773 
3:198894497 -0.0940877 -0.130597 0.878949 -1.06778 0.239326 -0.227848 0.0984967 -0.736487 -0.588441 -0.298816 -1.76099 -0.485915 -1.73819 0.365877 -0.955514 0.945905 0.537752 -0.714848 -0.574349 1.06296 0.90288 0.382184 -0.519915 0.686784 -1.36808 -1.3662 -0.745368 -1.53447 0.158591 -0.226625 0.207363 -1.48958 -0.00935507 -0.371703 -0.210829 -0.21695 -1.75662 -0.489737 -0.159294 0.350132 0.34495 0.653524 -0.200547 -2.08719 -1.16561 -0.363121 -3.32135 -1.65024 -1.89826 -0.582237 -2.77036 -1.25331 -1.46343 -0.986111 -0.611293 -2.70915 
3:198899806 0.418197 -0.432608 -1.2416 0.493622 0.34959 0.0647076 0.27723 1.33659 0.801722 -0.884523 0.905348 0.61359 1.13085 -0.639866 -0.508856 -1.00502 -0.312874 0.456908 0.429257 -1.26644 -1.46677 0.508023 -1.06784 -0.236466 0.706677 0.629529 -0.114486 0.992421 -0.299173 0.530107 -0.0488048 0.513188 -0.179623 0.125068 -0.125905 0.195148 0.541378 -0.559052 -0.0921403 -0.336038 -0.294772 -0.329085 1.54618 1.77737 1.28346 1.02883 3.06273 1.07775 2.13699 0.764151 1.67477 0.447679 -0.0672538 0.0473574 0.356357 0.890065 
3:198907370 -0.714138 -1.09287 1.14662 -1.06624 0.946476 -0.446287 0.0569689 -0.13775 -0.183825 -0.880974 -1.00453 -0.217805 -1.81527 -0.0376562 -0.905742 0.736339 0.301078 -0.853806 -0.947776 1.45543 1.01743 0.38105 -0.474595 1.05191 -1.08962 -1.19639 -0.360634 -0.973223 -0.932203 -0.578506 -0.587917 -1.33811 -0.356448 -0.51455 -0.404525 -0.23668 -1.41072 0.390376 0.28241 0.72623 -0.250667 1.06479 0.70615 -0.917763 0.248308 1.25113 -2.59641 -0.692468 -2.52687 -1.11841 -2.95293 -1.0835 -1.44692 -0.586831 -0.5403 -1.9539 
3:198919959 1.30008 1.654 -0.534345 0.392317 -1.74763 0.0583217 -0.552306 -0.673386 -1.33427 0.581422 0.334715 -0.0437775 0.710249 0.448804 1.00911 0.773582 -0.967198 0.818079 0.505757 -0.311042 -0.44478 -1.54754 1.7395 -1.52039 -0.095381 0.237451 0.218077 -0.224474 0.637702 -0.00602419 -0.317106 0.986327 0.457598 0.55585 0.616191 0.439366 1.19046 -1.08767 0.806133 -0.557193 0.411008 -0.597963 -1.89542 -1.14501 -1.98684 -2.27514 -0.297275 -0.919346 0.0195869 0.417395 1.35434 0.826838 1.417 0.554899 0.0162105 1.03391 
3:198924748 1.55201 1.77963 -0.29133 0.629207 -1.62294 0.160906 -0.369787 -0.532313 -1.24059 0.446456 0.166105 -0.40779 0.83809 0.309422 1.1492 0.816978 -0.743017 0.706234 0.514502 -0.0765487 -0.445423 -1.6503 1.67901 -1.49921 -0.206838 0.111742 0.1015 -0.297428 0.620991 -0.0210921 -0.33647 0.939633 0.497767 0.599938 0.643393 0.484266 0.988771 -1.03515 0.787807 -0.439135 0.309015 -0.485603 -1.86423 -1.22835 -2.04226 -2.12553 -0.277351 -0.904643 0.11496 0.472075 1.40464 0.777927 1.36575 0.623826 0.134468 1.14019 
3:198924959 0.0670994 -0.292311 1.82404 -1.10395 1.64671 0.419671 1.18545 0.407021 0.18533 -0.518876 -0.973104 -0.36946 -1.98362 -0.334392 -0.915599 1.02291 0.913285 -0.910708 -0.292784 1.77428 1.48303 0.987105 0.36238 0.623788 -2.14595 -2.102 -1.20829 -2.06701 -0.774664 -0.276707 -0.325345 -1.22813 0.257068 0.25769 0.358815 0.419289 -1.3527 0.679951 -0.220891 0.403301 -0.206078 2.11592 0.691588 -1.53785 -0.773901 0.231514 -2.9985 -1.14202 -2.21182 -0.139621 -2.7635 -0.962446 -1.58531 -0.975203 -1.22934 -1.85913 
3:198933803 -1.13507 -0.696692 -1.3251 0.549288 0.532506 0.544567 -0.747841 -1.23191 -1.36159 -0.13594 1.0696 1.60384 0.096299 2.33156 1.01646 0.162646 -0.582289 -1.53982 -1.52351 1.33463 1.16923 -1.24588 1.65204 1.06821 1.40679 0.167285 1.04685 0.11562 -0.983762 -1.35725 -0.604865 1.17549 -0.337854 -0.104378 0.126836 -0.27786 -0.331247 0.160023 -0.43857 -0.406983 -1.79846 0.36561 0.506376 1.42893 1.4974 0.217322 0.287218 1.82189 0.0754279 0.306428 0.843282 0.0476523 0.340114 -0.166959 -0.485698 -0.564507 
3:198935378 1.4842 0.513492 -0.270654 0.094121 -0.899277 -0.054157 1.55311 0.0412993 -1.76527 -1.33944 0.232065 0.0507715 -0.145877 0.175858 0.330655 1.72323 0.0741123 -1.52813 -0.629776 0.23184 0.0021787 1.93113 1.86825 0.0611272 -1.43961 -0.993705 -1.22176 -1.49028 -0.151464 -0.110746 0.540091 0.245244 0.519584 0.713181 1.45603 0.643471 -0.893926 0.676895 -1.46468 0.750757 -0.78278 2.02984 0.299545 -1.22863 -1.67382 -1.93202 -1.36218 -0.327336 -2.07889 0.0350421 -1.12441 0.112013 0.136837 -0.249295 -0.533856 -0.190973 
3:198956197 -0.347311 0.565004 -1.83483 0.295784 0.368956 0.560046 -0.798789 -0.355527 -1.42742 2.07406 1.336 2.19868 0.992098 2.13285 0.922317 -0.434044 -1.19084 0.893724 -0.00523066 -0.441592 0.286568 -1.88458 0.182684 0.832896 2.23741 1.12461 1.46155 1.47926 -0.946727 -1.06116 -1.55716 1.05635 -0.916944 -0.514486 -0.472122 -0.818155 1.27708 -0.324453 0.689248 -0.843934 -0.328252 -1.57678 -0.0128429 1.37167 0.834792 -0.508792 1.97785 1.61692 1.78684 1.44343 2.14886 0.782395 0.327883 -0.750947 -0.672703 -0.110328 
3:198956404 -0.160101 -1.10554 -0.36015 1.32233 -0.793841 -1.4726 0.785331 1.37033 -1.79439 -1.52246 0.23126 -0.309075 -1.08685 -0.420613 0.604514 1.41441 -0.936961 0.801135 0.073631 1.40544 0.300526 1.37929 -2.73982 0.797805 -0.389981 -0.647064 -0.0277883 -0.60663 -1.64177 0.109829 -0.922818 -0.232837 -1.18379 -0.550124 -0.635373 0.0983318 -0.990971 -0.913658 0.225962 0.381116 0.764781 0.302368 0.789504 -0.228895 -0.206173 0.450857 -0.339407 -0.810449 -0.279694 -0.133415 1.59806 -0.00545654 0.629998 1.79639 2.36458 1.48742 
3:198957481 0.347311 -0.565004 1.83483 -0.295784 -0.368956 -0.560046 0.798789 0.355527 1.42742 -2.07406 -1.336 -2.19868 -0.992098 -2.13285 -0.922317 0.434044 1.19084 -0.893724 0.00523066 0.441592 -0.286568 1.88458 -0.182684 -0.832896 -2.23741 -1.12461 -1.46155 -1.47926 0.946727 1.06116 1.55716 -1.05635 0.916944 0.514486 0.472122 0.818155 -1.27708 0.324453 -0.689248 0.843934 0.328252 1.57678 0.0128429 -1.37167 -0.834792 0.508792 -1.97785 -1.61692 -1.78684 -1.44343 -2.14886 -0.782395 -0.327883 0.750947 0.672703 0.110328 
3:198959168 -0.101397 0.337869 -2.00949 1.10887 -0.898649 -1.10554 -0.678168 -0.0783534 -1.2064 1.40588 1.88539 1.3578 1.51855 1.06216 1.08469 0.199151 -0.902151 2.04599 1.02605 0.127132 0.79377 -1.50531 -0.347657 0.510295 1.38231 0.991077 0.852785 1.29112 -1.75843 -0.873068 -1.8652 0.82372 -1.73323 -0.898063 -1.26405 -0.359058 1.36085 -0.744516 0.906115 -0.800883 0.137101 -1.23527 -0.40913 2.80167 1.93625 1.15877 2.98396 1.68749 3.01003 1.88889 3.76563 1.96065 2.7773 2.13714 1.91412 2.08832 
3:198967909 1.32692 0.103297 -0.788555 0.00473031 -1.30859 -0.598105 0.892332 -0.343071 -1.94866 -1.35684 0.53637 0.261932 -0.460292 -0.486373 -0.139066 1.54722 -0.500457 -1.60063 -0.839753 0.292165 -0.21216 1.92845 2.03901 0.0287923 -1.36927 -0.944545 -1.33235 -1.47223 -0.0737628 -0.245391 0.929953 0.145605 0.839159 0.813774 1.8409 0.779548 -1.30875 0.72018 -1.42419 0.585085 -0.913911 2.10646 0.218423 -0.815986 -1.41594 -1.73093 -0.978337 -0.285429 -2.25869 0.120401 -0.995282 0.102458 0.364522 -0.0593848 -0.346485 -0.189071 
3:198973527 -1.20901 -0.0336856 0.00466344 -0.0145142 2.07157 1.48406 -0.396438 -0.0640975 0.53778 1.78612 0.637477 1.68487 -0.337631 2.37383 0.149351 -1.51078 -0.0560133 0.0487896 -0.483425 0.615522 1.66941 -1.66667 0.128093 1.0104 2.34182 0.939331 1.96633 1.14899 -0.574158 -0.742934 -0.937128 0.920082 -1.06951 -0.835513 -1.17774 -1.07849 0.668933 -0.141373 0.293581 -0.50564 -0.737334 -1.12783 0.123424 1.29693 1.5998 0.638243 0.813889 1.82458 0.954839 0.254612 0.842938 -0.375817 -0.811424 -1.26876 -1.19314 -1.12229 
3:198973724 0.312007 -0.487187 1.72942 -0.393513 -0.572638 -0.591103 0.751199 0.454898 0.850675 -2.11408 -0.9275 -1.62349 -0.615111 -2.20977 -0.749735 0.608092 0.846837 -1.46115 -0.640351 -0.0897416 -0.722032 1.98797 -0.104452 -1.01207 -2.29132 -1.09766 -1.72391 -1.1942 0.901016 0.865676 1.78241 -1.20968 1.08366 0.629563 0.788858 0.748578 -1.22193 0.534594 -0.802681 0.719738 0.218981 1.4618 0.277117 -1.94873 -1.15739 0.546201 -2.05753 -1.75465 -2.08157 -1.85768 -2.28543 -0.680378 -0.768246 0.432231 0.519102 0.0431108 
3:198976575 1.75287 0.554907 0.278302 0.267636 -1.89122 -1.21899 0.762442 0.48883 -0.71208 -1.09808 -0.413543 -1.33268 0.127931 -2.29639 -0.124462 1.62843 -0.00184403 0.277005 0.513194 -0.885798 -1.5257 1.88435 -0.183588 -1.08032 -2.15746 -0.754728 -1.79427 -0.959525 0.441749 0.441772 0.874266 -1.1659 0.931006 0.566617 1.11172 0.67907 -0.509866 0.145959 -0.163649 0.60323 0.962726 0.917352 0.227935 -1.58992 -1.82139 -0.866459 -0.999644 -1.76497 -1.35669 -0.286451 -1.01734 0.128994 0.49606 0.934207 0.821673 0.93446 
3:198978203 -1.00064 -1.79695 -1.3362 -1.8585 -1.49792 -1.89573 -0.866053 -1.33971 0.392489 -3.14978 -0.738114 -1.93009 0.19642 -1.08763 -0.526047 -0.837875 0.0669858 -1.009 0.0414341 0.892972 -0.273187 -1.72029 0.0924782 -0.884886 -0.53148 -0.667074 -0.423891 -0.687551 0.290144 0.796053 -0.12494 0.712369 0.228099 0.861561 0.22477 0.989541 -0.442405 -0.33184 0.00725554 1.12089 -0.0230548 0.471136 -1.76601 0.668463 0.721795 0.744553 -0.184675 -0.722077 1.03067 0.637316 0.073128 1.19102 1.22295 1.1976 1.41199 0.756592 
3:198980737 0.461122 0.949019 -1.60447 0.239293 0.18233 0.762135 -0.661528 -1.09709 -1.4224 1.83233 0.0883764 1.30902 0.450307 1.82062 0.500782 0.601538 -0.566566 0.987262 0.785319 -0.60015 -0.925678 -0.566761 0.706326 0.994821 0.81924 0.236577 0.523452 0.102983 0.30611 -0.298789 -1.0542 0.53746 0.709366 0.41273 0.689255 -0.294461 0.794319 -0.341485 0.52721 -0.779213 -0.00434139 -0.572457 -0.365559 0.0317268 -1.07608 -2.55511 0.728781 0.340333 0.387661 1.37561 0.727002 0.0970476 -0.0236581 -1.35993 -1.56525 -0.555905 
3:198987380 -0.905247 0.59963 0.330969 0.176487 -0.298371 0.0389435 -2.5602 -1.85685 -0.721327 2.02938 0.163876 0.5677 -0.343184 1.3524 0.854108 0.0664608 -0.649641 -0.4225 -1.05495 -2.04953 -0.287553 -1.5373 -0.404263 0.381383 0.547103 0.0858278 0.260398 1.45546 0.240713 0.237227 0.671044 -0.0191658 -0.891138 -0.7984 -0.857733 -0.563143 -1.20994 -1.40639 0.121888 -0.169427 -0.00964263 -1.18943 0.559126 1.94689 2.18446 2.89962 2.03399 1.54641 1.26547 -0.220996 0.528103 -0.502704 0.986193 1.54893 1.52786 1.62105 
3:198993386 0.425881 -1.77059 0.0255888 -0.987823 0.350112 0.289551 1.87311 1.26425 1.26459 -3.42952 -1.08638 -0.940849 -0.227766 -0.378103 -1.6517 0.446555 -0.512892 -0.152797 -0.106156 1.7992 0.624923 1.32075 0.640391 0.347855 -2.2912 -1.79267 -1.26938 -2.76212 0.629695 0.608048 -0.21702 -0.68041 1.09295 0.816393 0.503034 1.07825 1.1022 1.98672 -0.218531 -0.166248 0.166909 0.893879 -0.620138 -1.68556 -1.73693 -1.32866 -1.27521 -0.955882 -0.118177 -0.445312 -1.1286 0.742784 -0.639344 -0.921763 -0.310877 -0.866921 
3:199000490 2.08949 1.3343 0.739376 0.885094 1.48853 1.31522 1.36057 1.16484 -0.241913 -0.0676391 -0.620886 0.384957 -0.76562 -0.689929 -1.16656 -0.135484 -0.504966 0.439547 0.478325 -0.923345 -1.11553 0.794282 0.0693882 1.27197 -0.511272 -0.645435 0.343321 -1.02383 0.378162 0.576096 0.172223 -0.560772 0.571443 0.217699 -0.128636 -0.934139 1.29722 0.708804 0.393349 0.216681 0.709188 -1.12828 1.13201 -1.80004 -1.62128 -1.5391 -1.48358 -0.0762999 -1.78603 -0.371435 0.577808 -1.08139 -1.47334 -1.44115 -1.53363 -0.883054 
3:199006650 -0.502431 1.65755 0.00683084 0.968061 -0.411725 -0.303418 -1.8394 -1.25497 -1.19792 3.31131 1.06594 0.964123 0.182125 0.430854 1.56794 -0.402755 0.540498 0.0789398 0.0573719 -1.75625 -0.610526 -1.43956 -0.645403 -0.336769 2.41663 1.90793 1.41388 2.7805 -0.69597 -0.649547 0.0554287 0.556896 -1.15432 -0.913471 -0.661422 -1.23278 -1.1217 -2.02234 0.141454 0.237797 -0.102067 -0.970186 0.561538 1.74141 1.813 1.40632 1.32422 1.05915 0.173111 0.448953 1.18098 -0.753181 0.632045 0.923288 0.315343 0.885527 
3:199019096 0.921207 -0.454815 -0.320633 -0.689994 0.685731 -0.273407 2.68428 1.91427 0.500337 -1.13695 -0.145895 -0.323703 0.618342 -1.45433 -0.835606 -0.135491 1.19386 0.700624 1.42183 2.1169 0.477267 1.33471 0.552172 -0.183175 -0.665859 -0.499487 -0.550339 -1.57715 -0.988871 -0.520663 -0.76431 -0.0688048 0.235072 0.585419 0.998818 0.519518 0.514957 0.670677 -0.158731 0.303475 -0.145909 1.02901 -0.726876 -1.27256 -1.69504 -2.60979 -1.10959 -1.06115 -0.640485 0.447459 -0.139659 0.778613 -0.783161 -1.02503 -0.816407 -0.782159 
3:199020113 0.63407 0.797727 -0.370427 0.26382 1.64632 0.552565 -1.07856 -0.427333 -0.235018 2.17258 1.37806 1.70891 -0.80074 0.697909 0.439861 -0.701591 -0.357846 1.68606 1.25619 -1.49323 -0.248177 -0.14559 -0.935676 -0.200557 0.677632 -0.300085 0.435931 -0.227589 -1.21767 -0.8298 -1.75944 0.376772 -0.382539 -0.430682 -0.992079 -0.442688 0.131075 -0.0169555 -0.230453 1.76364 1.22908 -0.65453 1.11506 0.646182 1.01046 0.946207 0.448928 0.382704 1.68524 1.4722 0.586234 -0.566037 -1.88673 -2.24353 -2.39391 -1.28838 
3:199024628 0.825109 -0.0156209 -0.736904 -0.442652 0.911786 0.373655 -1.36009 -0.664164 -0.157203 0.641756 0.458169 1.47727 -0.808103 0.929273 -0.60597 -0.399073 -1.22988 1.23943 0.526257 -1.57397 -0.515761 -0.147899 -0.671333 0.519365 -0.439522 -1.20079 -0.129591 -1.20056 -0.541 -0.0790216 -1.35786 0.207079 -0.0287401 -0.0293277 -0.890787 0.130996 0.32368 0.684831 -0.211708 1.49682 1.34519 -0.753741 1.02132 0.585778 0.981886 1.25494 0.800541 0.814648 1.53349 0.754729 -0.016517 0.0812061 -1.46847 -1.97528 -1.78238 -1.26769 
3:199029526 -1.47181 -0.674963 0.268235 -0.64769 -0.0661675 -0.199894 -0.650393 -0.66141 0.549204 1.04478 0.395236 -0.120763 1.12747 0.639223 0.938584 0.000874294 0.667104 0.86777 1.08924 1.10349 1.49667 -1.03088 0.393643 -0.89338 0.741503 0.913305 0.410366 1.70358 0.114654 0.432432 0.534121 1.49963 -0.488372 0.207275 0.441511 1.33629 -0.448525 -0.678788 0.433377 -0.855044 -0.774902 1.24237 -1.20164 2.01544 2.04459 2.13377 1.83969 0.724921 0.542332 -0.451201 -0.912741 1.16156 1.6343 1.11607 1.26822 0.997935 
3:199034704 -0.628525 -0.816196 0.345096 -0.23946 -1.6587 -0.517113 1.12093 0.463322 0.219495 -2.21834 -1.42424 -1.65553 0.844177 -0.710526 -0.420102 0.687358 0.396537 -1.6865 -1.24353 1.43869 0.120784 0.081575 0.762415 0.206772 -0.500954 0.483781 -0.262054 0.324341 1.24217 0.819828 1.74118 -0.317661 0.377618 0.400984 0.959552 0.476002 -0.0869054 -0.0258974 0.2609 -1.55576 -1.19485 0.64909 -1.12744 -0.687151 -1.06116 -1.02446 -0.44971 -0.403677 -1.70278 -1.47254 -0.610332 0.601603 1.90749 2.23315 2.37682 1.31465 
3:199036559 0.61137 0.326195 -0.287848 -0.211235 2.09049 0.454631 0.208661 0.380713 0.320048 1.91423 1.63405 1.52949 -0.244559 0.240391 0.407926 -0.617707 0.903402 2.25146 2.49478 0.291888 1.01239 0.0701253 -0.387519 -0.595037 0.59435 -0.0903394 0.260534 -0.457715 -1.32685 -0.78704 -1.55402 0.697897 -0.345917 0.0649485 -0.227885 0.107613 0.245254 0.181516 -0.319444 1.28273 0.661426 0.292337 -0.254581 0.851735 0.919059 0.143036 0.669869 0.171369 2.02973 1.80583 0.258627 0.308864 -1.52928 -2.13533 -2.29839 -1.26357 
3:199039311 -1.00252 0.363306 0.366892 0.632191 -1.1045 0.265777 -2.59975 -2.00072 -0.507518 1.20084 0.0967263 0.307571 -0.683342 1.50827 0.873393 0.12386 -1.54615 -0.567623 -1.65931 -2.31641 -1.03152 -1.47799 -0.461715 -0.105818 0.462944 0.436974 0.26339 1.34263 0.805868 0.321805 0.56142 0.143726 -0.0528308 -0.468294 -0.756824 -0.364757 -0.659054 -0.812255 0.281195 -0.40344 0.1885 -0.964334 0.971193 1.21942 1.78328 3.02965 1.00909 1.13215 0.524597 -0.733156 -0.278164 -1.25187 0.211395 0.800984 0.950932 0.683414 
3:199040994 0.0125764 0.665214 0.390643 0.316124 -0.0325467 0.18192 -1.82611 -0.932083 -0.295743 0.672706 -0.0629208 0.902902 -0.596126 0.188526 -0.264644 0.652351 -1.89578 -0.940233 -1.543 -1.65526 -0.599734 -0.145683 -1.04051 0.919862 -0.0384628 -0.608166 -0.205853 0.36405 -0.564608 -0.511939 0.426143 -1.05111 -0.794033 -1.00597 -0.868439 -1.12893 -0.959288 0.319949 -0.90798 0.0509962 -0.433654 -0.647454 2.43044 0.829715 1.10918 2.46813 0.294112 1.21364 0.477584 -0.0961519 1.21659 -0.258385 0.386457 0.970536 0.94933 -0.244997 
3:199049081 -0.831166 -1.48081 -1.21768 -0.781857 -1.80202 -0.588553 -0.198065 0.153677 0.385279 -2.38691 -1.85845 -0.741605 -0.506615 -2.07784 -1.98522 0.536067 -0.980843 -1.1388 -1.09438 -0.37576 0.710949 -0.1726 -0.450338 -0.402746 -1.09342 -0.943209 -1.37297 -0.97836 0.683555 1.05346 0.811579 -0.233884 0.00397486 -0.00719314 -0.0814808 0.827206 0.296269 0.186019 0.968773 0.808966 0.679394 -0.740799 -0.947125 -0.374672 -0.175989 0.629518 0.116571 0.235728 0.108982 -0.702833 -0.749133 0.353894 -0.322132 0.73913 1.45307 0.136126 
3:199050898 -0.433616 0.965123 1.76596 0.870402 0.283176 0.454703 -0.465592 -0.55301 -0.329631 1.21506 0.26191 -0.53729 0.80558 1.73398 1.712 -0.0266448 0.874148 -1.80969 -1.95098 0.0945022 -1.17652 0.823665 -0.262235 0.0472514 0.587843 1.27077 0.9498 1.90083 -0.158629 -1.08155 -0.116479 -0.938521 -0.363876 -0.823333 -0.378613 -1.33194 -0.229171 0.660009 -0.281695 -2.18235 -0.92478 1.3774 1.48598 0.425461 0.216139 0.135652 0.0150333 -0.205334 -1.66713 -0.613286 -0.310918 -0.835726 1.48039 1.73958 1.11878 1.30605 
3:199056375 -0.426671 0.282772 1.37962 0.586123 -0.787816 0.657798 0.0971882 0.312539 0.0753474 -0.540236 -1.57687 -1.1867 -0.192755 0.0675718 -0.196213 0.596189 0.004202 -2.13702 -2.11307 -0.533522 -0.822018 0.29904 -0.274534 0.088941 -0.379557 0.478052 0.0681657 1.05814 1.48556 0.793485 1.76935 -0.75995 0.252208 -0.200716 0.0219346 -0.758115 0.211681 0.740869 0.676214 -1.51243 -0.495941 -0.0963729 0.685385 -0.142993 0.0357477 0.379119 -0.291182 0.375462 -2.04151 -1.84585 -1.28488 -1.2519 0.472047 1.50683 1.32083 0.829396 
3:199056473 0.482963 -0.0666103 -0.95463 -0.331926 1.21925 -0.236357 -0.73568 -0.720071 -0.0595457 0.887384 1.63121 1.41655 0.0533727 0.171429 0.476945 -0.750246 -0.61754 2.0292 1.53209 -0.812983 -0.171555 -0.657309 0.311293 0.147024 0.098442 -1.00376 -0.221845 -0.934376 -0.899675 -0.698322 -1.19557 1.09929 0.0810335 0.126109 -0.0409587 0.681065 -0.0184139 -0.596987 -0.127573 1.65368 0.63512 -0.939493 -0.142038 -0.296344 -0.161642 -0.213308 -0.00380025 -0.239631 1.8606 1.1257 1.29415 0.745526 -0.673689 -1.47144 -1.32467 -0.793708 
3:199066677 -0.569522 -0.146333 0.479275 0.45498 -1.09252 0.321424 0.839726 0.690378 0.117028 -1.33342 -1.29775 -0.986496 -0.741197 -0.100037 -0.452394 0.287001 0.477421 -1.81127 -1.43528 1.69272 0.924322 0.517523 -0.297038 -0.364499 0.599339 1.88722 1.05943 1.27934 1.06411 0.909821 0.804212 -0.474329 -0.364925 -0.510788 -0.617252 -0.684025 0.290958 0.145268 0.55549 -1.55187 -0.333773 0.845561 -0.753786 0.492987 0.353125 -0.0973946 0.213686 0.0666515 -1.46081 -0.0668731 -1.39724 -1.07701 0.568819 1.1405 0.968948 0.607989 
3:199079578 0.569522 0.146333 -0.479275 -0.45498 1.09252 -0.321424 -0.839726 -0.690378 -0.117028 1.33342 1.29775 0.986496 0.741197 0.100037 0.452394 -0.287001 -0.477421 1.81127 1.43528 -1.69272 -0.924322 -0.517523 0.297038 0.364499 -0.599339 -1.88722 -1.05943 -1.27934 -1.06411 -0.909821 -0.804212 0.474329 0.364925 0.510788 0.617252 0.684025 -0.290958 -0.145268 -0.55549 1.55187 0.333773 -0.845561 0.753786 -0.492987 -0.353125 0.0973946 -0.213686 -0.0666515 1.46081 0.0668731 1.39724 1.07701 -0.568819 -1.1405 -0.968948 -0.607989 
3:199093023 -0.0380282 0.121429 2.11363 0.486965 1.54282 2.49424 1.15359 0.634477 1.64213 0.892572 -0.258801 0.202024 -0.544594 0.317965 0.0785589 -0.0971463 1.18647 1.49159 2.0937 1.03006 0.991492 -1.96518 0.292369 -0.0513989 0.736251 1.76338 1.16373 0.893016 1.99312 1.54223 1.98195 0.847826 0.598262 0.640177 0.288439 -0.227201 1.05889 -0.0728086 1.28581 -1.63686 -0.812285 -0.0741147 -1.69934 1.27771 1.73528 0.848286 1.35819 1.95915 0.478582 -0.749885 -1.29159 -0.977182 -0.365859 -0.3414 -0.737263 0.0658603 
3:199096989 0.65413 0.205656 0.282584 -0.0582705 0.828865 1.10291 2.20896 1.63158 0.659427 -0.310972 -0.453885 -0.225752 -0.611948 -0.969621 -0.964176 -0.0743816 1.25641 1.42598 2.58748 2.46744 2.15943 0.571988 0.0726528 0.108036 0.201161 1.03156 0.525747 -0.617715 0.0555922 0.628739 0.157971 -0.113504 0.128047 0.638288 0.392676 -0.0277768 0.805128 0.163682 -0.232134 -0.828242 -0.00760494 1.41633 -0.818253 0.367497 0.0960961 -1.18694 0.0444365 0.494212 -0.721514 0.541049 -0.388163 -0.186796 -0.837419 -1.36936 -1.77391 -0.883614 
3:199105664 -0.194132 -0.482263 -2.04613 -0.557869 -1.75856 -2.57606 -1.06376 -0.618047 -1.45418 -1.27995 0.198429 -0.134933 0.416841 -0.157428 -0.340874 0.23838 -1.12326 -1.75388 -2.28536 -0.909374 -0.95491 1.62635 -0.316761 0.0826593 -0.391118 -1.46556 -0.764869 -0.864499 -2.23569 -1.69985 -2.51767 -1.2386 -0.78714 -0.933289 -0.752968 -0.217921 -1.14263 -0.0399237 -1.56983 1.89372 1.02936 -0.161171 1.53627 -1.1163 -1.5219 -0.622414 -1.22715 -1.66408 -0.313896 0.771996 1.47485 0.960341 0.348045 0.35 0.762256 -0.00981083 
3:199109126 -0.915187 -0.439017 0.526967 0.0401203 -1.18253 -0.175501 -0.269804 0.135673 -0.162371 -1.30531 -1.47528 -1.14631 -0.32781 -0.128577 -0.493194 0.300878 -0.604936 -2.72624 -2.88191 0.178849 -0.421094 0.714068 -0.424271 0.160188 0.201154 0.921978 0.432932 1.19322 0.709911 0.278717 0.977735 -0.609863 -0.369431 -0.9568 -0.712279 -0.8 0.133409 0.0752221 0.793329 -0.565456 -0.391237 -0.159991 0.51618 -0.681095 -0.565722 -0.23523 -0.587756 -0.43755 -2.0662 -1.40602 -1.1817 -1.32727 -0.03907 0.877729 0.975895 0.154808 
3:199114628 0.186542 0.662708 -0.602606 1.03295 -0.624511 -0.274305 -0.405976 -0.949663 -0.278689 0.737331 1.22677 0.769276 0.0286612 1.24421 1.57573 -0.0503713 1.06263 0.708731 0.477394 0.28269 0.755112 -1.08949 0.260197 -1.47139 0.394628 0.482762 0.40404 0.835914 0.714515 0.594174 -0.462877 0.757267 -0.006375 0.456594 0.0638983 0.682098 -0.66164 -0.0192219 -0.243166 -1.35579 0.0798859 0.574044 -1.78783 2.13416 1.87813 1.77284 1.70183 0.359932 2.47454 2.46916 0.0968599 0.995795 2.44256 2.24533 2.15031 2.0931 
3:199116061 -0.517504 -0.0501959 0.473425 0.48008 -1.08161 0.351857 0.795205 0.669923 0.0411916 -1.17568 -1.22722 -0.962888 -0.705362 -0.0944238 -0.362641 0.346874 0.452642 -1.75819 -1.4145 1.63372 0.982932 0.642343 -0.26452 -0.434297 0.507537 1.79613 0.928556 1.30405 1.1105 0.909821 0.913972 -0.331875 -0.304444 -0.411838 -0.434958 -0.505146 0.299354 0.0746735 0.703572 -1.68716 -0.37349 0.841167 -0.75 0.450151 0.292287 -0.0975417 0.127375 -0.0410969 -1.6103 -0.106254 -1.43302 -1.00166 0.61189 1.17673 1.02136 0.616826 
3:199125539 0.627478 0.00295833 -0.636399 -0.31796 0.0992693 0.0175 1.9264 1.50032 0.0649675 -0.953084 -0.405298 -0.310228 -0.474829 -1.12886 -1.21508 0.0261675 0.85786 0.764126 1.78351 2.28426 1.91551 1.37353 -0.0599292 0.162437 0.0305367 0.421656 0.207895 -1.11694 -1.01209 -0.119547 -1.02196 -0.721345 -0.247653 0.246458 0.0633326 -0.138022 0.379666 0.15983 -0.933768 -0.0482426 0.460488 1.47293 -0.191571 -0.0867334 -0.566942 -1.58826 -0.498748 -0.213785 -0.932322 0.941391 0.248992 0.23503 -0.756881 -1.33619 -1.59121 -0.968517 
3:199126459 -0.223751 -0.638554 0.598253 -1.07475 0.592657 0.275827 0.326859 0.885699 0.287103 -0.534605 -1.24841 -0.868383 -0.0871153 -1.18713 -1.61461 0.0990559 -1.12923 -0.712851 -0.5288 -0.368151 -0.755112 1.12014 -0.192424 1.31009 -0.383004 -0.484587 -0.445152 -0.746926 -0.722605 -0.662352 0.422426 -0.652907 0.0378988 -0.397269 0.0735951 -0.544017 0.576042 -0.0968961 0.304439 1.16031 -0.176143 -0.625916 1.73337 -2.06766 -1.83588 -1.60151 -1.74624 -0.374329 -2.54068 -2.43564 0.00148756 -0.801641 -2.27828 -2.12268 -2.01216 -1.96322 
3:199137996 -0.697815 -0.0686396 0.55322 0.76996 -0.31499 0.492763 0.924502 0.81011 0.290738 -1.14125 -1.14884 -0.889114 -1.05211 -0.0801191 -0.293753 0.621404 0.390592 -1.57602 -1.38083 1.75038 1.42745 0.482443 -0.174568 -0.493102 0.21165 1.4183 0.759603 1.28583 0.868065 0.925573 0.585113 -0.463963 -0.179772 -0.201783 -0.281023 -0.417722 0.633962 0.387955 0.744826 -1.43901 -0.476714 0.698925 -0.80046 -0.0863279 -0.100604 0.0796774 -0.342025 -0.561977 -1.51744 -0.0209361 -1.51156 -1.01276 0.432823 0.940934 0.684932 0.334524 
3:199139814 -1.33618 -1.65672 -1.19741 -0.48382 -2.13923 -1.28191 -0.72862 -0.429893 0.303358 -2.46258 -1.51952 -0.541625 -0.625656 -1.21786 -1.85343 1.04205 -1.56543 -1.19516 -1.49781 -0.849116 0.779053 -0.367986 -0.464458 -0.830603 -1.35805 -1.36648 -1.58479 -0.755748 1.03147 1.44983 1.16178 -0.222858 0.34285 0.343235 0.237148 1.00894 0.339452 0.197776 0.593825 1.18394 0.361689 -1.21282 -0.727048 -0.693516 -0.391746 1.23879 -0.224561 -0.321133 -0.0523554 -0.518634 -1.01429 -0.0428148 -0.253309 0.803728 1.7078 0.121769 
3:199142041 0.561457 -0.101912 -1.34901 -0.16523 -0.587544 -0.329493 1.42279 0.788913 -1.0547 -0.95783 0.57196 0.350709 -0.675866 -0.0814831 -0.471223 0.244643 -0.143163 0.873043 1.08821 2.50349 2.15332 0.908046 0.472646 -0.656497 0.424224 0.989187 0.538826 -0.835313 -0.466381 0.27529 -1.59735 0.568648 0.126946 0.571535 0.0909928 0.826879 0.547141 -0.249638 -0.360074 -0.625 1.17988 1.08488 -1.35588 -0.15777 -0.258338 -1.0453 -0.371534 -0.367463 -0.525855 2.03988 -0.371009 -0.644333 -1.23482 -1.83585 -1.83705 -0.963925 
3:199152142 1.26544 0.966906 -0.268912 0.436625 0.822192 1.26895 2.4092 1.92577 -0.477009 0.439531 0.917323 1.21528 -1.452 -0.0508457 0.13969 0.0440062 0.827826 1.83739 2.14816 2.25389 2.43418 0.10884 0.424942 -0.674598 0.426072 1.3598 0.563567 0.148174 1.18066 1.44114 -0.168818 0.906231 1.09589 1.66655 1.25044 0.909128 1.04364 0.383501 0.776522 -2.35297 0.694423 1.12112 -2.76836 0.288982 0.422518 -0.655314 -0.0420517 0.0421724 -0.210456 2.46867 -0.9977 -0.0179485 -0.634146 -1.08345 -1.48865 -0.863079 
3:199152970 -0.827191 -0.110881 1.2632 0.210157 0.394359 0.212112 -1.57556 -0.87509 1.1221 0.98848 -0.327642 -0.345415 0.739391 0.189316 0.403858 -0.247701 0.0721132 -1.1237 -1.29627 -2.22788 -1.86451 -0.848635 -0.370054 0.363636 -0.425061 -0.978841 -0.492313 0.833212 0.394968 -0.335654 1.5131 -0.594666 -0.185179 -0.611796 -0.157702 -0.860575 -0.842732 -0.0268888 0.039676 0.789271 -1.11143 -1.12084 1.27932 0.328566 0.440535 1.09691 0.485254 0.507799 0.662976 -2.27646 0.405443 0.644542 1.38456 2.0527 2.01863 1.06182 
3:199158639 -0.74274 -1.54085 -1.88119 -0.48274 -2.10692 -1.24265 0.426329 0.299603 -0.361544 -2.91046 -1.11339 -0.438977 -1.18482 -1.46059 -2.02642 1.23482 -1.33139 -0.543779 -0.56252 0.697323 1.94367 0.161869 -0.0547733 -1.09551 -0.968798 -0.554224 -0.987645 -1.22893 0.766647 1.49597 0.0552873 0.288744 0.553874 0.75319 0.338786 1.41162 0.739739 0.00268611 0.497227 0.67315 1.08948 -0.509427 -1.41114 -0.999446 -0.7415 0.206223 -0.800718 -0.697434 -0.452726 0.487394 -1.22649 -0.388579 -1.13521 -0.696375 0.0130746 -0.853984 
3:199159042 0.970245 0.422727 -0.387513 -0.267145 0.8002 -0.0200131 -0.367199 0.185772 0.346187 1.28803 1.53953 1.05806 0.940909 -0.522461 0.422222 -0.639446 0.158001 2.23988 2.05056 -1.55374 -1.12583 -0.694932 0.643173 0.478829 -0.295174 -1.2359 -0.86226 -0.622199 -0.807604 -1.10133 -0.512247 0.646081 0.263275 0.22374 0.60644 0.263878 -0.693699 -0.195017 -0.568127 0.5769 0.138416 -0.405055 0.170621 0.490295 0.303907 0.148486 0.911805 0.699599 2.08923 0.566813 1.66208 2.16198 0.302245 -0.505017 -0.791455 -0.283357 
3:199161747 0.827191 0.110881 -1.2632 -0.210157 -0.394359 -0.212112 1.57556 0.87509 -1.1221 -0.98848 0.327642 0.345415 -0.739391 -0.189316 -0.403858 0.247701 -0.0721132 1.1237 1.29627 2.22788 1.86451 0.848635 0.370054 -0.363636 0.425061 0.978841 0.492313 -0.833212 -0.394968 0.335654 -1.5131 0.594666 0.185179 0.611796 0.157702 0.860575 0.842732 0.0268888 -0.039676 -0.789271 1.11143 1.12084 -1.27932 -0.328566 -0.440535 -1.09691 -0.485254 -0.507799 -0.662976 2.27646 -0.405443 -0.644542 -1.38456 -2.0527 -2.01863 -1.06182 
3:199165682 -1.07257 0.00223354 1.47391 0.568804 0.109169 0.394297 -0.156956 -0.148893 0.482034 -0.181346 -1.25811 -0.664 -0.944061 0.428458 -0.0114985 0.355584 0.430606 -2.3242 -2.11691 0.437653 0.705069 -0.10474 -0.774153 -0.224089 -0.108661 0.61552 0.361934 1.40322 1.29302 1.25151 1.40974 -0.978757 -0.0729513 -0.0544118 -0.172853 -0.595664 -0.0206246 0.274455 0.628876 -0.684413 -0.709891 -0.296647 -0.166786 0.0605594 0.369261 0.705096 -0.365147 -0.220353 -1.26569 -1.25345 -1.33476 -1.06828 1.02812 2.33889 2.41575 1.12226 
3:199167224 -1.5663 -0.616548 0.836333 0.0131596 -0.745419 -0.603164 -0.93483 -0.997003 0.149924 -0.850171 -1.61767 -1.1138 -0.512928 0.396212 -0.449776 0.458656 -0.255878 -2.86688 -2.82712 0.0752841 0.18852 0.318528 -0.867081 -0.0595945 -0.0729394 0.352218 0.328584 0.955098 0.218041 0.38727 0.612484 -1.26461 -0.733983 -0.842876 -0.87876 -0.727557 -0.2129 -0.0241708 0.135175 0.2388 -0.496316 -0.474304 0.917011 -0.225397 -0.0911264 0.540674 -0.630041 -0.535996 -1.57704 -1.59555 -0.865957 -1.35639 0.707581 1.87686 2.24389 1.0976 
3:199171085 0.330209 0.327506 0.0587766 0.342101 -0.136934 0.0477006 -1.06239 -1.01871 0.326875 0.873872 0.643291 0.503456 0.783452 1.81451 0.737932 0.27682 -2.10093 2.05041 0.768699 -1.83932 -2.10038 -1.18437 0.565512 1.02837 -0.155698 -0.676768 -0.6823 -0.109565 -0.154717 -0.351871 0.196032 0.838501 0.877682 0.885111 0.860755 0.923919 -0.500955 0.225207 -0.639644 1.02668 -0.165381 -1.19753 -0.705686 -0.371269 -0.250137 -0.87432 -0.473332 0.331269 -0.152381 -0.259792 0.419649 0.885182 0.292655 0.573269 0.231738 0.464577 
3:199176258 -1.51897 -2.23487 0.181673 -0.848515 -1.1908 -0.0852952 -1.83367 -1.55261 1.69958 -1.78061 -0.263236 -0.2723 -0.226808 -0.380287 -1.73387 -0.515825 -0.345812 -0.98585 -0.885654 -0.481701 -0.273069 0.0431944 -0.0220906 -0.280658 -0.179 -0.031177 -0.254227 -0.148597 0.0142687 -0.616024 0.450708 0.107833 -0.0462264 -0.0954466 0.255518 0.459578 -1.16534 -0.730627 -0.516195 -0.305463 -0.899854 -0.152895 0.787915 0.17855 0.104662 0.47944 1.08537 0.561876 2.30542 2.36341 2.92323 1.36705 2.19797 2.80635 2.64093 2.74569 
3:199180367 -0.0570173 0.966595 1.48767 0.460229 0.314272 1.46236 -1.08684 -0.900546 0.881037 1.01598 0.682825 0.490649 0.35188 1.93483 0.258475 1.51167 -0.100469 0.456815 0.190683 0.17566 -0.379967 -2.20276 -0.523138 1.08592 -0.558841 -0.676292 -0.411464 -0.411707 0.243964 0.260488 -0.0091612 -0.0317238 0.0985745 0.697556 0.462107 0.51771 -0.503803 -0.857143 0.181178 -1.27336 -0.108298 -0.515434 -2.08905 -0.162507 0.0384995 0.000104488 1.10644 0.971059 0.789986 -1.08783 0.449146 0.557621 -0.00884866 0.0799159 -0.0877277 0.679418 
3:199180402 -0.420519 -1.59153 -1.23276 -0.793368 -0.285429 -0.90732 1.04167 1.76161 0.709855 -1.7297 -0.833333 -0.825462 -0.854882 -2.0515 -1.64865 -1.42356 0.583153 -0.325936 -0.064776 -1.04677 0.654473 1.68811 0.344631 -1.24719 -0.681095 -0.32181 -0.454132 0.214643 -0.767617 -0.682506 -0.504664 0.549112 0.42841 0.0289138 0.464518 0.318793 -0.298794 0.110081 -0.214758 0.138113 0.193123 -0.29717 1.37129 0.467706 0.508809 0.596616 -0.388573 -0.683935 0.124521 1.56423 -0.322728 -0.837929 -0.972378 -0.781833 -0.682712 -0.806174 
3:199180595 0.0570173 -0.966595 -1.48767 -0.460229 -0.314272 -1.46236 1.08684 0.900546 -0.881037 -1.01598 -0.682825 -0.490649 -0.35188 -1.93483 -0.258475 -1.51167 0.100469 -0.456815 -0.190683 -0.17566 0.379967 2.20276 0.523138 -1.08592 0.558841 0.676292 0.411464 0.411707 -0.243964 -0.260488 0.0091612 0.0317238 -0.0985745 -0.697556 -0.462107 -0.51771 0.503803 0.857143 -0.181178 1.27336 0.108298 0.515434 2.08905 0.162507 -0.0384995 -0.000104488 -1.10644 -0.971059 -0.789986 1.08783 -0.449146 -0.557621 0.00884866 -0.0799159 0.0877277 -0.679418 
3:199189351 0.562227 2.16517 0.483091 0.40379 1.65256 2.1689 0.628205 0.33617 0.787602 1.29216 -0.136619 1.26107 0.775046 1.48637 0.996442 0.0887146 0.524092 1.09179 1.21701 -0.852547 -0.410478 -1.70649 -1.62559 0.03072 -0.535025 -1.30006 -0.20177 -0.700874 0.0992571 1.28361 0.12732 0.11959 -0.22808 0.681266 -0.274314 0.340531 1.22633 -0.236864 1.58326 -1.4011 1.06746 -0.751543 -1.4729 -0.380705 -0.0833453 -0.108489 -0.540352 -0.267275 -0.553437 -1.28932 -0.660482 -0.00137534 -0.0605101 -0.180766 -0.144247 0.0872377 
3:199198130 0.79432 2.82873 1.85771 1.36954 1.43488 1.0399 -0.125571 -0.423124 -0.995222 4.06363 0.347047 0.635629 0.621058 1.78728 1.34454 -0.245528 0.0806556 0.887274 0.723523 -0.521583 -0.768248 -1.8042 -0.810485 1.12937 1.60838 0.896087 0.96831 0.912829 0.120101 0.514925 -0.507597 -1.94878 -1.15163 -0.718077 -1.19064 -2.47522 1.85054 1.62409 0.52843 -0.715273 0.324523 -0.545589 -1.11783 0.407426 0.286194 0.070898 0.78948 1.10706 -0.35941 -1.42389 -0.269402 0.771182 0.0808492 -0.227268 -0.246274 0.659551 
3:199204916 0.0470588 0.728181 -0.0396261 0.776112 0.131794 -1.67423 0.325679 1.06384 -1.77392 0.868402 0.481615 0.506954 0.597045 -0.0576665 0.828843 -0.00667852 -0.713851 0.711776 -0.0733206 -0.309978 0.596937 -0.488043 0.310838 -0.055553 -1.24437 -1.47927 -1.82013 -0.624652 -0.759618 0.0916595 0.0116185 -0.826769 0.396277 0.871833 1.44087 -0.326257 2.24562 0.859653 0.732115 -0.45019 -0.0885542 -0.74266 -0.126226 -0.198189 -0.0866667 0.408535 0.316715 0.599416 -0.524044 -0.20321 -1.26701 -0.0644902 -1.91495 -2.46457 -2.1292 -2.10508 
3:199211038 1.35044 2.40992 1.48454 0.269953 0.844208 2.44021 -0.56529 -0.221518 0.761234 2.63915 0.135781 1.02106 0.401268 1.64518 0.112151 0.585377 0.606183 0.786165 0.90473 -0.778264 -0.468439 -2.54821 -0.48527 1.70217 0.785435 0.621531 0.889842 0.978168 -0.151185 -0.148974 -0.82019 -1.10989 -1.20697 -0.568461 -0.911205 -1.23982 1.26858 0.430537 0.988483 -2.54785 -0.69018 -1.30114 -1.97611 0.746742 0.597858 0.697988 1.76032 1.17158 1.71516 -0.391832 2.37825 1.07102 1.26621 1.02196 0.762099 1.76782 
3:199213781 0.995247 2.74374 0.19445 0.467475 1.59128 1.74606 1.13023 0.832408 0.437871 1.18785 -0.149003 0.461194 0.763527 1.25351 0.43561 -0.712377 0.638207 0.720896 0.929412 -0.357513 0.103321 -2.01279 -0.628559 0.224111 -0.652379 -1.53624 -0.658576 -1.96783 0.214136 0.844384 -0.108408 -0.983643 -0.35622 0.0628281 -0.339669 -0.181893 1.479 0.447198 1.21792 -1.58124 0.654028 -0.209715 -0.353955 -0.0988626 -0.0498511 0.596702 -0.0846869 -0.221032 -0.365196 -0.604128 -0.311391 -0.169221 -0.137125 -0.725433 -0.781329 -0.105763 
3:199215490 2.35412 2.07301 1.07775 1.1248 1.50737 1.0341 0.685205 0.458464 0.346767 1.31766 0.256686 -0.0901116 -1.62096 1.74661 0.975358 1.01436 -0.0203159 0.218538 0.128406 1.77883 -1.25649 -1.60687 0.152645 0.396787 -0.18847 -0.498419 0.541702 0.0966541 0.602729 1.33572 -0.623694 0.445741 0.377837 1.12025 -0.132679 0.305556 -0.123726 0.96604 0.145097 -0.451235 -0.219241 0.669382 -0.0545483 -1.43864 -1.89521 -1.74574 -0.100479 -0.21526 -0.631519 -1.62956 -1.32072 0.824454 -0.692721 -2.10386 -1.89126 -0.568917 
3:199224377 0.0112138 -0.775676 -0.114059 -0.531564 -0.171509 -0.449724 0.858447 1.86362 1.63887 -1.33422 -0.681254 -0.698973 -4.12267 -1.26662 -1.28713 -1.36559 1.08934 -1.95805 -1.05695 1.44815 1.14068 0.128428 0.039734 -2.80093 1.66392 1.67948 1.58939 1.69177 0.546458 0.44664 0.163711 0.388581 -0.437815 -0.781392 -1.25964 -0.987118 -1.13603 0.401881 -0.453227 1.70896 0.310097 -0.571456 -0.447621 0.672727 1.28795 0.800167 -0.624582 0.250324 0.533103 0.163972 -0.287688 -1.51655 -0.850524 0.10919 -0.315791 -0.0551643 
3:199226638 1.48948 3.08277 0.353865 0.9507 1.94664 0.758826 1.41718 0.143144 -2.43714 2.69865 1.25047 2.04942 0.964413 2.01087 2.9344 1.2875 -1.02925 1.4403 0.247158 0.656096 -0.585205 -0.962019 -0.057838 1.25726 0.0242287 -0.490456 0.124123 -0.0500819 -0.161469 -0.387519 -0.121899 -0.615115 -0.173304 -0.356371 0.010866 -0.144287 0.276636 -0.366308 0.128043 0.330648 0.324816 0.0189124 -1.16791 -1.83363 -0.953532 -1.74809 -3.06284 -1.30411 -1.57143 -1.32508 -2.98413 0.459046 0.278313 -0.387115 -0.72706 0.13396 
3:199231299 1.03074 2.16862 1.83805 0.588425 1.46821 1.61229 1.64713 1.63087 1.19502 1.83059 1.01247 0.466392 0.837733 1.00293 0.0526291 -0.119157 0.732306 1.37161 1.37939 0.0129078 -0.00797723 -0.535505 0.00693532 0.412427 -0.968202 -1.46886 -1.02635 -1.85099 -0.393179 0.539183 0.207269 -0.798773 -1.32471 -0.25 0.194761 0.1111 0.771509 0.515225 0.928204 -1.45311 0.811061 1.54363 -0.696502 -0.0410649 -0.3839 0.915733 0.91376 0.0410351 -0.113148 -0.844791 -0.0621285 0.961464 0.259652 -0.799235 -0.810937 0.735466 
3:199233365 1.80636 3.03215 1.44986 0.621511 1.93826 1.98004 1.12845 0.890759 0.38664 2.22501 1.25855 1.40907 0.877145 1.97803 0.733087 -0.0159012 0.488393 2.18532 1.66768 0.110999 -0.478926 -1.2882 -0.309269 0.511157 -0.614403 -1.08059 -0.414923 -0.670083 0.129541 0.460487 0.287693 -0.613652 -0.304348 0.2849 0.33489 0.0325362 0.782845 -0.157592 1.12721 -1.35126 0.151361 0.145177 -1.16465 -0.248771 0.0336393 0.335593 -0.119551 -0.385632 0.410134 -0.555503 -0.472798 0.664957 0.345663 -0.788225 -0.976816 0.46663 
3:199237474 -1.83665 -1.30643 -1.01703 -0.0389502 0.629471 -0.11948 -0.853862 -1.02886 -0.608646 -0.147906 0.0987358 0.280424 0.934116 -0.981259 0.796383 0.45614 -0.784423 -0.901466 -1.18683 -0.195521 -0.381314 -0.359279 -1.01105 0.97019 0.521933 0.762939 1.11737 0.860733 0.379789 0.000703501 0.137322 1.2838 1.61317 0.781772 0.534874 1.04634 0.93503 1.01596 -1.04655 0.250091 -0.31183 -0.0591312 0.62111 0.535727 0.710714 -0.000200386 0.375263 0.784326 0.00379646 0.0603957 1.02399 0.838492 0.450972 0.715043 -0.209419 -1.0625 
3:199241479 0.873217 0.488906 -0.551253 0.427794 0.959548 -0.276719 0.328973 -0.711634 -1.13254 0.377482 0.406778 0.761356 0.116323 -0.286196 1.212 1.49394 -0.829869 0.0686398 0.115906 0.0330803 -0.548815 -0.917049 0.415141 1.15219 -1.14143 -0.795505 0.0468661 -0.00938735 0.244796 0.410627 -0.634499 0.335317 0.962315 0.873181 -0.0615036 0.429915 0.337234 -0.0367617 0.0135833 0.397948 -0.0285189 -0.138795 0.773806 -0.542319 -0.96753 -1.00587 0.309674 -0.258563 0.587178 0.820604 -0.0747594 2.60445 0.592154 -0.212487 -0.334615 -1.10428 
3:199242483 -0.423885 -2.07051 -0.495298 -1.4209 -0.652237 -0.783853 -0.042391 -0.460105 1.06425 -1.76631 -2.04986 -1.2433 -0.638102 0.0205982 -2.87751 0.245198 -0.148056 -1.13296 -0.435818 0.662765 -0.493667 0.823343 0.404849 1.06586 -1.24258 -0.321115 -0.896085 -0.670365 0.880707 0.731134 0.960326 -0.446096 0.509627 0.674089 0.641688 -0.23855 -0.188348 1.04391 0.125915 -0.349186 -0.342503 0.678859 2.41393 0.666816 -0.241194 -0.487003 1.93364 1.18038 1.00914 -0.901189 0.886684 -0.611702 -0.572333 -0.794255 -0.093871 0.602108 
3:199247811 1.04767 1.66696 0.497572 1.02081 0.244794 1.15602 1.1855 0.380017 -0.114809 0.797181 0.837314 1.82703 2.15075 0.159554 1.01298 0.527553 -1.45495 1.59248 0.539007 -1.88755 -1.28794 -0.352859 0.534314 -1.46491 -0.634829 -0.816151 -0.565549 -1.02479 -1.14319 -0.205012 -0.28808 -0.411783 -0.0929789 0.40281 0.409553 -0.572869 0.745763 -0.481378 0.150154 1.00822 0.0122159 -1.3615 -0.0179344 -0.465115 -0.177707 -0.400971 -1.1962 -0.975063 -1.45317 0.485824 -0.681972 0.501609 0.198894 1.08678 0.605281 0.0912468 
3:199253201 0.204873 -1.20119 -0.170251 -0.713021 -0.568258 -0.714505 -0.101748 0.675382 0.663243 -2.54152 -0.197296 -1.1315 -1.37567 -0.276683 -0.0387688 -0.512281 0.909699 -1.30716 -0.778689 1.13482 0.955834 0.549796 -0.831416 -0.471839 0.528983 0.339389 0.50195 0.715715 -0.42257 0.133872 -0.712083 0.958581 -0.10261 0.0288258 -0.7192 0.231937 -1.1568 -0.6388 -0.380904 1.61034 0.956862 -0.403648 -0.12901 -0.542075 -0.358422 -0.798209 -1.17272 -0.526781 -0.46677 0.143905 -0.404502 -1.65248 -1.02808 -1.26392 -0.848069 -0.0637246 
3:199255676 1.02287 1.73695 -0.685897 0.467783 0.457246 1.31654 0.534952 0.108309 -0.106831 0.385091 0.995792 0.825798 -0.426458 2.12172 0.972273 -0.816248 -0.946421 0.41045 -0.36264 -1.24613 -1.96174 -1.63404 0.386736 0.577299 -0.913147 -1.64543 -1.02322 -2.07156 -0.576536 -0.0927561 -0.448126 -0.228332 -0.0653559 0.3423 -0.184735 0.287571 1.65272 -0.0847583 0.458512 -0.419992 -0.391646 0.545185 -0.473619 -0.582269 -0.134211 -0.024454 -1.92772 -0.555019 -1.13685 -1.4676 -0.414724 0.345202 0.154923 -0.902083 -1.35888 1.16199 
3:199266259 0.411144 1.11368 -0.621719 0.862595 -0.945742 -0.339113 -0.972718 0.113953 -1.28299 2.20941 0.755112 0.989225 1.10162 1.01033 1.52901 0.616071 -0.833124 1.7074 0.605205 -0.159445 -1.06862 -0.125247 -0.284251 -0.794811 1.0713 0.906185 0.771882 1.17986 -0.760479 0.194825 -0.257642 0.196906 -0.70819 -0.11632 0.0992069 0.501254 -0.302413 -0.203448 -0.539914 -1.92443 -1.41958 -0.134623 -1.46019 0.0575221 -0.390851 -0.336915 1.62419 0.540732 0.799331 -0.417272 0.475091 0.853028 0.721915 0.842803 0.741044 -0.05 
3:199266810 -1.20378 -1.03375 1.15927 0.858476 -0.414473 -0.421339 -0.366059 -0.19337 -0.526833 0.517668 0.227073 0.699308 1.67762 -1.29857 0.00836256 0.567906 -0.343828 -0.150068 -0.161578 0.913709 1.30969 1.07776 -0.166912 -0.985185 0.0166584 0.659486 0.256675 0.421975 0.475573 -0.803875 0.128091 0.236581 -0.116379 -0.859912 0.0765154 0.292279 0.328319 0.902539 0.687115 0.135931 0.0763309 0.0263524 -0.206769 1.05467 0.73746 -0.0324634 2.28855 0.956023 1.27555 1.65346 0.387639 0.79109 1.06108 2.08196 2.14564 0.432418 
3:199270975 -1.20775 -0.880587 1.22779 0.739117 -0.214544 -0.730701 -0.332057 -0.48045 -0.490376 0.849834 -0.0569179 0.261927 2.00734 -1.13953 0.0449818 0.954714 -0.237382 0.35005 0.360045 0.876877 0.944522 1.41918 0.111749 -0.880566 -0.230519 0.582596 -0.0799569 0.2728 0.723042 -0.620994 0.350575 0.124354 -0.0162117 -0.837493 0.198501 0.395962 0.0882229 1.35832 0.298307 -0.0712535 0.381019 0.359728 0.345187 1.43861 0.925373 0.160291 2.58557 1.31189 0.827072 1.29145 0.196671 0.798732 1.13986 2.41156 2.40728 0.393874 
3:199271840 -0.254524 -0.183644 -0.366486 -0.43828 0.960335 2.05253 0.325263 -0.448151 0.40973 0.0482266 0.292136 0.537689 1.45714 0.971341 -0.29761 -1.50788 -0.672189 1.26426 0.708455 -1.83648 -1.96401 1.33645 0.894925 2.20364 -0.77135 -0.334116 -0.982479 -0.734741 0.737195 -1.15418 0.981179 0.433677 1.67779 0.600778 1.24262 0.363193 2.3204 0.359339 0.449153 -1.46782 -1.3044 1.1169 1.47954 0.196698 0.0724877 -1.15946 -0.769308 -0.242875 -0.508165 -1.17038 0.480879 0.406207 0.294115 -0.681664 -1.204 0.479912 
3:199277699 -0.0608621 0.551988 0.657601 0.178377 -0.576903 0.306781 -0.166211 -0.219856 0.448701 0.95814 0.491083 -0.354975 -0.216945 -0.846078 0.142234 -0.0607339 0.167984 -2.63944 -2.0026 -1.147 0.673071 -0.39592 0.610899 -1.69775 0.628755 0.0584855 0.125249 0.457698 0.825553 0.759491 0.389909 0.136888 0.376866 0.183058 -0.394558 -0.344724 0.064078 1.77107 -0.359039 1.21751 0.907786 -1.26638 -0.328315 1.13867 1.54872 2.10179 0.87429 1.16154 0.385617 1.58456 -0.326592 -0.498895 -0.162695 1.25293 1.11623 0.871668 
3:199277862 -1.55703 -1.28852 0.589985 1.06516 0.485676 -0.588925 -0.404177 0.250857 -0.797422 -0.0888736 0.36025 1.09729 0.488193 -0.420439 0.926633 0.389416 0.652567 0.0966765 0.0631217 1.80761 0.418197 2.00087 -0.996819 0.146324 -0.206386 0.515861 0.206032 -0.0860712 -0.0494681 -0.989595 0.197205 0.608336 0.112753 -0.51709 0.453958 1.13827 0.625494 0.637768 -0.0915217 0.0961794 0.028629 1.90687 0.33235 0.191435 0.0466167 -0.368981 0.67775 0.365625 0.7413 0.401858 0.00861465 0.202465 0.543604 1.06514 0.867594 -0.134644 
3:199281955 -1.17058 -1.07985 -0.548361 -0.445969 -0.106568 -0.897287 0.75429 1.05868 0.0232806 -0.00267545 -0.476011 0.643287 -1.10524 -0.416788 -1.3709 -1.49744 0.595353 0.841618 0.885112 -0.41757 -0.678564 2.16182 0.0873785 0.124638 -1.55985 -1.00289 -1.0637 -1.79943 -0.609923 -0.468573 0.77869 -1.06853 -0.280219 -0.300666 0.457737 -0.332497 0.438688 0.161293 0.828641 -0.0362105 -0.926498 1.60892 0.74124 -1.02821 -0.641293 -0.947968 -1.57615 -1.19497 -0.56872 -1.33148 -0.961117 -1.64357 -1.25166 -0.499174 -0.746018 -1.00693 
3:199284628 0.728204 2.80592 0.0733074 1.21721 2.3049 0.629303 0.704683 1.03602 -0.835621 2.27581 0.526575 0.355007 -0.216132 1.06807 2.13648 0.903747 0.113534 0.29325 0.190059 -0.443131 0.190435 -2.54156 -1.79391 0.843706 1.31608 0.286892 1.65985 0.844983 -0.853261 1.18805 -1.12394 -0.379183 -0.873577 -0.167299 -1.56689 -1.64451 0.447271 0.544218 -0.243183 -0.305587 0.597768 -1.54385 -1.14354 -0.26185 0.201112 0.589932 -0.506779 0.0229173 -1.54664 -1.19171 -0.804646 0.00495984 -1.15533 -1.25477 -2.08656 -1.63985 
3:199285584 0.073377 -0.458936 1.20987 0.476199 0.545236 -0.0215765 0.681701 0.553456 0.655236 -0.997048 -0.320293 0.222659 -0.491553 -0.255146 -0.583292 0.561105 -0.289371 0.436595 0.00496223 1.79478 0.45098 -0.568079 -0.307901 -1.29521 -1.27334 -1.11983 -0.174892 -0.72809 0.339927 0.635828 -0.440854 -0.0294604 0.704013 0.723279 0.433706 0.429677 -0.443567 0.762581 0.769377 2.12813 0.808011 -0.431623 0.715355 -0.634132 -0.144706 -1.34935 -1.14256 -0.56163 -0.906658 0.0346158 -1.87272 -1.23213 -0.967378 -0.513359 -0.648563 -0.712563 
3:199286989 0.777552 -0.578049 -0.195721 -0.4448 0.841961 0.031771 -0.296178 -0.218606 0.743396 -2.7999 -0.943335 -0.764503 -2.25441 0.82961 -1.1742 0.0626039 0.528327 -0.57308 -0.585895 0.75078 -0.207311 0.229039 -0.543445 -0.0295277 -2.42276 -2.65494 -1.5188 -1.6602 0.205316 1.3364 -0.0288366 0.821128 0.843687 1.79504 1.18668 2.1317 -0.80022 1.01854 -0.207417 0.883907 1.07078 0.224409 0.905971 -1.59675 -0.987672 -0.676444 -1.84307 -0.764197 -1.33058 -0.852113 -1.83242 -0.574212 -1.62632 -2.23919 -1.70474 -0.339766 
3:199294010 1.45158 1.49681 1.59411 2.0189 0.895957 0.257326 1.98721 0.513596 -1.02429 0.526479 -0.894942 -0.121721 -1.15328 1.17795 1.20143 1.37255 1.33079 0.0173756 0.603251 2.85726 0.76492 -0.102792 0.443259 -0.977399 0.437286 0.950399 0.549092 0.171465 1.42209 0.090402 -0.141599 0.211676 0.0924194 -0.714024 -1.15078 -0.99045 0.887767 0.674757 0.31729 -0.0369158 -0.627429 0.77004 0.295824 -2.20489 -1.57861 -0.972669 -2.30064 -1.29894 -1.7 -1.83719 -2.10458 -0.366052 -0.4749 -0.0120332 0.896828 -0.923105 
3:199295162 0.694508 0.234257 1.47467 0.738426 1.27146 -0.640419 -0.0172689 -0.15268 -0.0657993 -0.156235 -0.652146 0.071206 -0.759016 1.1436 0.479055 -0.772265 1.07013 -0.757974 -0.373395 1.57604 0.794509 1.94018 -0.46749 -0.452745 -3.27754 -2.4335 -2.4473 -2.42573 0.843831 0.130604 0.73648 0.088225 1.82734 1.56931 1.37484 1.36449 0.91563 1.72532 0.228909 0.238825 -0.170982 1.13526 0.40876 -0.0705128 0.233599 -0.351423 0.0627763 0.399969 0.317147 -0.22946 -1.3284 -1.28306 -1.45711 -1.3026 -0.788167 -2.2682 
3:199303303 -0.652764 1.04461 0.924019 1.29573 -0.569162 -0.776065 0.344067 1.00084 -0.322534 2.4137 0.121635 0.114334 -0.59837 0.657208 1.15491 -1.01036 -1.17333 0.862677 -0.109964 0.30405 1.51441 -0.975763 0.616579 -1.93414 -0.550083 -0.307838 0.238399 0.200934 -0.105475 -0.352372 -1.9997 -1.05427 0.203049 -0.421951 -0.884757 -1.02838 1.20776 0.896079 0.944096 0.142237 0.72043 -1.66557 -0.546545 1.97188 2.21848 1.78887 1.80921 1.89472 1.65807 0.95247 -0.477608 -1.33763 -0.529539 0.542746 0.201593 0.0237576 
3:199304069 -1.04203 0.608245 0.774831 1.12598 0.620583 0.43696 -0.0658522 0.29577 -0.284415 1.79678 -0.133099 0.657093 -0.914977 0.519885 1.01139 -0.827939 -1.36781 0.535714 -0.464154 0.785572 0.382868 -1.25407 -0.738654 -0.494603 0.887354 1.02836 1.76485 2.0082 -0.0636903 0.299974 -1.27152 0.292434 0.374486 0.100895 -0.375603 -0.479209 0.538426 -0.0914919 1.38162 0.0853354 0.589326 -1.05917 0.197469 0.393143 0.571855 0.579377 0.648065 0.871706 0.597078 -0.110817 -0.0853284 0.384835 0.68097 1.41448 1.50366 1.68517 
3:199304989 1.04203 -0.608245 -0.774831 -1.12598 -0.620583 -0.43696 0.0658522 -0.29577 0.284415 -1.79678 0.133099 -0.657093 0.914977 -0.519885 -1.01139 0.827939 1.36781 -0.535714 0.464154 -0.785572 -0.382868 1.25407 0.738654 0.494603 -0.887354 -1.02836 -1.76485 -2.0082 0.0636903 -0.299974 1.27152 -0.292434 -0.374486 -0.100895 0.375603 0.479209 -0.538426 0.0914919 -1.38162 -0.0853354 -0.589326 1.05917 -0.197469 -0.393143 -0.571855 -0.579377 -0.648065 -0.871706 -0.597078 0.110817 0.0853284 -0.384835 -0.68097 -1.41448 -1.50366 -1.68517 
3:199310926 -0.805206 -0.613579 0.105463 -1.50702 -0.0529582 -0.349485 -0.269668 -1.18708 1.19821 0.0369435 -1.49338 -1.56463 -0.0839767 -0.191097 -3.13999 0.350432 -0.298569 0.918522 1.14875 -0.583333 -0.0613527 -1.50461 1.26853 -0.256686 0.00617494 -0.0823455 -0.342881 -0.285567 0.669925 1.0587 0.546547 0.674048 -0.150772 0.371987 0.425065 0.626599 -0.92337 -1.10615 1.47993 -0.0546261 1.24778 -0.945388 -0.591898 0.936054 1.07023 1.09551 0.899828 1.02289 0.755703 1.02559 0.74822 0.839776 0.662936 0.55135 1.36518 -0.791039 
3:199315543 -1.69628 -2.02159 -0.860988 -0.74725 0.212829 -0.271042 -0.334631 1.36012 0.279387 -1.0587 -0.559729 0.203224 -0.483022 -0.620044 -1.09513 -1.89797 0.395511 -0.162948 -0.76616 -0.225531 0.3979 1.45422 -1.41014 0.422287 -2.25795 -1.46112 -0.835866 -2.30941 0.679484 0.34864 0.164277 -1.26272 0.0594626 -0.47654 -0.282744 0.414928 -0.133258 0.0926172 -0.487154 -0.123209 -0.302758 0.825799 0.426211 0.961847 0.807772 0.18167 1.43105 0.897485 1.50424 0.249379 0.979438 -1.13299 -1.20341 -1.15644 -1.40145 -0.171462 
3:199320559 0.0780477 -1.13607 -1.5193 -0.392832 -0.976564 -1.41296 -0.0706574 0.434648 -0.583929 -2.18767 -0.623834 -0.236567 -1.32825 -1.27535 0.351558 -0.509332 -0.359692 -1.28317 -1.77175 -0.975385 -0.0877185 1.5345 -1.28894 0.883586 -1.99025 -1.9504 -1.36961 -1.9134 -0.712378 -0.0703603 -0.787151 -1.6362 0.144822 -0.259071 -0.445114 0.485587 -0.465116 1.09553 -1.66766 0.892512 0.0703594 -0.220008 0.427006 0.00889638 0.0612547 0.606329 -0.347477 0.223367 0.23011 0.267085 -0.984252 -0.699383 -1.45806 -0.799111 -0.75533 0.163068 
3:199327392 0.0982951 0.476601 0.237144 -0.315274 -0.287397 1.16813 -0.679703 -1.37717 0.552924 0.813439 -0.242692 -0.659527 2.49587 0.275737 -0.109241 0.380221 -0.448443 1.46593 1.65075 0.0316522 -0.218292 -1.28083 1.69735 -0.298628 2.42379 2.41556 1.4488 2.5786 -0.0617423 -0.393679 0.406852 1.367 -0.185877 -0.0514979 0.256247 -0.622464 0.171626 -1.26172 0.50469 -0.51335 -0.223097 -0.371459 -0.121894 0.625622 -0.087171 -0.823476 0.388092 -0.290267 -0.765766 -0.198533 1.07786 0.787185 1.99075 1.59165 1.72042 0.615216 
3:199334200 0.87929 1.95306 -0.482478 1.51344 1.93499 0.985213 2.22513 2.49465 -0.34234 0.273635 0.464932 1.17126 -0.799691 -0.0722591 1.9025 0.114788 -0.754363 1.51833 0.332488 -0.992497 0.417433 -0.243381 -1.54821 0.466145 0.629461 0.179508 0.659108 -0.549638 -1.00114 0.0772883 -0.799684 -0.568247 -0.669212 -0.674155 -0.853608 -0.0961649 2.15875 0.88267 0.390814 -0.362393 0.823623 -0.857067 -0.385562 0.0128907 -0.367026 -0.549239 0.162205 -0.03442 -0.171889 -0.033807 0.371616 0.951442 0.0756657 -0.361595 -1.33081 -0.969576 
3:199335426 0.584417 1.13254 0.0474546 0.147144 0.213537 0.488758 -0.251195 -0.887694 0.0237241 0.434544 0.0109903 -0.701044 2.47969 0.261608 0.506152 1.41972 0.151417 0.84942 1.31387 -0.298074 -0.857143 -0.476987 1.46878 -0.151455 2.10139 1.72244 0.824198 2.19184 -0.502186 -0.232256 0.478662 1.76586 -0.399194 -0.0638815 0.275933 0.0374466 -0.0764706 -0.666216 0.0669986 -0.909197 0.148169 -0.58069 -0.585002 0.363695 -0.218734 -0.175608 0.103587 -0.455162 -0.922426 0.0563615 1.00146 1.30934 1.87831 1.78852 2.10963 0.470265 
3:199336752 0.155721 1.30124 -0.539862 0.089992 1.30781 1.68563 -0.91204 -0.272254 -0.393145 1.60613 0.796992 -0.341325 1.64459 0.0759425 0.712265 0.569192 -0.615344 0.521769 -0.338202 -2.9505 -2.33648 -0.322804 -1.77184 1.04857 0.122822 0.0967882 0.45846 -0.417383 -1.41486 -0.560511 -0.254278 0.356061 -1.03645 -0.726258 -0.721427 0.83639 0.803057 -0.945997 -0.00086267 -0.642545 0.652941 -0.892665 0.433944 0.320283 -0.667731 -0.632691 1.48384 0.272261 0.791594 0.878291 2.67717 1.27046 1.93808 1.54513 0.623255 0.326316 
3:199343381 -0.359582 -1.64407 0.218448 -2.34142 -2.63215 -0.899425 -1.75346 -0.80329 1.00901 -0.443759 -0.615586 -1.27898 -0.593129 -1.58661 -1.11967 -1.53416 0.642469 -1.53772 -0.998485 -0.808747 0.695931 1.16962 0.747154 0.45509 -1.77588 -1.22985 -1.0128 -0.529696 -0.164755 -0.288106 -0.784133 -1.05952 0.419287 0.123559 0.116996 -0.211593 -2.36405 -0.561188 -1.75528 1.00615 -0.523181 -0.145097 -1.05888 1.62708 2.03903 1.85483 0.765763 1.64424 1.45222 1.3913 -0.506201 -2.07292 -1.8405 -0.764314 -0.626607 0.609453 
3:199355105 -0.390409 0.130241 0.49854 1.397 -0.454557 0.948636 -0.412927 -0.129084 0.435035 0.609488 -1.33113 -0.878965 -1.25852 0.786356 -0.83337 -0.041654 -0.068796 1.66269 1.70404 1.88132 -0.444685 -1.73445 0.361803 -0.271019 1.8658 1.8845 1.72213 1.29 -0.584925 -0.369501 -0.537678 -0.697455 -1.50052 -1.20103 -1.06156 -1.48261 1.14185 0.837142 1.56616 -0.582117 -0.141501 0.222446 1.76742 0.422314 0.626401 0.518121 -0.283753 0.204463 -0.239182 -1.56587 -0.543788 -1.2613 -1.19377 -1.55794 -1.52304 0.043822 
3:199361348 -1.34915 -0.208473 -1.12437 0.67474 -0.386278 -1.13657 -1.98508 -2.25258 -1.5533 0.672633 0.406165 0.227623 0.0969064 1.01589 1.26545 -0.274963 -1.84351 0.180252 -0.569861 -0.925 -2.04795 -0.323196 0.926326 -0.716532 1.02198 0.207624 0.022773 0.663933 -0.937277 -0.347254 0.440665 1.79107 0.586828 0.50182 0.655104 1.06969 0.359421 -1.1259 0.710215 -0.128105 0.960497 -1.43534 0.667134 0.472983 0.756849 -0.158255 -1.01859 1.2056 -1.35944 -0.120773 -1.02116 0.436013 1.51939 1.68225 1.1085 0.432341 
3:199373530 0.796964 2.15744 2.2697 0.561257 0.95272 0.645717 -0.611637 -1.46262 -0.0892069 3.31092 1.10377 -0.385919 1.00406 1.28467 1.33419 0.879464 -0.0835002 -0.240118 -0.17649 0.424434 -0.165821 0.30724 0.629246 -0.659918 -0.373949 -0.640273 -1.0706 0.254291 0.472297 -0.152579 1.25181 -0.262458 1.88727 1.58537 2.53887 1.09985 0.683746 2.05408 -1.71734 0.191321 -0.714286 -0.412344 -0.281915 -1.04784 -0.794993 0.310027 -1.23034 -0.975571 -0.654468 -0.333913 -0.625576 0.596154 1.05859 1.17173 1.94977 -0.221884 
3:199374463 -1.62494 -0.323011 0.771655 -0.130553 0.694464 0.837538 -0.349193 -0.860073 0.848789 1.22195 0.084264 -1.10249 1.11293 0.61139 1.04722 -0.826463 0.729619 -0.161776 0.512952 0.379917 0.810425 -0.290696 -1.7258 -0.992388 1.44948 1.09994 0.836999 1.13715 -0.692464 -0.914546 -1.76814 -0.898077 -0.9196 -1.57999 -2.5067 -1.44903 -0.390812 -0.428451 0.792783 -0.889734 0.665115 -0.307339 0.294089 0.48716 0.906168 1.76636 0.0936258 -0.486528 0.259379 0.0981502 0.0354404 -0.332764 -0.275727 -0.115142 0.00357165 0.156139 
3:199378144 0.499927 0.175414 0.230611 0.135158 1.11761 0.456171 -0.350893 0.980135 0.658117 -0.615968 -0.155325 0.58431 -0.705253 -0.610137 -0.212406 0.554791 0.51018 0.994728 0.564 -1.29757 -1.6399 -0.886 0.897884 1.1353 -0.8955 -1.53232 -0.930111 -0.757292 -0.629793 0.586508 0.617361 0.684178 -0.0470674 0.952044 1.19742 0.986749 0.474834 0.0204055 0.769277 -1.38157 -0.687452 0.549715 -0.973732 0.866038 1.02141 0.0532174 0.55692 1.84973 -1.03732 -0.763719 -0.165799 -0.437905 -1.3649 -2.16029 -2.80042 -0.94688 
3:199383257 1.43045 1.68847 0.883638 1.22774 2.35862 1.66624 -1.02467 -0.521472 0.244553 1.64436 1.32208 0.804567 2.57752 0.537711 2.01838 1.02956 0.418322 0.29493 -0.0109153 -2.48108 -1.92553 -0.186969 0.529259 1.32325 0.204653 -0.249518 0.254455 -0.0798526 -0.933733 -0.237588 0.289619 0.262733 -0.0847535 0.346965 0.827217 0.923775 -0.751357 0.252969 -0.836007 -1.61118 -1.46667 0.299349 -1.98967 1.50184 1.1271 -0.763289 1.09382 0.715206 -0.264865 0.105434 1.05306 -0.297044 -0.0588058 -0.461964 -0.915066 -0.821237 
3:199387999 -0.438446 -0.21172 -0.0412789 -0.585949 -1.21954 -0.206709 0.910469 -0.56416 -0.191462 0.356537 0.386501 -0.394006 0.818827 0.268885 0.00436942 -0.483025 -0.481281 -0.977065 -0.386347 1.15647 1.74422 1.22071 -0.795686 -1.14683 0.409345 0.970301 0.414634 0.110861 0.300921 -0.6142 -0.843878 -0.487338 -0.08327 -0.830298 -1.08703 -0.527605 -0.494457 -0.0120126 -1.09939 1.41265 0.600926 -0.188744 0.637034 -0.970849 -1.17365 -0.153311 -0.589212 -1.92684 0.839478 0.566341 0.0479714 0.4941 1.26733 2.0119 2.54892 0.881033 
3:199396045 1.19794 0.289938 -0.56551 0.332879 0.409962 -0.290088 1.38318 1.14061 -0.385572 -0.575765 -1.32034 -1.30347 -0.297913 -0.720519 0.112981 0.021905 0.155308 -0.406095 -0.0658755 -0.434944 -0.26811 -0.198735 -0.166277 -0.869715 -0.485651 -0.178058 0.0112998 -0.276187 1.69807 1.92168 0.305337 -0.195624 0.559685 1.05512 0.106199 0.592465 -0.787513 0.778132 -0.102901 0.376532 0.312719 0.353418 -0.205034 2.08843 1.58501 1.33171 1.91171 0.945065 0.860185 0.135576 -0.125627 0.359295 -0.60025 -0.657442 -0.374018 0.890083 
3:199396344 -1.20173 -2.33755 -1.51581 -1.76675 -0.499368 -0.982549 -0.883516 -0.534623 0.17803 -2.94708 -1.70961 -0.425959 -3.09774 -0.221023 -2.7368 -1.14886 -0.436446 -1.55713 -1.52463 2.62187 0.312179 -0.581712 0.169928 0.264099 -0.476813 -0.468437 -0.725648 -0.296354 0.0829436 -0.181304 0.372289 0.410403 0.555867 0.276058 0.39871 -0.111934 0.135292 -1.5083 1.20574 0.410764 1.11725 -0.312992 1.97144 -2.14807 -1.59335 -0.0889915 -1.71755 -0.23561 0.0516992 0.0705135 -0.913391 0.0199412 -0.946022 -1.32839 -0.657707 -1.29971 
3:199400658 0.480871 0.820479 -0.438424 1.38175 0.965233 0.793248 -0.173728 -0.247625 -0.978185 1.27802 -0.371868 -0.303794 0.964617 0.985273 1.59675 0.890735 -1.47118 0.971313 -0.384487 -2.42662 -2.93669 -0.746988 1.2973 0.648017 0.509716 0.479726 0.283188 0.596702 -0.202007 0.681831 1.0197 0.205066 0.529738 1.0611 1.49117 1.16849 -0.245751 0.163817 0.0623333 -0.143409 -0.848361 -0.171652 -0.789302 2.04859 1.51697 -0.401142 1.22881 1.82439 -0.906866 -1.07968 -0.524748 0.472403 0.260823 0.225443 -0.6482 1.19655 
3:199401116 1.29026 0.383724 0.0461696 0.780333 2.07618 0.639222 -1.03895 -0.524393 -0.54461 0.387546 0.492223 -0.0369281 2.21839 0.710092 1.09822 1.57184 0.161342 -0.81845 -1.00664 -1.5506 -1.79741 0.255728 -0.510916 1.43521 -0.735415 -0.638342 -0.388784 -0.391917 -0.26687 0.00818804 0.92586 -0.126397 0.968276 0.987528 1.44621 1.40252 -0.808386 0.56814 -0.265475 -1.02908 -1.29101 0.554162 -0.16222 0.786866 0.146296 -0.764436 1.06071 -0.0035493 -0.25271 -0.425899 1.353 0.124196 -0.074403 -0.396435 -0.376521 -0.189265 
3:199406629 1.32678 2.22205 1.26044 1.54146 0.798253 1.12555 0.841814 0.588984 0.398195 2.68337 1.14039 -0.140108 2.51882 -0.500452 2.24266 0.658639 0.871933 1.05652 1.42304 -2.21335 -0.192052 0.19228 -0.18928 0.0392986 0.889998 0.943186 1.07204 0.795684 -0.0527887 0.350836 -0.205097 -0.141843 -0.830637 -0.468026 -0.461216 0.078102 -0.382413 1.19938 -0.912006 -0.131357 -0.929472 0.103809 -2.72292 2.49312 1.66522 0.108445 2.36556 0.28978 0.321002 0.32193 1.4534 0.0328434 1.18816 1.70544 1.35208 1.15187 
3:199414730 0.882995 0.626314 0.551092 -0.431209 -0.58063 -0.493565 1.71207 1.78213 1.09557 -0.485544 -0.152434 -0.367832 -0.883139 -2.1592 -0.619435 -0.883551 1.98364 0.0751903 1.60657 0.999265 2.60273 0.0970668 -0.807797 -1.36972 -0.110923 -0.0721406 0.346763 -0.118201 1.23829 1.0113 -0.991235 -0.226915 -1.19488 -0.901142 -2.02256 -1.29288 -0.157447 0.762674 -0.124644 0.243287 0.886324 0.289739 -1.30644 0.966121 0.918853 1.69686 1.43721 -0.233215 1.56617 1.27077 0.628747 -0.431598 -0.648606 -0.525515 0.0794799 -0.527833 
3:199416234 -0.794545 -1.38205 -1.07003 -0.990137 0.196122 0.734146 -0.442108 0.15713 0.384003 -1.61572 1.07849 1.75935 -0.0250238 0.287589 -0.611853 -1.05844 0.758897 0.840812 0.410677 -0.153322 0.310313 1.01822 -0.558145 0.804815 0.958587 1.04014 1.12222 0.472464 0.171927 -0.220119 0.902819 0.939265 -1.25042 -1.58295 -1.02441 -1.07977 1.82974 -0.634248 1.10927 -0.0246099 0.501252 0.0397503 0.377016 -1.70191 -1.70311 -1.98801 -1.41199 -1.45083 -0.0173241 0.99008 0.814943 0.517533 1.2668 0.718331 0.267519 -0.324383 
3:199417223 -0.506447 -2.29322 -1.59295 -1.63121 -1.40035 -1.65714 0.675577 2.00105 0.8163 -3.25301 -1.8459 -0.0222567 -1.97686 -2.1508 -3.23128 -0.415889 1.46875 -0.537253 0.790159 2.86799 3.29037 0.398084 -0.0144783 0.653191 -0.191176 0.574986 0.626874 -0.31835 1.02226 0.123558 0.117295 0.128772 -1.28002 -1.24051 -1.02972 -1.47933 -1.11768 -1.03893 0.311258 0.456604 0.928664 0.428007 -0.302987 -0.116084 -0.508973 -0.220878 0.897786 -0.356361 1.54916 1.46897 1.13772 -0.284433 -0.9283 -1.31261 -0.968703 -2.44115 
3:199417289 0.254425 2.23971 2.44977 0.789293 0.657295 1.12633 0.804435 0.13399 1.15619 2.65723 0.638702 -0.825262 0.459452 -0.339863 1.64382 -0.786692 0.810035 0.597006 1.19704 -0.397624 0.097626 -1.36359 -0.704668 -1.41536 0.677151 -0.128633 -0.091207 0.537996 -0.882146 -0.149882 -1.74904 -0.498557 -0.417625 -0.321649 -1.23045 -0.343006 0.103624 0.0792711 0.00834768 -0.586166 0.151913 -0.639393 -1.2933 1.12709 1.78126 2.3555 0.461352 0.775974 -0.269749 -0.34022 -0.774034 -0.701093 -0.580455 0.189525 0.462987 1.0028 
3:199417417 0.506447 2.29322 1.59295 1.63121 1.40035 1.65714 -0.675577 -2.00105 -0.8163 3.25301 1.8459 0.0222567 1.97686 2.1508 3.23128 0.415889 -1.46875 0.537253 -0.790159 -2.86799 -3.29037 -0.398084 0.0144783 -0.653191 0.191176 -0.574986 -0.626874 0.31835 -1.02226 -0.123558 -0.117295 -0.128772 1.28002 1.24051 1.02972 1.47933 1.11768 1.03893 -0.311258 -0.456604 -0.928664 -0.428007 0.302987 0.116084 0.508973 0.220878 -0.897786 0.356361 -1.54916 -1.46897 -1.13772 0.284433 0.9283 1.31261 0.968703 2.44115 
3:199427216 0.166134 -1.21252 -0.743105 -1.51407 -2.12335 -3.12273 -0.201834 0.276079 -0.317605 -1.92415 -0.2002 0.414512 -0.693688 -1.10289 -2.18406 0.527504 0.195026 -0.52046 0.215199 2.91209 2.70081 0.241807 0.258669 -0.0693688 -0.892016 -0.371004 -0.364865 -0.351145 0.332154 -0.963437 -0.658377 -0.04694 0.0176526 -0.27456 0.260889 -0.538786 -1.22946 -0.3262 -1.4857 0.505915 0.153424 0.143392 0.238779 -1.25902 -1.1751 -0.137026 -0.484953 -1.08683 1.17974 0.963212 0.825933 0.130564 -0.152658 -0.475728 0.418475 -2.00455 
3:199436867 0.270324 1.48034 0.790872 -0.391186 -0.244638 0.876689 -0.172449 0.359985 0.909668 2.10133 0.24848 -0.327229 1.84648 -0.931247 1.52272 0.801204 0.589361 1.64609 1.98063 -0.631348 1.0165 -0.605163 0.985579 0.17023 2.55717 2.21548 1.66164 2.05858 -1.10765 -1.18921 -0.678082 -0.0621944 -1.21721 -1.19315 -0.624405 -0.88697 -1.26446 0.148738 -1.48487 -1.343 -0.769981 -0.855263 -2.52788 2.1415 2.21082 0.574307 1.22139 1.16607 0.322173 0.0428631 0.819818 -0.0119049 0.0890914 0.584135 -0.203591 -0.319779 
3:199439051 0.498369 0.409241 -0.250318 0.491011 0.217443 -1.01518 -0.453833 -2.00667 -1.1803 0.306169 0.789925 0.444023 -1.09775 1.36129 -0.400121 -0.145355 -1.16014 -1.89081 -2.19314 0.146982 -1.05838 0.551468 0.17961 -0.662352 -2.01921 -2.15567 -1.6856 -1.69826 -0.294385 0.369838 0.0923178 0.18477 1.532 1.68949 1.27978 1.49601 0.234238 0.334503 -0.602558 1.30026 0.51567 0.203989 1.91881 -2.62015 -2.41351 -1.09352 -1.75793 -1.54233 -0.392803 0.166524 -1.1031 -0.122601 0.105869 -0.00618854 1.03491 -0.30068 
3:199440707 1.15876 0.883214 0.217699 -0.236323 -0.594895 -1.2251 0.0858848 0.688675 -0.266823 0.525849 -0.043659 -0.351517 -0.540127 -1.17595 0.0332248 0.30152 2.0539 0.38583 1.34293 1.83529 1.06132 -1.86598 0.391561 -1.19264 -0.0796696 0.519317 0.408472 0.603245 0.93163 -0.230503 -0.292126 0.183624 -0.22697 -0.481472 -0.645907 -0.705436 -1.49449 -0.413775 -0.428485 -1.40926 -0.0517991 -0.833402 -2.06308 0.803704 1.15327 1.7815 0.579 0.482068 1.55994 0.421984 0.40535 0.34153 -0.278348 0.217594 0.304342 -0.0346963 
3:199447150 -0.528473 -1.84074 -1.39323 -0.554955 -0.130927 0.121692 1.10266 2.18079 0.345258 -3.25007 -1.39361 0.481767 -0.964569 -0.696013 -1.02995 -0.920973 0.680454 0.404242 0.444278 0.858195 0.852764 -0.129466 -0.820145 0.596103 0.0254221 0.362824 0.494519 -0.132724 1.37214 1.55897 0.00726046 0.3075 -0.838518 -0.530013 -1.24221 -1.33277 0.910923 -0.676305 1.26474 -0.764301 0.530465 0.339899 -0.191297 1.29332 1.0466 0.719888 1.13967 0.749189 0.374267 0.343146 0.119487 0.0234639 -0.722194 -0.987301 -1.61006 0.185532 
3:199454400 -1.7884 -0.724842 0.554327 -0.356016 -0.801766 -0.671275 -0.120268 -0.567437 1.04525 1.58455 0.232521 -1.3827 0.74682 0.0949866 0.155541 -1.10798 -1.52672 0.839065 0.41329 -0.338268 0.259445 0.883021 2.46227 -0.852766 2.18113 1.96971 1.24351 2.01572 -0.708609 -1.21645 -0.460973 0.59405 -0.34065 -0.787426 0.508975 -0.0530088 -0.502553 0.77325 -1.28446 0.824442 -0.643262 -0.532039 -0.924806 0.664388 0.865619 -0.482686 -0.429381 -0.413269 -0.203005 -0.206357 -0.714212 -0.617933 0.497799 1.57455 1.43865 -0.403438 
3:199455283 -0.28481 -0.455181 -0.948463 -0.333112 -0.705789 -1.92937 0.210909 -0.685283 -1.45831 0.117159 -0.709048 -0.380152 -1.98631 0.61669 -1.05161 -0.691327 -0.482962 -0.60571 -0.814851 0.938746 -1.07638 -0.00969504 1.04817 -2.15557 -1.07732 -0.265713 -0.486912 0.311221 2.40968 1.38311 0.431825 1.01658 1.6599 1.19937 0.906755 0.904475 -0.277906 0.461572 -0.406071 0.144969 0.958217 -0.302874 0.203321 -1.21606 -0.656591 0.717259 -1.82264 -0.205247 0.823407 0.375545 -1.44452 1.17501 0.659886 1.03326 1.68335 0.993915 
3:199456228 0.528473 1.84074 1.39323 0.554955 0.130927 -0.121692 -1.10266 -2.18079 -0.345258 3.25007 1.39361 -0.481767 0.964569 0.696013 1.02995 0.920973 -0.680454 -0.404242 -0.444278 -0.858195 -0.852764 0.129466 0.820145 -0.596103 -0.0254221 -0.362824 -0.494519 0.132724 -1.37214 -1.55897 -0.00726046 -0.3075 0.838518 0.530013 1.24221 1.33277 -0.910923 0.676305 -1.26474 0.764301 -0.530465 -0.339899 0.191297 -1.29332 -1.0466 -0.719888 -1.13967 -0.749189 -0.374267 -0.343146 -0.119487 -0.0234639 0.722194 0.987301 1.61006 -0.185532 
3:199465095 -0.301996 -0.0106186 -0.134118 0.17481 2.75272 1.81759 0.189141 0.747909 0.654734 0.306 -0.319587 0.775978 -0.000374932 -0.0769202 -0.0489561 -0.708109 1.02865 0.651705 0.51237 -0.548342 0.269725 2.14231 -1.50457 0.609155 -0.444398 -0.450648 -0.359593 -0.129731 0.763902 0.16973 1.07821 0.314101 1.21118 0.665567 0.737613 0.498365 0.641734 -0.771321 0.442005 -0.865898 1.10246 0.131892 0.400134 -2.17447 -1.72894 -2.23776 -2.4872 -1.54162 -0.69898 -0.391162 -0.934005 -1.42587 -1.06309 -1.01653 0.000758632 -0.55922 
3:199473181 2.03327 3.23108 1.87357 1.04639 1.85546 0.988709 0.649011 0.661706 -0.331281 2.64435 0.452185 0.191701 0.799629 0.504198 1.83525 0.148436 1.27903 0.937157 1.09279 -0.744584 -0.540505 -1.54257 -2.92472 0.510949 2.25758 1.7358 1.44288 2.28504 -0.945955 -0.938009 -0.91771 0.452505 -0.290023 -0.270377 -0.197245 -0.791705 0.860942 0.63057 0.549637 -1.75527 -0.420734 -1.05563 -2.00056 1.46206 1.24545 1.83047 1.57469 1.01163 -1.25695 0.180971 0.273884 -0.687071 0.0645218 0.312589 -0.048184 -0.552989 
3:199475512 1.5581 1.75278 0.719627 0.505112 2.60623 1.85887 0.106801 0.651308 -1.10842 1.46971 0.991063 1.48795 0.27209 1.06423 1.52665 0.705697 0.245776 0.202786 0.0722981 1.34226 0.929548 1.42941 -2.11926 1.89403 -0.37313 0.107801 0.179043 0.23221 -0.917178 -0.434602 -0.78138 0.746506 0.829882 0.66464 0.543931 0.87673 -0.2369 0.873161 -1.03616 -1.92441 0.97496 1.33198 0.54942 -0.768276 -0.802591 -0.347286 -0.350614 -0.6655 -0.952855 -1.21413 0.0727519 0.102272 -0.717045 -1.18644 -0.407265 -0.506384 
3:199481968 2.84706 1.32453 -0.472106 -1.4036 1.97931 0.413593 2.30727 1.93552 -0.0215814 -0.949389 -0.654636 -0.260417 -0.792681 -0.190276 -0.838824 0.246345 1.50964 -0.473853 0.870153 -0.607192 0.294069 0.574988 -1.07999 0.649107 -0.917681 -0.438964 -0.0339488 -0.949898 0.765332 1.08656 -0.910333 -0.613139 0.51532 0.593672 -0.789979 -0.000189935 -1.70502 -1.63259 -0.00826883 -0.486273 1.32212 -0.465615 -0.239849 0.1157 0.0027735 0.661894 0.16618 -0.571234 -0.0635174 0.561799 0.35201 0.988944 0.0599065 -0.407692 0.218589 0.430894 
3:199482660 2.776 1.42468 -0.58825 -1.0733 1.91036 0.60576 2.51698 2.31284 -0.171738 -0.470055 -0.806918 -0.221099 -0.537186 -0.159511 -0.558918 0.41291 1.4821 -0.55303 0.839799 -0.280077 0.472173 0.459467 -0.988409 0.950517 -1.0375 -0.460234 -0.0792797 -0.98036 0.887982 1.16215 -1.14758 -0.690012 0.483653 0.360518 -0.913269 -0.274568 -1.97492 -2.00424 0.128614 -0.433799 1.15405 -0.297038 -0.338992 0.273199 0.101693 0.923531 0.516351 -0.270245 -0.0324982 0.270984 0.317247 0.807821 -0.0767842 -0.214718 0.424611 0.54773 
3:199488059 -3.3128 -2.29438 -0.224914 0.370378 -2.5192 -0.758559 -2.65813 -2.4154 0.279314 0.308409 0.577291 -0.238423 1.42006 -0.0235939 0.440732 -0.859891 -1.50621 0.771841 -0.57997 -0.870598 -1.21402 -1.21279 0.683364 -0.904019 1.65643 1.09583 0.59933 0.724891 0.301481 -0.445079 1.3679 0.776185 0.0613191 -0.2096 1.16261 0.395539 1.48817 2.16259 -0.169359 -0.422344 -1.2707 -0.260898 0.626433 0.553161 0.360138 0.173784 0.595899 0.561367 0.857254 0.090664 0.654775 -0.385714 0.689373 0.678205 -0.331667 -0.515289 
3:199501843 2.42055 1.37061 0.663006 0.89244 2.96923 2.73971 1.54842 1.0663 -0.11964 -0.268519 0.508516 0.564966 0.771284 0.0240212 1.4264 0.349363 0.922899 0.726904 0.642377 -0.836264 -0.466298 0.601124 -1.92215 1.31387 -2.53913 -1.63066 -1.02336 -1.72904 0.917287 1.20366 0.675656 0.185748 1.93566 1.82064 0.947118 0.819484 1.57384 0.266764 -0.340951 -0.0169388 -0.381605 1.73247 1.34322 1.09912 0.20248 -0.165746 1.34952 0.268692 0.193477 -0.588605 0.813137 0.756488 0.338098 0.101137 0.469223 0.64675 
3:199508313 -2.52869 -0.911563 0.529781 0.482468 -1.45227 -1.00315 -1.27632 -0.879551 0.637892 1.62005 -0.0470968 0.295128 -0.0314604 -0.125265 -0.599688 -0.514333 -1.54218 0.548842 -0.21454 -0.628217 -0.715139 0.155623 0.915444 -2.09518 1.04042 0.200041 -0.222176 1.24361 -1.14003 -1.41159 -0.0949985 0.24468 -1.25879 -1.02543 0.170567 -0.293732 0.479345 1.06344 1.09172 0.859846 -0.147884 -1.8752 -0.612627 -0.612544 -0.549304 -0.369609 0.134544 0.107337 0.375766 -0.230072 -0.459666 -1.48455 -0.869311 -0.615405 -1.4017 -1.17762 
3:199510714 2.54649 1.35725 0.384495 0.561441 2.38462 2.25455 1.35234 1.15472 -0.555955 -0.477315 0.767485 1.00898 0.949759 0.350347 1.13013 0.732224 0.195175 0.681166 0.356577 -1.03087 -0.87232 0.766382 -2.01462 1.96889 -2.48491 -1.87968 -0.931143 -1.22221 0.134736 0.493742 0.0704885 -0.288626 1.27258 1.25546 0.791393 0.329357 1.32297 0.270901 -0.624237 0.470667 -0.30788 1.7701 1.47103 0.588235 -0.296353 -0.423736 1.1913 0.0666365 -0.496434 -0.814424 0.441978 0.596708 0.339455 -0.207227 -0.229849 0.784247 
3:199514064 -2.74619 -1.80904 0.295447 0.508834 -1.41717 -0.983432 -0.898008 -1.09626 0.644638 0.348644 -0.827662 -0.64311 0.308833 -0.857702 -0.586073 -0.858129 -1.34296 0.105823 -0.497361 -1.73861 -0.741582 -0.265089 1.64217 -2.16919 0.684618 -0.109836 -0.815646 0.181696 -0.161083 -0.574014 0.931381 0.214381 -0.870394 -0.737021 -0.0826104 -0.226686 0.69434 0.211628 1.71274 1.33914 -0.764554 -1.893 -0.500119 0.894765 0.491 -0.375032 1.30077 1.19443 0.532968 0.529187 -1.18008 -2.1258 -1.38805 -0.31702 -0.878446 -1.76669 
3:199514324 2.74619 1.80904 -0.295447 -0.508834 1.41717 0.983432 0.898008 1.09626 -0.644638 -0.348644 0.827662 0.64311 -0.308833 0.857702 0.586073 0.858129 1.34296 -0.105823 0.497361 1.73861 0.741582 0.265089 -1.64217 2.16919 -0.684618 0.109836 0.815646 -0.181696 0.161083 0.574014 -0.931381 -0.214381 0.870394 0.737021 0.0826104 0.226686 -0.69434 -0.211628 -1.71274 -1.33914 0.764554 1.893 0.500119 -0.894765 -0.491 0.375032 -1.30077 -1.19443 -0.532968 -0.529187 1.18008 2.1258 1.38805 0.31702 0.878446 1.76669 
3:199521067 2.93874 2.74588 1.12768 1.28536 2.91326 2.84597 1.13746 1.3582 -0.876301 1.18 0.901273 1.54799 0.538721 1.64483 1.9645 0.633233 1.12154 1.45266 1.29518 0.09204 -1.23162 1.2506 -3.12385 1.46602 -1.34731 -0.593597 0.307486 -0.622118 0.39415 1.25204 0.0383406 0.563788 0.950211 1.23614 0.887295 0.75991 1.69489 1.88825 -1.03465 -1.1938 -0.23166 2.19107 1.0922 -0.188551 -0.986633 -0.288434 0.674562 -0.793087 -0.694219 -1.62187 1.21905 0.946281 0.974264 0.0688312 -0.00341235 0.855975 
3:199528184 -2.10309 -0.440021 0.682395 0.791792 -1.59907 -0.654085 -0.89011 -0.639193 0.0424672 2.56876 0.0886083 0.212127 0.13257 0.219024 0.225284 -0.328966 -1.49649 1.05548 0.171647 -1.14056 -1.27701 0.34606 0.523077 -2.32462 1.52229 0.858282 0.321486 1.94951 -1.35042 -1.76531 -0.313094 0.563878 -1.35234 -1.24151 0.192895 -0.22202 0.761071 1.49399 0.908988 1.0023 -0.311734 -1.77877 0.126028 -0.636105 -0.912831 -0.221484 0.314463 -0.355995 0.392181 -1.13011 -0.44376 -0.767381 -0.023628 0.0689217 -0.910467 -0.28709 
3:199536531 -0.146538 0.943507 0.803766 1.06891 0.624743 0.256185 -0.943344 -0.741093 0.0871471 0.996562 0.437119 1.42208 -1.38429 -0.0818619 0.186862 -0.102267 -0.950296 0.692904 0.236013 1.16131 0.113547 -0.160846 -0.0412927 -1.13083 0.197731 -0.256143 -0.553547 0.335268 -0.868146 -0.0138669 -0.224393 0.804116 -0.807666 0.152312 0.760719 0.779714 1.10661 0.251449 1.76358 0.0141562 0.39565 -0.529469 0.481437 -0.927342 -0.641776 -0.866166 -0.589824 -0.67919 -0.026941 -0.893353 0.654117 -0.0636727 -0.487013 -0.744817 -0.31706 -0.430642 
3:199546414 0.503905 -0.268968 -1.35227 -0.994688 -1.06343 -1.42034 -0.839946 -1.05508 -1.38486 0.226179 -0.251506 -0.0621919 -0.115697 0.749197 0.158666 1.03185 -0.106788 -0.54387 -0.19178 0.866294 1.28101 0.214962 0.04776 1.16756 -0.575075 -0.271784 -0.31214 -0.798379 0.0235268 0.440195 -0.446429 0.878703 0.135907 0.397712 0.460745 1.54482 -2.1283 -0.878845 -1.03665 -0.174387 0.761882 0.67728 0.271069 0.353983 0.406102 1.17385 0.777152 0.403313 0.660019 0.0567646 1.44131 2.87116 1.64699 0.966974 1.33048 0.959789 
3:199547849 2.11217 0.541632 -0.653963 -0.613919 1.44606 0.778838 0.958108 0.730859 -0.414173 -1.61977 -0.0811159 -0.27992 0.350986 0.340775 0.340897 0.513487 1.66371 -0.659236 0.156696 0.615694 0.839862 0.133223 -1.00318 2.24779 -1.48834 -0.665629 -0.15549 -1.83676 1.40967 1.69529 0.330424 -0.12387 1.52976 1.30795 0.0705718 0.596731 -0.742537 -0.702441 -1.47293 -1.13305 0.160759 1.94611 0.0950179 0.77942 0.730167 0.652938 0.293068 0.349497 -0.0228684 0.719245 0.809075 1.33169 0.695872 0.432256 1.0928 0.629863 
3:199550034 1.30531 0.151195 -0.0549821 0.463735 2.53967 2.4279 1.1853 1.07094 0.321095 -1.44857 -0.554804 -0.521867 0.52394 -0.0557792 0.641592 -0.0931228 0.881243 0.494555 0.69163 -0.720135 -0.273393 -0.315497 -1.01533 2.18194 -0.594599 -0.25664 -0.22564 -1.17095 1.14473 1.18419 0.885883 -0.0153785 1.2034 1.07084 0.0302171 -0.00195614 1.58307 -0.683058 0.799786 -0.582273 -0.790895 1.33761 0.592121 2.13085 1.17388 -0.414056 1.94236 1.47557 0.0874935 0.453452 0.392075 -0.00240791 -0.168357 -0.120431 0.222558 -0.00496948 
3:199554815 1.08743 -0.320166 -0.832819 -0.87013 -0.17794 -0.895384 0.41598 -0.234498 -0.463622 -1.69956 -0.251412 -0.593176 -0.107647 -0.164816 -0.00299085 0.884363 0.838666 -1.34546 -0.670635 0.529152 1.34673 0.192813 0.428375 0.925268 -2.20313 -1.20959 -0.821098 -2.39415 0.968098 0.966178 0.23573 -0.592788 1.33272 0.968055 0.17831 0.85245 -2.11307 -0.939183 -2.1795 -0.175744 0.787292 1.13763 -0.323342 0.329574 0.518044 0.877402 -0.120768 -0.0192172 0.538269 1.38281 0.426207 1.36864 0.570975 0.591211 1.31882 0.384488 
3:199555544 0.700921 0.381726 -0.0808077 0.0879273 -0.429841 -0.456225 0.190396 0.137243 -1.5 -0.922819 -0.484109 -0.776653 0.570875 0.948244 0.272959 -0.76546 0.529782 -0.162164 -0.153313 -0.190982 -1.11355 -0.78257 0.0555243 -0.651391 1.74233 1.36 0.953102 0.195707 1.59472 1.82456 1.25795 0.941294 -0.444981 -0.144598 -0.659956 -0.0651775 0.969228 -0.51344 1.09569 -0.977445 -1.18731 0.0406592 0.0489221 0.999089 0.847244 -0.196724 0.310198 0.840824 -1.46357 -0.221225 -1.08922 -1.24876 -0.125193 0.56847 0.462756 -0.356531 
3:199563752 -1.16908 0.14989 0.814221 1.20523 0.889016 -0.059965 -0.147176 -0.310591 0.181828 1.66749 0.711004 1.34814 0.385937 1.19985 1.59708 0.26465 -1.55294 1.52193 0.48056 0.883107 -1.12543 0.858802 0.22288 -0.657611 1.07995 0.291963 0.334157 2.6213 -2.03317 -1.24649 -0.812756 1.19793 -0.962025 -0.618506 0.471738 0.201218 1.01911 1.66866 0.859343 0.370362 -0.34661 0.437868 0.595014 -0.814277 -1.06394 -1.16006 -0.654254 -0.670049 -1.19718 -3.13278 -2.0253 -0.970494 -1.71223 -2.91456 -2.89417 -1.53342 
3:199579882 0.161559 -0.447429 -0.169352 -1.14655 -1.12562 -0.235448 -0.489868 0.137935 0.82049 -0.0240949 1.38938 -0.139548 -0.487748 -1.68743 -0.667561 -0.158741 -0.0880992 1.67271 1.13556 0.486797 0.900841 0.918447 -0.764915 2.10036 -1.22021 -1.0203 -0.383084 -1.31818 -1.35548 -1.93966 -1.75711 -0.764723 -1.27757 -1.24412 -1.6972 -1.26349 -1.13831 -1.01991 -0.752704 1.49264 0.356095 0.535289 1.12969 -2.07203 -1.38441 -2.85934 -2.4615 -0.867527 -1.21045 0.532687 -1.04935 -0.431744 -0.561585 -1.30189 -2.48171 -0.91828 
3:199582322 0.0966263 -0.559235 -0.114925 -0.972727 -0.548569 0.123753 0.207904 0.607122 0.967328 -0.0487491 1.00688 -0.309864 -0.944938 -2.05771 -0.638987 -0.543297 0.559308 1.79738 1.47193 0.433775 0.99065 0.769452 -0.675994 1.7282 -1.33167 -0.866764 -0.624232 -1.77631 -0.82753 -1.52639 -1.32395 -0.717103 -1.02778 -1.07844 -1.62092 -1.26291 -0.676358 -0.972986 -0.449519 1.28186 0.496696 0.228769 0.845499 -1.96165 -1.3121 -2.90674 -2.43049 -0.858947 -0.965768 0.63552 -0.818022 -0.164464 -0.411765 -0.852382 -1.6346 -0.863378 
3:199587447 0.326879 0.986095 0.120885 1.22317 -0.111878 -0.946347 -0.526862 -1.25217 -1.53867 0.590361 -1.04827 0.204446 0.713508 2.22362 0.659771 1.11471 -0.796309 -1.99186 -1.77094 -0.657397 -1.21576 -1.34168 0.323304 -1.32918 0.520103 -0.00774459 -0.11754 0.67912 1.21818 2.03849 0.682776 0.39141 1.49158 1.7701 1.72327 1.37918 0.279058 0.751717 0.576002 -0.606984 0.637687 -0.773565 -0.763811 2.06114 1.77165 3.22837 2.46506 1.55876 0.456753 -0.361444 0.512592 -0.600925 -0.0476909 1.14056 2.20182 1.54898 
3:199589026 -0.313502 -0.319649 -0.370658 -0.839248 -0.291206 1.06338 0.989346 0.865259 1.00141 -0.241047 -1.41741 -0.974011 -0.878949 -0.592051 -1.33777 0.825709 1.26119 0.236131 0.783331 -1.1967 0.203221 -0.983679 0.613753 0.511455 1.79545 2.06124 1.91851 1.21447 0.413041 -0.282189 -0.742892 -0.958526 0.125338 -0.370382 -0.512175 -0.794299 -0.755496 0.909196 -1.99122 -1.1807 -0.587448 0.126132 -1.83352 0.444724 0.569883 0.9968 -0.385176 -0.673885 0.11291 0.74325 0.129643 0.866574 1.01868 1.46964 1.01818 0.889515 
3:199598455 -0.234034 -1.55507 -0.547201 -0.283124 -1.33905 -0.0320459 1.24702 1.04809 0.373138 -1.98382 0.25579 -0.779507 -0.975924 -1.7365 -1.57011 -0.550271 0.732027 -1.971 -0.809213 -0.506756 1.6939 1.13476 0.862921 0.584881 -0.739798 0.285947 0.201261 -1.53544 0.840265 -0.60501 0.591517 -0.571388 0.959261 -0.0554492 -0.0502606 -0.116955 0.693431 1.86811 -1.78235 0.381108 -1.49982 0.562255 0.306125 0.837398 0.861653 0.0978501 -0.532807 -0.166936 1.1286 1.12343 1.2948 -0.144266 1.23612 1.96627 1.60905 0.69726 
3:199604488 0.583558 0.235554 0.522333 0.275232 -1.81837 0.813975 0.934089 0.955098 -0.20786 -0.642857 0.618557 0.245828 -0.533981 -1.74309 -0.121535 0.771868 1.05729 -1.09962 -0.242645 0.465548 2.29507 0.303671 0.449861 0.059446 -0.490489 0.18641 -0.26768 -1.24786 0.0264344 -0.764651 0.656192 -0.40624 -0.00934268 -0.321043 0.254415 -0.0784326 0.854975 1.44191 -1.44294 1.03583 -0.657456 -0.55995 -1.03802 0.364312 0.67029 -0.38006 -0.775905 -0.158688 0.000197521 0.342183 0.532572 -0.590727 0.41737 1.16113 1.59059 0.0777615 
3:199608191 0.583558 0.235554 0.522333 0.275232 -1.81837 0.813975 0.934089 0.955098 -0.20786 -0.642857 0.618557 0.245828 -0.533981 -1.74309 -0.121535 0.771868 1.05729 -1.09962 -0.242645 0.465548 2.29507 0.303671 0.449861 0.059446 -0.490489 0.18641 -0.26768 -1.24786 0.0264344 -0.764651 0.656192 -0.40624 -0.00934268 -0.321043 0.254415 -0.0784326 0.854975 1.44191 -1.44294 1.03583 -0.657456 -0.55995 -1.03802 0.364312 0.67029 -0.38006 -0.775905 -0.158688 0.000197521 0.342183 0.532572 -0.590727 0.41737 1.16113 1.59059 0.0777615 
3:199611165 1.1419 2.10314 0.865071 0.556142 -0.936842 0.679377 -0.115671 0.208374 -0.917475 1.03347 0.359835 1.15665 0.898331 -0.230046 1.68554 1.43684 0.0194172 0.589384 0.0798827 1.20203 1.17653 -1.08867 -0.860529 -0.406004 0.256675 0.21504 -0.252911 0.302078 -0.93134 -0.533504 0.0910253 -0.718148 -1.27858 -0.854402 -0.131733 -0.798494 0.181216 -0.455997 0.142637 0.857784 1.75485 -1.51192 -1.65152 -0.824873 -0.467938 -0.721994 -0.558793 -0.183363 -1.24955 -0.660807 -0.5942 -0.490783 -0.995377 -0.979872 0.120997 -0.648433 
3:199619162 -0.0375539 0.835867 -0.140347 0.4884 0.984471 -0.672661 -0.701031 -1.16321 -1.10807 1.29965 -0.691875 -0.187517 0.522311 2.86862 0.997169 -0.0776229 -0.91132 -0.682142 -0.741855 -0.158475 -1.90636 -1.18335 0.615814 -1.13932 0.570452 -0.25834 -0.206212 1.0208 1.00977 2.0069 -0.0931954 1.7567 0.978658 1.46974 0.83319 1.769 -0.834419 -0.716026 1.11167 -0.880461 0.312532 -1.08103 0.0975145 1.34179 1.19505 2.41063 1.95626 1.4984 -0.0993431 -0.0731889 -0.0915805 0.594219 0.523077 1.05188 1.16342 0.879929 
3:199620245 0.707365 1.1744 -0.170666 0.749007 -1.79161 -0.734107 0.122845 -0.335182 -2.20932 0.409455 -0.271985 -0.100314 0.659574 1.33897 1.2807 0.783836 -0.559939 -3.39958 -2.45482 0.184107 0.841011 -1.58439 0.919707 -1.26334 0.271219 0.392022 -0.208467 -0.313229 1.5538 1.44717 0.536766 0.721453 1.06187 0.839455 0.686133 1.29224 -0.651302 0.423966 -0.745166 0.900833 0.601314 -3.16254 -1.51829 2.44634 2.55342 3.16789 2.1128 1.89985 0.575467 1.07026 1.43231 0.332334 1.67766 3.72556 4.69073 1.78934 
3:199621730 1.38344 1.19431 1.01723 0.516085 0.63544 1.41744 1.48608 1.41905 0.421842 0.162762 1.23602 0.915907 0.314006 -1.83958 0.341849 0.0166031 1.01676 1.06697 0.632265 0.00424578 1.21351 0.752248 -1.13467 0.685007 -1.88442 -1.40513 -1.03639 -2.10627 -1.22871 -1.17548 0.592245 -1.36168 -0.94097 -0.747299 -0.378917 -0.851886 1.45362 0.0859169 0.883426 0.839646 0.290409 1.23207 0.0561 -2.0132 -1.95272 -2.86602 -2.07957 -1.50911 -0.893101 -0.89704 -0.748233 -1.09059 -1.38783 -2.08255 -1.96619 -1.50111 
3:199630233 1.1419 2.10314 0.865071 0.556142 -0.936842 0.679377 -0.115671 0.208374 -0.917475 1.03347 0.359835 1.15665 0.898331 -0.230046 1.68554 1.43684 0.0194172 0.589384 0.0798827 1.20203 1.17653 -1.08867 -0.860529 -0.406004 0.256675 0.21504 -0.252911 0.302078 -0.93134 -0.533504 0.0910253 -0.718148 -1.27858 -0.854402 -0.131733 -0.798494 0.181216 -0.455997 0.142637 0.857784 1.75485 -1.51192 -1.65152 -0.824873 -0.467938 -0.721994 -0.558793 -0.183363 -1.24955 -0.660807 -0.5942 -0.490783 -0.995377 -0.979872 0.120997 -0.648433 
3:199631686 -0.0718522 0.689225 -0.506229 0.860882 -2.1703 -1.23125 -0.364882 -0.82432 -2.60683 0.65666 -0.155431 -0.518864 0.326286 1.60123 1.46205 1.22271 -1.11901 -3.51732 -2.90567 -0.191645 0.249956 -1.86821 0.850764 -1.11534 0.96396 1.07771 0.334731 0.0314591 0.871772 0.59707 0.152252 0.781406 0.385911 0.147778 0.192836 1.65787 -0.981658 -0.136707 0.0630062 0.555326 0.218225 -2.99346 -1.32839 2.53786 2.58559 2.72142 2.16293 1.95589 0.311896 1.33786 1.14701 0.895097 1.90967 3.69074 4.21221 1.72237 
3:199632599 0.219088 -1.20473 -0.442214 -0.533502 1.14016 0.0393304 1.06302 1.361 1.47436 -1.8618 0.1862 -0.409252 -0.532853 -2.44461 -1.74064 -1.89805 0.401593 0.580384 0.650636 -0.611154 1.2688 0.35753 -0.998528 1.48181 -2.17844 -1.52993 -0.58826 -2.29016 -0.0103616 -0.343863 -0.149204 -1.92494 0.279488 -0.036648 -0.877996 -1.45306 1.55811 0.696437 1.32387 0.274219 0.765446 1.67864 0.840375 -0.952813 -1.05964 -0.935655 -0.586847 -0.668916 0.610638 0.400997 0.543864 -0.455866 -0.975097 -2.03937 -2.76367 -1.14041 
3:199635395 0.744124 -0.434341 0.763028 -0.158941 1.92217 1.05356 1.24606 1.72212 2.05127 -1.23603 0.698066 -0.88172 -0.422598 -2.2673 -1.65023 -0.798926 1.48601 0.442523 1.27082 -0.826284 0.929352 -0.226318 -0.166579 1.7377 -1.60661 -1.33132 -0.171242 -1.85004 0.567734 0.42644 -0.00321216 -1.52946 1.17109 1.12664 0.0870236 -0.787762 1.97297 2.06316 0.454229 -0.146017 -0.309124 1.56169 1.05993 -0.132235 -0.487629 0.133723 0.166829 -0.355981 0.874909 0.892526 0.862312 -0.100111 -0.476596 -1.63115 -2.82146 -1.2639 
3:199638187 -0.42514 0.697136 -0.159546 0.0246578 -0.484257 -0.395416 1.0967 0.52781 -1.86843 1.04428 -0.462639 -0.324428 1.42926 2.15476 0.96875 -0.56349 0.22059 -1.22119 -1.38641 -2.09296 -1.3566 -1.27644 -0.556785 -0.481032 0.891751 0.814237 0.355551 -0.609404 -0.222378 -0.784407 -0.472302 -0.170772 -1.12836 -1.70579 -1.3929 0.338634 -1.37578 -2.04511 1.58817 0.442895 0.923354 -1.71827 -1.79969 1.2987 1.16048 0.646613 1.0214 0.487256 -0.778567 0.712382 0.833259 -0.458593 0.457435 1.80626 1.83587 0.401134 
3:199642631 -0.214956 -0.136017 -0.360132 -0.378969 -1.38375 -0.499914 -1.66422 -1.16145 -1.69631 -0.161519 -0.914787 0.195935 -0.126413 0.329606 0.198405 1.54562 -0.194916 -0.669941 -0.845576 1.61189 0.313152 -0.120514 -0.501239 -0.362777 -0.14472 0.0966972 -1.14284 -0.570773 -0.744477 -0.972356 0.571608 -0.0027667 -0.995107 -0.79817 0.119728 0.907006 -1.16538 -1.4248 0.37996 0.450658 0.584479 -1.76943 0.163924 -0.898729 -1.32583 -1.39204 0.369383 -0.925077 -0.942185 -0.172739 0.361177 0.450075 -0.508918 -0.616583 0.568043 -0.73405 
3:199650424 1.97719 1.19803 0.029714 0.330321 -0.420987 -0.769268 -0.254736 -0.324645 -1.46487 -0.643083 -0.1347 0.978359 -0.719488 0.0899609 0.326001 1.22668 -1.39521 -1.74956 -1.8725 2.29212 0.715632 -0.598852 -0.13937 -0.370225 -1.12357 -1.32812 -1.65184 -0.333596 -1.00548 -0.223356 0.653563 -1.19038 0.104571 0.814147 1.29009 -0.234599 -0.490703 0.628192 -0.58083 1.65147 1.75109 -1.29496 -0.258931 -1.03914 -0.861502 0.39082 -0.327671 -0.19415 0.440513 -0.342514 -1.06234 -0.749482 -2.31342 -2.42987 -1.15211 -1.34307 
3:199653733 -1.67538 -2.76361 -1.7523 -0.988122 -2.42721 -1.6975 -1.447 -0.929266 -0.0362773 -2.4802 -0.0295028 -0.557121 -1.34983 -1.25993 -1.7497 -1.38985 -0.561371 -0.759974 -0.451465 1.26465 0.777147 1.61161 0.807725 -0.634082 1.01773 1.11343 0.816523 0.730215 0.450385 0.346661 0.289415 0.549683 -0.544921 -0.831218 -0.412398 -0.276426 -0.259772 0.785664 -1.81295 0.0534608 -1.22583 1.19855 1.76773 0.346181 0.579057 -0.374072 -0.39964 -0.0304578 0.0540992 0.781308 0.0598543 0.0153856 0.79143 1.10928 1.23275 0.579361 
3:199663322 -1.99569 -2.85081 -1.90498 -1.2223 -2.6134 -2.05689 -1.89897 -1.19115 -0.218201 -2.17879 0.168823 -0.405486 -1.84842 -1.27029 -2.01111 -1.5811 -0.365269 -1.13774 -0.75628 1.3391 1.02573 1.717 0.906016 -0.674128 1.07528 1.18175 0.905718 0.670138 0.232729 -0.146882 0.0567171 -0.00715351 -1.0631 -1.39947 -0.96871 -0.827632 -0.17429 0.724816 -2.21945 -0.0111877 -1.01039 1.24331 1.8026 0.547178 0.720885 -0.401005 -0.387184 0.0563411 -0.0645248 0.56201 -0.0592329 -0.0675062 0.696434 0.919763 0.853665 0.501049 
3:199663755 1.23771 2.2983 1.91611 1.32846 2.1621 1.92024 1.16905 0.331256 0.136231 2.63025 -0.184456 0.0459823 0.578933 1.30573 2.09029 2.17155 0.374761 1.16855 0.928907 -1.8932 -1.98596 -2.0662 -0.275556 0.716331 -0.15307 -0.461046 -0.400398 -0.179186 -0.784442 -0.504532 -0.596956 0.940896 0.530937 1.05257 0.738564 1.72842 -0.242324 -1.23683 2.86734 -0.0300375 -0.0837058 -0.897797 -1.78367 -0.0852804 -0.294855 0.156109 0.706922 0.275971 -0.22377 -0.550621 -0.230829 0.428816 -0.307582 -0.60148 -1.05581 -0.489946 
3:199664027 1.23771 2.2983 1.91611 1.32846 2.1621 1.92024 1.16905 0.331256 0.136231 2.63025 -0.184456 0.0459823 0.578933 1.30573 2.09029 2.17155 0.374761 1.16855 0.928907 -1.8932 -1.98596 -2.0662 -0.275556 0.716331 -0.15307 -0.461046 -0.400398 -0.179186 -0.784442 -0.504532 -0.596956 0.940896 0.530937 1.05257 0.738564 1.72842 -0.242324 -1.23683 2.86734 -0.0300375 -0.0837058 -0.897797 -1.78367 -0.0852804 -0.294855 0.156109 0.706922 0.275971 -0.22377 -0.550621 -0.230829 0.428816 -0.307582 -0.60148 -1.05581 -0.489946 
3:199675533 -0.448424 1.36359 1.27897 -0.00783746 -0.715134 -0.435931 -0.310668 -1.05659 -1.50745 1.54744 0.268777 1.22365 1.22667 2.58268 1.54918 2.32656 -0.445463 0.213832 -0.184289 -0.888547 -0.711345 -1.35283 0.446127 0.0389896 1.18123 1.2049 0.976884 1.03268 -0.192198 -0.109846 -0.622076 0.935807 -0.390551 -0.00865268 0.0328467 1.24985 -1.57459 -1.23171 0.435259 -0.454749 0.303319 -0.591958 -1.77248 2.08394 1.77685 1.07654 2.52704 1.86217 1.13587 -0.029163 1.02249 0.183371 0.257987 0.508292 0.523217 0.0599786 
3:199679385 -1.59443 -0.506271 1.36015 -1.18977 -1.26074 -0.393832 0.135354 -0.454474 -0.703158 0.00274536 -0.997018 -1.28792 -1.12835 0.551242 -0.879733 -0.754151 1.23838 -0.838505 -0.139673 -1.58407 -0.335355 0.589096 1.18661 -1.55488 -0.12199 0.701728 0.162294 -0.0569639 -0.572163 -1.30727 -0.706459 0.102 -1.12758 -1.5047 -0.428897 0.570482 -1.75156 -0.328981 -2.07102 -0.151969 -0.110109 -0.527009 0.122267 0.653217 1.32749 0.704864 -0.872556 0.0974638 0.358622 1.14971 1.07176 -0.971211 -0.249265 1.55384 1.43113 -0.206138 
3:199679575 0.882234 2.40659 1.31201 0.105992 -0.321934 -0.0915002 0.130673 -0.798149 -1.84937 1.52409 0.478382 0.623003 1.21128 2.45294 1.73338 3.03479 0.0697054 -0.162265 -0.280415 -1.38235 -0.337308 -1.05891 0.224249 -0.610583 0.636937 0.62569 0.746394 0.927606 -0.248612 -0.22664 -0.496689 0.652174 -0.259454 0.12451 0.307908 1.02506 -1.5288 -0.354194 -0.677986 -0.428311 0.769117 -0.715722 -1.77227 0.961397 0.585227 0.61233 1.6959 0.768982 1.40103 0.141143 1.14435 0.349157 0.0226454 0.607292 0.675025 -0.0329889 
3:199692674 1.03367 0.868491 0.818686 0.872945 1.36384 0.399228 1.90699 1.42513 0.289413 0.317656 0.48221 -0.802704 -0.0379206 -1.86579 -0.0627633 -1.56274 1.00217 0.803023 0.657943 -2.23138 -0.745699 0.651956 0.408302 -0.928571 -1.47221 -1.16012 -0.524147 -1.74253 0.71516 0.2066 0.644419 -1.23381 0.747404 0.187189 0.258164 -0.0477696 1.5059 1.27449 0.637303 0.0117545 0.63207 0.276019 1.97176 -1.71265 -1.3677 -0.549247 -2.05535 -1.15101 -1.48564 0.105348 -0.0949569 0.0885903 -0.46673 -0.132513 -0.472673 -0.507786 
3:199692826 -1.52706 -0.861216 1.11914 -1.33258 -0.349663 0.802446 -0.939646 -0.656318 1.29454 0.216015 -0.225641 -0.0479542 0.174672 1.4243 -0.664341 0.304452 0.17451 0.399133 0.606343 1.23431 -0.358328 0.02917 0.583352 0.931502 1.3488 1.40401 0.64469 1.6332 -0.950012 -0.831425 -1.09888 0.992822 -0.928021 -0.7327 -0.4732 -0.506237 -1.704 -1.10121 -0.983578 -0.956698 -0.720355 0.129649 -0.550245 0.734028 0.896956 -0.410461 0.565869 0.722465 -0.109361 -0.806542 0.129952 -0.358162 -0.235006 -0.935081 -1.08589 -0.117127 
3:199695670 1.13198 1.19198 0.443155 0.830891 -1.28104 -1.18215 -1.64311 -1.6724 -2.44108 0.694579 1.62263 0.291573 0.703264 0.367159 1.49454 2.02342 -0.759155 -0.901145 -1.13517 -0.951009 0.0115142 -1.34292 -0.250754 0.581319 1.17198 0.826716 1.466 0.319062 1.31866 1.37575 0.831991 0.180095 0.164347 0.486268 0.0254146 -0.0208941 0.370092 0.406109 -0.0190777 0.0444228 0.895501 -0.164558 0.426596 3.17777 2.2927 1.81743 3.94664 2.83017 1.21848 0.977926 2.30016 2.40464 1.63169 2.00156 1.24214 0.808673 
3:199698023 -1.57305 -2.74248 -2.01434 -0.622977 -1.32414 -1.38394 -1.07682 -0.494116 0.365749 -1.59776 -1.28045 -0.997976 -1.86595 -1.73757 -1.93777 -2.66212 -0.341315 -1.00129 -0.650125 0.617824 0.41367 0.63125 0.306888 -0.417681 -0.876551 -0.584237 -1.10142 -1.15116 0.494057 0.0754678 0.510796 -0.378999 0.340733 -0.111607 0.121456 -0.00678414 0.502596 0.0540515 -0.320593 0.841308 -0.777044 -0.244886 0.664956 0.00725787 0.604808 0.585894 -1.42022 -0.281763 -0.349927 1.07249 -0.459045 -0.659091 0.381455 1.21291 1.4495 0.516814 
3:199704652 1.21077 2.66427 2.19825 0.798747 2.22928 1.47964 3.2215 2.0112 0.133333 2.54022 0.620876 0.517306 2.10056 1.46689 1.26375 0.71245 0.958917 2.01643 1.51466 -1.76663 -1.36235 -0.927135 -0.316414 -0.865107 0.0358642 -0.252149 0.659236 -0.694046 -0.224824 0.01403 -1.19647 -1.0283 -0.350751 -0.592563 -0.917195 -0.704284 -0.383341 -1.37571 1.90048 -0.218449 0.807681 -0.463571 -0.0534232 -2.03308 -2.11339 -1.68835 -1.58795 -2.06522 -1.75228 -1.45303 -0.875839 -1.19135 -0.4995 -0.328014 -0.778361 -0.538568 
3:199711159 0.836548 -0.484894 -1.41088 0.0211134 -0.911824 -0.878497 1.10575 0.501363 -0.0259524 -1.64807 -1.21296 -0.569495 -0.756442 -1.93671 -0.872453 -0.346864 -0.178268 0.958788 0.895863 0.614746 0.727404 -1.80606 1.13641 -1.09531 -0.398594 -0.0237954 -0.850029 -1.11341 1.34762 1.09702 1.03692 -0.360848 1.03778 1.02237 0.469143 0.436817 0.237559 -1.01107 2.05144 0.0536196 0.123367 -2.09171 -0.866789 0.170915 -0.486204 0.852778 1.0694 -0.38587 1.20337 1.28204 -0.277113 1.35976 0.803853 1.3329 1.39703 -0.355254 
3:199716625 1.14312 0.54543 1.03984 -0.304923 0.783463 0.928798 0.530822 0.971885 1.14828 -0.190176 0.544871 -0.0963606 0.137599 -0.732794 -1.10351 -0.72043 2.01906 0.65769 1.4456 -1.66829 0.0620295 1.46847 1.04387 -1.48046 0.203087 -0.743793 -0.30492 0.234559 2.31603 1.96102 1.92178 0.364186 1.2141 1.71981 0.973873 0.489782 0.994591 2.32258 -1.49894 0.12133 0.366039 0.464082 0.511278 -0.610037 -0.461232 0.524375 -0.297998 0.00135351 1.60089 0.92473 1.15328 0.0813653 0.512384 -0.153574 0.836718 0.796386 
3:199726224 -2.01118 -1.71254 -0.463946 -0.609898 -1.94602 -1.51613 -0.562102 -1.43452 -0.829242 -0.472117 -0.502198 -0.998113 -2.58814 0.0697994 -1.54947 -0.451984 -0.422958 -0.877704 -0.681237 0.832609 0.65953 0.185542 2.21962 -2.52346 0.728724 0.733582 -0.524414 0.152568 0.978157 -0.404267 0.420995 -0.159551 0.0520893 -0.121194 -0.291021 -0.493019 -0.97556 0.851721 -1.76314 1.77436 -0.404487 0.497086 1.00691 -0.219552 0.532081 0.0961099 -0.865984 0.590014 0.290383 0.528391 -0.794323 -0.640617 -0.145954 1.08134 1.89923 0.788889 
3:199728053 -2.32569 -2.23479 -1.07455 -0.289423 -2.19603 -1.00894 -1.8521 -1.56327 -0.878603 -1.13787 0.108496 -0.344608 -1.84904 0.268154 -0.93644 0.0422552 -1.16945 -1.04378 -1.02163 1.82197 1.54168 0.683012 1.31114 -0.750089 0.941423 0.948506 0.132599 0.875186 -0.657499 -1.84073 -0.255537 0.428873 -1.03581 -1.18692 -0.484577 -0.23631 -0.559307 0.323068 -2.30461 0.610505 -0.659211 0.479401 0.39018 0.466376 0.874062 0.347069 0.0332459 0.854207 1.02036 0.62928 0.321996 0.688751 1.13578 1.37706 1.33912 1.0726 
3:199731499 0.911537 1.79147 0.840635 0.641789 1.05155 0.0361543 -0.091394 -0.413333 0.375296 2.08845 0.850129 1.21612 1.75743 1.11992 1.5572 1.28419 -0.351406 0.20488 -0.564207 -1.74424 -1.85682 0.668825 -1.2757 0.563746 0.317948 0.301879 0.71116 0.388321 -0.534617 -0.0408271 -0.728149 -1.25924 -0.470674 -0.554829 -0.860858 -1.83677 -0.68743 -0.12774 0.255365 -0.657878 -0.17641 1.37723 0.388174 -0.0705441 -0.0358693 -1.03401 -0.0275165 0.0489554 -0.997729 -0.737147 -1.04078 -1.92622 -2.10924 -2.30097 -2.30742 -1.07866 
3:199737215 1.88529 1.25266 0.265721 0.792358 2.16483 1.44461 0.547982 1.77117 0.682742 -0.746559 -0.158392 0.678887 1.28109 -0.40864 0.537585 0.561803 0.735271 -0.225977 0.0448766 0.651749 -0.38592 -0.955056 -1.95384 1.62235 -0.0235732 -0.260637 0.225988 0.0199267 -1.46885 0.201005 0.504295 0.45747 -0.824433 -0.132297 0.578337 0.230044 -0.277823 -2.45972 1.47354 -1.19805 0.246851 -0.917077 -1.41918 0.574106 0.188596 1.09589 0.733865 0.161932 -0.484114 0.0549188 0.842019 -0.069917 -0.675933 -1.26277 -1.58383 -1.67955 
3:199740249 -1.45725 -0.177141 0.31304 -0.615851 -0.259987 -0.167642 -1.80142 -1.57636 -0.198742 1.09616 1.2304 1.0276 0.847725 1.12657 0.516232 1.15679 -0.777624 0.0990982 -0.241991 0.461347 0.00406162 1.66843 -1.17944 1.56378 -0.540325 -0.375385 -0.00036492 0.529637 -2.9184 -2.5139 -2.40978 -0.0295872 -1.62626 -1.87967 -0.688861 -0.180942 -1.6712 -1.02017 -1.95145 0.0871975 0.576777 1.64493 0.904431 -1.69922 -1.30307 -1.87986 -1.35322 -1.14132 -1.34476 -1.05511 0.129265 -0.249642 -0.535293 -1.06652 -0.983819 0.112902 
3:199746693 -1.45265 -0.116834 0.920635 -1.07684 0.530253 0.230714 -1.16533 -1.04768 0.433049 1.38785 1.27088 1.03525 0.243465 0.433033 -0.0636614 0.259401 0.344393 0.62231 0.859908 -0.468196 -0.0274438 1.60714 -0.776828 0.733007 0.195385 0.230656 0.353306 0.708756 -2.0784 -1.8951 -1.50485 -0.0229547 -1.5387 -1.68819 -0.831703 -0.570603 -1.12195 -0.0122661 -1.98094 0.366317 0.757793 1.38832 0.832705 -2.09689 -1.63066 -2.0154 -1.57454 -1.50935 0.118961 -0.93218 1.508 -0.277395 -0.374019 -1.0416 -0.111895 -0.0708836 
3:199751577 1.18696 0.708697 -0.15119 0.765035 0.189261 -0.617704 0.795751 -0.311286 -0.464708 1.14839 -0.389657 -0.314238 0.633064 0.947012 0.278051 3.06491 -1.02873 -0.244607 -0.756979 -1.0662 -0.807033 -0.166763 0.144422 1.15425 -0.426895 -0.256522 0.73448 -0.619359 0.0537891 0.0239619 -2.0003 -1.39743 0.718056 0.537575 -0.764143 -0.855213 -1.20371 -0.28975 0.917637 0.958763 -0.535361 0.22999 0.293658 0.372533 0.0602473 -0.27451 0.455157 0.516921 -0.190671 -0.158601 -1.78573 -0.196613 -0.87687 -0.945961 -0.827679 -1.03237 
3:199757812 -0.490993 -1.73024 -0.965941 -0.0867682 -0.518198 -1.28556 0.185515 -0.82982 -1.06787 -1.75028 -0.462658 -1.39063 -0.966172 0.352981 -1.45914 2.35864 -0.491275 -1.59404 -0.749593 1.36154 1.30248 -0.613988 1.41964 0.777323 0.61744 0.756985 1.0351 -0.13808 0.279957 -0.29768 -1.32522 0.0708449 -0.251423 -0.261729 -1.03459 0.0651663 -1.23206 -0.497021 0.375806 0.973583 -0.734259 -0.361444 0.38978 0.102287 0.138926 0.119531 0.345906 0.764028 1.02557 0.77226 1.00233 1.8219 0.692823 0.519725 0.966543 -0.983279 
3:199761189 0.28758 0.523137 0.305536 -0.140354 0.856645 -0.640312 -0.143167 -1.03033 -0.202273 1.56784 0.256007 0.127625 0.712136 1.46771 0.061865 2.8936 -0.533862 -0.9332 -1.18124 -0.645032 -0.794251 0.00463153 -0.620336 1.42608 0.217482 0.347362 0.939371 0.0576814 -0.577338 -0.572808 -1.97016 -1.10512 -0.0230316 -0.358565 -1.17018 -1.14989 -1.70331 -0.176276 0.220228 0.465593 -0.346667 1.53978 0.435824 -0.664769 -0.538943 -0.911789 -0.162193 0.352983 -0.501291 -0.787774 -0.526872 -0.311944 -1.52094 -1.96172 -1.67397 -1.30846 
3:199769282 -1.16406 -0.874656 1.70109 -0.92695 -0.0622904 -1.02005 1.5856 2.22909 0.179078 -0.367945 -0.281655 -1.64166 -1.33392 -0.324469 -1.50157 -0.293622 1.23577 -0.787923 -0.352098 1.87934 3.2448 0.110974 0.726236 -2.30115 -0.0523064 0.386789 0.640379 -0.233225 0.0122656 -0.715085 -0.9256 -1.28337 -0.43781 -0.741663 -0.727926 -1.18481 -2.3925 -1.51328 -0.753695 1.63981 1.59188 0.292101 2.43088 -0.141943 -0.201385 -0.0905879 0.123694 -0.303435 1.40847 0.648318 0.291212 -0.551177 -1.46751 -0.77359 -0.579156 -1.37731 
3:199770966 -0.356989 -0.0384864 2.74797 -0.924198 2.63158 1.42021 2.19387 2.59551 1.28849 -0.317415 0.0225505 -0.543167 -0.976729 0.0424658 -0.932024 0.152368 2.34327 0.0817563 0.836032 2.79441 3.21639 0.331316 -1.62822 -0.726548 0.192428 0.59682 1.39907 0.110391 -0.364047 -1.23425 -0.70011 -0.739121 -0.987077 -1.72548 -1.37356 -1.34449 -1.83444 -2.1102 -0.490529 -0.96256 0.2537 1.45396 1.47206 -1.19471 -1.03454 -0.419875 -1.73792 -1.9148 0.267834 -0.677183 -0.3912 -0.749797 -1.15184 -1.16241 -1.19002 -1.52538 
3:199775664 -1.28459 -2.11606 -0.418424 -1.85587 -1.34521 -2.30648 -0.0650941 0.938749 0.174207 -2.14038 -0.303805 -1.44172 -0.883515 -1.85495 -1.99461 -1.56747 1.50705 -1.15096 -0.0974341 1.77496 2.78541 -0.663738 0.08408 -1.29651 0.536804 0.51624 0.672335 0.747216 -1.14173 -0.976843 -1.44764 -0.466964 -1.56172 -1.74627 -1.4386 -1.0797 -2.37358 -3.1856 -0.329787 1.37568 0.257638 -0.859227 0.827416 -0.0374247 -0.109611 0.301786 -0.0486453 -0.603829 0.746125 1.22369 0.908116 -1.15718 -1.36156 -0.514086 0.535823 -1.18649 
3:199781802 -0.346146 0.155922 0.57963 1.21606 -1.24526 -2.25069 0.239422 -0.376416 -1.17314 0.118065 -0.121508 -1.04917 0.189401 0.200272 -0.0633312 -0.247576 0.23099 -1.14099 -0.465871 -0.150278 0.624839 -0.395634 2.85148 -2.21761 -0.747385 -0.710943 -1.03698 -0.392368 0.66256 1.24584 0.300524 0.0846726 0.781703 1.45075 1.54057 0.411543 -0.260868 0.881876 -0.517811 1.6021 1.00104 -1.6198 0.504866 0.627041 0.420144 0.848782 1.06271 1.16622 0.0869969 1.70653 0.360428 -0.719119 -0.819795 0.483337 1.29543 -1.04875 
3:199782845 -1.92683 -2.09873 -1.52472 -1.13425 -2.33431 -1.42186 -0.843571 -0.301548 -0.0977859 -0.530063 -0.202158 -0.949781 -0.304073 -1.69791 -0.316589 -0.308095 -1.62261 -0.411079 -0.979813 0.323758 1.09287 -0.0889016 0.0743353 -0.440798 0.960706 0.645976 0.368343 0.674645 -0.849991 -0.886169 -0.479228 0.0760465 -0.967058 -1.15709 -1.2994 -0.578238 -1.06095 -2.10552 1.35202 2.39958 0.863368 -0.196368 1.28894 -0.168311 -0.0717166 -1.13568 0.338853 0.483062 1.13605 -0.879838 -0.0851519 0.626693 -0.13105 -0.124361 -0.51902 1.21727 
3:199792239 0.637309 1.42429 -0.785187 1.31824 -1.02994 -1.5839 -0.385417 -0.632198 -1.95701 1.58824 0.221352 0.172074 1.18311 0.87098 1.31954 1.56935 -1.21616 -0.353722 -0.754792 -0.00273011 0.0444638 -0.504864 2.47959 -2.34048 -0.678467 -0.357053 -0.886567 -0.00297543 0.888745 0.579988 1.10242 1.01674 1.88199 1.74544 1.99699 1.20101 0.506459 -0.168877 -0.534953 0.164666 -0.188761 -0.723671 -0.558244 0.253986 -0.259948 -0.2655 0.533975 0.253231 0.572553 -0.214348 0.345293 0.256878 1.16494 1.81927 2.2168 -0.197564 
3:199792275 0.997037 0.975289 0.692629 1.83223 2.28664 2.74696 0.59513 0.0594727 0.0401131 1.04489 -0.397009 0.46144 -0.526981 2.07967 1.25839 -1.1129 -0.288156 -0.255312 -0.624927 -0.818124 -1.18803 1.16992 -1.09452 1.15647 -0.717118 -1.30765 -1.19296 -1.15195 0.312483 1.35983 0.521706 -0.163107 0.779367 1.3496 0.350675 0.876491 0.497552 2.08817 0.378168 -0.156098 -0.0673748 0.645648 0.300067 -0.0661809 -0.126162 0.626544 0.0433651 0.0391452 -0.832732 -0.858466 -0.35906 -0.172289 -0.0297918 -0.169948 -0.764706 1.53835 
3:199803307 0.876589 -0.187247 -0.29872 -0.475547 0.256567 0.305859 -0.441123 0.475849 -0.25212 -0.97962 -0.329775 0.460828 -0.969231 -0.820728 -0.211694 -0.449884 -0.833538 -2.38701 -1.98027 0.275253 1.10543 -0.273531 -1.73242 -0.433765 -1.3362 -1.36962 -1.29843 -1.10971 -1.33497 0.513582 -0.249038 -0.710951 -0.542978 0.344622 0.336237 0.0370277 -1.52637 -0.696624 -0.849114 1.50028 1.4613 0.0570876 -0.932476 2.01779 1.64166 1.79283 2.75261 1.55282 1.12881 0.886016 2.41619 0.795467 0.355659 0.0794241 0.247912 1.72046 
3:199805573 1.3488 1.1642 0.189462 -0.261021 0.144579 0.801075 1.08954 1.25261 -0.975451 0.581886 0.765326 0.810895 -0.67625 -0.639579 -1.23063 -0.0107487 0.461031 -2.09217 -1.74909 -0.839128 0.608617 1.03834 0.229313 -0.0736595 -0.442443 0.0524175 0.484874 -0.976004 0.890367 0.923333 0.80541 -0.00141946 1.02221 1.07123 0.766628 0.31035 1.63487 0.901877 1.73171 0.299105 0.535122 0.254883 1.72095 -1.57317 -1.37825 -1.0293 -1.08623 -1.20823 -0.304535 -0.132731 -0.366039 -0.955736 -0.641148 -0.00299926 0.341652 -0.123603 
3:199808008 -2.78996 -2.34902 -1.95756 -2.59593 -2.30495 -1.2743 -1.27146 -0.901272 0.987645 -1.15264 0.737074 -0.175781 0.429775 -1.0481 -1.90395 -0.62168 0.350627 1.70517 1.75361 -1.54691 -0.219011 -1.08921 0.234685 1.35193 2.27843 1.92237 1.58462 1.69746 -1.29354 -2.26801 -1.62917 -0.773521 -2.1121 -2.49278 -1.63815 -1.69168 0.0928975 -0.926501 0.0849551 0.144764 -0.837549 -0.985492 -1.07223 -0.761905 -0.257621 -1.04353 -1.1723 -0.859079 1.30983 0.815732 1.86407 1.01774 1.49202 0.895742 -0.219863 -0.0536832 
3:199811431 2 1.04645 0.519149 -0.249522 2.76959 2.59177 1.58963 1.76942 1.1915 -0.619437 -0.789254 0.246486 -0.0881298 -0.0424549 -0.0671851 -1.06866 1.07505 -1.42145 -0.804828 0.269896 0.201073 0.830649 -3.10125 1.2967 -1.19952 -1.36108 -0.42778 -1.15658 0.515878 1.71478 0.52411 0.0904426 0.602633 1.04517 0.0248145 0.905575 -0.470536 0.467456 0.644892 -0.918224 0.0892281 0.440543 0.0887898 0.29343 0.236364 1.45105 1.19429 0.176239 0.428064 0.540083 0.282342 -0.739107 -1.6298 -1.44573 -1.10748 0.162364 
3:199820164 1.80261 0.616745 0.255117 -0.701558 2.55962 2.36345 1.20455 1.57574 1.48996 -0.784055 -0.783111 0.294419 -0.0671156 -0.16086 -0.568135 -1.30511 0.747664 -1.18263 -0.834737 -0.0591288 0.0109432 0.833255 -2.82087 1.62026 -1.77357 -1.59803 -0.782049 -1.72868 0.464815 1.51825 0.184705 -0.677235 0.448379 0.722441 -0.418755 0.38732 -0.692472 0.653099 0.330699 -0.741093 0.05925 0.753555 0.245526 0.453578 0.395528 1.23679 1.41378 0.253858 0.798582 0.531258 0.333579 -0.630411 -1.62983 -1.71371 -1.47812 0.126028 
3:199824672 -1.42557 -1.71337 -1.47882 -1.68416 -2.8338 -1.18543 -1.55848 -0.410299 -0.166474 -1.62435 0.235411 0.355862 -1.4699 -1.52725 -1.80314 0.63299 -0.458039 0.0133064 -0.253793 -0.174665 0.84774 -2.06208 0.105886 -0.283215 2.91528 2.02759 1.58016 1.74805 -1.64715 -1.40534 -0.486233 0.140814 -1.20716 -0.936812 -0.537398 -0.473315 0.378603 -2.012 1.00189 1.14975 -0.0297081 -1.69596 -1.40548 0.378927 0.736868 0.529863 0.0931433 0.466343 0.98224 -0.05674 0.897593 1.64553 1.45717 0.912987 -0.396731 0.882412 
3:199825173 -1.42557 -1.71337 -1.47882 -1.68416 -2.8338 -1.18543 -1.55848 -0.410299 -0.166474 -1.62435 0.235411 0.355862 -1.4699 -1.52725 -1.80314 0.63299 -0.458039 0.0133064 -0.253793 -0.174665 0.84774 -2.06208 0.105886 -0.283215 2.91528 2.02759 1.58016 1.74805 -1.64715 -1.40534 -0.486233 0.140814 -1.20716 -0.936812 -0.537398 -0.473315 0.378603 -2.012 1.00189 1.14975 -0.0297081 -1.69596 -1.40548 0.378927 0.736868 0.529863 0.0931433 0.466343 0.98224 -0.05674 0.897593 1.64553 1.45717 0.912987 -0.396731 0.882412 
3:199825396 1.42557 1.71337 1.47882 1.68416 2.8338 1.18543 1.55848 0.410299 0.166474 1.62435 -0.235411 -0.355862 1.4699 1.52725 1.80314 -0.63299 0.458039 -0.0133064 0.253793 0.174665 -0.84774 2.06208 -0.105886 0.283215 -2.91528 -2.02759 -1.58016 -1.74805 1.64715 1.40534 0.486233 -0.140814 1.20716 0.936812 0.537398 0.473315 -0.378603 2.012 -1.00189 -1.14975 0.0297081 1.69596 1.40548 -0.378927 -0.736868 -0.529863 -0.0931433 -0.466343 -0.98224 0.05674 -0.897593 -1.64553 -1.45717 -0.912987 0.396731 -0.882412 
3:199832766 -0.751549 0.00554906 -0.371606 -0.14415 0.877138 -0.381743 -0.589566 -1.41999 0.336149 1.4573 0.776727 0.427259 1.98985 0.392811 0.258031 -0.30281 -0.150251 -0.585258 -0.118701 -1.10952 -0.457024 -0.581802 1.03725 1.40039 -0.329321 0.368215 -0.26205 0.568761 0.0939214 -0.445258 0.182243 1.09385 0.0896137 -0.252299 0.692758 0.842389 1.56167 1.4859 0.244996 -2.7732 -1.70148 -0.813725 -1.34562 1.39159 0.935047 1.21478 1.07917 0.934312 0.136585 0.434064 0.860449 0.340637 0.421588 0.245937 0.915657 -0.411813 
3:199850656 -0.381374 -1.33408 -1.10076 -0.371341 -1.17557 -1.14399 -1.4235 -1.23457 -1.37335 -0.611667 -0.300468 -0.41607 -0.570435 0.0230486 0.164393 0.61845 -0.47522 -0.00229952 -0.431789 -0.275112 -0.852124 1.0659 -0.631579 1.94798 -3.03343 -1.92919 -2.00583 -2.43833 -0.615583 -1.71056 -1.30757 -2.24887 -0.701962 -1.20159 -0.923413 -1.06977 -0.124704 0.952102 -1.23833 1.12964 0.525853 1.15363 1.40736 -0.723235 -0.273067 -1.88838 -1.31001 -0.435663 0.12009 0.274226 -0.0597882 -0.249567 0.130628 0.0712386 0.480571 0.688814 
3:199856728 0.680283 -0.328195 0.799518 0.274476 0.253994 0.676855 0.74492 1.00923 -0.238043 -0.01172 -0.790063 -0.881551 -1.78065 -0.768203 0.247522 1.64991 0.233246 0.892086 0.856638 1.25867 1.39018 1.03937 -0.81398 0.564103 -0.99077 -0.833555 -0.0403199 -0.555628 -0.29038 -0.669979 -0.913595 0.462356 0.719647 0.789946 0.482152 0.61727 -1.10468 -1.47722 -0.454217 1.22734 0.82405 0.191809 1.68831 -1.22316 -1.02419 -1.6707 -1.9375 -1.25074 -0.251833 -0.835022 -1.4332 0.244257 -0.13963 -0.149317 0.120172 0.186906 
3:199859876 0.208171 0.82438 -0.874178 0.32495 -1.22047 -0.692182 0.113784 0.0867451 -1.91668 -0.449521 0.0881519 0.200857 -0.167778 0.319791 0.16892 -0.679832 0.581566 -2.32135 -1.80919 -0.541303 -1.14049 0.148538 -0.632889 -1.34717 0.872673 0.383867 0.225839 -0.237161 0.577374 0.756122 1.52483 -0.245393 -0.403994 -0.217715 0.0282983 -0.214792 1.86128 1.13187 1.59577 0.684612 0.820282 0.0478785 0.105694 -0.854134 -0.567123 -0.0255733 0.0676731 0.232743 -0.244718 1.06541 1.32571 -1.35903 -0.221183 1.06931 1.27228 0.530899 
3:199874695 0.558146 -0.343366 0.763493 -1.35279 1.25244 1.69585 0.131259 0.816979 1.43819 -1.00362 -0.149739 0.445257 -1.02894 -1.29483 -0.944864 0.0143351 0.3559 -0.920823 -0.595547 -0.0699439 0.368301 -0.780622 -2.36008 1.37772 0.44569 0.452132 0.506946 0.463889 -0.684211 -0.00364483 0.184137 -0.397327 -0.313873 -0.00848667 -0.190683 -0.189127 -0.171791 -0.271832 0.967623 -0.201952 0.646001 -0.227484 -0.416455 0.385931 0.749973 1.32722 0.520337 0.848427 0.0359939 -0.207891 0.153727 1.12572 -0.759342 -1.71699 -2.17546 0.613678 
3:199875195 -1.65572 -2.38124 -2.23399 -0.16461 -2.75241 -3.16829 -1.10077 -1.11565 -0.645912 -1.90681 -0.419414 -1.7608 -0.569881 -1.56855 -1.04212 -0.481472 0.3235 0.119248 0.796229 0.275606 1.19219 -0.465881 2.59552 -0.384258 0.378494 -0.170624 -0.150643 0.568143 -0.243603 -0.629379 -0.967208 0.307368 -0.574778 -0.470695 -0.40943 -0.62375 -0.687363 -1.29967 0.123322 2.45751 0.154423 -1.81353 0.589121 0.162855 0.420008 -0.333533 -0.112197 1.08164 0.639673 1.61914 0.194661 0.0575071 0.83805 1.67669 1.82872 -0.0632875 
3:199884534 0.845944 1.03241 -0.220613 1.02792 -1.58569 -1.29032 -0.594673 -1.09335 -1.9683 -0.330802 0.867964 0.595144 0.244487 1.25311 1.20504 1.00764 -1.55156 0.384174 -0.590261 -1.47567 -1.97886 -1.08567 0.884698 0.0745852 1.8565 1.20302 1.00775 0.2339 -0.292743 -1.08317 -0.192633 0.365318 -1.34382 -1.4477 -1.79928 -0.246356 2.48418 0.401957 2.36128 -0.148307 -1.47671 0.0792926 -0.0894454 0.389595 0.359067 -0.324111 0.275905 1.13192 -0.192967 -0.656529 -1.2182 0.784507 0.407528 0.695358 0.0280756 -0.28233 
3:199888393 1.59554 1.54944 -0.828134 1.48101 -0.919643 -1.32562 -0.108075 -1.27397 -2.48414 -0.122591 0.884419 0.767357 0.44819 0.861396 1.50953 -0.585689 -0.808569 -1.41976 -1.06161 -1.75307 -1.4749 0.319722 0.641988 -0.0896675 0.622463 -0.430048 -0.20713 -0.61322 -0.550936 0.836668 0.247702 0.887752 -0.59646 0.476456 0.419965 0.851127 1.62878 1.1095 1.7821 1.12594 -0.702586 -0.214364 -0.294455 2.37982 2.01425 1.98861 2.69955 1.84279 -0.327829 0.988827 -0.217781 -0.611222 0.35 1.31959 1.0396 0.467221 
3:199893886 1.51658 1.10968 1.23261 0.739537 0.908046 0.910856 1.19345 0.282826 -1.2186 0.51202 1.21471 1.08377 0.231282 0.640389 1.49513 3.6268 0.0268399 -1.15329 -0.959792 0.691757 1.95857 -0.973343 0.415224 -0.75985 0.5795 0.598707 0.315776 1.34038 0.575235 0.747857 1.04826 1.11966 0.980366 1.35607 1.43545 0.84512 -0.474249 -0.842593 0.961765 -2.15804 -1.0124 -0.635319 -0.663925 1.21519 1.61741 1.33456 -0.00255384 1.32065 0.0961714 -0.683383 0.570378 1.81619 0.5824 -0.332547 -0.314346 0.920059 
3:199895164 0.117832 -0.254638 -2.73725 0.773122 -1.868 -2.40145 -1.622 -2.33119 -2.11847 -0.416845 -0.0696498 1.42654 0.34235 0.517726 0.620215 0.370672 -2.0723 -1.09803 -2.16284 -0.891304 -0.977407 -0.284564 -0.0223851 -0.174497 0.248449 -0.229872 -0.455271 -0.648762 -1.15473 -0.175228 -0.341799 -0.174564 -0.830139 -0.440207 -0.530076 0.0655981 1.20271 0.998539 0.626394 1.51209 -0.723217 -0.27267 -1.54606 1.12376 0.920195 1.47008 2.36714 0.986728 -0.0851831 0.657744 -0.532308 -1.23572 -0.372865 1.06529 1.37875 0.875102 
3:199901275 -2.9887 -2.64399 0.381673 -0.901533 0.300355 0.239693 -0.329092 -0.177363 1.86484 -0.638345 -0.219516 -1.22169 -0.687262 -0.966326 -1.28298 -0.843798 1.02595 1.00095 2.20805 0.167801 -0.329421 -0.364118 0.347652 2.06514 1.61342 1.87284 0.595876 1.7763 -0.207368 -1.32652 -0.0583152 0.473431 -1.77149 -2.01763 -1.19942 -0.657435 -1.34791 -0.39798 0.628475 0.00680533 0.314616 -0.0998537 0.759523 -0.00326408 0.437242 0.676626 -0.137881 1.26525 1.07181 0.158586 1.57003 1.77588 1.13473 0.398303 -0.192338 0.410818 
3:199904824 -0.292369 -1.10548 -0.412303 -0.719886 0.0294948 0.585993 -0.376773 0.89666 0.476726 -0.955025 -0.782344 -0.169349 -0.599646 -0.702573 -0.65683 0.517514 0.0842375 0.208735 -0.391143 2.65989 2.52548 1.02065 -1.55818 0.489655 -2.01482 -1.08328 -0.845614 -0.990577 0.134696 -0.389192 -0.357903 -1.3959 0.747027 0.0146052 -0.684361 -0.621921 -0.629053 0.0193582 -1.87379 0.0336333 0.524955 1.31452 0.72611 -2.76335 -2.5503 -2.25381 -2.06404 -2.23221 0.616883 -0.6635 -1.16078 -0.417961 -0.975181 -1.40508 -1.44023 -0.604411 
3:199911227 0.666526 -0.302907 -0.237748 -0.583333 -0.348136 -1.2983 0.480913 -1.05302 -0.356042 -0.649328 -0.292121 -0.963523 0.557078 0.000184015 -0.560894 -1.17807 -0.0642275 0.104058 0.558326 -2.73724 -2.35113 -0.294134 2.4344 0.48205 -0.653939 -0.456993 -0.331857 -1.31566 0.493806 0.351669 -0.388622 -0.208312 -0.286905 -0.282346 -0.316348 -0.131269 -0.0772939 -0.646443 0.968435 -0.250922 -0.531243 -1.47584 0.848276 1.99027 1.73043 0.874143 0.918677 1.51682 -0.215859 0.628732 -0.00250895 0.285137 0.366908 1.23844 2.10957 0.617919 
3:199911637 0.274521 -0.280306 -0.469277 -0.041352 -1.26245 -0.438918 -0.13728 -0.49509 -0.489772 -0.190294 -0.101453 -1.37305 -0.097781 -0.457485 -0.513279 -1.66269 -0.200946 -0.428842 -0.24311 -2.20664 -1.91977 -0.158279 2.19115 0.29907 0.707452 0.712879 0.216575 -0.373917 0.447619 0.0991879 -0.266943 0.32449 -0.134361 -0.238273 -0.665723 0.0660473 0.811933 -0.086265 -0.217686 0.300386 0.0218542 -0.977872 0.377992 0.957273 1.26259 0.523373 -0.655501 1.22248 -0.417695 0.817551 0.641103 1.53976 1.79196 2.24692 2.08782 1.34938 
3:199913530 -0.0200562 1.38539 1.34126 0.334807 1.15682 1.40035 0.78848 0.973236 2.3433 1.73411 2.27696 1.60722 0.698403 -0.441249 1.11803 -0.43357 0.91829 1.54639 1.71189 -1.3845 -0.237545 -1.53569 1.31646 -0.718382 2.63586 1.53064 1.24233 2.4079 -1.00047 -0.376161 -0.601122 0.947013 -1.20477 -0.791286 0.207317 -0.749419 2.03674 0.604271 0.706218 0.875 -0.738899 -0.594062 -2.47319 0.804762 1.31462 0.81916 -0.0505077 0.601811 -1.08063 -1.15017 -0.382688 -0.70727 -0.3449 -0.885533 -1.79418 -0.536185 
3:199913708 -0.546799 0.965431 0.303237 0.727721 1.03762 1.23135 1.4403 0.947585 0.874002 1.08679 1.11613 0.931267 1.28635 0.845982 0.935868 -0.187279 0.670142 1.09556 1.33818 -1.17813 0.289358 1.15251 1.37713 -0.750561 2.63024 1.44397 1.67171 2.24447 -1.15907 -0.502768 -0.0963978 0.00894466 -2.08701 -1.63853 -0.542574 -1.6841 -0.035841 0.503974 -0.329099 1.56341 -0.151476 -0.222086 -0.292142 -0.109964 -0.225833 -0.599352 0.114986 -0.585276 -1.16728 -0.0265607 -0.685504 -1.70408 -0.338263 0.201858 0.130216 -0.484448 
3:199915027 -0.546799 0.965431 0.303237 0.727721 1.03762 1.23135 1.4403 0.947585 0.874002 1.08679 1.11613 0.931267 1.28635 0.845982 0.935868 -0.187279 0.670142 1.09556 1.33818 -1.17813 0.289358 1.15251 1.37713 -0.750561 2.63024 1.44397 1.67171 2.24447 -1.15907 -0.502768 -0.0963978 0.00894466 -2.08701 -1.63853 -0.542574 -1.6841 -0.035841 0.503974 -0.329099 1.56341 -0.151476 -0.222086 -0.292142 -0.109964 -0.225833 -0.599352 0.114986 -0.585276 -1.16728 -0.0265607 -0.685504 -1.70408 -0.338263 0.201858 0.130216 -0.484448 
3:199917698 -0.546799 0.965431 0.303237 0.727721 1.03762 1.23135 1.4403 0.947585 0.874002 1.08679 1.11613 0.931267 1.28635 0.845982 0.935868 -0.187279 0.670142 1.09556 1.33818 -1.17813 0.289358 1.15251 1.37713 -0.750561 2.63024 1.44397 1.67171 2.24447 -1.15907 -0.502768 -0.0963978 0.00894466 -2.08701 -1.63853 -0.542574 -1.6841 -0.035841 0.503974 -0.329099 1.56341 -0.151476 -0.222086 -0.292142 -0.109964 -0.225833 -0.599352 0.114986 -0.585276 -1.16728 -0.0265607 -0.685504 -1.70408 -0.338263 0.201858 0.130216 -0.484448 
3:199924063 -0.889921 -0.451846 -0.403597 0.225365 0.627165 0.378144 1.28386 0.406558 -0.23709 -0.302555 -0.585929 -0.372791 0.674815 1.35468 0.137599 -0.11455 0.23041 0.401779 0.662362 -0.119177 0.338522 2.47893 0.477405 -0.126199 0.534064 0.149076 0.558284 0.486757 -0.703411 -0.503122 -0.105379 -0.953685 -1.47624 -1.49967 -1.01926 -1.42595 -1.38512 0.234519 -0.932138 1.40743 0.978811 0.422607 1.81607 -1.29831 -1.63107 -1.58804 -0.601552 -1.53534 -1.0094 0.657265 -1.25823 -1.92458 -0.929304 0.210199 1.03539 -0.486742 
3:199925662 -0.667554 0.0339454 -0.773864 0.600751 0.198186 0.263806 1.03674 0.331836 -0.876083 -0.0331024 -0.605744 -0.198698 0.997126 1.3887 0.226977 0.213014 0.0130937 0.0300578 0.175382 -0.259702 0.507172 2.66814 0.555417 -0.410061 0.941999 0.491382 0.984695 0.621096 -0.58838 -0.330899 0.317508 -0.813706 -1.50874 -1.35964 -0.888446 -1.37628 -1.58017 0.118634 -0.91944 1.1897 0.485872 0.230587 1.75393 -0.818317 -1.41688 -1.39873 0.215579 -1.21054 -0.551458 0.937952 -0.56498 -1.47915 -0.109517 1.03418 1.72803 -0.105081 
3:199925769 -2.04204 -0.796836 1.63936 -0.963023 0.604826 0.910175 0.892073 1.08307 2.24853 0.697468 0.046261 -1.33273 -0.386862 -0.0428851 -0.455747 -1.05396 1.77234 1.54612 2.21848 -0.0713647 -0.705024 0.379102 -1.1565 0.684106 1.39452 1.50979 1.57148 1.73822 -0.590406 -1.53596 -1.0371 -1.02782 -1.94331 -2.38244 -1.64385 -1.87968 -1.69621 -0.585548 -0.771473 -0.183727 0.210736 1.11991 0.318035 0.325668 0.578617 -0.710312 -0.953177 -0.186917 0.555378 -0.292615 2.22834 0.932605 1.47873 0.667972 -0.100073 0.371845 
3:199930248 -0.0607642 0.399273 -0.781733 0.0282277 -0.269062 0.0836289 1.54091 1.05808 -1.04087 -0.589894 -0.898123 -0.523184 0.487603 1.67701 -0.17353 0.720193 0.643365 -0.147434 -0.0507716 -0.567912 0.277765 2.43737 0.156385 -1.08405 1.22623 0.809697 1.45017 0.680908 -0.124754 -0.266667 0.407178 -1.51931 -1.10146 -1.10383 -0.954072 -1.70531 -1.44147 0.308194 -1.0513 0.903463 0.666456 -0.0940623 1.81183 -1.09105 -1.58399 -1.42202 -0.202832 -1.5117 -0.139364 1.3732 -0.0833261 -1.43034 -0.270683 0.804573 1.47435 -0.441337 
3:199933293 -0.086457 0.459803 -1.2441 0.683197 -1.36838 -0.0645527 -1.38393 -0.441035 -0.487179 0.697741 2.11405 1.65459 0.415233 0.256023 0.832398 0.17003 -0.863596 -0.0909536 -0.904908 -1.77912 -1.54055 -0.534564 2.26098 1.36514 1.94388 1.41182 0.768885 1.27956 -1.32891 -0.890223 -0.487613 1.24663 -0.782727 -0.51693 0.290671 0.439431 2.12129 1.23501 -0.926423 0.346201 -1.26176 0.578353 -2.19774 0.909273 1.33505 0.309273 -0.436373 1.05813 -1.57228 -0.173032 0.274675 0.135179 0.700948 0.327765 -0.51636 0.21176 
3:199940340 2.04204 0.796836 -1.63936 0.963023 -0.604826 -0.910175 -0.892073 -1.08307 -2.24853 -0.697468 -0.046261 1.33273 0.386862 0.0428851 0.455747 1.05396 -1.77234 -1.54612 -2.21848 0.0713647 0.705024 -0.379102 1.1565 -0.684106 -1.39452 -1.50979 -1.57148 -1.73822 0.590406 1.53596 1.0371 1.02782 1.94331 2.38244 1.64385 1.87968 1.69621 0.585548 0.771473 0.183727 -0.210736 -1.11991 -0.318035 -0.325668 -0.578617 0.710312 0.953177 0.186917 -0.555378 0.292615 -2.22834 -0.932605 -1.47873 -0.667972 0.100073 -0.371845 
3:199945717 -0.603041 -1.03164 1.62802 -0.249856 0.544729 0.834079 0.609511 0.901319 1.56866 -1.00312 -1.03911 -1.24578 -1.24978 -1.16077 -0.427234 0.0620592 1.17048 1.21699 1.71292 2.9056 0.525808 -0.63817 -2.09638 0.755699 -0.550971 0.246057 -0.511266 -0.15023 1.04038 -0.500146 0.174694 -0.426937 -0.0734799 -0.620241 -0.816437 -0.366571 -0.61658 -0.971799 1.36873 -0.599305 -0.67455 1.02126 1.58141 -1.81903 -1.63473 -1.65878 -1.53593 -0.941358 0.791579 -1.36369 -0.317433 0.978655 -0.290016 -1.26902 -1.81548 -0.443267 
3:199947718 1.04046 0.414075 0.875152 0.248333 0.095547 0.615941 0.0993931 1.08179 1.13692 -0.34921 0.521894 0.750166 -0.871304 -0.460952 0.23204 0.0156156 -0.337745 0.712017 -0.0511442 1.77994 -0.251483 -0.921152 -0.803618 0.265344 -0.487029 -0.0439715 -1.07093 0.229768 0.26525 -0.28794 -0.203241 0.0468261 0.666667 0.427063 0.271988 0.39839 1.56194 0.66621 -0.416691 -0.54538 -0.592138 1.63924 -0.719559 -1.12116 -0.964841 -1.00316 -1.56314 -0.886947 -1.02926 -2.02739 -1.46509 0.281635 -1.17133 -2.76533 -3.21328 -0.607986 
3:199948912 -0.959904 -0.192663 -0.983289 0.164892 0.115677 -0.719444 0.128407 -1.11569 -1.43936 0.525698 -0.0384725 -0.506192 0.90757 0.817185 0.202135 0.460685 0.315908 -0.624764 0.0703523 -1.77334 0.238367 0.867395 1.08266 0.020936 0.945686 0.421042 1.39504 0.22411 -0.604074 -0.269741 -0.51156 0.14918 -0.953808 -0.741943 -0.4375 -0.429608 -1.43601 -0.480663 0.406923 0.44778 0.0642235 -1.53317 0.688536 1.13544 1.03127 0.957441 1.19149 0.727478 0.576221 1.96567 1.36215 -0.480033 1.17508 2.80587 3.22766 0.691608 
3:199952489 0.698493 1.09333 -2.33879 0.796047 -1.42244 -1.40798 -1.23948 -1.331 -2.75168 0.849107 0.818294 1.25648 1.2589 1.25705 0.634504 0.287165 -1.27268 -1.788 -2.4007 -2.67421 -0.350064 0.963472 2.07723 -0.520715 0.237389 -0.452599 0.385166 -0.432416 -1.07175 0.334931 0.0838332 0.216392 0.00919364 0.567281 0.762436 0.431407 0.312261 0.889399 -1.54701 0.598934 0.186108 -1.06953 -1.29579 1.90887 1.58932 1.4809 1.72126 0.981922 -0.731074 1.80673 0.620398 -0.942403 0.738176 1.89155 2.50497 0.875307 
3:199961859 0.130517 -0.173127 0.137676 0.684199 0.221715 1.20791 0.940371 1.97302 0.50758 -1.52589 -0.14813 0.484892 -0.504607 1.04356 0.604085 1.17556 0.168734 1.16525 0.659243 2.1869 1.64337 0.279283 -0.85794 0.127201 0.277161 0.951259 -0.0147393 1.32143 0.176196 -0.503464 0.0824591 -0.575057 -0.507814 -0.663287 -0.384929 -0.783542 0.15056 0.489369 -0.838196 0.443182 -0.165346 1.29535 0.13177 -2.02655 -2.31268 -2.39017 -1.11831 -1.78953 -0.130988 -1.10619 -0.299267 -0.153071 -0.636144 -1.89842 -2.30917 -0.205094 
3:199966363 -0.686817 -0.659216 2.36039 -0.0444129 1.5515 1.93655 0.964821 1.4011 2.48395 -0.169517 -0.618709 -1.17072 -1.14152 -1.02415 -0.401946 -0.519186 0.889504 0.506138 0.987972 2.16751 0.139208 -0.415364 -2.48701 0.496231 -0.361702 0.0971985 -0.336685 0.317719 0.74707 0.136219 0.499716 -0.18851 0.417688 0.234015 -0.197302 0.0501128 -0.232895 -0.208086 1.35799 -0.498471 -0.879167 1.64579 1.65538 -0.811471 -0.517204 -0.938991 -0.991365 -0.0247951 1.01585 -1.85146 -0.528432 0.703568 -0.567861 -1.72898 -2.53167 -0.470509 
3:199970803 0.86997 -0.0351053 0.937292 -0.111245 0.268893 -0.0205036 -0.585232 0.0516781 0.907083 0.861722 1.20848 0.823125 -0.740689 -1.25683 -0.0987673 -1.42134 -0.445589 -1.14061 -1.5425 -0.0294152 -1.12743 -0.0752683 0.182136 0.370394 -1.01004 -1.00583 -0.965341 -0.416266 -0.132144 -0.0274831 -0.0906663 0.632929 1.6595 1.48015 1.29733 1.37635 2.04239 1.43369 -0.498186 -0.688105 -1.16821 1.49745 0.00541415 0.0297701 0.491032 0.564578 -1.8505 -0.129024 -1.09097 -1.96879 -1.93152 -0.259265 -1.60558 -2.2992 -2.62586 -0.728628 
3:199980435 -0.423235 0.9413 1.73657 1.14553 1.68037 0.531687 1.1871 0.028 0.842485 1.62193 0.0532919 0.110051 1.32509 -0.643545 1.48368 0.262587 1.00189 0.870106 1.94282 1.70234 1.90295 -0.845329 -1.17585 -0.870045 -0.927017 -1.49883 -1.2236 -0.520323 -0.586499 0.35846 -0.0209735 0.774422 -0.799478 -0.0802901 0.345794 0.112374 -1.52199 -2.01252 1.66171 0.968804 -0.445711 -2.01262 -0.0783426 -0.0757725 -0.311406 -0.241255 1.15145 -0.128117 0.657337 -1.20824 -0.717095 -1.46518 -0.737689 -0.215944 0.227432 0.349331 
3:199981872 -0.380973 -1.52167 -0.882471 -1.92337 -0.773527 -0.189723 -1.01864 -0.0538525 1.35765 -1.18557 0.824782 0.311486 -1.43415 0.131113 -1.55324 -1.17324 -0.658959 -1.10928 -1.45024 -1.80696 -1.98273 -0.220425 1.93071 0.644302 1.28896 1.42642 0.778135 0.8529 0.360274 0.0724279 0.360544 0.289503 0.638442 0.252353 0.358598 0.747638 0.973269 1.83094 -1.32091 -0.437636 0.52412 1.38383 -1.0334 1.04135 1.53597 1.65979 -0.307627 0.908269 -0.423099 0.197899 0.701577 1.78936 0.551713 -0.738029 -2.00129 -0.868529 
3:199989494 0.211538 -0.0969322 -2.23315 0.962138 -2.45484 -1.97113 -1.06491 -0.743892 -3.3171 -0.944939 -0.38458 -0.03818 -0.097698 0.345992 0.000406805 0.753665 -0.214098 -1.23083 -1.5609 0.394495 0.153907 0.626268 -0.206711 1.39941 0.19795 0.319298 0.464372 -0.394238 -0.301372 -1.14789 -0.0304455 -0.95261 -0.853859 -0.981625 -0.735556 -1.03472 -0.694254 -0.239346 -0.0057382 0.39269 -0.744808 -0.93429 0.517259 -0.185845 -0.588969 -0.676053 0.476278 -0.247861 -0.158671 1.25525 0.75588 0.0531444 1.15534 1.68561 1.64123 1.18759 
3:200000900 0.120874 0.0243583 0.254225 -1.10829 0.299038 0.941243 0.890824 1.91404 1.56353 0.538593 0.345882 -0.373123 -0.517212 -1.11363 -0.821311 -2.67128 2.04586 0.0285294 0.93617 -1.48162 -0.0224526 1.48854 0.579181 0.959983 -1.06112 0.0204277 -0.394308 -0.47272 1.24571 0.432045 0.475731 -0.519115 0.746097 0.153027 -0.0860441 -0.446408 -0.590138 0.822263 -1.10537 -1.00237 -0.0504114 0.188088 0.582019 1.80683 2.25188 1.42021 0.260911 1.19621 1.19773 2.26309 1.92894 0.813074 1.1024 0.860397 0.130378 0.144011 
3:200001109 -0.0729202 -0.429775 -0.424246 0.831793 -0.140519 -0.820162 -1.18816 -0.806106 -0.578439 0.276113 -1.047 0.0147677 -1.02727 -0.395175 0.361552 -0.111239 -1.61454 0.488495 -0.585224 -0.0793973 -0.620952 -1.49695 -0.569093 0.532777 0.496093 0.387579 0.51087 0.23963 -1.76914 -1.29235 -1.18577 -0.924947 -1.27329 -1.53104 -1.42756 -0.988124 0.335012 -0.82285 0.2902 0.413996 0.909454 -0.0546841 -0.880856 0.725329 1.02358 0.0671182 -0.164088 0.829426 -0.709019 -1.12303 -0.0140438 0.561934 0.385372 0.00515839 -0.310167 0.19361 
3:200001647 -0.0466049 -0.234855 0.730441 -1.05482 0.626331 0.508804 1.43701 1.75661 1.77893 0.68753 0.726415 -0.476467 -0.486891 -1.48599 -0.473772 -2.18623 2.08035 -0.360596 0.386518 -1.56414 -0.28405 1.85442 1.23536 0.666107 -2.11232 -0.845361 -0.571859 -0.955926 1.45935 0.418638 -0.262845 -0.722517 1.46201 0.462611 0.0291139 -0.168142 -1.06019 1.45042 -1.0603 -0.788627 -0.255929 0.67758 1.43622 0.343265 1.04031 -0.0758783 -1.95402 0.0991538 -0.0724588 0.438681 0.0160693 0.0990052 -0.321365 -0.619258 -1.14078 -0.839077 
3:200007941 -0.00418787 -0.250194 -0.0473078 0.916759 -0.0443039 -0.48434 -1.19455 -0.892522 -0.618379 0.718375 -0.696552 0.159229 -0.996753 -0.00723045 0.790444 0.343095 -1.37111 0.938884 -0.0219362 -0.015763 -0.879143 -1.53799 -0.0701125 0.311793 0.268645 0.0205968 0.157154 -0.0246662 -1.85825 -1.05738 -1.01785 -0.101055 -1.0987 -1.02858 -0.905008 -0.0791404 0.53047 -0.654577 0.521894 0.313404 0.252903 -0.210958 -0.996904 0.81753 1.12156 0.101347 -0.137592 0.789055 -1.00736 -1.72572 -0.116304 0.308822 0.411029 0.0210805 -0.508923 -0.0140286 
3:200010309 0.431328 -0.0587228 -2.37996 -0.295122 -1.28169 -1.10605 -0.305193 -0.348909 -2.12764 0.95 -0.28378 -0.026556 -0.514943 0.805956 0.588795 -0.368227 -0.359223 -0.984974 -1.33813 -1.01515 -0.511661 1.86343 1.12793 0.362308 -0.746714 -0.247807 -0.215119 -0.78366 -1.04492 -0.775811 -0.867712 0.139971 0.227394 -0.333126 -0.772319 1.00777 -0.203885 0.39152 -0.787059 -0.929816 -1.54604 0.271565 -0.929325 0.00322957 0.738335 0.136261 -1.59373 -0.0021718 -0.976744 -0.268851 0.043129 0.380568 1.11923 0.975272 0.0158825 -0.00257215 
3:200019291 0.343791 -0.308869 -1.35274 -1.17502 0.079555 -0.826847 0.91345 0.3234 -1.03573 -0.402801 0.483078 0.0148764 -1.03407 0.912878 -0.348551 -0.663894 -1.11662 0.0862989 -0.650789 -0.64824 -1.88856 0.651819 0.475633 -0.0227243 0.763596 1.13514 0.406458 0.974731 -1.06149 -1.02087 -1.20764 0.230037 -1.15178 -1.28458 -1.56014 -0.0909738 -0.993081 -1.15431 -0.595406 -0.015182 -0.714687 0.829075 -0.574702 -0.281931 0.349777 -0.159856 -1.77329 -0.638889 -1.11077 -0.171076 -1.53466 -1.07925 -0.644332 -0.632811 -0.602338 0.633955 
3:200021869 -0.457029 -1.59249 -2.19114 0.373377 -0.707854 -2.00719 -1.10248 -2.25973 -1.92109 -2.94129 0.699588 0.553796 -0.730148 1.05802 -0.319843 1.79088 -1.99896 -0.979606 -1.77393 2.70116 0.619532 0.195573 0.684085 -0.150837 -0.603558 -0.433989 -0.70904 0.743116 -0.373445 -0.352074 0.00765204 0.651441 0.650081 0.899019 1.07849 1.12558 -1.35491 -0.158442 -1.29064 0.00824747 0.187428 0.59662 -0.5034 -2.49048 -2.30386 -1.23247 -2.0676 -1.64025 -0.486759 -1.02867 -1.35551 -0.0475973 -0.60162 -1.75574 -1.01829 -1.18898 
3:200028382 2.16106 1.46888 1.0173 2.02792 0.0032852 -0.386013 0.090096 0.0430235 -2.20901 0.136276 2.06397 1.46184 0.208937 2.91394 2.9052 2.77509 -1.72985 -0.847795 -1.47603 -0.0494326 -0.920179 0.935975 1.71876 0.0779255 -0.59262 -0.641729 -0.385393 -0.274593 0.228914 -0.554071 -0.607534 0.229668 0.8226 0.409916 0.0873096 1.29265 2.05647 1.99864 -1.05336 -1.77124 -1.38084 1.39133 0.75683 -0.408418 -1.20121 -1.04807 -0.40875 -1.30556 -0.569444 -2.04829 -1.29941 0.807018 0.317317 0.137331 -0.909158 -0.294652 
3:200030780 -1.67939 -0.393603 0.335456 -0.917268 0.912272 1.83566 -0.127989 0.0102962 3.62729 0.903435 -1.38084 -0.874271 1.6468 -2.29774 -0.333333 -1.2796 2.28549 2.66328 3.10394 -1.40912 -0.166509 -3.04998 0.186518 -0.400129 2.0502 1.98567 1.56111 0.955595 -0.178881 0.646785 -0.0956041 0.988857 -1.45181 -1.26406 -1.07042 -0.794371 -0.240296 -1.94346 1.67214 0.0109805 -0.0634024 -2.95279 -2.30527 1.64444 2.17658 1.21729 1.43096 2.07337 1.04691 1.75829 1.01129 -0.867568 -0.192747 -0.161042 0.176825 0.137028 
3:200031464 -1.14146 -1.64919 0.0132376 -1.13166 -1.3171 -2.30519 -0.680186 -0.537399 -1.15863 -1.26155 -0.0556246 0.126336 0.278765 0.478372 -1.80154 1.65682 -0.73243 0.695361 0.714187 0.906647 2.15798 2.51346 1.39515 -0.549145 -1.56678 -0.863478 -0.751922 0.00220713 0.176899 -0.748454 -0.462919 -1.04747 0.11181 -0.144713 -0.128212 -0.241443 -1.78466 0.179525 -1.94438 -0.708824 -0.864395 1.47558 1.36749 -0.662967 -1.46106 -0.716917 0.87444 -1.86084 1.06206 -0.274791 0.634039 -0.0308262 -0.734323 0.22915 0.25337 -0.221208 
3:200037012 -0.27873 -1.42597 -2.20992 -0.957606 -1.84615 -2.54339 -0.892999 -0.787697 -2.09973 -1.84847 -1.57416 -0.566426 -1.36587 -0.336927 -2.20934 -0.541828 -0.626101 -2.03701 -1.70864 -0.301175 0.494939 1.77436 0.237359 -0.453711 -3.06325 -2.04921 -2.00733 -1.36507 0.461105 -0.0372185 0.734011 1.00097 1.15227 0.985492 1.04122 2.48232 -2.39502 -0.929625 -0.520153 1.73881 -0.218512 -0.122844 0.380252 -0.140342 0.111217 1.25759 0.38779 0.0572715 -0.106606 0.366374 0.0588912 -0.388832 -1.26475 0.518213 1.46641 -0.259509 
3:200037078 -0.657782 -1.25717 -0.244878 -1.36016 -1.05126 -1.51001 0.443136 0.60123 -0.843905 -1.79415 -1.03362 -0.922521 -2.7588 -0.767316 -3.66383 -0.950012 1.13047 -1.30467 -0.253939 0.53914 1.16954 2.55446 -0.31952 -0.900476 -1.22745 -0.433272 -0.573663 0.0909966 -0.166043 -0.77622 0.406195 0.167021 -0.181436 -0.124698 0.522276 0.481364 -3.21746 -1.19106 -0.703027 1.41448 0.418647 0.640016 0.916369 -0.677133 -0.143148 0.24624 -0.415588 -0.106188 -0.452684 0.0560097 0.784885 -0.257843 -0.78826 0.414614 1.23799 -0.365539 
3:200041500 -0.132214 -0.75486 -1.70588 -0.653107 -0.476477 0.570278 -0.843373 -0.614614 0.769218 -0.965599 -1.77325 -1.2252 0.326978 -0.591656 -0.521713 0.445955 -0.407863 -1.49734 -1.58573 -0.246552 0.0775989 -1.88886 -0.292456 0.40667 0.295252 0.575662 0.864225 -0.197504 0.944528 0.569201 1.33958 1.30022 1.13102 0.52395 0.27475 1.45018 0.157805 -1.16567 0.642163 1.05455 -0.592508 -1.49262 0.246388 0.566644 0.337587 0.851882 0.756445 0.165306 1.25989 1.49117 0.477446 -0.306621 -0.783012 -0.0657513 0.239827 -1.64547 
3:200047868 -0.587651 -1.01072 -2.24565 -0.507216 -1.83796 -1.64891 -1.43529 -1.05313 -0.608789 -0.458875 -1.08016 -0.761514 -1.22515 -0.937849 -2.19282 -2.1317 -1.37349 -0.832764 -1.11929 -1.24353 0.225512 2.23588 -0.275157 -0.414725 -2.64395 -2.2601 -1.59808 -1.68496 -0.0688728 0.0679229 0.0922735 -0.978172 0.602547 0.707728 0.0617372 0.666392 -1.60968 0.433611 -0.623861 1.22021 -0.45298 0.897998 1.15536 0.712905 0.754961 1.63584 0.954441 0.610832 0.379617 0.869006 -0.587707 -0.942037 -1.04775 -0.0485625 0.496217 -0.178497 
3:200049933 -0.753139 0.222475 2.81102 -0.787437 1.11654 1.26234 2.33217 2.36446 1.67447 0.43799 0.62505 -0.381266 -2.38272 -0.52113 -2.26879 -1.10882 2.27571 0.660757 2.05397 1.1714 1.25601 2.10061 -1.00928 -0.34133 1.95125 2.00951 1.8984 2.01922 -0.815504 -1.20797 -0.77925 -1.30195 -1.9858 -1.82832 -0.941415 -2.8143 -1.6525 -0.0977259 -0.17439 -0.285142 0.787844 2.18266 1.14764 -0.991581 -1.06922 -1.60339 -0.920708 -0.919653 -0.917397 -0.982353 1.36503 0.749384 1.10089 0.423238 0.508485 1.34568 
3:200050698 -4.97131 -3.3772 -0.614535 -2.33304 -2.0154 -2.72686 -2.37582 -2.43692 0.973944 -0.413808 -0.709853 -0.750591 -0.976959 -1.69363 -3.04488 -2.30851 0.348445 1.02901 1.15516 0.821843 1.71852 -0.146812 -0.308964 -0.0723354 -1.16464 -0.818863 -0.904762 -0.326937 -0.738995 -1.15881 -1.38796 -1.02262 -1.08976 -0.897397 -0.815213 -0.567692 -2.85338 0.105366 -0.484194 0.788122 0.934824 0.883163 -0.697941 0.835182 1.88748 0.679857 0.07225 1.9457 0.789407 0.0437615 0.123969 -0.791687 -1.06541 -0.963272 -1.02204 -0.742769 
3:200057031 1.38608 1.47213 1.97487 0.567357 2.23684 2.26682 2.55051 1.99273 0.486418 0.226202 0.732759 0.746338 0.611259 0.721076 1.87914 2.63983 1.40213 0.237752 0.670534 1.60652 -0.236429 -1.85104 -0.258031 0.215699 3.40847 3.36484 2.70501 2.75 0.012011 -0.0113107 0.629564 1.58938 -0.499305 -0.355372 0.532526 -0.74185 1.26677 -1.2194 0.485131 -0.693317 0.877492 -0.639318 -0.633396 -1.15881 -1.39542 -1.82736 -1.08994 -1.09612 -0.877786 -0.524049 0.324391 0.992325 0.704593 -0.0771491 -0.257067 0.332352 
3:200060861 2.10519 0.801972 1.21566 0.500091 1.90323 2.28685 1.21731 1.26829 1.61289 -0.962543 0.0417364 -0.128589 -0.175467 -0.206879 -0.698571 1.3658 1.25106 0.0249107 1.09315 0.742553 -1.29072 0.163791 -0.985043 1.03918 1.218 1.31665 1.91341 1.50831 1.15443 0.7022 0.953994 0.194347 -0.665088 -0.704918 -0.876463 -0.993028 -0.208446 -1.25378 1.22152 -1.17913 -0.53569 1.04926 2.08313 -0.479835 -1.36484 -1.13241 1.25139 -0.480177 -0.272064 -0.184421 0.479047 1.52778 0.78677 -0.0349812 0.164111 0.205566 
3:200063716 -0.488443 -0.195536 -1.26914 -0.64593 -0.818816 -0.51232 -0.678856 -0.0744771 -0.435167 0.738181 -0.398068 -1.68779 -0.682155 -1.62842 -1.66061 -0.816201 -0.974153 0.351894 -0.475455 1.50591 1.94396 -0.148558 -1.71259 0.341166 -1.63874 -1.64205 -1.90883 -1.37153 -0.502545 -1.1949 -0.876207 -1.48246 1.38557 0.790514 -0.143915 -0.650159 -1.70374 -0.0141655 -1.45085 1.65195 0.891613 -0.0634544 1.66187 -0.86223 -0.620409 0.21636 -0.398745 -0.384218 0.793931 -0.0569964 0.0763659 1.48522 0.254632 -1.19648 -1.1619 -0.905122 
3:200064801 -1.90767 -2.06216 -2.85182 0.0728424 -0.723493 -0.64016 -1.97328 -0.711038 0.108066 -1.33992 1.13462 2.05508 1.07775 -0.351264 0.452886 -0.49874 -1.29568 0.526138 0.29072 -0.319059 -0.0344112 -0.298014 0.958974 2.59142 2.09116 2.28773 2.23017 2.40344 -0.252796 -0.52766 -0.487592 2.12146 -2.43471 -2.47357 -1.33034 -0.0138149 2.05111 0.82996 0.447442 -1.59981 -0.601752 -0.0827475 -1.08215 0.132067 -0.0673262 0.443436 0.816245 0.188098 -0.810325 0.77816 1.08743 1.13322 0.824329 0.697195 0.110507 0.983607 
3:200070882 -1.28354 -1.03665 -1.82739 -0.924312 -2.65091 -2.13711 -0.993678 -1.52296 -0.715211 -0.378083 -1.78461 -0.435022 -1.16208 -0.979099 -1.09808 -1.45197 0.520459 -0.824072 -0.231216 -0.798655 -0.524981 1.14207 0.0754495 -1.75063 0.775093 0.795313 0.573273 1.11666 1.2372 1.05121 0.774589 2.85129 0.372078 0.77975 1.22636 2.44566 -0.20383 0.457081 -0.928079 -0.743689 -0.185555 -1.52844 -1.85062 0.742935 1.61905 2.2226 0.434698 1.51913 0.165665 1.11906 0.262066 -1.37413 -1.06537 1.39373 2.76653 0.0622393 
3:200074184 3.07988 2.58472 1.71224 -0.446672 2.02964 2.1652 2.54296 1.96232 1.62645 1.31067 0.0480738 -0.543779 0.474707 -0.472284 -0.335939 -0.24236 0.30207 1.22229 0.939373 -0.51155 -0.316332 0.125951 -0.184435 -0.865805 -2.17355 -2.47353 -2.05019 -2.32602 0.0428666 0.134003 -0.882299 -2.01523 0.732442 0.236 -0.826144 -0.630566 -0.635294 -1.30463 0.374342 0.0580072 -0.409342 0.129354 1.53909 -2.8678 -3.62195 -3.05229 -0.882035 -3.17055 -0.974378 -1.73197 -0.420414 0.724944 0.641785 -0.203042 -0.566667 -0.401285 
3:200077945 -2.21557 -1.70796 -2.17538 -1.01083 -2.25774 -2.71101 -1.29533 -1.96985 -0.0674555 -0.160052 -0.985999 -0.937182 -0.768703 -1.68772 -0.9924 -2.21179 -0.182917 -0.332206 0.0127206 -0.350502 -0.505618 0.736636 0.141631 -0.80814 0.848792 0.477203 0.681471 1.14516 0.719905 0.478745 -0.592147 1.61425 -0.540363 -0.240223 -0.679633 0.785503 -0.813416 -0.186825 -0.719927 0.0821901 -0.324385 -0.968651 -1.19013 0.385611 1.00069 1.51751 0.325593 1.34625 -0.09375 0.802588 -0.679409 -1.03338 -1.03755 0.903082 1.59545 -0.0779103 
3:200083592 2.68624 1.68514 0.819369 -0.483907 2.02065 2.16729 2.23695 2.14573 0.72583 0.455425 0.412436 -0.476747 0.127198 -0.556492 -0.611728 -0.258573 0.452669 -0.444224 -0.174708 0.0640331 0.505367 -0.302811 -0.465466 0.6597 -2.05434 -1.93217 -1.81862 -1.64833 -0.0255196 0.389598 0.386145 -0.0931361 0.766075 0.789198 0.773992 0.850077 -1.00055 -1.65113 0.0366727 0.51008 -0.33918 -0.707708 1.34841 -2.93754 -3.75631 -2.49203 -0.570873 -2.68377 -0.103064 -1.62381 1.48863 1.72862 1.07224 -0.0141238 0.0896492 -0.298106 
3:200084047 -1.71299 -1.12824 -1.93707 -1.18289 -2.44314 -2.08739 -0.99761 -1.50208 0.810855 -0.518992 -1.26678 -0.907634 -1.00194 -2.95745 -1.91064 -1.54122 0.349132 0.299055 0.747403 -0.697649 0.213123 0.786693 0.259717 -1.79944 1.33926 1.00703 1.39834 1.51888 1.22161 0.877814 0.0747403 1.25406 0.395237 0.464466 -0.215507 0.450833 -0.736021 0.0577201 -0.802544 -0.748503 -0.571465 -1.09024 -1.02535 1.26187 2.42037 2.32496 0.469289 2.04716 0.0844906 1.60249 -1.24921 -1.72233 -1.61231 0.264014 1.43398 -1.43547 
3:200096692 -1.6407 -1.83669 -1.58915 0.292492 0.000294875 -1.71269 -1.89694 -2.15288 -0.972918 -0.58825 1.38014 0.639564 -0.266754 -0.159715 1.19117 -0.989314 -1.90418 -1.29093 -1.41815 0.871284 -1.56584 -0.170475 0.319486 2.17761 -0.67141 -0.833773 -1.16615 -0.229027 -0.0677977 0.010486 0.405504 1.6762 -0.798368 -0.531874 0.189005 1.12801 -0.848801 -0.557512 -0.752078 1.79443 0.532542 1.06797 0.282482 -1.35927 -1.66485 -1.87441 -0.24802 0.153324 -0.457971 -0.542358 0.401211 1.43258 1.07289 0.641735 0.0725629 0.456078 
3:200098457 -1.51311 -0.895086 0.495398 1.37157 -0.368502 -0.663378 -1.56557 -1.11899 -1.23415 -0.0286788 0.408542 1.12714 0.649297 2.69813 2.00903 1.35576 -0.781526 0.391103 -0.28443 0.303399 -0.708725 -0.230682 0.127175 0.709636 1.3023 1.40201 1.0052 0.758719 -0.693792 -0.926079 -0.367799 -0.643188 -0.861811 -0.969644 -0.433009 -1.04641 1.62221 1.78923 0.384414 -0.0155424 0.750269 1.57714 -0.655364 2.10706 2.17539 0.958405 0.238883 1.3068 0.0189714 0.508925 -0.74488 -0.604676 -0.00812134 -0.119471 -0.994083 1.29596 
3:200103148 0.852606 -0.0160113 0.351625 -1.85124 -0.0712036 -0.241675 1.06461 0.460379 1.61881 -0.533434 -0.280561 -1.47188 -1.59578 -2.78607 -2.34293 -1.45318 0.898656 -0.244658 0.777537 1.13863 1.33861 0.0382237 0.187756 -0.011766 -1.95117 -1.44189 -1.38537 -0.547326 1.13111 0.241703 -0.395975 0.674567 0.894142 0.761408 0.270372 1.32354 -2.59505 -1.41425 -0.240228 -0.0946626 -0.134222 -0.872407 0.402764 -1.50872 -1.50642 -0.900359 -0.183344 -0.555504 0.676137 -0.679341 0.471421 0.866061 -0.360122 -0.0531435 0.644033 -0.953091 
3:200107494 -1.07279 0.00769728 -1.26387 0.623664 -1.01414 -1.43456 -1.40289 -1.6256 -1.54959 2.28664 0.0410687 1.14791 1.13877 1.65913 0.714792 0.765694 -2.4823 -0.0369529 -1.28552 -2.2 -1.41973 0.537546 -1.4837 -1.72497 -0.293849 -0.790791 -0.387594 0.117572 -0.255121 0.110375 0.132505 -0.686252 0.401771 0.557982 0.438658 0.0931857 0.117333 1.55894 -0.0370423 0.365061 0.756388 1.50766 -0.455939 2.23903 2.20577 3.51722 2.45105 1.76265 0.685028 1.09392 0.101491 -0.193114 0.0444807 0.560757 0.825336 0.783271 
3:200115790 -2.62874 -1.22735 -0.883984 -1.06489 -1.51932 -0.52749 -0.346986 -0.11049 1.2292 -0.741828 -1.80453 -2.18758 -0.785556 -2.71131 -2.47343 -2.42834 1.85656 0.6493 1.32763 0.193147 0.579668 0.382762 -0.00461105 -0.039671 2.26097 2.01146 2.06883 1.17342 0.979817 0.0487281 -0.844983 0.339989 -0.296904 -0.81977 -1.53596 -0.715607 -1.28867 -0.289857 -1.22927 -0.0646447 -0.943455 -1.76154 -0.00624357 -0.338636 0.668756 -0.375558 -1.39578 0.37147 0.613134 1.34098 -0.146364 -0.536469 -0.579204 0.340515 1.12045 -0.395608 
3:200124313 2.73267 0.429787 1.51121 -1.05768 1.2414 1.19567 2.39272 1.89835 2.23209 -1.21477 -0.504143 -1.06746 -0.0151528 -1.61375 -0.251634 -0.297631 1.37123 1.08363 1.77781 0.90899 1.29097 -0.483127 1.14943 0.429417 -0.542423 -0.0352077 -0.0488862 0.0649402 0.231584 0.196363 -0.278318 0.0929927 0.276664 0.219866 -0.0515519 -0.214089 1.33088 -1.52839 1.94244 -1.26042 -0.73852 -0.980301 -0.0926966 -1.87911 -2.05225 -1.65205 -1.88121 -2.07841 -1.18384 -1.51523 -2.20126 -0.617636 -0.900471 -0.643279 -0.691221 -0.48652 
3:200125320 0.308905 -0.00583284 -0.439031 -0.626836 -0.425381 0.225754 0.691124 0.835576 0.91904 -0.437029 -1.59961 -1.46521 0.447477 -1.5779 -0.922071 -1.36724 1.89351 0.0188602 0.753634 -1.2911 -0.340717 0.615192 0.1053 0.457215 1.7134 1.54864 1.70957 0.500742 0.62404 0.895352 0.735484 0.76346 0.0416763 -0.205712 -0.105337 0.113679 1.7159 -0.456037 0.847933 -1.37831 -1.35011 -1.93549 -0.137323 -1.4872 -1.58014 -1.28293 -1.55727 -1.75289 -0.842944 0.406936 0.285303 -1.02653 -0.357757 0.656734 1.21394 -0.331206 
3:200130594 1.75463 2.32344 1.78784 0.766389 -0.140984 0.600214 -1.25898 -0.59602 0.524906 1.30033 1.26157 1.51732 -0.49618 0.808576 0.690431 0.150041 0.116691 0.102259 0.161395 -2.253 -1.23048 -0.602811 0.602113 -1.12172 0.285968 -0.20846 -0.326386 0.62164 0.0122712 1.05446 1.53031 1.63552 0.117855 1.13137 1.69186 1.31634 1.50332 0.619615 0.304106 0.515633 -0.76824 -0.382388 -0.842016 0.932143 0.558952 0.403226 2.14426 1.17573 -0.603534 -0.0672216 0.879477 -0.608089 0.17901 0.175791 -0.471847 -1.43385 
3:200132088 -1.17514 -0.0537351 2.06048 -0.380378 0.832584 1.63189 0.4758 1.29133 1.63616 0.900126 1.00678 -0.495619 -0.560223 0.312408 -0.949251 -1.43721 1.6639 0.604062 0.647379 -0.93462 -1.64326 2.02902 -0.818047 0.683471 0.786206 0.667308 1.55689 0.733404 0.460883 0.351214 -0.635275 0.0397321 -0.146027 -0.0650442 -0.346069 -0.0986475 -0.741213 0.446636 -0.465219 -0.28311 -0.583613 0.94043 1.41427 -0.963579 -0.660628 -1.70477 -1.61127 -0.924912 -1.28788 -0.874327 0.202265 -1.36285 -0.768314 -0.727838 -0.923182 -0.531695 
3:200133532 -0.950842 -2.43553 0.983178 -1.84853 -0.470864 -1.45801 -1.11923 -0.928187 1.45056 -3.05873 0.302779 0.709892 -0.731593 -0.314127 -1.25317 0.568178 0.834958 -1.09626 -0.0580636 1.77325 0.991944 -0.0945007 -0.317291 0.585483 -0.520295 0.674121 -0.0396786 1.62261 1.32753 -0.729219 0.714776 0.6469 1.5492 0.760109 1.47647 1.20548 -1.06776 0.289734 -1.69686 -0.00574458 0.0989224 0.886134 -0.107117 -0.889432 -0.266387 0.328628 -0.727281 -1.14687 0.966648 -0.546004 0.740601 -0.488324 -0.371648 0.537317 0.735109 0.221375 
3:200148848 2.17739 0.288512 0.289632 -1.95748 0.0725169 0.737143 0.045385 1.24353 1.83827 -0.769023 1.68993 0.864795 0.107133 -2.09647 -1.88335 -1.3006 1.03042 -1.2295 -0.0560409 -0.291483 1.36452 -0.152362 0.671425 0.781417 -0.210344 0.375138 0.313838 0.845031 1.36672 1.36286 1.40853 0.513632 1.78418 1.51548 1.15657 0.226738 0.268676 -1.11176 0.620435 -0.963517 0.756425 -1.43252 0.0862293 -0.166183 -0.399839 1.43231 0.946346 -1.20361 0.941893 1.14979 1.89767 2.18766 1.52683 0.87782 0.264601 0.23528 
3:200149012 0.623167 0.266733 1.02611 -1.25649 -0.781522 0.669211 0.381581 1.43041 1.41406 -0.495221 1.80225 0.524189 -0.666085 -1.55744 -1.9213 -2.21364 1.89618 -1.34819 -0.0660913 -0.456366 0.874157 1.48798 0.316098 -0.540373 0.149672 0.822434 1.00545 1.41991 1.87191 1.56795 1.39793 0.544422 1.66297 1.8183 1.69362 0.328538 -0.538592 -0.447689 -0.266826 -0.26482 0.482038 -0.685726 0.875692 -0.41806 -0.137924 0.566569 -0.584834 -1.27698 -0.592061 0.52851 1.85337 0.442619 1.01489 1.17652 0.792642 0.519476 
3:200149887 1.51938 1.61705 1.71851 0.511016 2.05711 2.71309 2.91137 2.96056 0.895279 0.416708 0.068651 -1.10462 -1.03934 -1.0328 -0.849785 -2.53598 1.35696 -0.783784 -0.0461757 -0.188456 0.42372 2.42362 -0.244319 -0.0161363 -0.811475 -0.642434 0.324914 -0.907785 1.18994 1.86004 0.153707 -1.55698 0.809686 0.873786 -0.421258 -0.748352 -0.707435 0.169776 0.457412 -0.388668 0.927428 0.688285 2.15587 -0.186467 -0.692 -0.635472 -0.113168 -0.503864 -1.18579 -0.340013 0.139514 0.364434 1.20667 1.24154 1.11198 1.14157 
3:200151199 1.35301 -0.566496 1.49106 -1.98859 1.59287 2.0735 1.84641 2.66734 2.30166 -2.11529 1.10854 -0.0894398 -1.56511 -1.91428 -3.00135 -2.36634 1.7236 -2.43025 -1.09287 1.11752 0.950129 1.66529 -1.25821 1.42516 0.00862164 0.353175 1.33293 0.494859 1.61501 1.50324 0.607253 -0.449475 1.52691 1.28609 -0.00267606 -0.206754 -1.42902 -0.808597 0.763865 0.116783 0.62985 0.612747 2.51099 -1.38938 -1.66 -0.513838 -0.485107 -1.95083 0.0876998 -0.0809496 1.48764 0.95809 0.855863 1.06831 0.57851 0.568428 
3:200154216 -1.23559 -0.895829 -1.27832 0.934735 0.500143 -0.743482 -0.822333 -1.15225 -0.521369 -0.295447 1.19112 1.82344 1.37015 0.710644 1.43441 0.296592 -0.227575 0.427317 0.500626 0.154639 1.44633 -2.27493 0.14951 -0.162859 -0.0438876 -0.203465 -0.0962461 0.346459 -0.125982 -0.101866 -0.235371 1.11163 -0.501309 -0.619334 0.0992885 0.33319 0.18392 -2.45652 0.967769 -0.754364 -0.338322 -0.597288 -1.76134 0.968483 1.39939 1.7323 1.09025 0.664243 1.26008 1.19552 1.41933 0.288054 0.532268 0.579742 0.323096 0.525918 
3:200160150 0.115671 1.40937 0.775142 0.237037 0.0176657 0.45934 0.479933 0.430361 0.962974 1.099 0.226124 1.35776 -1.63021 0.390882 -0.70572 -2.20362 0.732756 0.323334 0.447134 -1.99156 -0.52815 -1.29434 0.562782 -1.51515 0.406958 -0.0308383 0.55156 -0.941271 1.91258 1.84773 1.78067 0.271059 0.55598 0.252406 -0.072512 0.832465 0.939262 0.495779 1.81373 0.56 0.308441 -1.95772 0.0744281 -0.0312047 0.323806 0.553082 -0.563548 -0.13839 -0.0272889 0.551689 1.0326 0.388216 1.26589 2.38117 1.39373 -0.543884 
3:200163974 0.923296 2.13228 1.86705 1.35166 1.72485 2.0937 0.394797 0.97187 0.962629 2.00783 1.20752 1.15929 -0.791634 0.935278 0.927867 0.17036 0.437757 0.870328 0.574672 -2.14345 -1.87067 -1.04393 1.16551 0.370088 0.748368 -0.175761 0.509851 -0.784406 0.852464 0.974136 0.932561 0.555469 0.10403 0.0833073 -0.314913 0.793311 1.1531 0.463322 1.70555 -0.933947 0.03376 -0.683289 1.18423 -0.917722 -0.896915 -1.65323 -0.733674 -0.592308 -1.17386 -0.355124 0.366287 0.983575 1.06094 0.396403 -1.16195 -0.913084 
3:200167128 -1.3937 -1.72953 -1.6887 -0.860541 -1.7578 -1.98968 -1.05431 -1.55631 -1.80769 -0.68311 -0.709808 -0.997519 0.896321 0.574914 1.38259 1.33075 -1.17115 0.563874 -0.716017 -0.230247 -1.49169 0.991019 -1.09047 0.25864 -0.531758 -0.340883 -0.22278 0.0317832 -1.26633 -1.95005 -1.22088 -0.323015 -1.41378 -1.41085 -0.677659 -0.47933 0.490395 -0.13316 -2.35511 0.545627 -0.558713 0.285579 -0.181072 0.416344 0.0989258 -1.99563 0.788307 0.204455 0.591002 0.283111 -0.168394 -1.59148 -1.22227 -0.756513 -0.24252 0.598 
3:200178739 -0.175402 0.170378 -1.8216 1.14697 -0.967019 1.18574 -0.542992 -0.137754 -1.50663 0.913875 0.893276 1.66437 1.5729 -0.398883 0.218935 0.0210081 -0.303576 -0.367315 -0.436066 -0.481285 0.959728 0.0510735 -0.340732 0.708783 1.38154 1.42704 1.098 0.427522 -1.37026 -1.11473 0.299219 -0.20334 -1.12259 -1.56519 -0.493056 -1.06215 -0.876719 -1.73019 -0.229423 -0.771012 -1.85651 -0.698607 0.37142 1.20948 0.0484059 0.278134 2.82786 -0.119079 -0.262598 0.194025 2.94851 1.96534 2.80251 2.53213 1.84546 2.04402 
3:200180554 -0.981379 -0.32327 -0.636885 0.458993 0.619444 1.01402 1.21502 1.07324 -0.146341 -0.0101689 -0.224264 -0.56708 0.200221 0.519332 0.295308 0.259259 -1.23997 0.451189 -0.769049 -0.738992 -1.79118 0.652899 0.274744 0.739358 0.176109 -0.826386 0.494555 -0.871354 -0.0284202 -0.0995232 -0.61255 -1.10776 -0.188295 -0.651573 -1.17723 -0.845886 0.341252 0.540852 -0.65089 0.085322 -0.615152 0.240194 2.26902 -0.177026 -0.818058 -2.53572 0.58981 -0.164728 0.0805988 -0.370066 -0.303331 0.935927 0.607617 0.416931 -0.462321 0.221676 
3:200180872 1.75431 2.08942 0.413508 1.36965 2.30335 1.52081 2.49633 1.32491 -1.431 -0.0648812 -0.336839 -0.411067 0.719298 1.84117 1.40849 0.924851 -0.434269 -0.573647 -1.07754 -0.572427 -1.20842 1.1308 -1.00173 0.183671 0.311039 -0.490779 0.593977 -0.0744898 -0.2774 0.363477 0.312627 1.77585 0.733531 0.820088 1.4609 1.90349 -0.289412 -0.227164 -1.41553 0.561461 -0.363636 0.0675302 0.266702 -1.95154 -1.66465 -1.20057 -2.11359 -1.95623 -1.72179 -0.837789 -0.862365 -0.265076 0.0999583 0.633262 1.11064 1.58273 
3:200181210 1.06276 -0.726843 -0.173226 -0.370662 1.19859 0.0113936 -0.515111 0.327351 0.813117 -1.25983 0.530408 0.560867 -0.715354 -0.326199 -1.28128 0.589839 0.822847 -1.56137 -0.342596 1.8 1.54518 1.09567 -0.654977 1.69357 -0.97126 -0.600997 -1.38758 -0.249104 -1.33849 -1.06365 -0.706897 1.10167 0.235077 0.7087 0.840039 1.29048 -1.13593 -0.565789 -0.0081648 -0.983449 0.531803 2.26374 -0.535576 -1.47754 -0.934683 0.679487 -1.30307 -1.04761 -0.702474 -0.342976 -0.585377 0.272137 -0.873476 -2.12463 -1.99311 -0.525682 
3:200181858 -0.620234 -2.43259 -2.05374 -0.648829 0.68716 -0.547548 0.477127 0.48664 0.251905 -2.73943 -0.765175 -0.303394 -1.37071 -0.0418213 -2.63281 -0.925673 -0.570657 -3.12472 -2.52509 0.976256 1.04052 2.32761 -0.538094 0.983537 -1.30746 -1.61684 -1.2997 -1.63163 -0.709126 -0.886295 -0.918654 0.0564773 0.812904 0.526545 -0.0120022 1.45743 -1.47802 0.679971 -1.41602 0.0229502 -0.108216 1.91641 1.64372 -1.4841 -1.18259 -0.0486394 -1.06039 -1.51903 0.0336259 -0.379916 -0.714063 -0.128714 -0.444985 -0.176095 0.196157 -0.112121 
3:200188020 -1.71919 -2.27818 -0.179513 0.129763 -1.36561 -2.58273 -2.32003 -2.41656 -0.253813 -0.846873 -0.0224672 -0.881526 0.799369 0.385386 1.88077 1.02774 -1.21356 1.75272 0.49258 -0.947529 -1.7687 0.0125626 0.923433 0.679929 -1.64548 -1.92281 -1.71094 -1.19592 -0.449065 -1.1418 -0.972981 -0.155581 -0.646619 -0.591102 -0.324846 0.429158 1.15124 1.34436 -1.07441 0.681682 -0.695988 0.804764 -0.730103 1.21302 1.66179 -0.774449 0.825756 1.81442 0.902635 0.653201 -1.36893 -1.29264 -1.3435 -0.751869 -1.80236 -1.17987 
3:200189891 -1.25295 -0.403653 -0.228088 0.269212 0.223571 -0.39486 1.27006 -0.053491 -0.506744 -0.368173 -1.25038 -1.3483 -0.582692 0.48129 0.194678 -1.05881 -1.43888 0.207903 -0.78588 -0.892298 -1.17396 -0.0324335 0.608495 -1.13929 -0.354555 -0.926255 0.280759 -1.04784 1.05979 0.578999 -0.281858 -1.43675 0.371795 -0.33092 -1.05101 -0.398935 0.173164 1.67609 -0.66124 1.53759 -0.111914 -1.08756 1.39124 0.281142 0.509677 -0.569176 -0.468098 0.377789 0.798364 -0.173538 -0.972559 -0.794393 -0.16247 1.47185 1.75436 -0.142829 
3:200195753 -0.457759 -1.92066 -2.18384 -1.22028 0.185837 -0.255862 1.01374 1.13812 0.121832 -2.58906 -0.268729 0.507092 -3.24714 -0.451281 -2.75357 -1.86605 -0.383005 -2.42815 -1.88406 1.83259 1.21037 1.81094 -1.01343 0.642814 -1.34564 -1.60108 -0.912054 -1.41519 -1.52633 -1.15658 -1.52251 -0.622227 -0.556021 -0.513671 -1.21875 0.440613 -1.61701 -0.104134 -0.612245 0.299064 0.277531 1.26898 1.04189 -1.1409 -1.01926 -0.250197 -1.01086 -1.41467 0.755052 0.251218 -0.00916411 0.43811 -0.651163 -0.42294 -0.321795 -0.627963 
3:200198337 0.672429 1.03835 0.515502 2.02832 1.11967 0.714593 0.582416 0.581687 -0.841789 0.983512 0.261494 0.424632 -1.32558 0.602514 0.66593 -1.13513 -0.819401 -1.36831 -1.32259 0.458629 0.804845 0.14915 0.19553 -1.78522 -0.302022 -0.621196 -0.359583 -1.13016 -0.304269 0.590236 -0.0775189 -0.734757 0.747573 0.511554 -0.122247 0.977875 -0.440806 0.55103 -0.0687481 1.20989 0.285949 -1.3334 0.973034 1.16063 0.996456 1.94878 0.91565 0.214704 0.868741 0.153445 0.569033 0.279665 0.816526 1.53427 1.86562 -0.142963 
3:200203428 -1.06506 -0.561473 -0.76008 0.728973 -0.344232 -0.248124 -0.074349 -0.559847 -1.40005 -0.108176 -0.708543 -0.588106 -0.493449 1.4453 0.507629 -0.609689 -1.09665 -0.515669 -1.57726 -0.85389 -1.03258 -0.161324 -0.758468 -1.28422 -0.443471 -0.673947 -0.111922 -1.21845 0.0336839 0.0316162 0.323274 0.188722 0.639175 0.100498 0.305843 1.57848 -0.185027 0.479924 -2.20647 1.51509 -0.515939 -1.13552 0.952614 1.04969 0.698337 -0.0887709 1.44121 0.0352354 1.05591 -0.474254 1.45605 -0.57754 0.503565 2.30888 2.14003 1.1563 
3:200203763 -1.69954 -1.63808 -1.20194 -1.5933 -1.50708 -0.987403 -0.695395 -1.1044 -0.284162 -1.19724 -0.877172 -0.969872 1.02062 0.58988 -0.296271 0.722417 -0.047119 1.07259 0.0955496 -1.25164 -1.84907 -0.29602 -0.82716 0.854401 -0.0526989 0.0950182 0.294214 0.191407 0.36448 -0.621343 0.359121 0.972269 -0.276641 -0.479117 0.398982 0.273183 0.327881 -0.194049 -1.82557 -0.0315103 -0.741981 0.49043 -0.25225 -0.375786 -0.492131 -2.18394 0.200542 -0.202786 -0.0630377 -0.558478 0.597437 -0.783422 -0.467378 0.259555 -0.243065 1.11229 
3:200212590 0.849008 -0.798462 -0.109727 -0.445376 1.27825 0.412687 -0.0540371 0.558536 0.616699 -1.84232 0.575572 1.22947 -1.88717 -1.17516 -1.51767 -0.121601 0.692663 -1.34378 -0.107679 2.3985 2.13333 0.683017 -0.743619 1.5471 -0.872185 -0.48333 -0.919288 -0.411031 -2.32964 -1.49679 -1.05444 0.140572 -1.0112 -0.49556 -0.211925 0.12827 -2.28878 -1.71578 0.117217 -0.728873 0.47651 1.16315 -0.838404 -1.11303 -0.417163 0.78066 -1.32011 -0.423533 -0.538095 0.356224 -0.283846 0.617521 -1.15738 -2.02385 -1.82715 -1.36801 
3:200218730 -2.27905 -2.26155 -1.12321 -0.637931 -0.42656 -1.77838 -0.804477 -0.895777 -0.781908 -1.44586 -1.01078 -1.62516 0.211274 0.193781 -0.584618 0.207487 -0.539685 1.09083 0.105126 -1.1368 -0.928425 -0.384612 -0.0951014 1.37092 -0.253794 -0.404375 0.144915 -0.440875 -0.304037 -0.899111 -1.27439 -0.338561 -0.389305 -0.817044 -1.49213 -0.669678 -0.628146 -0.189964 -0.690617 0.757332 0.0530303 0.597542 1.01887 0.0429716 0.264108 -1.77092 -0.562831 0.573187 0.124528 -0.679403 -1.13422 -0.683761 -1.17992 -0.469966 -0.766108 -0.298091 
3:200222716 0.60652 0.887065 2.22909 -0.411373 1.07956 0.329992 1.3332 1.02841 1.12087 0.00671167 -0.647815 -1.2569 0.612972 -0.100415 0.307108 0.0689368 1.28161 0.610088 1.06177 -0.536652 -0.212031 1.04427 0.540161 -1.06595 -1.70292 -1.7228 -1.08529 -0.72301 2.90525 2.88572 1.02073 -0.0274704 2.17662 2.38962 0.495428 0.579922 0.529801 1.39645 -0.0221897 1.27766 1.71123 0.385371 0.632721 -1.50158 -0.847826 -0.989974 -1.93832 -0.576534 0.383686 -0.0695126 -1.9122 -0.798228 -0.84481 -0.426195 0.0730594 -0.924325 
3:200226116 -0.13125 -0.0593248 -0.951496 1.93945 -0.0756262 -1.34089 -0.464386 -1.1024 -2.55861 0.304191 -0.488088 -0.409783 1.92593 1.76096 2.06873 1.73964 -1.10702 0.521059 -0.59751 -1.18671 -1.58666 0.609595 -1.13308 0.370732 -0.828338 -1.64415 -0.53923 -1.52537 -0.44186 0.5798 0.3125 0.408005 0.446575 0.734305 0.267254 0.856148 0.844061 -0.00738657 -0.206074 1.12661 0.142534 0.655747 0.639455 1.39635 1.02053 0.324262 0.385858 1.12859 -0.0536868 -0.101516 -2.20852 -0.980989 -0.888194 -0.225902 -0.0649951 0.0867754 
3:200227005 0.60652 0.887065 2.22909 -0.411373 1.07956 0.329992 1.3332 1.02841 1.12087 0.00671167 -0.647815 -1.2569 0.612972 -0.100415 0.307108 0.0689368 1.28161 0.610088 1.06177 -0.536652 -0.212031 1.04427 0.540161 -1.06595 -1.70292 -1.7228 -1.08529 -0.72301 2.90525 2.88572 1.02073 -0.0274704 2.17662 2.38962 0.495428 0.579922 0.529801 1.39645 -0.0221897 1.27766 1.71123 0.385371 0.632721 -1.50158 -0.847826 -0.989974 -1.93832 -0.576534 0.383686 -0.0695126 -1.9122 -0.798228 -0.84481 -0.426195 0.0730594 -0.924325 
3:200232291 -1.74434 -1.75939 -1.36625 -0.0826064 -0.441112 -2.0041 -1.4363 -1.93774 -0.887935 1.12111 0.0615966 0.733381 0.643264 0.123714 0.33729 0.19485 -0.204619 0.340098 -0.434259 -1.57024 0.228545 0.239389 -1.50301 0.813242 -2.19558 -1.5675 -1.27999 -1.96913 -1.25785 -1.45405 -1.13132 0.24213 -0.910727 -1.23732 -1.24524 1.048 -0.390481 -0.880547 0.196571 -0.289198 -0.712276 -0.204164 -1.46307 0.401363 0.884904 0.236834 -0.307314 0.476996 0.216084 -0.0735161 -0.0595479 -1.11913 -1.27691 -0.323968 -0.709739 -0.284665 
3:200239990 0.924513 1.17211 2.87778 -0.567218 1.5562 1.83625 0.918395 1.24841 2.64653 0.0398889 0.501888 0.241919 -1.59367 -1.25136 -0.850577 -1.00712 1.45581 -0.372574 1.14132 2.07485 2.09291 -0.0926291 1.01331 -0.527273 0.0552245 0.718622 0.0376351 1.34086 1.09882 0.740697 0.426989 0.956472 0.740345 0.887327 1.05356 0.884138 -1.28489 0.0860455 0.373886 -1.13674 -0.304971 -0.220178 -0.679778 -1.61868 -0.921026 0.483705 -0.995121 -0.801603 0.314943 0.701754 1.12577 0.526692 0.399792 0.0354424 0.220718 -1.07464 
3:200240970 0.382594 0.35247 2.1256 -0.434886 1.45348 0.576977 0.481403 0.400353 1.79707 0.0289674 0.392446 0.283478 -1.20945 -1.07647 -0.453078 -1.23719 1.54498 -0.346243 0.834914 1.60227 2.30632 0.0247826 0.316745 -0.144811 -1.01161 -0.0946087 -0.686551 -0.049918 0.544398 0.0254957 -0.154815 0.900961 0.0228292 -0.0385234 0.0856991 1.305 -1.60563 -0.547958 0.497238 -1.49762 -0.928649 0.000339775 -1.35577 -1.19008 -0.254912 0.50393 -1.05951 -0.380097 0.136344 0.785495 0.976024 -0.410584 -0.354964 -0.0662022 -0.221462 -1.11682 
3:200241616 0.208283 0.426696 0.667962 -1.14164 -0.64805 0.0597448 1.70927 1.85249 1.05127 -0.207921 0.391669 -0.273202 1.08093 0.0143881 -1.10383 -0.526598 2.33058 -0.0508611 1.19635 -1.44938 -0.71259 1.6545 1.1907 -1.63629 -0.582778 -0.724904 -0.237561 -0.347225 2.67316 2.09976 0.950216 -0.690812 0.981372 0.934871 -0.552063 -0.914572 1.14526 0.656933 0.0206514 0.851 1.56955 -0.230462 0.200726 -1.27587 -1.33349 -1.71928 -0.827717 -1.19388 0.060783 -0.294655 -0.150523 -0.233904 0.165963 0.349083 0.952004 0.135061 
3:200250185 1.77669 1.85121 1.45828 0.109743 0.532642 2.13156 1.60311 2.09592 0.887035 -1.09119 -0.0394435 -0.602423 -0.584477 -0.0791949 -0.323929 -0.117939 0.17099 -0.304103 0.451893 1.51761 -0.228545 -0.311934 1.60151 -0.760028 2.21502 1.57206 1.317 1.9888 1.24276 1.38184 1.06701 -0.208339 0.810148 1.13464 1.15322 -1.06382 0.397336 0.80966 -0.234504 0.286924 0.802381 0.152905 1.4586 -0.401363 -0.884904 -0.156667 0.393844 -0.451262 -0.266275 0.149454 0.0550347 1.13172 1.27653 0.286918 0.636868 0.295517 
3:200254977 -1.55235 -1.83985 -2.19769 -1.60286 -0.858982 0.538394 -0.254526 0.925764 0.43237 -0.269802 -0.15673 0.656735 -1.8819 -1.77788 -0.889855 -1.35701 -0.864221 -0.0388405 -0.539351 1.36918 1.31112 0.449262 -1.40413 0.535171 0.979803 1.05571 0.488725 0.501663 -2.42607 -2.38484 -0.889648 0.394818 -0.971687 -1.60589 -0.666357 -0.194505 -0.42708 -1.04788 0.344102 0.588524 0.324027 0.296019 1.06684 -0.0218043 -0.693342 -0.192378 1.02831 -0.838132 -0.0301864 -0.358997 1.75397 1.03961 0.801653 0.707309 -0.458237 1.10515 
3:200270071 0.24265 1.40957 0.518085 0.0244693 -1.29087 1.78816 0.696059 0.720187 1.09945 -0.0324138 -0.321313 -0.821924 -0.112121 -1.20523 0.471283 -0.839443 -0.152445 1.12952 0.710758 -0.289897 -0.142016 -1.45941 0.538015 -0.498391 2.88489 2.4063 2.37128 1.55641 0.057804 0.0660018 0.105202 0.578292 -1.23992 -1.09934 -0.307705 -1.05146 -0.272909 -1.83995 0.358159 0.356341 -0.414195 -1.32727 -0.280371 0.787187 0.537959 -0.101558 0.0187456 0.58658 0.260979 0.144036 -0.0109643 -0.171062 0.365271 0.335262 0.759854 0.125251 
3:200277952 0.134256 0.596551 -0.241056 1.1874 -0.495391 -0.535374 -0.463354 -1.6427 -1.41635 0.722361 -0.141282 -0.208047 2.61152 1.38219 2.44764 2.03759 -1.87056 1.83247 0.0204991 -2.11223 -2.38896 0.0028414 0.28628 -0.225296 -0.494797 -0.881461 -0.220948 -0.892308 -0.00536902 0.612508 0.600612 -0.178955 -0.313754 -0.0442149 0.0991888 -0.0731759 1.22071 -0.286091 -0.202296 0.397683 -1.02751 0.473322 -0.937855 1.46877 0.930173 -0.398856 0.819563 1.46135 0.288473 -0.527163 -2.04578 -0.86016 -0.858834 -0.719706 -0.00986906 0.113462 
3:200287058 1.4755 1.50936 1.79457 -0.128886 0.233726 0.110954 1.04199 0.594655 0.347908 -0.687125 -1.05833 -1.63918 0.31557 0.856415 -0.722325 -0.0677056 0.242625 -0.139795 -0.0740784 -1.34226 -0.9596 0.365009 0.0791001 -1.27311 -0.733455 -0.896978 -0.0426041 -0.110889 2.4241 2.60914 1.02467 -0.799237 0.670026 1.40185 0.107596 -0.229861 0.0327839 1.23029 -0.0287832 0.365951 0.887809 -1.10526 -0.876632 -0.21044 0.0279694 -0.102657 -0.435557 0.76201 0.582398 0.499396 -1.53715 -0.164228 -0.122757 0.468147 1.30151 -0.712392 
3:200288307 0.121847 0.508494 -0.286857 1.04334 -0.585707 -0.611244 -0.288011 -1.5837 -1.37428 0.638506 -0.147659 -0.260468 2.41395 1.34588 2.25077 1.99298 -1.78241 1.91122 0.156347 -2.11094 -2.39568 -0.176026 0.259139 -0.177585 -0.187242 -0.62997 0.0716266 -0.682135 -0.0715474 0.425898 0.477808 -0.33113 -0.547906 -0.294467 -0.071275 -0.43589 1.21124 -0.353069 -0.0796296 0.586874 -0.865762 0.19831 -1.17032 1.33127 0.823811 -0.398614 0.850484 1.48865 0.246667 -0.522166 -2.07248 -0.909766 -0.830627 -0.625956 0.041365 0.135268 
3:200289845 0.134256 0.596551 -0.241056 1.1874 -0.495391 -0.535374 -0.463354 -1.6427 -1.41635 0.722361 -0.141282 -0.208047 2.61152 1.38219 2.44764 2.03759 -1.87056 1.83247 0.0204991 -2.11223 -2.38896 0.0028414 0.28628 -0.225296 -0.494797 -0.881461 -0.220948 -0.892308 -0.00536902 0.612508 0.600612 -0.178955 -0.313754 -0.0442149 0.0991888 -0.0731759 1.22071 -0.286091 -0.202296 0.397683 -1.02751 0.473322 -0.937855 1.46877 0.930173 -0.398856 0.819563 1.46135 0.288473 -0.527163 -2.04578 -0.86016 -0.858834 -0.719706 -0.00986906 0.113462 
3:200292632 -0.119965 -1.97389 -0.745628 -0.550046 1.13859 -0.905761 -1.37476 -0.481894 0.487213 -0.0634998 0.907418 1.67581 0.14498 -0.613269 -0.38737 0.501012 0.781862 -1.24292 -0.338366 1.09078 0.936437 0.204425 -0.525801 1.76301 -2.06674 -1.09434 -1.7095 -0.747722 -1.15748 -1.12161 -0.433776 0.304601 0.866807 0.466857 0.320888 1.01506 -0.03651 0.0293203 0.481421 -1.44259 -0.0246565 1.11284 -0.0246698 -0.676307 -0.597039 0.583603 0.0469618 -0.95698 -0.294627 -0.303774 0.736134 0.866359 -0.161181 -0.83939 -1.67512 -0.070567 
3:200298759 -0.140757 1.39352 1.80697 -0.728318 2.52811 2.49595 2.28264 2.78908 2.28854 0.573638 0.229951 -0.372893 -1.4331 -0.039577 -1.91713 -1.07254 2.20996 0.610275 1.44977 -0.979632 -0.353977 -0.122653 1.00448 -0.0522925 1.90788 2.0416 2.15239 1.81875 1.04467 0.392797 -0.181501 1.13371 -0.389142 -0.733776 -0.970183 -0.589144 -1.70063 -1.3385 0.463231 -0.453288 -0.213162 -1.22255 0.727466 -2.70122 -2.12907 -2.80804 -2.13205 -1.9393 -0.845097 -0.790569 1.08398 0.489814 0.453936 0.0759735 0.0069066 -0.543155 
3:200303647 1.66891 1.63204 1.94409 -0.0344974 0.643218 0.144291 1.29894 0.763359 0.506487 -0.675111 -1.2171 -1.8425 0.182353 0.675773 -0.655592 -0.0760691 0.457596 -0.143638 0.0409615 -1.33417 -1.04237 0.543473 0.122484 -0.805063 -0.888889 -1.09434 -0.103518 0.0499223 2.48058 2.30519 0.865636 -0.938472 0.592249 1.15346 0.0551493 -0.33218 0.0619864 1.14804 -0.0400276 -0.11986 0.571675 -0.887118 -0.759437 -0.171352 0.216771 -0.14195 -0.607809 0.681286 0.726182 0.440177 -1.57807 -0.300131 -0.343775 0.488106 1.47473 -0.718445 
3:200308900 -0.162328 1.5312 1.87173 -0.457097 2.73431 2.35705 2.22736 2.70138 2.35485 0.699886 0.479484 -0.231789 -1.23872 0.340336 -1.71776 -1.16415 2.32439 0.492009 1.47367 -0.610605 -0.266015 0.016976 0.944738 -0.144683 1.9528 1.83698 2.14403 1.77709 1.32019 0.331062 -0.00530584 1.06342 -0.00640829 -0.406462 -0.499171 -0.366804 -1.19805 -1.33333 0.383924 -0.810189 -0.0653232 -1.35001 0.887608 -2.39186 -1.65467 -2.39564 -2.27995 -1.73642 -0.498838 -0.527393 1.0332 0.430851 0.366114 0.128285 -0.0666548 -0.748017 
3:200311845 0.169677 0.678188 -0.231211 1.9612 -0.567114 -0.365495 -0.905797 -2.05041 -1.85545 0.705217 0.548519 0.56511 2.50427 1.86515 3.31711 2.60758 -2.81473 2.30581 0.103762 -2.48089 -2.15572 0.203955 0.366697 0.429489 -0.913899 -1.24846 -0.297219 -1.31881 -0.357801 -0.131087 0.345586 -0.615859 -0.638668 -0.634166 -0.456144 0.0971366 1.96983 1.02945 -0.79187 -0.790858 -1.71324 0.855429 -0.946581 1.25888 0.447173 -0.721261 1.2608 0.986842 0.369508 -0.303327 -1.89942 -0.291042 -0.00914607 -0.162707 -0.375265 0.173346 
3:200314251 0.921292 0.413643 0.499813 -0.492615 2.78582 1.95992 0.57513 0.879409 0.860656 0.149042 0.320019 0.97268 1.39145 0.234823 0.923519 2.34959 -0.16198 1.38261 1.14005 -0.881165 -1.4981 -0.463858 0.608317 1.08867 1.06129 1.21733 1.417 0.966362 -0.0838293 0.0649607 0.507596 -0.216795 -0.063923 -0.50238 -0.522456 -1.34477 0.730192 -0.301837 0.259497 -0.388255 -0.517031 0.503044 0.188362 -0.614011 -1.60821 -2.07878 0.986276 -0.563659 0.203568 -0.690443 -0.493846 1.10284 0.367275 -0.663559 -1.04355 0.154812 
3:200316864 -0.0191756 1.24859 1.56235 -0.339229 -0.147672 0.791972 1.87362 2.24151 1.28427 -0.261814 -0.0446353 -1.27115 -2.24278 -0.490877 -2.26431 -2.71097 1.6889 -0.778917 0.387922 0.932353 0.857626 -0.0605896 0.844799 -1.24288 1.71624 1.23009 1.14816 1.47286 1.73457 1.01707 -0.138753 0.330683 0.341759 0.594883 0.335879 -0.301913 -1.29278 -0.37401 0.296014 0.871972 0.95541 -1.36219 0.714704 -1.16147 -0.166439 0.17641 -1.77488 -0.594273 -0.432785 0.219639 1.0282 -0.273863 0.434521 0.738015 1.13016 -0.547333 
3:200327240 1.4464 1.22151 0.532112 -1.33632 -0.237754 1.32113 1.31935 2.02439 0.71728 -0.710484 -0.6148 -0.840296 -2.03955 -1.51756 -1.75559 -1.02892 -0.754453 -0.528413 -0.898174 0.850294 -0.803556 -0.652294 0.13365 0.0845843 0.860865 0.416279 0.547342 0.881128 1.20984 1.58451 0.33925 -0.120727 0.95006 1.34125 0.846877 -0.563057 -0.278019 -0.442667 0.885401 1.2921 0.934696 -0.035047 0.944444 -0.733004 -0.810367 -0.36 -0.369337 -0.318841 0.035216 -0.138992 0.276139 1.1204 0.452188 -0.240848 -0.0634509 -0.365596 
3:200328754 -0.969531 -0.479456 -1.06751 1.38927 -0.554697 -0.310326 -1.27436 -2.20692 -1.31379 0.863344 0.172331 0.519314 2.18122 1.1263 3.09444 1.93068 -2.77552 2.61139 0.38846 -1.74762 -1.55877 -0.209829 0.21966 0.575139 -0.0137522 -0.375628 -0.0667699 -0.652398 -1.51579 -1.39062 -0.238466 -0.80239 -1.35042 -1.67932 -0.834191 -0.571693 1.86964 0.256957 -0.640134 -0.589651 -1.38729 0.503492 -0.723545 1.40075 0.400324 -0.729829 1.71098 0.967937 -0.0643964 -0.646869 -1.26829 -0.423335 -0.0779111 -0.248521 -0.685644 0.656562 
3:200332377 -1.16675 0.311376 0.553281 1.64731 -0.580892 0.127521 -0.903981 -1.49177 0.402425 1.38701 0.6272 0.3468 1.90519 0.875233 2.45383 0.233709 -0.282072 1.93595 1.29635 -1.53414 -0.218143 -0.481148 0.743699 -0.335563 0.946826 0.917801 0.918453 0.431007 -0.300666 -0.817017 -0.00790323 -0.0526131 -1.14439 -1.54352 -0.745701 -0.43276 0.830631 -0.308194 -0.434204 -1.15938 -1.12473 -1.43157 -1.24537 0.988747 0.812116 -0.193861 0.296277 0.52974 -0.170683 -0.114905 -0.637554 -1.09801 0.0575018 0.196758 -0.0724128 0.161308 
3:200332993 -0.973859 -0.420353 -1.10759 1.53021 -0.544266 -0.278459 -1.52827 -2.3816 -1.38505 0.953309 0.182759 0.532028 2.36714 1.12851 3.22784 1.96868 -2.91505 2.53378 0.237849 -1.72086 -1.5516 -0.049203 0.267231 0.536823 -0.298501 -0.597337 -0.283945 -0.81066 -1.42484 -1.21012 -0.00657739 -0.630242 -1.10246 -1.4186 -0.590747 -0.220685 1.87806 0.367757 -0.804633 -0.758255 -1.52334 0.792892 -0.454366 1.5638 0.538861 -0.714635 1.69379 0.983024 -0.00985573 -0.681085 -1.31769 -0.386053 -0.0904487 -0.330941 -0.712042 0.613082 
3:200381728 0.149607 0.676641 -0.16249 1.97026 -0.514271 -0.342694 -0.815942 -1.93427 -1.81756 0.696144 0.567128 0.62845 2.51092 1.90185 3.36142 2.61408 -2.76599 2.28406 0.0951292 -2.5012 -2.15712 0.217698 0.346295 0.417402 -0.967643 -1.29598 -0.394526 -1.38196 -0.351093 -0.124661 0.271999 -0.625617 -0.628243 -0.634069 -0.502706 0.138263 1.98101 0.965717 -0.706296 -0.824045 -1.7441 0.843797 -1.00798 1.24571 0.4306 -0.718083 1.25367 0.955866 0.363134 -0.270385 -1.82935 -0.30281 -0.0433183 -0.186984 -0.41216 0.184854 
3:200382633 0.409282 -0.364721 -1.30581 -2.61183 -0.371851 -0.875091 0.36316 0.664238 -0.642446 -0.154062 -0.446523 0.112777 -1.55572 -1.03914 -1.35867 -0.0404877 1.1157 0.345352 0.434835 0.458012 0.977069 -0.919653 -0.644473 -0.425197 -0.399115 0.0790583 -0.354349 0.533795 0.0131925 -0.0244645 -0.709076 0.172295 -0.155811 0.0654933 -0.479234 -0.393029 0.516188 -0.670321 1.31568 0.642109 1.80352 -0.593376 -1.20046 -0.908815 -0.0429662 -0.149123 -0.388123 0.449829 0.117854 0.669565 1.02096 0.176889 -1.22687 -0.789848 -0.797704 0.273107 
3:200383782 0.205291 0.805839 0.282951 -2.31361 1.58656 0.942734 1.86317 2.48606 1.04448 0.40646 0.0751619 0.0567649 -2.05509 -0.431596 -2.23532 -0.887518 2.43188 0.573575 1.29154 -0.100112 0.643793 -0.67819 0.191558 -0.641971 1.18233 1.50852 1.34001 1.69194 0.973172 0.445707 -0.433028 0.845593 -0.0656915 -0.122482 -0.698341 -0.669479 -0.449487 -1.33424 1.28868 0.144949 1.36834 -1.49607 -0.340968 -2.44459 -1.32073 -1.86781 -1.88087 -1.00699 -0.405714 0.0787809 1.41617 0.459515 -0.594066 -0.518949 -0.707341 -0.193729 
3:200383935 1.07197 0.90777 0.381511 1.27011 -0.335122 0.234808 -0.887994 -1.58774 -0.673007 0.598741 0.453426 0.813937 2.48053 0.805512 3.03271 2.65747 -2.00622 1.73602 0.092782 -2.28653 -2.11298 -0.474334 0.0785201 1.05574 -1.05067 -0.988424 -0.182875 -1.04084 -0.0597169 0.105037 0.430025 -0.349375 -0.285996 -0.374394 -0.350949 0.0950142 1.77102 0.248012 0.00949005 -1.30153 -1.48067 0.199719 -1.53005 1.1476 0.367634 -0.490319 1.09264 0.882553 0.826222 0.09921 -1.63332 0.0906564 -0.121834 -0.483568 -0.729643 -0.213854 
3:200384305 -0.708063 0.352461 -0.757665 0.355386 0.85904 0.578558 0.0531782 -0.590442 -0.730244 1.39522 0.961837 1.22885 1.25865 1.09432 1.90315 1.72333 -0.820935 3.10672 1.42408 -1.76407 -0.995568 -0.382615 0.534631 0.304826 0.253648 0.124622 0.643455 0.0434533 -0.71042 -0.510492 -0.399599 0.353041 -1.03997 -1.25236 -1.02837 -0.271133 1.58595 -0.89702 0.249405 -0.946084 -1.03187 -0.03639 -0.853275 -0.197468 -0.258498 -1.69944 0.1837 0.359391 -0.0485922 -0.348492 -0.388156 0.0301481 -0.482143 -0.806452 -1.38724 0.352246 
3:200396437 2.15229 2.75924 1.96109 -0.209017 -0.503505 0.217907 0.879834 0.556939 0.0444058 -0.0734308 -0.309987 -0.700939 0.148967 0.429964 1.07177 1.31105 -0.514077 1.94843 1.10291 -2.44834 -2.08136 -1.41241 1.75241 -0.703139 0.142613 0.0807527 0.712577 0.566667 1.95617 1.26036 0.640057 -0.00971297 -0.332704 0.0810207 0.342766 -0.522001 0.933541 -0.0310896 0.60574 -0.241477 -0.26416 -1.80485 -2.11162 0.710451 0.954198 -0.400198 0.0539381 1.48647 0.257495 0.416653 -1.11227 -0.376318 -0.378999 -0.189755 0.566963 -0.0962255 
3:200403480 0.415428 1.55825 -0.5919 2.07909 0.141895 0.121277 -0.605768 -1.19178 -1.03994 1.81696 0.942988 0.341837 0.78371 1.6668 2.77272 1.34854 -2.5533 1.3352 -0.467161 -1.50799 -1.70736 0.0200101 1.12489 -0.6982 0.926493 0.178779 -0.237617 1.27354 -1.96592 -0.719862 -1.03454 -0.89407 -0.458161 0.247458 0.424989 -0.703958 2.85698 1.21081 -0.112046 1.1523 0.838337 -0.0773617 0.28064 -0.584825 -0.150721 -1.24363 -1.78389 -0.125638 -2.61391 -1.86948 -3.51558 -0.979033 -0.890974 -1.59549 -1.65039 0.267063 
3:200403549 0.23009 -1.03042 1.02186 -1.82004 0.0424768 0.0841077 1.31417 1.88668 0.763242 -1.85617 -1.56186 -1.17275 -1.67405 -1.25312 -2.85895 -1.32711 1.83687 -1.60244 -0.144805 1.85703 1.80791 -1.55071 -1.63133 0.296985 -0.47685 0.259525 0.069002 -1.18711 1.56923 0.458772 -0.0171486 -0.534912 0.536472 -0.237785 -0.381482 -0.181141 -2.95134 -1.22837 -0.479354 -0.131743 -0.212917 -0.483637 -0.0140731 1.92602 1.24417 1.91933 2.35374 0.797892 3.50483 0.690221 4.0678 1.31713 1.55382 2.41734 2.71663 0.870491 
3:200406909 0.743929 1.37783 2.12914 -0.179295 1.24456 0.576051 -0.929697 -0.975924 0.961353 0.82344 -0.0595592 1.29632 2.40249 0.431548 1.03647 1.03468 0.0769944 1.13407 0.907945 0.159619 -0.294678 -3.01443 -0.224829 -0.56919 -0.700037 0.0114375 -0.165865 0.525 1.72514 1.61143 2.32055 -0.283613 0.970675 0.775139 1.0765 -0.263596 -0.550981 -0.827886 1.39717 -1.78354 0.55401 -1.06908 -1.54011 1.08559 0.726747 1.77629 2.4261 1.24202 1.5729 1.03601 0.690873 1.02449 1.24596 1.31455 0.417553 -0.154656 
3:200413745 1.61006 3.31815 2.36877 1.16562 3.17445 3.07337 0.870632 0.893545 1.60813 2.04797 1.02242 1.53748 0.691714 0.917286 1.81732 1.39715 0.487221 2.5632 2.09923 0.161865 -0.8288 -2.06139 0.435049 -1.0275 1.79089 1.4024 1.13694 3.06059 -0.277592 0.28984 0.8896 -0.46186 -0.598419 -0.0290654 0.279409 -1.59318 0.783358 -1.49507 1.41833 -1.06236 0.886873 -0.646397 -0.736587 -0.19067 0.189118 -0.747767 -0.0864703 0.353127 0.0130523 -0.718855 -1.13992 1.15035 0.90489 0.130146 0.339771 0.674136 
3:200419626 -0.744578 -2.32332 -0.597977 -2.11288 -1.39044 -1.33742 -0.298612 -0.242666 0.0622522 -1.79345 -1.22503 -1.19048 0.378449 -1.39768 -1.5674 -1.53216 0.586099 -1.66587 -0.944186 1.02313 0.794131 0.0824016 -0.908796 0.379606 -1.8401 -1.22899 -0.985579 -2.30834 1.50281 0.907706 0.697993 0.866527 1.02157 0.579042 0.258703 1.35199 -1.72068 0.0595463 -0.628691 -0.206569 0.0372447 -0.257846 -0.157024 1.10763 0.669412 2.18435 1.72598 0.653288 2.02139 1.73539 1.97554 -0.0946629 -0.33355 0.0406302 0.0613505 -0.770863 
3:200420054 -2.11373 -2.7184 -1.53208 -0.00718173 -1.86194 -2.99038 -1.93876 -1.63942 -0.692536 -0.796941 -0.552647 -0.354376 0.00989121 0.245997 -1.04099 -0.760036 -0.790201 -1.50303 -1.28418 -0.518025 0.545757 1.06472 1.24635 0.717418 -2.41326 -2.03834 -2.12512 -2.52597 0.222253 -0.386217 -0.472988 0.161886 1.18566 0.361837 0.587953 1.41563 0.146813 1.82027 -0.166444 0.323623 -0.46678 0.493758 1.28109 0.435791 0.26262 1.35863 0.667387 -0.189918 -0.946801 0.0988512 0.486625 -0.902464 0.024404 1.06551 -0.394786 -0.653821 
3:200429435 1.11474 0.371857 -0.504267 1.31479 -1.87781 -1.81092 -1.07248 -1.6422 -2.1865 0.479064 1.12336 0.848339 2.51419 1.26979 1.99472 0.7259 -2.63376 -1.04075 -1.6371 -1.4698 0.425879 1.08855 1.06418 0.138377 -2.12079 -1.93886 -1.87048 -1.77951 -0.191544 -0.181933 0.843938 -0.781195 0.560324 0.732766 1.06083 0.886051 0.869624 1.61262 -0.860942 0.238862 -0.336462 0.512371 -0.0289384 2.25594 1.17964 1.64145 1.68211 0.887297 0.0725744 -0.30115 -0.673917 0.739465 0.950439 0.883327 0.44437 0.434087 
3:200433574 -0.191853 -0.276198 0.675169 -1.10046 1.24685 1.3445 -0.0202004 0.0521187 1.57421 -0.633159 -1.08837 -0.12414 0.779062 -1.14759 -0.311222 -0.320367 1.41904 0.275964 0.74405 2.36006 0.566587 -2.0676 -0.852433 -0.0644534 0.503306 0.283181 0.10609 0.926953 0.7161 1.28146 1.58554 0.618372 -0.0696315 0.436869 0.723782 -0.264538 -1.0999 -2.02711 1.56995 -2.15725 0.681422 -0.727121 -1.94238 1.17702 1.55189 1.77576 1.85534 2.1057 1.7505 1.51417 1.20889 1.14924 -0.171149 -0.132922 -0.110613 -0.933377 
3:200437110 2.41237 2.80281 3.03783 0.897878 2.3543 2.33667 1.21989 1.27297 0.889736 0.768544 -0.281644 0.197521 1.56375 1.66233 0.834053 1.43192 1.7038 0.827359 0.788763 0.919685 -1.32721 -2.82754 -1.05787 -1.50523 2.02308 1.44767 1.44017 0.909608 0.771552 1.82378 2.56933 1.64976 0.320194 0.96365 1.45831 0.338271 -0.214246 -1.50048 1.47193 -1.67389 1.01349 -0.640728 -0.6748 -0.424892 0.144759 0.0254434 -0.0342351 0.329244 -1.26429 -0.484747 -0.130998 -0.0724236 -0.694819 -0.652149 -1.04514 -1.19261 
3:200438307 -2.17903 -2.62737 -2.83951 -0.886442 -2.20111 -2.13289 -1.06993 -1.0791 -0.779244 -0.674312 0.366178 -0.203992 -1.3388 -1.66896 -0.774721 -1.40907 -1.80007 -0.516711 -0.602335 -0.792126 1.62416 2.58346 1.09925 1.73373 -1.80483 -1.19277 -1.26178 -0.834491 -0.683914 -1.76892 -2.4751 -1.68097 -0.380069 -1.08247 -1.58043 -0.538833 0.250748 1.53436 -1.30118 1.49722 -0.793336 0.367659 0.688197 0.25351 -0.303686 0.0015537 -0.0433466 -0.483626 1.24777 0.451264 0.117487 0.154273 0.747281 0.59854 1.00752 1.19284 
3:200449137 0.444901 0.49289 2.11259 0.688536 0.812003 0.00214707 0.270494 -0.595633 0.14537 -0.895899 -0.315922 0.523663 -0.676157 -0.588509 0.582789 -1.95029 0.5039 0.598307 0.655623 0.98406 0.51317 -0.0167794 -0.789551 -1.22002 -0.0789818 0.00759942 0.190543 0.126466 -0.284454 0.637655 0.431213 -2.45695 -0.384532 -0.215641 -0.79537 -2.63424 0.00657015 0.492905 -1.03474 1.70324 2.83066 -1.12474 1.04973 -0.20914 -0.688485 -0.921961 0.0860733 -0.410251 -0.753865 -0.0148691 -0.681525 -1.90635 -1.22435 -0.66308 0.227848 -0.997008 
3:200453903 -3.06471 -2.3946 -2.62285 -1.60595 -2.74949 -1.85947 -1.79929 -1.84595 0.344991 -1.13119 -0.111364 0.126807 -1.50372 -2.25714 -1.29224 -1.35683 -1.03903 0.430411 0.620766 0.189833 1.43204 0.96808 1.38676 1.40947 -1.14329 -0.816786 -0.925301 -0.297292 -0.579973 -0.874922 -1.87574 -0.985047 -0.73704 -0.634006 -0.929684 -0.258618 -0.00658673 0.11177 -1.12626 1.0567 -0.71156 -0.362966 -1.23415 0.959068 1.05222 0.646271 0.589034 1.70357 1.92191 1.72219 0.333421 0.427698 -0.245273 -0.892775 -0.540126 -0.369645 
3:200463006 -1.09271 -0.00513964 1.24351 -1.06473 0.788177 1.53063 1.1976 1.98347 1.57256 0.753892 0.195003 -0.629605 -1.04197 0.185158 -1.15548 -0.588149 1.4881 0.50821 0.770333 -0.71617 -0.667911 -0.0293861 -0.96868 -0.75442 3.04792 2.86986 2.79826 2.68925 0.557607 -0.292905 0.435636 0.266041 -0.464472 -1.15102 -0.70433 -1.52216 0.427595 0.282718 1.31108 -1.35577 0.334498 -0.906865 1.59401 -1.34244 -1.10036 -1.68044 -1.50932 -1.21296 -0.192384 -0.348399 2.07466 -0.683679 0.263465 0.717422 0.168585 0.486589 
3:200464474 -1.73715 -1.73607 -1.64079 -1.68133 0.355748 0.0536173 -0.622398 0.25822 0.463679 -0.892748 -0.730366 0.234831 -0.505822 -0.898084 -1.87905 -0.0995141 0.744656 -0.839779 -0.160981 0.342891 1.43513 0.585721 -1.41269 -0.0600834 -1.68609 -2.11204 -1.96126 -0.532668 -1.61165 -1.88713 -1.19326 -1.63631 -1.04471 -0.821896 -0.845997 -0.407024 -2.00613 -0.870424 -0.706849 0.407975 -1.47811 0.833971 -0.409239 -0.0619457 0.971655 0.627301 -0.495318 0.719214 2.49045 0.0561973 0.0141186 1.68953 -0.587025 -0.887799 -1.00527 -1.6169 
3:200473204 2.67957 3.44429 0.909091 3.50353 1.13947 1.11233 1.61057 0.449536 -1.08988 2.90842 -0.428269 0.392223 1.17274 2.96345 2.16433 1.88488 -0.677419 1.13304 -0.149798 -0.595861 -2.6013 0.410811 -0.00634937 -0.896414 0.633328 -0.150835 -0.260759 -0.793882 -0.763453 1.03206 1.30025 0.645121 -0.43039 0.404122 0.655414 0.604359 1.20518 0.288316 0.0974354 0.691353 0.994057 1.41816 0.628598 -0.718617 -0.669514 -0.454883 -1.29693 -0.57292 -3.72401 -2.33883 -3.46167 -1.19205 -0.619887 -0.300367 0.015357 0.327372 
3:200479378 -3.20877 -2.53794 -1.58109 -1.58656 -0.576253 -1.08318 -1.17883 -0.81566 0.892502 -1.59859 -0.29947 0.487714 -2.37619 -1.68671 -2.7348 -2.56508 0.655065 -0.501924 0.463039 0.957154 2.18671 1.36711 -0.797365 0.785915 -0.810895 -0.321667 -0.558491 -0.0563244 -0.263475 -0.598203 -1.15725 -1.84768 -0.522209 -1.03684 -1.42709 -1.09689 -1.27825 -0.110353 -1.4772 0.2662 -0.50975 0.469511 0.76944 -0.37338 -0.28345 -0.76118 -0.951931 -0.376292 1.03171 0.69377 0.979161 0.139765 -0.464674 -0.0284289 -0.213426 -1.42706 
3:200486709 0.327024 -0.553923 -0.980429 -1.03099 -0.995536 0.048705 1.43397 1.28147 0.433361 -2.34344 -2.44292 -1.71543 -2.61597 -1.26007 -2.08573 -0.818567 0.717806 -1.29982 -0.660785 0.861872 -0.715884 -0.638879 -0.405327 -0.360299 0.47535 0.18954 -0.0993886 -1.06788 -0.00862755 0.352154 0.268987 0.446686 0.33207 0.93475 0.182477 0.547035 0.121709 0.155993 0.33545 2.04939 1.0478 -1.17583 1.02932 -0.507199 0.845787 0.26832 -2.42458 0.88381 -0.580485 -0.247217 -1.73718 -1.46251 -2.34609 -1.77773 -0.586558 -1.0302 
3:200493523 -0.283062 -0.0959167 0.997273 -0.192302 1.05814 0.235802 1.17837 -0.0220654 1.52652 0.890952 -0.739972 0.115953 -0.679233 -0.323191 -0.987899 0.244477 -0.678807 0.702912 0.380591 0.0839002 0.0758544 -0.389047 -0.459576 0.171898 -0.77374 -0.983634 -0.804201 0.0575827 0.781964 1.27992 0.340095 -0.384175 0.184478 0.182167 -0.4622 -0.58782 -1.44631 -0.144448 0.298868 -0.0129697 -1.29549 0.766592 -0.199401 -0.701794 -0.525692 -0.179558 -0.447021 -0.407908 1.1795 -0.897696 -2.0101 -0.891224 -0.701245 0.100308 -0.295602 -1.84887 
3:200496680 -1.13238 -1.18606 -3.60281 -0.229014 -1.1396 -1.74524 -1.38705 -1.7862 -2.33691 0.753765 -0.358629 1.0264 0.699043 1.62764 0.221373 -0.594524 -0.514277 -0.205545 -0.89265 -0.95938 -1.80476 0.779016 -1.86667 1.20706 -0.365937 -0.18559 -0.201254 -1.48001 -0.805626 0.684441 1.00962 0.236382 0.471351 0.664148 0.943846 0.868293 1.56449 1.30299 -0.498005 1.34189 3.23569 1.04539 0.931991 0.697113 0.423438 0.402998 0.516156 0.580225 -0.638673 0.162025 1.11669 0.534659 0.411784 0.00970918 0.27872 2.30777 
3:200507822 1.36376 0.74036 2.04872 -1.64016 0.986388 1.8785 1.37141 2.22274 2.14168 -0.850573 -0.752533 -1.56759 -1.46756 -0.595276 -1.69197 -1.65169 1.58241 -1.54715 -0.575357 -1.41701 -1.32917 -0.500118 0.0448643 -0.478712 0.376579 -0.0673359 0.278989 -0.446905 1.99268 1.79902 1.56956 -1.41573 1.44364 1.33214 0.526486 -0.668619 -1.21099 0.351864 -0.357548 0.927214 -1.28935 0.756929 0.0748173 1.35356 1.85293 1.734 -0.344524 0.786458 1.97501 0.170512 -1.62688 -1.52512 -2.20025 -1.53267 -1.46267 -2.39334 
3:200508246 -2.09702 -1.38418 -0.278931 -0.320813 -0.135714 -0.90883 -0.632384 -1.3551 -0.357496 0.169301 -0.420109 -0.0359351 -0.760619 0.293355 -1.29452 0.144368 -1.13829 -0.224202 -0.347737 0.809911 0.94783 2.25477 -0.289863 -0.41357 -1.73362 -1.24171 -1.38311 0.382479 -0.446099 -1.53421 -0.967086 -0.716843 0.371912 -0.14728 0.195804 0.185415 -1.68753 0.279106 -2.37361 -0.100117 -0.99929 0.916781 0.939995 -2.061 -2.19905 -2.32738 -0.308836 -1.33082 0.128834 -1.65225 1.21444 0.256405 0.526141 1.49773 2.49154 0.564182 
3:200513267 1.59027 0.73775 -0.638084 0.712389 -0.138201 -0.328557 0.235556 0.204451 -0.422776 -0.310564 0.763045 1.09253 1.13426 -0.737591 1.37255 0.9673 -0.0044261 1.58481 1.09881 0.539789 1.05036 -2.70377 0.564774 0.429388 1.13354 0.753563 1.34667 0.182681 0.0955635 1.25284 0.567285 1.21232 -0.354901 0.107438 -0.139894 -0.0310568 2.14968 -0.947199 2.85304 -0.542187 1.13434 -1.87211 -1.18823 -0.253223 -0.239825 0.457003 -0.768387 -0.444961 -0.939068 1.45798 -0.894554 0.606987 0.811869 -0.228734 -1.29779 -0.414566 
3:200514243 -1.76953 -1.14742 0.000779088 -0.625 -0.505793 -0.306974 -0.48883 -0.365415 -0.444475 -0.0390508 -0.828916 -1.09682 -1.30506 0.618378 -1.11333 -1.16388 0.27172 -1.93512 -1.4042 -0.385141 -0.778338 2.77546 -0.67028 -0.0693099 -1.29818 -0.753989 -1.13715 -0.417265 -0.0922689 -1.55779 -0.618632 -1.5263 0.293814 -0.343857 0.0247401 -0.0859195 -2.12834 1.00951 -3.04983 0.656122 -0.88704 1.83884 1.28756 0.343579 0.306387 -0.689811 0.371489 0.37129 0.858749 -1.2327 0.789563 -0.804604 -1.13644 0.0266401 1.45875 0.627572 
3:200516530 2.88121 2.23632 1.24773 0.254663 1.25724 1.4013 1.61256 1.78684 1.1364 0.213091 0.345386 0.366239 1.03954 -0.225846 1.09551 0.493041 0.543845 1.13392 1.09307 -0.634817 -0.292492 -2.96143 0.581869 0.273182 1.29135 0.535049 0.987246 -0.287257 1.04135 2.6251 1.07029 1.0753 0.158989 0.843384 -0.0497844 -0.0204687 1.72311 -0.416566 3.19334 -0.415856 0.627376 -1.29565 -1.21367 0.852818 0.882047 1.71786 -0.0684116 0.29958 0.172722 1.5606 -1.72425 0.39046 0.370629 -0.541478 -2.11748 -0.840429 
3:200523469 1.46415 -0.197275 0.476663 0.127232 -0.440658 -1.08226 0.358364 0.122574 0.597069 -2.79422 1.23393 0.166951 0.288245 -1.47146 -0.0270145 0.806253 0.488519 -0.387783 0.159423 1.13812 1.85984 -2.62798 0.447636 0.704036 0.381948 -0.273384 -0.233154 -0.0271739 -0.606374 0.398201 -1.13781 0.0263726 -1.22774 -0.366667 -1.26913 -1.18464 -0.165987 -1.31391 2.18573 -0.464488 0.14816 -0.323212 -1.94769 0.239457 1.18131 1.51981 -0.941442 0.364846 -0.279238 1.01394 -1.84355 -0.383842 -0.823009 -0.80303 -1.7847 -1.40883 
3:200525640 -0.151957 -3.30967 -2.25646 -0.779686 -0.674612 -1.95308 -0.197168 0.640259 0.211488 -4.55388 0.684696 0.142244 -0.286567 -3.03384 -1.42324 -1.00575 -0.00120501 -1.28709 -0.790625 1.70968 2.54903 -0.849244 -1.18407 1.42391 -0.657155 -0.554192 -0.690928 -1.44309 -1.66527 -1.50267 -1.31318 -0.447727 -0.797342 -0.769442 -0.883647 -0.807771 -1.07886 -2.00822 0.979557 1.14835 0.637383 0.128338 0.206915 -0.468368 0.175985 0.849122 -1.05793 -0.791523 -0.453505 0.139927 -0.694019 -0.468031 -1.62238 -2.28003 -2.71311 -1.46339 
3:200526253 0.418018 1.20554 0.835012 1.96292 0.818294 0.0266289 1.82287 0.275606 -0.888133 0.726057 0.425657 1.03175 -0.64452 0.672422 0.960274 0.917049 0.199654 1.01776 1.18305 2.29612 1.23539 -0.466968 -0.61645 -0.768752 -0.308806 -0.703249 0.0132604 0.403677 0.415146 0.520679 -0.241535 -0.145837 0.180556 0.18613 -0.175285 -0.413893 0.997647 0.13597 1.51246 -0.386561 0.266038 -0.922793 0.0354869 -2.60866 -2.92039 -1.81383 -2.04567 -2.69297 -0.219788 0.666537 -1.17844 -0.887491 0.139346 1.7375 2.2708 -0.143361 
3:200535536 0.544227 3.30554 1.23991 0.289847 0.184375 2.02753 0.687541 0.183998 -0.0471796 4.0067 -0.585363 0.13288 -1.47945 2.18647 0.149423 -0.210472 -0.00103756 0.625154 0.501367 -2.03614 -2.60292 1.49515 1.80412 -1.19571 0.990737 1.04536 0.910135 1.35523 1.63699 1.40259 1.27421 0.383989 1.16725 0.926942 0.865761 0.644337 2.05934 2.7396 -0.340883 -0.447506 -0.479394 -0.515978 0.501299 0.269009 -0.494455 -0.968776 0.418466 0.338921 -0.00328134 0.34075 0.75494 0.377009 1.51915 2.05482 2.26098 1.22644 
3:200536761 -0.418018 -1.20554 -0.835012 -1.96292 -0.818294 -0.0266289 -1.82287 -0.275606 0.888133 -0.726057 -0.425657 -1.03175 0.64452 -0.672422 -0.960274 -0.917049 -0.199654 -1.01776 -1.18305 -2.29612 -1.23539 0.466968 0.61645 0.768752 0.308806 0.703249 -0.0132604 -0.403677 -0.415146 -0.520679 0.241535 0.145837 -0.180556 -0.18613 0.175285 0.413893 -0.997647 -0.13597 -1.51246 0.386561 -0.266038 0.922793 -0.0354869 2.60866 2.92039 1.81383 2.04567 2.69297 0.219788 -0.666537 1.17844 0.887491 -0.139346 -1.7375 -2.2708 0.143361 
3:200560877 -0.553897 1.61133 -0.107995 0.077563 -0.963872 1.33551 -1.2125 -1.33755 0.0537711 4.32412 -0.140809 0.365536 0.256025 1.46659 0.2392 -0.473944 -1.10206 1.26078 0.307171 -2.53734 -2.82923 1.40798 1.69783 -0.655375 1.26897 1.8781 1.10666 1.46453 1.015 0.777948 0.890971 0.729437 0.971388 0.608774 1.05217 0.755455 2.33603 1.93639 -0.662633 -0.162257 -0.0887732 0.280903 1.16842 0.673432 -0.206044 -0.767953 1.48759 0.862485 -0.720886 -0.917085 1.64277 0.441114 1.54266 1.06231 1.16911 1.25351 
3:200562638 0.7101 -1.85217 -0.055006 -0.45522 1.23129 -0.472198 1.61189 1.81995 1.3043 -4.50568 0.368552 -0.178879 -1.10017 -2.21467 -1.13197 -0.36119 0.741262 -1.31512 -0.279379 2.47693 2.78025 -0.822566 -0.942865 0.751847 -0.898814 -1.31325 -1.08387 -1.19619 -0.614543 -0.271116 -0.833629 -0.468351 -0.355745 -0.102952 -0.985669 -0.633712 -1.43426 -1.40699 1.10149 0.681952 0.371326 -0.155876 -0.611257 -1.18117 -0.204388 0.802741 -2.21649 -1.30556 0.103132 0.690073 -1.96311 -0.229756 -1.3715 -1.18481 -1.74475 -1.47098 
3:200563393 0.271504 0.973934 0.907224 1.59136 1.0674 0.184432 1.8683 0.493931 -0.324224 0.388133 -0.205583 0.459205 -1.17328 0.268904 0.634921 0.542462 0.469289 0.94141 1.28468 2.4068 1.27002 -0.513185 -0.617952 -0.848885 -0.245119 -0.660923 0.0943361 0.304228 0.435608 0.543799 -0.293133 -0.544394 0.0452304 0.0131678 -0.437355 -0.647504 0.889735 0.0616046 1.54125 -0.085608 0.630533 -1.01864 -0.0649667 -2.64566 -2.94948 -1.99133 -2.07219 -2.94896 -0.197559 0.601916 -1.23118 -0.957447 0.00272969 1.78413 2.35674 0.00512357 
3:200566829 -0.397585 -2.72973 -0.0379043 -1.1962 0.692522 -0.966719 -0.173889 0.549235 1.38985 -3.77396 0.188636 -0.555427 1.26854 -1.86457 -0.821269 0.308621 0.367471 -1.01228 -0.529118 1.30562 2.32818 -0.701311 -1.13258 1.09234 -0.626378 -0.833795 -0.776387 -1.13972 -0.868707 -0.746659 -0.949229 0.131779 -0.684106 -0.483995 -0.824169 -0.225899 -2.71405 -2.51966 -0.325939 -0.0801818 -0.10834 0.682116 -0.835291 0.467195 1.34109 1.83684 0.184227 0.411439 0.572373 0.284273 -0.436165 0.591699 -0.679724 -1.4526 -2.14895 -1.02757 
3:200583125 0.586405 3.07692 1.38892 0.286693 0.144681 1.93238 0.610438 0.0747361 0.233054 4.06433 -0.866258 -0.288515 -1.64711 1.93299 0.203848 -0.470869 0.0505999 1.48291 1.18685 -1.92498 -2.98301 0.71934 1.06501 -0.99033 1.48661 1.45722 1.46478 1.55105 1.68326 1.52798 1.05418 0.380189 1.18926 0.94321 0.675398 0.486854 2.21335 2.44308 -0.0722638 -0.127214 0.330766 -0.630824 0.384626 0.0336851 -0.619641 -1.11491 0.0900919 0.278903 -0.127758 -0.502553 0.536946 -0.141871 1 1.35228 1.60996 0.837088 
3:200585548 0.338342 3.02932 1.70975 0.218641 0.478599 2.19025 0.652572 -0.13872 0.275242 4.04111 -0.922749 -0.460576 -1.67851 1.98519 0.356762 -0.0324331 -0.0640203 1.09112 0.845702 -1.84289 -2.92515 1.08419 1.24914 -0.961772 1.35981 1.4864 1.48321 1.45807 2.02588 1.68697 1.13532 0.532764 1.34296 0.990174 0.693558 0.579068 2.28765 2.77427 -0.363143 -0.49408 0.0816916 -0.346298 0.480379 -0.198541 -0.815792 -1.51966 -0.160672 0.290842 -0.153634 -0.30211 0.727295 0.269973 1.41099 1.72985 2.215 1.36392 
3:200587270 0.628216 3.44315 1.41067 0.358671 0.41 2.16041 0.866711 0.225334 -0.0965072 4.06971 -0.707126 -0.0556278 -1.64255 2.23176 0.222412 0.224535 0.0604831 0.827886 0.672503 -1.82444 -2.76994 1.30269 1.61878 -1.27579 0.838357 0.927961 0.956082 1.28192 1.77586 1.4541 1.18441 0.589367 1.43836 1.1279 1.02113 0.779492 2.23691 2.80989 -0.308502 -0.561574 -0.389086 -0.463529 0.532688 -0.197973 -0.906076 -1.46874 0.100352 0.170846 -0.0652418 0.102573 0.728419 0.155567 1.30189 1.84438 2.17 1.07472 
3:200587838 -1.58951 0.448803 -0.0939551 0.082022 0.385766 1.18334 -0.380063 -0.413104 -0.906989 3.13792 -0.885339 0.0127155 0.0732358 1.74219 0.214666 -0.384272 -0.599881 -0.107596 -0.534198 -1.34008 -1.58026 3.33538 -0.152358 -0.728876 -0.272951 0.437201 0.267041 0.0116333 0.607814 -0.387789 1.22986 0.099946 1.08799 0.250521 1.13589 1.09106 0.0852854 1.90681 -2.80914 -0.016755 -0.50958 0.810485 2.06858 -0.247508 -1.08468 -1.47805 0.696212 -0.0973923 -0.00426951 -0.866856 2.02212 0.864975 1.37246 1.23758 2.30918 1.87411 
3:200594858 1.30774 -0.485016 0.387326 -0.232973 -0.194587 -0.913615 0.393259 0.313698 1.04622 -3.11542 0.700225 -0.303161 -0.12301 -1.80114 -0.278662 0.495054 0.684203 -0.451507 0.201761 1.37172 1.74147 -2.80035 0.49375 0.766382 0.409818 -0.240379 -0.197389 -0.0960007 -0.560602 0.439575 -1.0212 -0.144688 -1.23978 -0.386609 -1.28193 -1.21846 -0.172807 -1.55993 2.45614 -0.228634 0.201092 -0.463139 -2.05293 0.327609 1.29785 1.4689 -0.908861 0.311489 -0.185696 0.993315 -1.91406 -0.534965 -1.01961 -0.977171 -1.88161 -1.44054 
3:200603371 -0.0897129 -2.45507 -1.15655 0.406569 -0.845252 -2.374 -1.27935 -0.740586 -1.02384 -3.87081 0.741559 0.0424321 1.92876 -0.704817 0.440528 0.926094 -0.288014 -1.57987 -1.50208 1.74626 2.362 -1.95843 -1.60922 0.97643 -0.941345 -1.35364 -1.3446 -1.27421 -1.94511 -1.22378 -1.20216 -0.694357 -1.74767 -1.04299 -1.09478 -0.926815 -2.12337 -1.87008 0.790771 0.522307 0.0842939 0.615829 -1.09323 1.08683 1.84986 2.07484 0.756453 0.993137 0.539729 0.23378 -0.787968 -0.5561 -1.36671 -1.60113 -2.20203 -1.47345 
3:200604152 -1.42532 -2.19069 -1.58814 0.697509 -0.587993 -1.6179 -1.71873 -1.08322 -2.15662 -1.08417 0.0729143 0.325313 2.20212 0.988414 0.856492 0.676586 -0.925004 -1.24424 -1.78876 0.553542 0.749427 0.680979 -2.25111 0.272545 -1.36414 -1.14054 -1.21388 -1.36129 -1.48881 -1.71425 -0.18126 -0.598004 -0.628087 -0.746507 0.122635 0.252298 -2.04995 -0.384406 -1.59289 0.807158 -0.152384 1.10789 0.758742 0.770285 0.6197 0.712905 1.71018 0.719798 0.787013 -0.694708 1.07596 -0.0323039 -0.359351 -0.703421 -0.412646 -0.179403 
3:200604314 -0.271504 -0.973934 -0.907224 -1.59136 -1.0674 -0.184432 -1.8683 -0.493931 0.324224 -0.388133 0.205583 -0.459205 1.17328 -0.268904 -0.634921 -0.542462 -0.469289 -0.94141 -1.28468 -2.4068 -1.27002 0.513185 0.617952 0.848885 0.245119 0.660923 -0.0943361 -0.304228 -0.435608 -0.543799 0.293133 0.544394 -0.0452304 -0.0131678 0.437355 0.647504 -0.889735 -0.0616046 -1.54125 0.085608 -0.630533 1.01864 0.0649667 2.64566 2.94948 1.99133 2.07219 2.94896 0.197559 -0.601916 1.23118 0.957447 -0.00272969 -1.78413 -2.35674 -0.00512357 
3:200608549 -0.430009 1.93243 -0.376463 0.0595639 -1.00487 0.802984 -1.04475 -1.06449 -1.30468 4.07371 -0.13288 0.450299 0.802037 1.91771 0.800349 0.49661 -0.386619 0.670411 -0.0795231 -2.57684 -2.37175 1.76011 2.00086 -0.82959 0.0924321 0.765319 0.415258 0.990144 0.278355 -0.387223 1.11648 0.453475 0.523929 0.161798 1.49743 0.966252 1.24774 1.61116 -1.93892 -0.788404 -1.61261 0.157137 0.89782 0.639374 -0.22739 -1.28584 1.4223 0.72697 -0.22699 -0.497477 1.60335 0.366722 1.0136 0.989869 1.73875 1.54896 
3:200614776 -1.54841 -3.07278 0.000362389 0.247651 1.29027 -0.177889 0.754415 1.36025 0.253276 -3.26654 -0.881184 -0.914639 -1.79201 0.0898444 -1.63192 -1.30579 -0.557949 -2.70375 -1.91923 2.3842 1.09988 1.47327 -2.45916 0.659557 -0.562492 -0.384487 -0.181592 -0.912415 0.235306 -0.696561 -0.327452 -1.44896 0.102595 -0.83778 -1.41683 -1.00977 -1.30829 0.604417 -0.0564159 1.26556 0.564488 0.882108 1.42915 -0.733965 -1.02799 -0.345633 -0.571557 -1.39593 0.686482 -0.308224 0.13961 0.992958 0.345213 0.280441 0.285714 0.022215 
3:200616386 -1.2029 -2.69802 -0.150415 0.417469 1.18429 -0.317995 0.365292 1.12761 -0.0672387 -3.17005 -0.242111 -0.376629 -1.75504 0.291777 -1.33651 -1.13869 -1.08855 -2.23659 -1.79123 1.98858 1.34597 1.48165 -2.04082 0.972573 -0.58922 -0.415764 -0.191818 -0.992499 0.0210093 -0.61471 -0.473775 -1.31097 -0.0924219 -0.873106 -1.27141 -0.81476 -1.09542 0.564017 0.0922247 1.19611 0.401313 1.18917 0.997496 -0.676667 -1.11869 -0.0191033 -0.399231 -1.45299 1.1224 0.212168 0.315789 1.0705 0.628907 0.528887 0.245757 0.101843 
3:200623425 0.387618 0.789033 -1.14625 0.376875 0.319044 0.798608 1.98574 1.0457 -0.00154361 0.236857 -0.959135 0.597107 -1.07251 -0.00502495 -1.26831 0.0696597 -0.11241 0.115948 0.0275531 -0.0848284 -0.422307 -2.03632 -0.907777 -0.461222 2.03158 1.84542 1.79788 1.96727 0.808866 1.04436 0.362629 -0.182375 -0.226857 -0.260205 -0.803523 -1.67747 -0.620441 -1.23467 1.81562 0.789549 0.557289 -1.52471 0.352243 -1.70056 -1.92078 -1.51377 -0.757143 -2.42016 -0.289033 -0.835091 -0.195746 -0.146781 0.238904 1.72381 2.46078 -0.294702 
3:200624057 -0.979989 -1.51647 -2.26979 -0.139413 -1.92974 -1.29507 -1.44239 -2.1676 -1.23017 0.0932823 -0.586224 -0.622821 -0.0117452 0.927347 0.548513 0.00517455 -1.18795 -1.6641 -1.62198 0.730006 0.0117466 1.441 0.708343 1.02351 -0.465851 -0.254585 -0.701642 -1.26885 -0.52724 0.365894 -0.572792 0.282776 0.15415 0.100638 -0.750212 0.462729 1.4034 2.28566 -0.662392 0.2 0.242641 0.665536 -0.435548 1.40467 1.63394 0.900187 -0.30549 1.63216 -1.52928 -0.482695 -1.11414 0.56358 -0.317036 -0.667252 -0.689305 0.487245 
3:200624795 -0.734228 -0.443017 0.41534 0.117931 0.862039 -0.582825 0.465496 -0.267903 1.18496 -0.643545 0.126802 1.00594 0.241254 -0.766853 -1.22805 0.0373645 0.704915 1.20612 1.10185 -0.322824 -0.409943 -0.896633 0.262704 -0.798177 1.02702 0.708394 0.529624 1.57578 -0.610914 -0.884512 -0.262537 -0.615766 -1.49307 -1.29118 -0.448949 -1.76548 -1.25013 -1.85754 0.248317 0.43095 0.290738 0.543304 0.383483 -2.10072 -1.87603 -2.08427 -1.19569 -2.0232 -1.88155 -1.96742 -0.824522 -1.7074 -1.27879 -0.212259 0.480967 -0.988776 
3:200630731 -1.50346 -1.84591 -1.81211 0.0316481 -0.888325 -2.14056 -1.13671 -2.3809 0.256391 -0.773807 0.0181491 0.925606 0.201307 0.137171 -0.953771 -0.0108648 -0.727847 0.248986 -0.162894 0.182503 -0.140413 0.227366 1.47966 0.211149 0.556638 0.381971 -0.179492 0.44725 -1.39226 -0.581067 -1.0782 -0.549024 -1.86557 -1.56436 -1.28752 -1.64832 -0.311291 -0.109 -0.292405 0.721532 0.649371 1.58992 -0.160673 -0.918177 -0.540606 -1.32907 -1.45082 -0.773231 -3.33292 -2.30472 -1.90362 -1.48599 -1.70504 -0.661081 0.00486083 -0.599939 
3:200632342 -0.387618 -0.789033 1.14625 -0.376875 -0.319044 -0.798608 -1.98574 -1.0457 0.00154361 -0.236857 0.959135 -0.597107 1.07251 0.00502495 1.26831 -0.0696597 0.11241 -0.115948 -0.0275531 0.0848284 0.422307 2.03632 0.907777 0.461222 -2.03158 -1.84542 -1.79788 -1.96727 -0.808866 -1.04436 -0.362629 0.182375 0.226857 0.260205 0.803523 1.67747 0.620441 1.23467 -1.81562 -0.789549 -0.557289 1.52471 -0.352243 1.70056 1.92078 1.51377 0.757143 2.42016 0.289033 0.835091 0.195746 0.146781 -0.238904 -1.72381 -2.46078 0.294702 
3:200648178 0.574352 1.27511 2.23178 -0.0428409 2.16343 1.02537 1.05974 1.88011 1.30141 0.133018 0.912114 0.858871 0.125722 -0.825305 -0.433796 0.0416435 1.11273 1.78971 1.71243 -0.738806 0.202919 -1.39633 -0.674972 -0.279456 0.38597 0.259987 0.852808 1.38801 0.776156 -0.352525 0.592559 0.504579 0.0969588 -0.146565 0.702021 0.0953202 -2.08032 -2.51892 0.0528667 -0.513501 -0.273333 -0.663524 0.0727593 -0.863764 -1.0512 -0.482358 0.570367 -1.14499 1.88408 0.681775 1.13945 -0.197623 0.369572 0.62211 0.447746 -0.502036 
3:200651518 -0.244069 -0.532601 -1.68962 0.761681 -1.56688 -0.921505 -1.24723 -1.87321 -1.65312 0.267794 0.181524 -0.229536 0.309176 1.2951 1.53199 0.677936 -0.913459 -1.37427 -1.11973 1.14787 0.544622 1.69489 0.721053 0.73554 -0.0493643 -0.0731843 -0.365854 -0.808857 -0.828549 0.323155 -0.468157 1.04028 0.194051 0.357761 -0.036572 1.13346 1.93272 1.75009 0.00128387 -0.118015 0.127049 0.56393 -0.709383 1.35746 1.3871 1.47278 -0.250449 1.42946 -1.28884 0.330096 -0.870045 0.576906 0.206865 0.0644022 -0.0171118 0.655799 
3:200663210 -0.464974 0.237544 -1.3078 0.310587 -0.340341 1.3611 1.15425 1.1389 -1.27338 0.604117 -1.61737 -0.887524 -1.82195 1.71465 -0.463891 -0.330512 -1.04606 -1.08294 -1.35871 0.0751295 -0.682692 -0.52583 -0.211731 -0.52569 0.398522 0.724402 0.767741 -0.0321323 1.96117 2.03787 1.04912 0.415816 1.85168 1.3628 0.463586 0.689282 0.352063 1.29928 0.386416 1.64569 0.122661 -2.40654 0.277368 0.475115 -0.107616 -0.104663 0.681829 0.320012 1.63095 0.810232 1.11412 1.48241 1.01313 1.74212 2.4971 0.794881 
3:200667210 0.370237 1.15985 2.555 1.75026 1.8484 1.18115 1.36328 0.40833 -0.244317 0.343514 -0.217143 -0.76057 0.195274 0.27615 2.41176 1.14298 1.41347 -0.502637 0.547342 2.23196 0.89368 2.29404 -0.843056 -0.732489 -0.268709 -0.880607 -0.261559 0.515873 -0.507055 -0.174876 -0.217219 0.981657 0.509572 0.436349 1.00557 0.982507 1.14618 0.0385375 1.25515 -0.974243 0.245667 0.243361 0.395656 -0.149332 -0.152463 -0.286627 -0.904021 -0.172621 -0.292942 0.901671 -0.103565 0.78177 0.320964 0.986641 1.6436 0.926978 
3:200672404 1.37149 1.4869 0.117782 0.0748395 0.287339 -0.444632 0.28719 -0.652771 -0.596436 0.916875 0.0540974 0.795254 1.63092 0.410507 1.61051 2.12463 0.83103 0.65623 0.684229 0.356216 -0.0783641 -1.78547 -1.37202 -0.119315 1.51424 0.799204 0.202399 1.01341 -2.04722 -1.41634 -0.814337 0.133667 -2.19013 -1.75608 -1.05676 -0.80992 -0.245903 -1.06053 1.30452 -1.21831 -0.210155 0.677511 -2.09736 0.14323 0.8361 1.36898 -0.513841 0.165164 -1.07827 -0.792675 -1.55508 -0.509076 -0.672237 -0.360796 -0.88657 -0.321467 
3:200672809 -0.115694 -1.06404 -0.309636 -0.304977 -0.390812 0.427587 -0.208504 0.793798 0.895632 -0.989016 0.256893 -0.850909 -1.10314 -1.69529 -1.10491 -1.83463 -0.681315 -1.10332 -0.828372 0.158419 0.776034 1.1853 0.888802 0.841081 -1.01101 -0.414267 0.336325 -0.899963 2.06848 1.72798 0.783922 0.0505026 2.313 1.94156 0.293462 0.453167 0.369831 0.477026 -0.348549 -0.00468458 0.178664 -1.00129 2.04322 -0.123238 -0.75586 -0.709438 0.368707 -0.548833 1.12863 1.18616 1.09656 0.413538 0.609133 -0.00199302 -0.106197 0.0788356 
3:200680294 0.0732836 0.995042 0.323096 0.390868 0.428253 -0.423804 0.210477 -0.789098 -0.823096 0.945566 -0.151129 0.871065 1.25362 1.68996 1.1566 1.84651 0.721721 1.05858 0.827903 -0.201021 -0.790742 -1.21217 -0.868277 -0.788011 1.0583 0.448788 -0.320114 0.893629 -1.8176 -1.49636 -0.502021 0.0601849 -2.13283 -1.81045 -0.120265 -0.440457 -0.355299 -0.43823 0.352755 0.0679012 -0.156507 0.982153 -2.02159 0.157866 0.773088 0.656424 -0.368089 0.571981 -1.17601 -1.24101 -1.10398 -0.435596 -0.666667 -0.014661 0.106404 -0.0994536 
3:200693112 -0.141655 -0.173034 2.5514 -0.0685003 1.0882 -0.0705062 -0.441557 -0.379271 0.714834 0.375723 1.32717 -0.787402 1.49315 0.548973 1.51936 0.72029 -1.07876 0.0381111 -0.0440542 -1.30048 -0.471948 2.41942 1.98705 1.28153 -2.60235 -2.46629 -2.27846 -1.89525 -0.00549213 0.211486 -0.263853 0.572428 0.728773 1.03284 1.01665 1.69831 0.672989 1.51001 -0.526577 -1.10205 -1.53107 1.27583 0.356186 1.07715 0.855413 0.413043 0.833841 1.90211 -0.498542 -0.451985 -0.273975 -0.0335515 -0.110816 -1.48695 -2.66543 -0.0773219 
3:200696517 -1.28935 -0.448855 -0.863335 -0.341507 0.518914 0.917254 0.490548 0.794022 0.45065 1.59133 -1.46588 -0.510007 -1.43446 -0.565586 -2.1256 -0.988692 -0.775714 0.873556 0.496321 0.00605008 0.539894 0.25043 -1.73321 -0.0733271 1.75898 1.98377 2.09313 1.52122 0.50495 0.0890748 -0.323668 -0.677699 0.305523 -0.521762 -1.03382 -1.60012 -0.457591 0.481853 0.0333129 0.647022 1.73696 -0.803934 1.97466 0.274074 -0.734848 0.321517 1.37424 -0.752127 0.879601 0.553982 1.84434 1.36316 2.13405 2.55994 2.79251 1.87168 
3:200696664 1.5337 0.589085 1.188 0.479405 -0.360624 -0.695541 0.00176636 -0.392587 -0.47097 -1.83073 1.19542 0.362316 1.26419 0.322154 2.27054 1.14384 1.08488 -0.875083 -0.26438 -0.415067 -0.831267 -0.31204 1.85658 -0.240739 -1.91316 -2.09061 -1.99934 -1.39201 -0.273241 0.23631 0.311281 0.66135 -0.018655 0.889971 1.27594 1.65225 0.468586 -0.380542 0.223281 -0.814491 -1.85456 0.783813 -1.62718 -0.306756 0.626534 -0.382371 -1.51111 0.505198 -1.04504 -0.658648 -1.93055 -1.09202 -1.90327 -2.29075 -2.3812 -1.68182 
3:200696956 -0.299146 0.223083 -1.05569 -0.417483 -0.156616 0.893538 0.725477 0.0287433 -0.980527 1.42418 -2.45569 -1.05627 -0.842588 0.743461 -0.596774 0.316506 -1.85023 0.236734 -0.63289 -0.345535 -0.97213 -0.668975 -1.12369 -0.87272 0.9092 1.33448 1.18973 0.264618 1.03496 1.13705 1.24208 -0.307149 0.822091 0.45245 0.202307 -0.384068 0.21334 1.19422 0.292391 1.80789 0.805996 -1.97276 0.812468 0.657956 -0.31007 0.234571 1.39346 0.218073 1.03636 -0.865912 1.00073 0.125173 1.15997 1.98438 2.55513 1.43091 
3:200702121 2.35038 3.85501 1.2946 1.28171 0.431383 0.272805 0.820327 1.09221 -0.615583 1.54486 0.417452 0.28444 0.836057 0.592549 1.98827 1.53391 0.35158 2.34541 1.66129 -0.144825 0.151917 -0.597838 1.61972 -0.0939401 -1.08581 -1.34703 -1.32043 -0.2609 0.212121 1.05397 -0.493319 1.18532 0.0828086 0.880384 1.06615 1.03198 0.880267 -1.23867 0.737315 -1.05722 -0.559455 -2.08595 -2.39024 0.894755 1.02005 -0.349639 0.663173 1.4551 -1.53716 0.717676 -1.01357 -1.64661 -1.82851 -1.40094 -1.17165 -1.20428 
3:200710102 -2.66266 -3.6835 -1.01526 -0.428571 0.37169 -0.626156 -0.94862 -1.39288 0.331839 -1.28514 -0.105974 0.064918 -1.05364 -0.636934 -1.18026 -1.32982 -1.17819 -1.64573 -1.45162 0.758287 0.260605 0.655369 -1.49817 0.149387 0.355474 0.563636 0.543687 -0.0169757 -0.0727818 -0.794528 0.926196 -0.155343 0.198741 -0.421502 -0.403955 -0.00370516 -0.540098 0.91976 -0.579922 0.957044 1.13038 1.95289 2.43401 -1.69938 -1.7259 -0.402481 -1.2954 -1.72377 0.900732 -0.640454 0.813251 1.70806 1.50988 0.736943 1.05441 1.07968 
3:200711024 -1.50776 -0.782728 -1.94936 -1.08444 -1.57048 -1.38173 -0.586101 -0.784257 -1.21524 0.187174 -1.95586 -1.00811 -0.225813 -0.00419916 -0.661695 0.55919 -1.79554 1.78577 0.581526 -0.650922 0.311026 -1.18451 0.293693 -0.517002 -0.539266 0.325518 -0.606555 0.422628 1.34945 0.884408 0.15364 0.277625 0.816813 0.51671 0.466366 0.0217391 -0.166843 0.916871 0.0305444 0.766863 -0.165452 -3.37384 -0.926873 1.30053 0.709593 1.02853 2.79372 1.98316 1.08719 0.672161 2.3571 -0.0452342 -0.00464263 1.66043 2.35852 1.00052 
3:200713323 -1.56007 -2.54524 -0.976984 -1.0594 -0.0542392 -0.14488 -1.38748 -0.51966 0.532843 -0.0909392 1.46991 0.617693 0.0139054 -0.929943 -1.32248 -0.500832 -0.876189 -0.841672 -0.844558 -0.928729 0.699798 1.52546 0.0411562 0.731034 -0.363241 -0.0393617 0.135025 -0.28 -0.903247 -0.64602 -0.292706 -1.03433 0.565654 0.279719 -0.479616 -0.502066 -0.180505 -0.0123837 -0.883826 0.550058 -1.00143 1.66034 1.70269 -0.558568 -0.598451 0.882504 -0.632851 -0.652542 0.54159 -0.821752 -0.0800638 0.743784 0.136072 -0.832528 -1.81191 -0.466551 
3:200713945 -1.9154 -2.68388 -0.882037 -0.569772 0.401072 -0.382789 -1.49796 -0.772972 0.390782 -0.0517058 1.60297 0.803571 -0.168895 -0.959228 -0.94014 -0.458989 -1.40128 -0.575247 -0.838553 -0.512162 0.929343 1.57727 0.038502 0.759211 -0.744958 -0.44576 -0.273585 -0.432584 -0.816656 -0.539418 0.0162091 -0.445701 0.725446 0.501659 -0.131621 0.0797844 -0.0158417 -0.12332 -0.812896 0.558141 -0.560887 1.66358 1.78332 -1.11178 -1.11977 0.402259 -1.03769 -0.912307 0.228251 -0.816226 -0.146169 0.877405 0.0385835 -1.15319 -1.77504 -0.468453 
3:200720157 1.8888 3.78523 1.92894 1.85252 0.66198 0.952527 1.70257 1.59693 -0.839627 1.67457 0.444903 -0.187466 0.0256203 1.4535 3.10866 2.35855 0.508394 2.49027 1.72731 -0.316196 -0.425295 -1.45007 2.17148 -0.657037 -0.886866 -1.23023 -1.28891 -0.0876502 -0.195209 0.697751 -0.718354 0.658729 -0.634625 0.418475 0.614931 0.544644 0.684856 -0.867919 1.61446 -0.826726 -0.529892 -1.74528 -2.48166 1.04495 1.80063 -0.389065 -0.145215 2.17751 -0.664462 0.550303 -1.42783 -0.891319 -1.72556 -1.43412 -1.22581 -0.993047 
3:200724496 1.5853 0.904621 -0.60126 0.568695 -1.37331 -1.70105 -1.08535 -1.17437 -1.26065 -1.82304 -0.746479 -0.0131444 0.585279 -0.0932496 1.54748 -0.64922 1.86534 -0.623002 0.193651 0.934718 0.346059 -1.72285 0.371232 -1.49591 -1.17734 -1.21799 -1.6116 -1.46253 0.446673 -0.0522634 0.361771 1.17214 0.173614 0.323399 1.26234 1.86541 -0.434682 -1.27219 -0.0387708 0.233021 -0.24715 -0.662014 -3.05766 1.0739 1.91489 1.67031 0.220975 1.30326 0.340372 1.40831 -0.0204675 -1.3763 -0.846154 0.571893 1.19222 -0.996505 
3:200729363 0.74309 0.077907 -0.643696 0.619338 -1.2122 -0.173128 -0.266318 -0.838751 -1.52625 -1.59978 -1.67285 -1.26309 0.907166 -0.240079 0.863838 -0.169792 0.00838037 -0.238746 -0.358829 1.63779 -0.297868 0.0229948 -0.808331 -1.7187 -0.627164 -0.957113 -1.51204 -1.08142 -0.829731 0.533023 0.763745 0.814706 -0.652983 0.536199 1.03725 0.725411 -0.763749 -0.289129 -1.9945 1.43683 1.12533 -0.933006 -0.619499 0.632039 0.688628 1.02024 0.95134 1.52668 -0.211401 0.603795 -0.0462562 -0.583749 -0.371511 -0.309817 1.5263 -0.117086 
3:200738809 0.910474 1.36854 0.948261 -0.172878 -0.0262534 0.588298 0.252074 0.236319 0.496049 1.34046 -1.01029 -0.0801197 -0.0326837 1.6742 -0.258288 0.560391 0.767887 0.595051 1.045 0.127004 0.229459 -2.16326 -1.1811 -0.35201 1.48985 1.28938 1.26872 0.9198 0.788134 -0.16652 -0.127728 -0.54463 -0.426012 -0.933486 -1.18851 -0.855516 -0.9548 0.57295 0.0264754 -0.724885 0.648915 -0.0126086 -1.92937 1.58765 1.6509 1.69954 1.4322 1.37216 1.86757 0.86925 0.285243 1.65061 1.40644 1.70664 1.01067 1.27306 
3:200742968 2.7001 2.37286 0.566092 0.035228 1.22722 1.02169 1.16078 1.34866 1.19035 0.296771 0.540354 1.23484 -0.465847 -1.02241 -0.449842 -1.59841 2.08771 0.35514 1.37749 -1.00238 0.247851 -0.080585 1.71437 -0.0646679 0.388489 0.531291 0.237863 -0.03265 0.660061 0.563756 0.518193 1.47826 0.655172 0.456112 1.48389 1.31126 0.953579 -0.544751 0.537145 -0.379812 0.203 -0.736505 -0.986532 0.193655 0.130226 0.515217 -0.83344 -1.01504 -1.23985 0.865584 0.287983 -0.581702 0.626457 0.914327 0.781889 0.672639 
3:200743024 -3.44616 -2.93688 0.294469 -0.904228 -0.216752 -1.18368 -0.654825 -0.724082 0.88011 -0.733782 -0.052469 -0.0155789 -0.76372 0.733528 -1.763 0.750739 -2.53955 0.820527 -0.191909 -0.211698 0.686618 0.612516 0.630033 -0.23782 -0.414797 -0.0350018 -0.371381 0.797237 -0.30535 -1.00131 -0.163736 -0.645335 0.285644 -0.035675 0.146174 -0.229558 -0.378436 0.609926 -0.745134 -0.878229 -1.41098 0.921812 0.612278 -0.86952 -1.27853 -0.134411 0.994518 -0.290123 0.249969 -0.671833 0.801907 0.96555 0.584038 0.865955 0.245903 0.425382 
3:200745707 -0.573124 0.194467 0.83931 -1.31394 1.12835 0.333093 0.573071 1.3556 2.21067 -0.186788 -1.59581 -0.0560451 -1.94047 -1.0713 -2.83706 -1.33346 1.38999 0.7333 1.54745 -1.12463 0.439194 -1.51322 1.08693 -0.818214 1.6293 1.84041 1.23779 1.26861 2.12523 1.10153 1.44767 1.07923 1.31471 0.697056 1.65388 0.72137 0.207955 -0.653916 1.48838 -0.174471 -0.331972 -1.0972 -1.06382 0.754554 1.05853 1.55698 0.333982 0.112893 0.427193 1.0997 1.51246 -0.0895926 0.635559 1.84326 1.7508 0.40487 
3:200748461 -0.501961 0.408494 -0.0301594 0.107647 -0.182113 -0.222307 -0.441367 -0.743552 -1.28391 0.479571 -0.952055 -0.979001 1.64324 1.90518 1.26598 2.63386 -1.63033 1.95406 0.422057 0.414249 -0.519357 -0.937196 -0.284783 -0.0416574 -1.26241 -1.29356 -1.54319 -0.281592 -0.499085 -0.703659 -0.405808 -0.161388 -0.266486 -0.26801 0.0059817 -0.043899 -0.670594 0.398434 -0.642432 -1.08948 -1.23075 -0.766826 -1.35821 0.0786919 -0.223835 -0.35905 2.1499 1.54912 0.642112 -0.595201 0.573642 0.398036 -0.302619 -0.100858 0.380361 0.373246 
3:200767548 1.04694 1.34843 -1.5888 0.831436 -0.951682 0.191364 1.64844 1.80639 -1.16575 0.740416 -0.102459 0.848288 -1.59785 1.44881 0.2736 0.13554 0.521889 -0.762129 -0.604499 -1.14585 -0.659065 -1.52607 1.58075 -1.41611 1.41367 1.13856 1.18355 0.414044 0.847055 1.59783 1.67786 1.48428 1.52007 1.50847 2.02311 1.71148 1.1402 -0.527445 1.0799 2.20986 0.0707035 -2.01486 -1.05148 0.547329 0.389445 1.24853 -0.806727 -0.406707 1.15659 0.751896 -0.788466 0.628336 0.66468 1.75078 1.33138 0.351829 
3:200769372 -1.30119 -1.55845 1.78173 -0.781521 1.15867 0.177707 -1.46934 -1.51515 1.37497 -0.810912 -0.0795693 -1.00239 1.38384 -1.46288 -0.201157 -0.25803 -0.255575 1.02333 0.903876 1.17779 0.73432 1.44071 -1.34206 1.20681 -1.71986 -1.41198 -1.46483 -0.779209 -0.893961 -1.56806 -1.61902 -1.52744 -1.59427 -1.51364 -1.91689 -1.71735 -1.12962 0.260781 -0.950302 -2.28327 0.0406686 2.04436 1.00167 -0.347784 -0.0535629 -1.1051 0.786823 0.772116 -1.12669 -0.810175 0.775628 -0.419559 -0.45239 -1.41652 -0.815143 -0.105543 
3:200771515 -1.30119 -1.55845 1.78173 -0.781521 1.15867 0.177707 -1.46934 -1.51515 1.37497 -0.810912 -0.0795693 -1.00239 1.38384 -1.46288 -0.201157 -0.25803 -0.255575 1.02333 0.903876 1.17779 0.73432 1.44071 -1.34206 1.20681 -1.71986 -1.41198 -1.46483 -0.779209 -0.893961 -1.56806 -1.61902 -1.52744 -1.59427 -1.51364 -1.91689 -1.71735 -1.12962 0.260781 -0.950302 -2.28327 0.0406686 2.04436 1.00167 -0.347784 -0.0535629 -1.1051 0.786823 0.772116 -1.12669 -0.810175 0.775628 -0.419559 -0.45239 -1.41652 -0.815143 -0.105543 
3:200771825 -1.58306 -1.39189 -0.900373 -1.60945 0.674199 -0.0696534 -1.10071 -0.636927 0.336829 -0.638889 -1.02798 -0.511174 0.959888 -2.52675 -1.73968 -0.484756 0.951232 -0.220296 0.166058 0.361637 1.07498 -0.39425 -2.39206 1.60852 -0.178939 0.63575 0.789903 0.602187 0.881557 -0.315986 -1.03609 -1.61235 -0.592582 -1.63778 -2.4877 -2.6784 -1.99492 -0.882755 0.103897 -1.31463 0.764324 0.258806 -0.127934 0.686127 0.863145 -0.147758 1.05256 0.856645 1.66768 0.486405 2.28305 0.807048 0.194496 0.489246 1.34695 0.145478 
3:200776476 -1.39515 -0.851521 -3.48063 -0.896698 -0.67218 -0.913177 -0.581337 -0.125904 -1.24778 0.0365184 -0.955074 0.510514 -0.116212 -1.60938 -1.62 -0.121241 0.826093 -1.36219 -0.926777 -0.380632 0.783327 -2.14187 -1.59249 0.894619 1.47927 2.27467 2.36961 1.4536 2.0997 1.30232 0.726417 0.123319 0.794743 -0.606074 -1.07076 -1.23322 -1.10926 -1.30705 1.05068 0.598548 1.06095 -1.66965 -1.1832 0.944729 0.826232 0.514626 0.351491 0.306414 3.0111 1.29424 2.09725 1.24331 0.596029 1.89291 2.57898 0.397659 
3:200784697 -1.78566 -1.94451 -0.255483 -0.593523 -0.703857 -0.712742 -1.03434 -0.831927 -0.677549 -0.560527 -0.0506314 -0.900821 0.825554 1.01836 -0.412412 1.6797 -1.66667 0.176575 -0.336646 -0.00145692 1.08989 -0.0436243 -0.609256 1.10054 -0.494415 -0.897523 -0.604462 0.0960243 -0.9615 -1.21415 -1.03724 -1.02937 -0.77819 -0.806684 -1.44845 -1.40314 -1.95563 -0.130402 0.499409 0.446177 -0.766005 -0.0369948 1.12312 0.158246 -0.640472 -0.196711 1.71568 0.320349 1.81208 -0.705436 1.05076 1.53942 0.586795 0.291878 -0.0818681 -0.596 
3:200785521 -2.0893 -1.75676 -1.03711 -0.784913 -0.646739 -1.01939 -0.898282 -0.732962 -1.03619 -0.180107 -0.274828 -0.727029 0.69649 0.518152 -0.877168 1.62195 -2.05367 -0.284991 -0.957283 -0.600979 0.784901 -0.704666 -0.851052 1.2835 -0.684929 -0.734219 -0.351902 0.0488205 0.0703704 -0.68061 -0.618649 -1.66324 -0.205346 -0.787749 -1.85971 -1.70787 -1.85843 -0.0520403 0.485367 0.126216 -0.429883 -0.664566 0.91248 0.867112 0.133215 0.471521 2.10184 1.06161 2.80073 -0.1031 1.61928 1.84298 0.498285 0.433315 -0.00512976 -0.69711 
3:200796592 -1.50759 -0.113815 -0.693638 -0.487048 0.571901 0.276806 0.339847 0.898802 -0.29553 0.693446 -0.846903 -0.441254 -0.389262 -2.87443 -0.911474 -0.99137 0.802114 -0.223927 -0.22016 -0.0706661 0.484682 -1.26984 -1.76452 0.0496708 -0.842355 0.280371 0.442782 -0.575835 1.81596 1.84603 -0.182035 -1.64019 0.743062 -0.348945 -1.87384 -1.70739 -0.415458 0.276047 0.0335555 1.73046 1.26273 -1.39846 -0.319759 1.13517 1.09581 0.687184 0.971888 1.5424 3.07422 1.60902 2.05878 -0.211837 -0.241606 0.698099 0.730179 -0.745266 
3:200801679 -1.33357 -1.66878 -1.61228 -0.796285 -1.37355 -0.525698 -0.95366 -0.0611259 0.319797 -0.656449 1.12401 0.860172 -0.746673 -1.48 -1.06752 -2.08315 2.86566 -2.3522 -0.723292 0.920515 -0.476989 -0.679245 -0.631045 1.51839 1.88416 2.3174 2.3948 1.15814 0.895748 -0.0562737 -1.20871 0.402904 -0.87185 -1.64342 -2.00208 -1.12597 -0.0298348 -0.533025 0.881821 -1.02315 0.698778 1.15224 -0.761684 0.0264176 0.899409 -1.02214 -1.43252 -0.409996 1.02714 1.70244 1.78637 0.528805 0.174194 0.0272825 0.256612 0.714883 
3:200804705 -1.69327 0.0346905 -0.166382 -0.486538 0.521228 0.993062 -0.220053 1.05925 0.721867 1.4238 -0.441563 -0.0583893 0.031136 -1.63609 -1.53867 -2.23456 2.56824 0.0292232 1.03407 0.386735 0.610856 1.39082 -0.182682 -0.0564646 1.51895 2.04098 2.34744 1.40908 0.587892 0.0633386 -0.406544 -0.160681 0.12511 -0.654645 -0.712636 -1.34174 -0.327907 0.192669 -0.626561 -0.602242 0.848562 0.770298 0.935019 -0.424342 -0.18619 -1.71503 -0.542304 -0.841406 0.466461 1.54254 1.57401 0.75407 1.2519 1.07859 1.26249 1.14975 
3:200805582 -2.02732 -1.40854 -1.22624 -1.06084 -0.0602361 -1.20031 -0.98469 -0.905875 -0.721165 -0.572816 -1.89037 -1.2015 0.323014 -0.988359 -1.29071 0.770792 -1.89998 0.877238 0.0631089 -0.182652 2.16898 -0.733561 -0.738606 -0.446365 -1.81522 -1.17795 -1.52989 -0.6 0.651033 0.0728264 0.448338 -1.21543 0.564393 0.0170936 -0.291169 -0.808026 -2.16667 -0.753405 -0.648737 0.403093 -0.05013 -1.58214 -0.576776 1.54585 1.00159 2.12578 2.86281 2.00124 2.22559 0.0774497 1.74387 0.851914 0.455844 1.66378 2.23596 -0.463977 
3:200814749 -1.46347 -0.486153 -1.5007 1.73484 -0.486384 -0.40066 -1.54832 -1.32041 -1.79153 0.988537 0.575448 0.924875 1.66131 -0.896126 1.24722 -0.177341 -1.23871 0.284614 -0.0151641 0.836144 1.05869 1.3752 0.424192 -0.100592 0.933319 1.18375 0.306556 -0.306202 -2.08297 -0.985904 -0.959703 1.71433 -1.35566 -1.26667 -0.760363 0.626313 -0.19546 -0.217584 -1.03756 -0.394853 0.522779 -0.529263 0.659679 -0.414276 -0.847876 -0.580023 0.853103 -0.264974 -0.192651 -0.262789 0.699116 0.82364 1.39764 1.06188 1.51838 1.18891 
3:200820656 2.24956 1.45258 1.57537 0.65 1.0321 1.56224 1.53333 2.25462 0.0537784 -0.578763 -0.884783 -1.52046 -2.11775 0.615261 -0.474249 0.983258 1.08501 -0.503178 -0.346751 0.916627 0.0902168 -0.105236 -0.515392 0.16011 -0.813345 -1.08278 -0.582661 0.149441 0.972481 0.0272219 0.306973 -1.48406 0.385455 0.213918 -0.397188 -1.1157 -1.16258 -0.34967 0.354437 -0.119368 -0.990595 -0.163236 1.20758 0.612991 0.46482 0.282254 -0.0134073 0.0376696 0.755639 0.288198 -0.118966 -1.12643 -1.58133 -1.22412 -1.1449 -1.35471 
3:200821180 -0.231599 -0.963712 -3.84474 -0.120074 -2.3578 -2.51803 -1.95588 -1.75239 -1.92778 -1.37509 -0.22693 0.769376 0.395104 -1.72884 0.357002 -1.40454 1.21889 -1.29402 -0.490274 0.620214 0.674466 -1.23506 -0.0656427 -0.456162 -0.809379 0.129554 -0.626021 -0.577971 0.512645 0.659335 -0.00192575 1.78371 0.30131 0.16864 0.324734 1.31357 -0.267233 -1.68696 -0.168362 0.228771 0.83578 -1.39548 -3.36471 0.895589 1.66314 1.4951 -0.0905808 1.16325 -0.300879 1.76738 1.02851 -0.679031 -0.382523 0.849298 2.20938 0.716025 
3:200822123 -0.824233 -2.51921 -3.27435 -1.21283 -1.50864 -2.99346 -1.78171 -2.59634 -1.57375 -3.11019 -0.638246 0.343787 1.78074 -0.998173 -0.192732 0.56803 -0.898253 0.0305234 -0.0503487 0.435015 2.01419 -0.667919 -0.508141 0.0975271 -1.00021 -0.540254 -1.47247 -0.570521 -0.740896 -1.03939 0.23911 0.99359 -0.24641 -0.196496 0.585811 0.788083 -1.94093 -2.14536 -0.865306 -0.0981054 0.601576 -1.12796 -1.96732 -0.229325 -0.140531 0.923692 0.272575 0.224833 -0.267824 -0.744694 0.139686 0.66269 -0.155722 0.948725 2.19588 0.549706 
3:200830966 -1.59817 -0.572019 1.03148 -1.32038 0.136087 1.60606 0.970968 2.05067 2.92226 0.882869 0.348496 -0.418305 -2.71598 -0.71542 -2.78152 -1.80089 2.22069 -1.18149 0.189157 0.152634 -0.859836 -0.356744 -0.110092 1.25397 3.90575 3.5055 4.18975 2.9602 1.56432 0.290759 -0.842871 -1.10968 -0.437742 -1.40483 -2.23982 -2.58722 0.405185 0.955805 1.48049 -0.335804 -0.354534 1.29026 1.28373 -0.218073 -0.0334371 -1.04558 -0.96896 -1.15829 2.09971 0.850982 2.16479 1.19681 0.710221 0.186975 -0.472222 0.359179 
3:200838162 1.99064 1.04499 -0.0916181 -0.510914 -0.398072 0.775238 -0.243677 -0.464188 0.478205 1.23971 1.42833 1.26598 -0.473672 0.55918 0.454216 -0.487995 0.688728 -1.16094 -0.994541 -1.2868 -2.45866 -1.73995 -0.364471 1.69714 0.316387 0.495598 0.702103 0.265969 0.72576 0.881666 -0.604161 -1.19569 -0.684669 -0.913297 -1.7246 -1.4303 0.929372 0.633868 0.719369 0.0303096 -0.149706 0.360936 -1.33349 1.23205 1.61382 -0.186656 -0.713514 0.634107 -0.44597 -0.387335 -1.26796 -0.411921 -0.461394 -1.39859 -1.76008 -0.550361 
3:200838231 1.99064 1.04499 -0.0916181 -0.510914 -0.398072 0.775238 -0.243677 -0.464188 0.478205 1.23971 1.42833 1.26598 -0.473672 0.55918 0.454216 -0.487995 0.688728 -1.16094 -0.994541 -1.2868 -2.45866 -1.73995 -0.364471 1.69714 0.316387 0.495598 0.702103 0.265969 0.72576 0.881666 -0.604161 -1.19569 -0.684669 -0.913297 -1.7246 -1.4303 0.929372 0.633868 0.719369 0.0303096 -0.149706 0.360936 -1.33349 1.23205 1.61382 -0.186656 -0.713514 0.634107 -0.44597 -0.387335 -1.26796 -0.411921 -0.461394 -1.39859 -1.76008 -0.550361 
3:200844106 3.68357 3.187 1.8232 0.801782 2.04332 1.89808 1.00562 1.03166 0.355185 2.06401 0.874188 1.46869 0.398311 0.912371 1.84321 0.86552 0.494215 0.290805 0.162001 -0.949412 -1.73751 -1.23974 -0.418001 0.381217 -0.114846 0.139676 0.720481 -0.58148 1.16774 2.06706 0.914966 0.385063 0.921047 1.03757 0.183938 0.41267 1.7089 0.374284 0.986127 -0.932564 0.506409 -1.02707 -0.780852 0.590683 0.26215 0.0325936 0.263579 0.108872 -0.982777 0.577258 -1.72972 -1.03125 0.347553 -0.66965 -1.23522 -0.439299 
3:200849530 -0.180597 1.18011 1.72671 1.1196 2.66573 1.25436 1.46128 1.35071 0.622174 0.854858 -0.221716 0.288686 0.732753 -1.76769 0.84292 -0.654774 0.141544 2.26251 1.93589 1.32815 2.09255 -0.0541993 -1.81705 -0.899353 0.269749 0.615538 1.40684 0.00674669 0.586971 1.56042 0.943309 0.514415 1.23957 1.5262 0.836915 0.111782 0.530297 -0.42095 0.0762249 -0.129089 2.55001 -1.61421 0.872692 -0.72629 -1.42324 0.373626 0.989735 -0.33544 0.726807 1.4576 1.41797 0.168127 1.76287 1.56501 1.21945 0.852064 
3:200856877 0.900828 0.818182 -0.532135 -0.198453 0.344962 1.65278 -0.349537 1.1196 -0.39247 -0.305209 -0.414105 -1.91812 2.16417 -0.399432 0.241227 0.35522 2.37341 -0.877254 -0.597359 0.193567 -0.546263 0.37317 0.463214 0.835941 -0.550739 -0.925217 -0.57885 -0.860299 0.20303 0.826973 0.153909 0.826709 0.177202 0.532943 0.101037 0.974734 -0.944473 -2.06281 -0.0169759 -1.91984 -2.50994 -0.0343109 0.0800547 0.669195 1.18112 -1.3194 -0.754248 1.04978 0.138744 0.609712 -0.463468 -1.11004 -1.89963 -2.43406 -2.1541 -2.34299 
3:200858895 2.29471 1.33852 -0.281103 1.2259 -0.926058 1.05109 0.0414993 -0.679745 -0.968591 -0.17397 1.15058 0.963648 1.25022 1.57443 2.19997 0.469048 -0.00780645 -1.48223 -1.83234 -0.765861 -2.69058 -0.0890918 1.48564 -0.0828844 -0.159079 -0.250205 -0.379925 0.074608 -0.136185 1.21151 -0.0367472 0.736631 -0.344809 0.578494 0.034315 0.554627 0.588675 -0.239685 1.06587 0.083066 -0.829103 0.972327 -0.72903 -0.0113087 0.755502 -1.07679 -1.63641 -0.227751 -0.900071 -0.578951 -3.03164 -1.73297 -1.79452 -2.44295 -1.94052 -1.39282 
3:200859484 -0.456728 -0.554189 -1.34101 -0.158483 0.235382 0.35764 -1.469 -0.0910047 -0.539794 0.00302149 -0.625803 -0.0758002 -1.00912 0.159028 -0.38543 0.88161 0.831568 -0.738707 -0.328066 1.26777 1.25353 -1.40903 -1.47605 0.403389 0.656973 0.397803 -0.50122 0.162309 -0.52312 -0.190135 0.819563 0.268348 0.204327 0.160836 0.777536 -0.0422178 -0.58422 -1.10252 -0.167476 -0.490119 -0.510428 -0.524465 -0.864783 1.18257 1.66548 2.27273 0.688933 2.28487 1.04994 1.17345 1.08766 0.545357 -0.180301 -0.410489 -0.468202 0.0727805 
3:200868322 0.75923 1.32807 -1.1455 0.414636 -0.333827 1.093 0.202402 0.731087 -0.25724 0.183837 -0.5713 -1.15305 0.933509 -0.712165 0.543495 0.595322 1.39762 0.603323 0.703924 0.753772 0.612215 -0.520624 1.0726 0.457444 1.02942 0.637099 0.584382 1.24321 0.402636 1.31891 0.163154 1.79365 -0.0472953 0.729103 0.713039 0.836886 -0.687287 -2.03312 0.0405528 -1.92406 -1.41952 -1.91797 -1.02827 0.383727 0.659074 -1.48157 -0.733093 0.723478 0.0821542 0.885068 -0.322922 -1.70605 -2.20782 -2.73986 -0.811321 -1.83615 
3:200871531 -0.621421 -0.807995 0.811635 -0.511373 0.331413 -0.712006 -0.120235 -0.653205 0.0804211 0.612933 0.0501708 1.09359 -1.05524 0.993186 -0.519686 0.117628 -1.9995 -0.1901 -0.457228 -1.261 -0.664771 -0.108427 -0.848047 0.367839 -0.766984 -0.516835 -0.502139 -0.658824 -0.311264 -1.05684 -0.146994 -1.78123 0.206159 -0.436628 -0.591988 -1.01956 0.747098 2.17263 0.552798 1.90241 1.52437 0.741552 0.54378 -1.27465 -1.40181 1.10215 0.231579 -0.813533 0.148165 -0.523039 0.878445 2.23851 2.10878 2.3765 0.886853 1.94817 
3:200871688 -2.49258 -1.75853 -0.311354 -1.49661 1.00096 0.265424 -0.699268 1.40401 1.31404 -0.453659 -0.945488 -1.98296 0.210211 -1.75258 -1.88369 -0.139323 1.81628 0.976533 1.38567 1.87897 2.80051 -0.03155 -0.464275 0.88223 0.0841402 -0.0904042 0.402815 -0.225125 0.510818 0.0319118 0.627457 0.257224 0.266037 -0.250487 -0.0284295 0.288165 -1.02762 -1.60258 -0.982528 -2.43205 -1.36971 -1.1187 0.356749 0.63217 0.273806 -0.722617 0.898444 1.02087 0.908834 0.719203 1.87042 0.404908 -0.496892 -0.821782 -0.710423 -0.633012 
3:200877666 -1.4696 -1.04167 0.475563 0.081938 1.02679 1.22757 -0.329893 0.640541 0.489636 -0.801412 -0.810762 -2.12737 1.34465 -0.964299 0.271277 0.131762 0.9376 1.19349 1.34645 1.16929 1.28565 1.69342 -0.363251 0.164583 -0.534724 -1.34339 -0.792975 -0.430667 -0.44799 1.08624 0.342731 -0.00456221 -0.0397425 1.05652 0.489834 0.317681 -1.26832 -1.33014 -1.36285 -0.846108 -1.04621 -0.253937 0.804907 0.322509 0.254406 -0.0530148 1.01081 2.15492 -0.256546 0.362996 0.615197 -0.0619612 -0.853173 -1.04252 -0.512528 0.0334667 
3:200878293 1.72333 2.26324 -0.486424 1.83455 -1.08186 -1.78962 -0.59464 -1.7667 -1.33008 0.476675 0.98073 1.37185 -1.4798 0.619221 0.824673 0.0426656 -1.54206 0.11481 -0.0172894 -0.338149 0.254843 0.907956 1.39535 -1.36169 -0.456375 -0.387256 -1.12096 0.510105 -0.585257 -1.23645 -1.25024 0.246741 -0.828935 -1.01824 -0.379346 0.160436 0.412009 0.456399 -0.575946 0.982327 -0.101993 -0.286655 -1.09637 1.4347 1.20996 1.21781 1.10128 0.0257969 -0.391392 -0.0454869 -0.442363 -2.33648 -0.947368 0.545657 0.917975 -0.567173 
3:200883282 -0.582723 -1.40676 -0.240332 -1.5399 0.337196 0.876594 0.230712 0.850635 0.599888 -0.232 0.158498 0.233222 1.62914 -0.0385234 0.0341072 1.12854 -0.00890119 -0.485918 -0.693543 -0.426992 -0.612931 -0.758164 -0.713554 -0.552074 -0.973355 -0.966742 -0.776872 -1.32491 -0.243359 0.807442 1.25544 0.603299 0.841217 1.31775 1.1324 1.21732 0.0251317 -0.327571 0.758939 -0.0221344 -0.594438 -0.581898 -0.166379 0.0843288 -0.113558 0.93759 1.39215 0.837126 1.07968 -0.0340414 -0.263706 1.77352 0.908138 -0.121828 -0.57223 -0.0178332 
3:200885121 2.30842 0.810696 0.266589 -0.199624 0.898057 0.452739 1.45068 0.0523185 -0.292399 0.00536699 -0.384038 1.03181 1.53917 1.41617 1.26608 0.449816 -0.507647 -1.07168 -1.44949 -1.06032 -1.87797 -1.03203 -0.64186 -0.397088 -1.10835 -0.655882 -0.573076 -1.89141 0.342428 0.317101 0.892421 0.0994437 1.48608 0.994778 0.936252 0.802958 0.712082 0.691759 1.21625 1.44932 1.35014 0.783254 -0.193487 -1.53253 -1.31058 -0.231608 -1.33426 -1.85329 -0.597051 -1.06884 -1.863 0.270047 0.69847 0.801297 0.238661 0.56497 
3:200887358 1.25745 1.55417 0.284084 0.231531 1.32794 0.682367 0.733361 0.414399 -0.0185291 0.467478 -0.0116047 0.628002 0.778268 0.197051 0.0277772 -0.146747 1.0218 0.657407 1.00378 -0.462967 0.552251 -1.11319 0.403457 -0.571391 0.500393 0.516909 0.26222 0.358483 0.661922 0.231749 0.2129 -0.36323 0.188974 -0.35616 -0.854036 -0.823441 -0.838255 -0.649942 0.108196 0.802706 -0.0574933 -0.661426 -1.01398 0.301766 0.241355 0.991441 -0.0206721 -0.124186 1.67231 0.473386 0.922876 1.50034 0.824543 1.8453 1.35262 -0.186136 
3:200896569 1.44719 1.62365 1.46287 1.45129 0.212635 0.650488 -0.470733 -1.33863 0.15055 1.28391 1.29417 0.689548 -1.13636 0.573111 1.2032 0.335614 -1.67715 0.480556 -0.073527 -1.06246 -2.50865 2.02204 1.57887 -0.627833 0.446646 -0.00709176 -0.333503 0.861244 -0.917211 -0.718675 -1.15331 -0.639858 -0.591165 0.0677485 -0.0316741 -0.660961 1.69215 1.81447 -0.266502 0.231939 -0.399086 0.962536 1.28095 0.295968 0.0136204 -0.897857 0.407583 -0.242482 -0.825667 -0.168942 -0.594351 -1.36831 -0.84927 -1.81186 -2.16579 -0.669246 
3:200897268 0.088271 0.662053 0.92536 0.760695 0.485541 0.685737 -1.26177 -1.07058 0.315774 0.0022714 0.688067 -0.638494 0.599161 0.0167127 0.910129 0.822228 -0.302663 0.602084 0.610051 0.410689 0.143418 2.12931 1.57469 -0.755409 -0.781511 -1.78641 -1.73136 0.0574346 -1.32961 -0.834266 -0.921422 -0.564259 -0.62809 0.05 -0.155172 0.0434328 -0.506115 -0.554275 -1.83429 -0.552027 -2.35344 0.113343 0.299059 0.8025 0.485558 -0.441839 1.17061 1.39023 -1.22382 -0.428157 -1.22315 -2.27136 -2.53446 -2.34852 -2.10178 -1.94303 
3:200899541 2.2551 2.30675 1.65694 0.606874 1.3885 1.53338 2.11509 1.19592 0.585174 1.64841 -0.0832185 1.16295 -1.58416 -0.0311246 0.0267188 -0.585515 -0.475914 0.116917 0.00286081 -2.38833 -2.71104 -0.614458 -0.412021 -1.25454 0.964226 1.68303 1.10795 0.893042 0.973043 0.746246 0.305273 -0.329505 0.45559 0.327848 0.176865 -1.05226 1.25532 1.5818 2.17967 1.76589 1.91694 -0.118554 0.927855 -0.270206 -0.281452 0.439941 -0.129781 -1.33211 1.8073 0.698324 1.2684 1.41046 1.94145 1.86862 0.956697 0.925018 
3:200899781 -0.704393 -0.611192 -0.698989 1.353 -1.06674 -0.77561 -2.0072 -1.73897 -1.03266 -0.653836 0.935738 -0.884806 0.483645 0.633683 1.28986 1.4534 -0.754082 0.337355 0.0818586 1.61391 0.809955 2.27369 0.65683 0.94781 -0.195545 -1.26751 -1.14172 -0.101078 -2.00307 -1.6715 -1.44077 -0.0977737 -1.53193 -0.928515 -0.658943 0.0316755 -0.00599099 -0.315441 -2.09917 -1.49183 -1.67141 0.971495 0.299915 0.739352 0.377967 -1.00553 0.630053 1.40854 -2.13313 -0.907732 -1.3055 -2.17016 -2.329 -2.71429 -1.95602 -0.709172 
3:200907053 -0.0368019 1.25005 1.80908 -0.802996 0.83321 1.6486 1.65947 2.88376 1.54671 1.23715 0.00658995 -0.0977811 -1.73537 -1.79978 -2.03042 -0.769498 1.54151 0.742767 1.37034 -1.05647 -0.66552 -1.50487 -1.04964 -0.9172 3.66114 3.86228 3.47752 3.28701 0.354092 -0.190345 -0.100658 -0.887955 -1.07662 -1.35849 -1.47802 -2.27312 -0.742755 -0.275369 1.02652 0.261757 1.33554 -0.989783 0.873093 -0.0399374 -0.00092 0.375165 0.192315 -0.484368 1.84242 0.831476 2.80196 3.64072 2.66379 1.67422 1.35716 0.575113 
3:200912097 -0.55357 0.153244 -1.24801 -1.41155 0.628541 0.333764 0.256072 1.9778 0.0612016 0.357512 -0.490205 0.370698 -0.168111 -0.431117 -1.21085 -0.353074 1.24898 -0.550046 -0.186359 0.0735005 2.01265 -2.4863 -0.0204372 -0.346426 -1.42398 -0.55485 -0.248852 -1.82279 1.28046 0.454565 0.96118 0.554774 1.11084 -0.140062 -0.365406 0.989899 -0.841403 -1.21974 0.225605 -0.168287 -0.50902 -2.28141 -1.47546 -0.241354 -0.23739 0.394984 0.307565 0.0432961 1.16597 0.969136 0.782226 1.63539 1.41735 2.13134 1.65184 -0.13997 
3:200914264 -1.06864 -0.52733 -0.962625 -1.38684 0.62417 0.0357118 0.0910558 1.35161 0.383758 0.047538 -0.260008 0.439686 0.35983 -0.273019 -1.15709 -0.60446 1.01493 -0.753238 -0.297902 0.176849 2.20944 -2.327 0.461972 0.632672 -0.599716 -0.0452276 0.4333 -0.932621 1.26045 0.606222 0.425414 0.292923 0.934753 -0.134417 -0.719066 0.482682 -1.14109 -1.57234 -0.0910338 -0.429485 -0.192917 -1.63984 -1.42482 -0.870208 -0.671085 0.30238 -0.324344 -0.342366 0.34799 0.386094 0.493739 2.23341 1.77044 1.95032 1.52921 0.320048 
3:200914535 -1.26344 -1.54183 -0.320168 0.409232 -0.929726 -0.39992 -2.08139 -1.7561 -0.29324 -1.10211 0.642149 -0.833795 1.03707 0.485682 0.727124 1.39137 -0.502934 -0.323925 -0.110219 1.93627 1.35708 2.18731 0.128154 0.434502 -0.122375 -1.49256 -1.27741 0.0944019 -1.7462 -0.78833 -0.461801 0.19817 -1.22874 -0.0612448 0.463008 0.69389 -0.455679 -0.369205 -1.8241 -2.03968 -2.73306 1.13104 0.33459 0.933375 0.734582 0.0912058 1.08166 1.66299 -1.46084 -0.533653 -1.1159 -2.32569 -2.38641 -2.44141 -1.47285 -0.636697 
3:200917426 0.748946 0.882386 0.10237 -0.292981 0.771987 0.374851 1.14155 1.03995 0.234521 0.959091 -0.466347 0.923554 -0.765402 -0.20734 -0.455503 -1.14806 0.813247 0.215381 0.171826 -1.21651 -0.690622 -2.21713 -0.419204 0.112328 0.91762 1.98232 1.64005 0.483144 1.45424 0.768593 0.358241 -0.278707 0.96291 -0.0760301 -0.558344 -1.0517 0.211014 -0.141816 1.54129 1.5709 2.69842 -0.586472 -0.342616 -0.864848 -0.3651 0.519988 -1.2646 -1.09501 1.2367 0.590788 1.30471 2.66762 2.48618 2.152 1.16179 0.953667 
3:200925450 -0.420468 -0.418798 0.488745 -0.603563 -0.645206 0.490711 -1.36368 -0.858553 0.432153 0.108788 0.573591 -0.92768 0.100761 -1.36886 -0.663132 -1.50686 -0.111902 -1.29403 -1.12148 0.143965 1.89003 1.34743 -0.134099 0.19861 -0.655896 -0.589714 0.321823 -1.06393 -0.455458 -1.31957 0.0709754 -1.07834 0.575256 -0.211065 -0.0268105 -0.0213268 -0.541334 -0.524601 -1.09586 -1.79666 -2.62839 1.05181 1.25248 -0.0622303 -0.495828 -1.32394 -0.30564 -0.764301 0.397967 -0.970936 -1.3865 -1.37908 -0.096756 -0.0805364 -0.437893 -2.30997 
3:200929198 2.27647 1.64656 0.392238 0.526733 1.76643 1.85611 0.970352 0.672299 -0.283563 1.43563 0.101855 0.952584 0.0734494 0.420447 0.681261 -0.305208 -0.434673 -1.67289 -1.85751 -0.53656 -1.05332 -0.111955 -1.73066 0.910256 -0.263268 -0.0871279 0.207436 -0.928164 0.932517 1.12967 0.349544 -0.0557729 0.817293 0.210035 -0.60836 0.0657909 0.47028 0.234338 0.962675 0.435503 0.774108 -0.270788 -0.226108 0.766486 0.2039 0.907295 0.721758 -0.313844 0.978375 -0.276169 -0.224627 0.112381 1.41127 1.36174 0.729412 0.0648036 
3:200934430 1.71072 1.07495 0.910551 0.497624 0.992509 1.7444 1.15745 0.472471 -0.29569 1.49444 -0.144985 0.212268 0.0759574 0.581105 0.743431 0.479544 -1.0064 -1.48347 -1.79599 -0.590176 -1.76076 0.383577 -1.31946 1.14861 0.0563895 0.113223 0.479418 -0.689946 0.549336 1.1713 -0.0534523 -0.338788 1.0019 0.843735 -0.149176 -0.552222 1.17729 0.837607 1.04223 0.607514 0.591544 -0.080158 0.46323 0.533448 0.188177 0.670467 0.578874 -0.166255 0.246537 -0.416785 -0.222565 -0.596723 1.05897 0.783692 0.0175926 0.219919 
3:200936964 -1.31145 0.0085827 -0.570557 -0.649208 0.38143 -0.694448 1.11757 0.794265 0.409444 -0.38857 -0.168156 0.316092 0.170475 -0.406754 -0.377201 -0.0803157 1.10905 1.68035 1.8947 -0.404086 1.82155 -0.311203 1.76905 -1.73462 0.0327575 0.11925 0.281376 0.216316 0.424272 -0.0271971 0.535305 1.05151 -0.0136631 -0.0291888 0.272337 0.652807 0.107655 -1.29063 1.60196 -1.39903 -0.054963 -1.75527 -0.195142 -0.66545 0.0603921 -0.280024 -1.26581 -0.234695 -0.72894 0.694479 -0.191957 -0.0909142 -0.61841 0.559209 1.51205 -0.153595 
3:200937062 -0.652851 -0.553841 0.0888222 0.62826 -2.01974 -0.650235 -1.87635 -2.1984 -1.25367 -0.280982 0.238595 0.347411 1.35544 1.71728 1.71524 0.12058 -1.41251 -0.0509932 -0.507656 0.0467794 -0.906178 -0.116342 -2.06689 -0.605677 1.6136 1.15925 1.07151 1.92571 -1.1015 -1.41476 0.162159 -0.346128 -1.08454 -0.967144 0.53158 -0.0840801 -0.0252697 1.12906 -2.27688 -0.623512 1.16481 1.94312 -0.094458 0.715762 -0.0711929 0.229119 0.981523 0.440184 0.0978799 -0.571856 1.51921 2.11429 2.18567 1.35287 1.52123 2.11962 
3:200942882 0.374588 0.210726 -0.986939 0.189694 0.536962 -0.438619 1.58647 0.720994 -0.913972 -0.63061 -0.627314 -0.155914 0.0323618 0.985324 -0.13189 0.330419 1.17686 -1.19814 -0.873798 -0.602273 -0.567319 -0.594929 0.159047 -0.507937 1.81768 1.15333 0.367873 -0.0246876 0.265444 0.833132 0.936457 1.19325 0.210743 0.839481 0.797394 0.304356 0.0529369 -1.02592 2.33771 0.442355 0.95 -2.20774 2.01877 -1.00926 -0.122944 -0.916876 -2.97803 -1.7014 -1.03915 -0.0917999 -0.583292 -0.791621 -0.897843 -0.588913 0.351092 0.121147 
3:200946560 0.927712 -0.508886 0.916528 -0.22345 -0.497067 0.0233391 -0.67239 -0.744181 1.0547 -1.19163 0.746942 0.382135 0.756537 -0.830828 0.829021 0.595762 0.484842 -2.0205 -1.5388 0.517542 -1.98778 -1.94032 -0.46387 2.43168 2.15472 2.41107 2.66802 2.1484 1.32071 0.591058 -1.03043 0.412223 -0.00734616 -0.107075 -1.09584 -1.27928 -0.381845 -0.510172 0.325811 -0.389938 0.350446 0.272478 -0.130896 -0.131601 0.180341 -0.0341975 -0.688487 -0.447749 0.180039 0.164199 0.853096 1.77332 1.54256 0.29427 -0.261615 0.699451 
3:200955353 -0.101062 -1.76601 1.21975 -1.38166 -0.989946 0.341293 -1.29386 -0.999077 1.72102 -1.70496 0.417613 0.411996 1.45327 -1.61999 0.455024 0.183655 0.338703 -1.65269 -1.04792 0.860037 -1.2407 -1.38968 -0.979294 2.08159 2.05699 2.65114 3.07409 2.65007 0.779934 -0.316745 -1.17058 -0.197758 -0.342895 -1.02014 -1.54306 -1.73634 -0.101036 0.0505224 -0.177416 -0.953578 0.0966331 0.861455 -0.588609 0.714561 0.426451 0.634505 1.00478 0.415822 1.76927 0.368883 2.07577 2.59582 2.10324 0.419111 -0.310073 0.901667 
3:200961602 0.0705173 2.09875 -0.595403 0.929343 1.39017 0.854161 2.15283 1.42086 -0.380759 1.60453 -0.111231 0.74983 0.085293 1.08258 0.873067 0.254609 0.763127 2.25595 1.98158 -1.24903 1.42611 0.369535 1.30781 -1.98857 0.581371 0.0919314 0.42618 0.404558 0.192172 0.985924 2.12017 2.05626 0.20347 1.03852 1.87385 2.02295 0.788261 -1.19724 1.56707 -1.12846 -0.225514 -2.10048 0.284357 -1.00799 -0.788796 -1.52638 -1.62436 -0.892863 -1.0513 -0.10537 -1.11251 -0.276075 -0.398431 0.117116 1.17659 -0.021515 
3:200963398 -0.860686 1.23391 -0.937746 -0.58597 -0.206883 -0.961647 -0.267259 -0.563477 0.42635 1.84071 -0.750311 0.771333 0.213784 0.57259 -0.642756 -0.230102 -0.276058 1.25819 0.88144 -1.75152 1.04852 -0.283541 -0.10355 -2.26156 0.67158 0.381609 0.261164 0.476034 1.2801 1.41771 2.66438 2.31757 0.847424 0.985097 1.66209 1.66775 0.244498 -1.18392 1.12069 0.139856 -0.296061 -2.60791 -0.673508 0.80457 0.811498 0.586639 1.29828 0.987576 0.286947 0.166215 -0.925044 -0.172888 0.101018 0.575616 0.90527 -0.94072 
3:200966411 1.06184 0.483651 -1.32212 -1.29973 -0.948322 0.445606 1.43224 0.769741 -0.261941 -0.855375 -0.471963 -0.504792 -0.930615 -1.53463 -0.0676034 -0.684079 0.35719 0.130915 0.048141 -0.126979 -0.679317 0.17064 -0.628012 -0.22925 1.40657 1.31249 1.09762 0.841458 -0.198399 1.3483 0.61155 0.0856688 0.249292 0.809459 0.765584 -1.08639 -0.249799 0.249318 0.430028 1.54 1.21724 -0.0805873 -0.0424814 -0.364971 0.10592 -0.338458 -1.58897 0.228265 -0.0743552 -0.370136 -0.0859595 -0.103148 -0.60262 -0.997372 -0.76086 0.444767 
3:200967349 -0.791211 -0.598848 -0.640744 -0.296032 0.0442611 -0.543 -0.80261 -0.627664 1.12957 -0.458589 -0.342296 0.567236 0.108677 -0.688185 -0.807574 -0.935641 -0.0592665 -1.54781 -0.669678 -0.317317 1.78001 0.522154 -0.534318 0.853885 0.257818 0.434533 0.414667 -0.352989 1.44307 1.21425 1.4599 0.577183 0.833297 0.497013 0.385422 0.775802 -0.297107 -0.57271 -1.23956 -0.927098 0.0557014 -0.68146 0.242414 1.1569 1.08319 0.0588824 0.167676 0.160306 0.274362 0.271619 -1.11318 -1.20911 -0.321635 -0.427474 -1.11571 -0.846132 
3:200975074 -1.38608 -1.64131 -1.58017 -0.442689 -0.160465 -2.24817 -1.7628 -1.98985 0.210991 -1.15672 -1.03496 -0.583686 0.295076 -0.0710627 -0.546223 -0.145719 -1.19495 -0.90423 -0.858506 -0.654964 1.84278 0.48716 -0.376821 0.110275 0.196564 0.454727 0.563999 -0.0773131 -0.0763853 -1.20766 0.456454 -0.68615 -0.222714 -1.24155 -0.447974 0.0215372 -0.0784431 -0.699704 -1.32834 0.197477 0.622402 -0.298772 0.820085 0.760267 0.459901 -0.495969 0.153558 0.236422 0.111761 -0.362902 -0.454276 0.177686 0.923749 0.882774 0.569734 0.169424 
3:200979985 -0.442491 -0.398901 2.08944 0.688069 0.364562 0.0516772 -0.329404 -0.521445 -0.931289 0.555641 0.695652 0.0726396 1.11223 1.80492 1.14679 0.812188 -1.05056 -0.210551 -0.635329 -0.450672 -1.86636 -0.632043 -0.0857356 0.430464 -1.02864 -1.27234 -1.35665 -0.192878 -0.832946 -0.875192 -1.64062 -1.03161 -0.26177 -0.122711 -0.49176 -0.446163 0.0619154 1.71952 0.231496 0.159528 -0.063967 0.807477 0.0572139 -0.350185 -0.481125 0.649537 0.521864 -0.40991 0.1371 -1.1573 0.722693 0.102831 0.107047 0.535112 -0.1763 0.971749 
3:200983982 0.384213 -1.13988 0.489906 -0.146703 0.380337 -1.30376 -1.02352 -1.8708 -0.861916 -1.91436 -0.85977 -0.409323 -0.51981 1.12727 0.764593 2.06379 -0.402667 0.403303 -0.230584 0.742086 0.507304 -0.882073 -0.289685 -1.25815 0.554014 0.726903 1.15503 0.690441 -1.81422 -2.97552 -1.78492 -1.69519 -2.24218 -3.14663 -2.69195 -2.68359 0.0968425 0.238549 0.871516 1.29562 0.999188 0.0554399 -0.368088 -1.31872 -1.65174 -1.11123 -1.01325 -0.505201 0.70166 0.125138 1.30399 2.31825 2.35033 1.54433 1.82969 2.55473 
3:200985753 -1.44297 -0.560806 -1.63498 -0.716068 -0.323842 -1.67053 -0.213079 -0.181195 -0.164671 0.238663 -1.02459 0.0828736 1.17385 -0.897796 -0.880719 -1.24713 -0.101092 -0.691657 -0.149375 -0.430178 1.64871 0.600739 -0.901232 0.032418 0.976182 0.906674 0.585253 0.67572 0.475878 0.79552 1.67517 0.608066 0.57336 0.529542 1.21204 0.912738 -0.598148 -0.575321 -1.6238 -0.137726 0.708006 -1.27723 0.841079 0.619667 0.8 0.206608 -0.365624 0.161324 0.343178 0.131392 -1.03336 -0.880455 -1.1234 -0.880066 -0.477924 -1.75076 
3:200986904 0.966722 0.222159 2.11134 0.416959 0.221689 0.981272 0.814171 0.200804 0.739638 -0.578808 0.892879 -0.288008 -0.294674 0.290758 0.607941 0.429287 0.0111439 1.10708 0.731834 -0.679403 -1.97996 -1.1028 1.89939 0.181168 -1.04672 -1.19495 -0.895415 -0.981818 -0.179602 -0.0640734 -1.72224 -0.927018 -0.126982 0.13769 -0.70625 -0.626079 0.967334 1.17229 1.43005 1.03519 0.0983548 1.43029 -0.88683 -0.596698 -0.645014 -0.140063 0.0896962 -0.136176 -0.10078 -0.983735 0.308013 0.983261 0.694802 0.0722178 -0.983355 1.03289 
3:200993637 0.818545 0.853809 0.852281 0.746445 0.976865 0.811791 1.27617 0.817549 2.20748 -0.304372 0.131321 1.03061 0.849411 -0.935879 0.214693 0.192598 2.36422 2.40288 3.14859 -0.093946 0.936991 -0.644015 2.94804 -0.77575 -0.795152 -0.808259 -0.33482 -1.22823 0.528298 0.608671 -0.118904 1.28917 -0.02483 0.232364 0.0529876 1.15293 1.03137 -1.45112 1.83066 -0.184594 -0.685745 0.6118 -1.48751 -0.423889 -0.318603 0.0571774 0.0684707 0.286106 1.3209 1.54322 -0.584132 1.04003 -0.10789 -1.07471 -0.625 -1.56109 
3:200999413 -0.715204 -1.72955 1.28489 0.134634 -0.133589 0.0110223 0.452874 0.153784 0.538119 -1.87903 -0.556474 -0.934512 0.901739 -0.456364 -0.723954 -0.990201 1.59061 -0.657382 0.371924 0.228379 0.211324 -0.527375 1.65809 0.674647 -1.05001 -1.18388 -0.42819 -0.9418 -0.0729094 -0.128454 -1.70728 -1.12054 -0.747348 -0.506009 -1.28768 -0.736432 -0.821353 0.0681444 0.406692 0.414597 -0.386738 0.540958 -0.627174 0.672033 0.368211 0.152253 0.969476 0.168329 0.827758 -0.000540266 -0.494721 0.126706 -1.01462 -1.25928 -0.842174 -0.354167 
3:200999628 -0.975195 -1.91029 0.959194 0.212253 -0.876803 -0.798086 -1.20556 -1.16579 -0.808954 -1.20025 -0.176638 -1.30661 -0.394338 1.15413 -0.100385 0.046575 -0.512482 -0.929611 -1.17869 0.188208 -1.55973 -0.932574 0.170011 0.932684 -1.22466 -1.27275 -0.922883 -1.00893 -0.79552 -1.67278 -2.12566 -2.09154 -0.906259 -1.18223 -1.64447 -1.18821 -0.0657497 1.30902 0.0134013 0.412688 -0.124846 0.91856 0.341418 0.252924 -0.0114344 0.075904 0.561046 -0.114455 -0.0178361 -0.991422 0.816195 0.235014 0.093863 0.570769 -0.0535868 1.33007 
3:201001239 -2.38772 -2.78983 0.358801 -0.282318 -0.761494 -1.70562 -0.973973 -1.26122 0.649964 -1.47308 -0.884979 -0.754525 1.26356 -0.390805 -0.956762 -1.06281 0.856794 -0.0743986 0.586963 -0.412852 0.604868 -0.904549 1.48906 0.417245 -0.502637 -0.525936 -0.13249 -0.781075 -0.171982 -1.5015 -1.03033 -1.53113 -0.849287 -1.46159 -1.16776 -0.512255 -0.210864 0.240717 -0.472628 0.27171 0.0845819 0.568432 0.12006 0.375508 0.370856 0.307141 0.225793 -0.225531 0.879555 -0.145134 -0.699531 0.363341 -0.596874 -0.645945 -0.508827 -0.469647 
3:201002980 -1.27654 -1.84737 1.14661 0.0910314 -1.03783 -0.131505 -0.991903 -0.711217 -0.335414 -0.55803 0.257257 -1.23604 -0.30695 0.582808 -0.429341 -0.716171 -0.246713 -1.00894 -1.01237 -0.0734882 -1.56291 -0.606333 0.130011 1.22735 -1.0453 -1.06861 -0.879321 -0.808089 -0.360917 -1.26818 -1.60288 -2.06886 -0.500137 -0.752412 -1.18168 -1.04234 -0.205314 1.50163 -0.369303 -0.00767804 -0.586854 1.1814 0.423903 0.547315 0.437769 0.424539 0.663105 -0.328296 -0.493352 -1.1069 0.238631 -0.270524 -0.267895 0.299973 -0.306124 1.17352 
3:201006299 0.249638 -1.4283 0.206632 -0.450299 0.234275 -1.01532 -1.17551 -1.95647 -0.678333 -2.06544 -0.564001 -0.223868 -0.340129 1.14447 0.693161 2.14028 -0.826697 0.471736 -0.444771 0.436054 0.440409 -0.849066 0.212629 -1.33963 0.770349 0.979562 1.31375 0.927641 -1.50375 -3.04861 -1.90897 -1.67892 -1.98525 -3.08032 -2.5859 -2.63031 -0.136505 0.107435 0.932598 1.32015 1.27276 0.127751 -0.424988 -1.35229 -1.68355 -1.04414 -0.519824 -0.500163 0.423624 -0.201724 1.13673 1.98618 2.17578 1.55054 1.82797 2.4768 
3:201013525 -0.102413 1.37206 1.10652 -0.2846 0.228694 0.675186 1.72003 1.47423 0.511866 1.55544 0.577622 -0.16135 1.49507 -0.801463 0.580451 -1.10548 -1.11133 0.398592 -0.142551 -1.14552 -0.404484 -0.624725 -0.350974 0.6625 1.00245 1.12469 0.676426 1.11918 0.939701 1.50693 1.73986 0.0484071 2.14357 2.19381 2.21459 0.358244 0.592176 0.473112 0.119033 -1.12133 -0.214656 -1.24627 0.945736 0.348331 0.0756367 1.13162 -0.12801 -1.21156 -0.0314182 -0.428498 -0.776107 0.0264129 1.008 -0.00725856 -1.04921 -0.485803 
3:201019509 0.676848 0.805469 -1.02288 -0.483396 -0.361078 0.323002 0.510083 0.198677 0.214878 0.712718 -0.701966 -0.0643342 2.92406e-05 -0.905299 0.766338 -0.534936 -0.681033 0.169799 0.123844 0.248527 0.352847 1.61561 -0.751805 -0.238378 0.997669 1.24872 1.08501 1.14843 0.35866 1.56644 1.63333 0.511391 1.23528 1.48513 1.57547 0.372289 -0.433752 0.0655909 -1.72312 0.59287 -0.111442 -0.542645 0.41229 0.521324 0.383631 0.551827 0.303458 0.338142 -0.945266 -0.63487 -1.96366 -0.610045 -0.211039 -0.329882 0.268746 -0.494394 
3:201026093 -0.674241 -0.781593 0.898015 0.570183 0.391027 -0.330591 -0.301806 -0.0640533 -0.284589 -0.779188 0.648101 0.129288 -0.365996 0.925676 -0.818084 0.47612 0.672306 -0.469074 -0.317365 -0.13692 -0.311331 -1.60107 0.759349 0.468792 -0.999365 -1.25186 -1.06543 -1.10067 -0.340849 -1.34659 -1.47631 -0.446675 -1.23387 -1.38473 -1.51186 -0.345274 0.296942 -0.159943 1.61642 -0.555088 -0.0417194 0.548427 -0.390231 -0.405623 -0.29867 -0.440261 -0.279357 -0.208146 1.0096 0.725725 1.99106 0.8 0.232075 0.278849 -0.350579 0.498736 
3:201026306 -0.651829 -0.792219 1.0295 0.492233 0.365469 -0.301386 -0.503199 -0.198677 -0.219965 -0.717776 0.718453 0.0932745 -2.92406e-05 0.916949 -0.768349 0.553877 0.668531 -0.167619 -0.128146 -0.26158 -0.341286 -1.60293 0.751805 0.244439 -1.01568 -1.2685 -1.1051 -1.14208 -0.326235 -1.55984 -1.61847 -0.504046 -1.20535 -1.46501 -1.55422 -0.35994 0.43621 -0.0664452 1.73216 -0.572456 0.100895 0.533787 -0.419794 -0.510778 -0.367919 -0.513514 -0.301548 -0.33933 0.943787 0.631522 1.95651 0.626975 0.216732 0.328112 -0.277676 0.494215 
3:201026347 0.651829 0.792219 -1.0295 -0.492233 -0.365469 0.301386 0.503199 0.198677 0.219965 0.717776 -0.718453 -0.0932745 2.92406e-05 -0.916949 0.768349 -0.553877 -0.668531 0.167619 0.128146 0.26158 0.341286 1.60293 -0.751805 -0.244439 1.01568 1.2685 1.1051 1.14208 0.326235 1.55984 1.61847 0.504046 1.20535 1.46501 1.55422 0.35994 -0.43621 0.0664452 -1.73216 0.572456 -0.100895 -0.533787 0.419794 0.510778 0.367919 0.513514 0.301548 0.33933 -0.943787 -0.631522 -1.95651 -0.626975 -0.216732 -0.328112 0.277676 -0.494215 
3:201029157 -0.718519 -1.98148 -1.19314 0.0825412 -1.10362 -1.16231 -1.64276 -0.923638 -0.643601 -1.61214 -0.517905 -0.232023 -1.85387 1.00243 -0.171322 1.76124 1.39387 -1.39012 -0.569622 1.12604 -0.146587 -0.073695 0.345721 0.199014 -0.221869 -0.495936 -0.205566 -0.372041 -0.726576 -1.43886 -1.96994 -0.168885 -2.36297 -2.45832 -2.54889 -0.892958 -0.539427 -0.800265 0.504627 1.43899 0.0577043 1.04554 -0.414937 0.0159335 0.251959 -0.782639 0.258885 1.21056 0.223034 0.65431 0.695073 0.488158 -0.414338 0.332072 0.790376 0.340185 
3:201037332 0.674241 0.781593 -0.898015 -0.570183 -0.391027 0.330591 0.301806 0.0640533 0.284589 0.779188 -0.648101 -0.129288 0.365996 -0.925676 0.818084 -0.47612 -0.672306 0.469074 0.317365 0.13692 0.311331 1.60107 -0.759349 -0.468792 0.999365 1.25186 1.06543 1.10067 0.340849 1.34659 1.47631 0.446675 1.23387 1.38473 1.51186 0.345274 -0.296942 0.159943 -1.61642 0.555088 0.0417194 -0.548427 0.390231 0.405623 0.29867 0.440261 0.279357 0.208146 -1.0096 -0.725725 -1.99106 -0.8 -0.232075 -0.278849 0.350579 -0.498736 
3:201039780 -0.328246 -0.776396 -1.7663 -1.31705 -2.25098 -2.35006 -0.56409 -0.619183 0.167155 -1.73506 -0.495 0.0750336 0.135014 -1.86974 -0.253481 -1.75651 0.026252 1.11017 1.18565 0.651637 1.63459 0.410091 1.23697 -1.24341 -0.750052 -0.566153 -0.939238 -0.599751 -0.768552 0.271424 0.666466 -0.439823 0.134364 0.577575 1.0374 0.596674 -0.426124 0.401351 -2.15782 0.474821 -0.491749 -0.714691 -1.18554 -0.0448119 0.400811 0.82909 -0.557692 0.251485 -0.482583 0.189359 -2.02966 -0.506441 -0.904518 -0.934543 -0.570854 -1.18624 
3:201043524 -0.330108 -1.89583 -1.19314 0.0825412 -1.10362 -1.16231 -1.64276 -0.923638 -0.58691 -2.01268 -0.517905 -0.232023 -1.85387 0.847754 -0.171322 1.76124 1.15979 -1.4718 -0.591467 1.05043 -0.335137 -0.073695 0.345721 0.199014 -0.221869 -0.495936 -0.205566 -0.372041 -0.726576 -1.43886 -1.96994 -0.168885 -2.36297 -2.45832 -2.54889 -0.892958 -0.637222 -0.819083 0.611663 1.50693 0.0577043 1.04554 -0.414937 0.0159335 0.251959 -0.782639 0.258885 1.21056 0.223034 0.65431 0.695073 0.488158 -0.414338 0.332072 0.790376 0.340185 
3:201046252 -0.237393 -0.135859 -0.118831 -2.7168 -0.567245 -0.0874039 -0.0651475 0.407562 1.541 -0.631474 -0.270092 0.982166 0.688333 -1.97457 -1.50181 -0.756628 0.902735 1.27571 1.40784 1.25558 2.35521 -0.975977 -1.37273 -2.04183 1.30025 1.32835 0.460063 1.74544 -0.0797642 -0.816947 0.812114 1.02971 -0.037257 -0.390648 0.278396 -0.00599129 -0.886302 -1.81617 0.30792 -1.59203 -1.01617 -2.10286 -1.29072 -0.490877 0.245461 1.73509 0.118506 -0.456635 1.54054 1.4089 1.28487 -0.310821 -0.024238 0.503636 0.642412 -1.06326 
3:201052182 -0.326953 -2.02549 -1.08911 0.381381 -1.25889 -1.46378 -1.88832 -1.4394 -0.527128 -2.24347 -0.631595 -0.0240814 -2.40285 1.30357 0.015053 2.18823 0.483795 -1.27562 -0.738946 1.2431 -0.704746 -0.164232 0.0883314 0.47443 -0.0976261 -0.205462 0.0983958 -0.363905 -1.11179 -1.97582 -2.67575 -0.436707 -2.83231 -2.87252 -2.93586 -0.93196 -0.697504 -0.636534 0.416729 0.842121 -0.229363 1.30773 -0.70283 0.609661 0.628159 -0.84919 0.643692 1.40107 0.40673 1.01092 0.565997 0.138543 -0.75671 0.0204429 0.400775 -0.0654994 
3:201053802 1.14928 2.69925 1.50979 -0.77608 1.30954 2.02933 2.68755 2.45581 0.855944 2.05972 0.0804685 -0.12311 2.18244 -1.41836 -0.620969 -1.94861 0.494569 1.24323 0.99738 -1.55934 0.402657 0.239186 -0.118336 -0.848071 0.229126 0.228076 0.0940821 0.229636 1.07912 1.85052 2.21158 -0.279641 2.78956 2.72991 2.58172 0.285735 0.461692 0.679862 -0.226733 -0.684495 0.120851 -1.60579 0.712358 -0.410208 -0.33467 1.13634 -0.586951 -1.43755 -0.335681 -0.881273 -0.752722 -0.359072 0.539693 0.0167806 -0.769584 -0.418622 
3:201061314 -1.13894 -1.73643 -0.224085 -1.06431 -1.39723 -1.65744 -1.72216 -1.62132 1.27318 -1.93408 0.151736 0.173979 1.07992 -0.827596 -1.15034 -0.771923 0.579671 1.56042 1.7297 0.268133 1.91569 -0.49398 1.77001 -1.01706 -1.26171 -1.34265 -1.62419 -0.394052 -1.25763 -1.45495 -1.2255 -0.376822 -1.76948 -1.44467 -1.07218 -0.165635 -0.722412 -0.470697 -0.361202 -0.764371 -1.36233 -0.894845 -1.42797 0.144434 0.20525 0.333333 0.600971 0.259317 0.760321 0.893607 0.198773 0.169882 0.12875 0.552106 0.93254 -0.604775 
3:201063516 0.380612 0.334793 -0.875674 0.994526 0.00418817 0.00149665 0.336931 -0.493921 -2.15152 0.602388 -0.644647 -0.225874 -0.913399 1.48092 1.06392 0.842752 -0.547916 -1.3149 -1.37725 -1.22962 -1.31953 0.392659 -0.776367 0.848757 0.587897 0.192794 0.72738 -0.653343 0.0616611 0.28496 -0.364143 -1.33806 -0.246035 -0.417883 -0.555031 -0.964802 0.561184 1.53983 -0.109378 1.94141 2.05675 0.454916 1.12831 0.333425 0.147597 -1.1245 -0.961261 -0.0934154 -0.765646 -0.84738 -1.11816 -1.08384 -0.941246 -0.628276 -0.796012 0.566634 
3:201067976 -0.349237 1.21347 1.2664 -0.442098 0.600456 1.00596 1.91754 1.91024 0.833795 1.61969 0.502463 -0.575589 2.21682 -1.29419 -0.304305 -2.11853 -0.181104 0.496627 0.239566 -1.12873 0.285431 -0.448807 0.317148 0.275473 0.668 0.840275 0.305685 0.833636 1.32732 1.93129 2.21531 0.26001 2.52742 2.38582 2.32045 0.563285 0.594902 0.385051 -0.0479221 -0.212689 0.138912 -1.36813 0.986318 -0.487258 -0.482398 0.758696 -0.71697 -1.43121 -0.426014 -1.03083 -0.87169 0.50657 1.21072 0.183261 -0.493925 -0.12868 
3:201068187 -0.548834 -0.681728 0.434938 -2.17829 -0.0482122 0.324929 0.439645 1.02968 2.56834 -1.12273 -0.476185 0.788449 0.452926 -2.24934 -1.91725 -1.07672 1.83919 0.824957 1.69662 1.34678 2.44589 -0.461966 -0.317358 -1.08318 1.25645 1.42077 0.946589 1.71408 0.20262 0.000366636 0.639275 1.10848 -0.493386 -0.525807 -0.218048 -0.102148 -1.44275 -1.79044 -0.176358 -1.27954 -1.50623 -1.6755 -0.726892 -0.142633 0.183071 1.28008 0.564081 -0.226464 1.75309 1.76084 0.509032 0.362846 0.088075 0.152114 0.322653 -1.50319 
3:201081125 0.12106 -1.52403 -1.35433 0.351094 -1.05436 -0.920094 -2.27463 -2.26696 -0.584918 -1.7949 -0.627143 0.624847 -2.3377 1.19572 0.0368135 1.84588 0.292836 -0.456471 -0.183677 1.36319 -0.241775 -0.0193289 -0.332555 -0.0606396 -0.537845 -0.706912 -0.00553285 -0.739644 -1.393 -1.88159 -2.4558 -0.305906 -2.64233 -2.665 -2.71165 -0.744198 -0.636341 -0.562729 0.102413 0.198035 -0.425686 1.42279 -1.11895 0.783607 0.66213 -0.445338 1.34139 1.53744 0.657 1.17117 1.20829 -0.538892 -1.2598 -0.0473731 0.574854 0.139025 
3:201084766 -0.284058 -0.712578 0.15529 -1.71267 -0.434425 -0.55115 0.288052 0.871361 1.33391 -1.66302 0.380907 1.69424 0.877055 -1.48443 -1.15203 -0.202904 1.06272 0.333479 0.704348 0.972635 1.69524 -0.48595 0.385139 -0.830248 0.978705 1.43341 0.549924 1.75279 0.338216 0.0217548 0.862799 1.413 0.0612507 0.0220448 0.598556 0.875038 -1.34102 -1.91286 -0.104234 -0.904733 -0.872222 -1.57228 -1.05158 -0.439646 -0.262336 1.00914 0.744776 -0.336717 2.32746 1.93609 1.18484 0.318914 0.125334 0.214381 0.348649 -1.52151 
3:201084920 1.27065 1.79805 2.03033 0.0443666 2.16335 2.80035 2.0537 2.3251 2.13851 1.60347 0.314706 0.0742535 1.40713 -0.801491 -0.484993 -0.237218 0.716771 0.311826 0.738589 -0.54968 0.212478 1.58509 0.0131655 0.227674 1.01227 1.28301 1.27335 1.67058 1.09732 1.53316 1.00306 0.833292 1.05111 1.30885 0.921841 0.0527277 -0.49251 -0.318382 0.0284585 -1.08109 -0.90528 -0.672494 1.09624 0.41257 -0.143057 0.3164 1.00865 -0.488104 -0.0428994 -0.348218 -0.621328 0.491788 1.07405 0.457896 0.533655 -0.414428 
3:201084968 0.12106 -1.52403 -1.35433 0.351094 -1.05436 -0.920094 -2.27463 -2.26696 -0.584918 -1.7949 -0.627143 0.624847 -2.3377 1.19572 0.0368135 1.84588 0.292836 -0.456471 -0.183677 1.36319 -0.241775 -0.0193289 -0.332555 -0.0606396 -0.537845 -0.706912 -0.00553285 -0.739644 -1.393 -1.88159 -2.4558 -0.305906 -2.64233 -2.665 -2.71165 -0.744198 -0.636341 -0.562729 0.102413 0.198035 -0.425686 1.42279 -1.11895 0.783607 0.66213 -0.445338 1.34139 1.53744 0.657 1.17117 1.20829 -0.538892 -1.2598 -0.0473731 0.574854 0.139025 
3:201094243 0.0394951 -1.52611 -1.41336 0.464679 -1.1641 -0.956239 -2.11961 -2.32787 -0.639445 -1.74504 -0.623634 0.643735 -2.05413 1.08099 0.202901 1.94567 0.365292 -0.270571 0.0134175 1.28728 -0.241775 -0.151926 -0.292758 -0.0606396 -0.49604 -0.721869 -0.0497509 -0.734052 -1.13093 -1.55708 -2.12061 -0.107634 -2.3579 -2.37503 -2.41963 -0.580503 -0.586526 -0.508651 0.200329 0.18602 -0.397696 1.3691 -1.23086 0.649959 0.552507 -0.438781 1.24675 1.43592 0.762496 1.21803 1.21482 -0.538107 -1.18347 0.0588056 0.75781 0.20233 
3:201105319 0.885269 2.25616 1.81829 -0.857073 1.17013 1.57179 3.00168 3.35308 0.869822 1.55276 -0.000968482 -0.79027 1.79369 -1.1631 -0.804059 -1.66367 0.726388 0.315939 0.253191 -1.50943 0.145251 0.260449 0.153745 -0.385488 0.485076 0.624111 0.187914 0.464801 1.04206 1.36236 1.61335 -0.703905 2.32129 2.18612 2.03656 -0.0494179 0.354882 0.583601 -0.0790325 0.0673706 0.279032 -1.59091 1.21688 -0.412006 -0.222144 0.7943 -1.13169 -1.46177 -0.630544 -1.03473 -1.37199 0.237459 0.888166 -0.0303854 -1.12395 -0.72713 
3:201105546 -0.638413 -0.865718 0.268479 -1.5742 -0.628026 -0.52076 -0.00912317 0.841414 1.51045 -1.58524 0.335977 1.73311 0.565545 -1.14009 -1.20233 -0.736307 1.04445 0.217906 0.774918 1.28873 1.9692 -0.378027 0.241421 -0.861364 0.931935 1.40841 0.622159 1.53518 0.544422 0.359433 1.04246 1.03139 0.00313827 -0.0206182 0.386119 0.437899 -1.45909 -1.49357 -0.322222 -0.78488 -0.716257 -1.39399 -1.05949 -0.830258 -0.636277 0.48574 0.44783 -0.620433 1.75148 2.13115 0.922625 0.0151409 0.37889 0.655857 0.837755 -1.11864 
3:201106653 1.0443 1.94288 0.619383 1.17553 1.21105 1.2984 1.48011 0.815102 -1.08152 2.3544 -0.341265 -2.14852 0.337171 0.624531 0.826471 -0.0700685 -0.669077 -0.0650238 -0.626566 -2.04015 -1.93999 0.511314 -0.167434 0.696096 -0.719795 -1.13476 -0.540388 -1.33459 -0.0745027 0.254841 -0.318654 -1.35772 1.04727 1.01104 0.533362 -0.463371 1.65019 1.78595 0.307098 0.846201 0.862348 0.63957 1.66689 0.641337 0.537236 -0.102548 -1.00578 -0.0878783 -2.08467 -2.66542 -1.60685 0.101112 0.0513919 -0.679448 -1.39913 0.775917 
3:201113984 0.924603 2.25624 2.01923 -0.235558 0.902032 0.917355 2.31564 2.76847 0.695199 1.38006 -0.0833381 -0.527658 1.4211 -0.577755 -0.42 -0.731054 -0.0336802 0.221838 -0.23406 -1.49222 -0.304365 0.346561 -0.00109412 0.326052 0.984169 1.25689 0.852888 0.676119 0.993032 0.902783 1.70635 -0.565267 2.0739 1.86612 2.05388 0.105962 0.264669 0.671339 0.045651 -0.298216 0.307614 -1.61958 0.694154 0.132871 0.0569159 0.527711 -0.79258 -1.35179 -0.905812 -0.742239 -1.54316 -0.0775599 0.683529 -0.257645 -1.52381 -1.01077 
3:201124697 1.69829 1.87202 2.14162 1.09493 1.36202 2.70946 1.60304 1.75758 1.02632 1.09531 0.000411018 -0.630651 -0.139764 0.396566 0.724669 1.72563 0.528829 0.627697 0.910813 0.511301 -0.44437 1.11417 -0.970487 -1.48975 1.04083 0.656089 0.273381 0.987922 0.195436 -0.045724 -0.211214 0.550071 0.0998856 0.0461866 -0.0650244 -0.333042 -0.529608 -1.01506 1.05724 -0.891407 -1.38756 -0.289018 0.998418 0.799262 0.322859 0.19184 1.42129 -0.00907734 0.335569 -0.202169 0.403548 -0.672793 0.375545 0.907619 0.885919 -0.162082 
3:201127126 1.55535 2.4685 2.8836 1.10903 1.77341 2.49246 2.41804 2.39318 1.0234 1.56215 0.283226 -0.8041 0.854723 0.0945509 0.910247 1.2216 -0.380859 0.682193 0.294607 -0.200463 -0.396226 0.755903 -1.0344 -0.870902 1.10312 1.18026 0.749471 1.35867 0.842717 0.401844 0.65528 0.689001 1.49614 1.20787 1.29827 0.338294 -0.00201867 -0.524127 0.81838 -1.07157 -0.818948 -1.00786 1.46067 0.214298 -0.363457 -0.0866032 0.592114 -1.05729 -0.0551426 -0.44844 -0.212844 -0.430561 0.982535 0.649586 0.265493 -0.394546 
3:201132251 0.048016 0.969634 0.539954 -0.124938 0.426351 -0.133387 1.51241 1.36799 -0.0858796 0.397806 -1.08236 -1.99161 2.18613 -0.116102 0.254665 -0.125467 -0.951232 0.8753 -0.140678 -2.25311 -0.776461 1.44755 -0.0703151 -0.886803 -0.801192 -0.657098 -0.729558 -0.896924 0.00321421 -0.0942761 0.71527 -1.34335 1.52264 1.23022 2.01578 0.851201 0.496121 0.313137 -1.03287 0.994361 0.386615 -0.233123 2.10756 -0.154539 -0.340206 -0.610704 -0.58202 -1.44466 -1.57143 -1.33101 -1.12877 -0.45224 0.710589 0.841942 0.927973 -0.319565 
3:201133461 1.28859 2.36343 1.37782 1.33174 2.40987 3.03089 2.2639 1.57885 0.17554 3.25863 -1.0164 -1.38948 -0.236265 0.0225304 0.970063 0.239478 0.118698 0.0252524 0.291855 -0.952905 -0.970007 1.38509 -2.04854 0.450499 1.98727 1.48995 2.1509 0.915988 0.815443 1.18694 0.513917 -0.319367 0.692414 0.510714 -0.00195721 -1.38004 0.709483 0.936846 0.636022 0.831088 1.27148 0.0667418 2.45036 0.705323 0.238518 -0.443953 -0.327718 -0.596254 -1.53748 -1.98665 -2.21241 -0.79443 -0.13141 -0.24044 -0.120626 0.50071 
3:201138172 -1.29583 -2.36096 -1.37782 -1.33174 -2.40987 -3.03089 -2.2639 -1.57885 -0.122819 -3.24856 1.0164 1.39926 0.236265 -0.0479049 -0.970063 -0.239478 -0.17026 -0.0538554 -0.27949 0.891544 0.842051 -1.38509 2.04854 -0.450499 -1.98727 -1.48995 -2.1509 -0.915988 -0.815443 -1.18694 -0.513917 0.319367 -0.692414 -0.510714 0.00195721 1.38004 -0.701338 -0.909397 -0.626001 -0.898313 -1.27148 -0.0667418 -2.45036 -0.705323 -0.238518 0.443953 0.327718 0.596254 1.53748 1.98665 2.21241 0.79443 0.13141 0.24044 0.120626 -0.50071 
3:201142305 -1.1153 -1.00519 0.867861 -0.869489 0.480399 0.502895 -0.304164 -0.454913 0.939729 -0.443837 -1.27168 -2.65519 -0.907583 -2.44021 -0.429195 -0.00482528 -0.306975 -0.0984292 0.0933939 0.119677 -0.386728 0.741147 -1.4665 0.228894 0.597627 0.308308 -0.135026 0.116976 0.0757876 -0.634899 -0.159919 -0.798419 0.871962 0.331604 0.0990416 -1.07048 -0.357755 0.244175 -0.436576 0.330708 0.791855 0.3812 2.32988 1.32261 1.5462 0.904786 0.114802 0.785263 -0.275498 -1.80306 -0.0301087 -0.195603 -0.72717 -0.516043 -1.18063 -0.609228 
3:201145385 2.47365 1.52602 -0.804296 0.0218374 -1.07867 -0.220515 1.32635 0.954403 -1.70539 0.279441 0.334393 1.31489 -0.358387 0.0328018 1.4964 1.12575 -1.35957 -0.399784 -1.34984 -0.121346 -0.68168 0.592357 -0.654361 -0.035502 0.950596 1.52147 1.29859 1.01729 0.227859 1.03969 0.546961 0.856067 0.712247 0.860015 1.01292 0.3296 -0.584105 -0.142108 -0.029726 0.472993 0.110995 -1.80886 -0.0273229 -0.79484 -1.40011 -0.962399 -0.490514 -1.34395 -1.33383 0.182278 -1.90783 -1.25311 -0.372561 -0.315257 -0.195584 -0.323986 
3:201154364 -1.70956 -0.64096 1.87444 -0.559226 1.51049 0.930124 -0.373404 -0.51404 2.58748 0.298228 -0.322294 0.168997 0.601205 -0.824581 -2.08082 -1.83842 0.621923 0.304424 1.08013 -0.222631 0.92832 -1.48562 -0.0523151 0.866605 1.00624 0.789725 1.19556 1.37297 0.466351 -0.162305 -0.684178 -0.746012 -0.696688 -0.920776 -1.53177 -1.76264 0.36674 0.551741 0.795011 -0.874229 0.809632 -0.268666 0.188093 0.599252 0.703406 0.54144 0.44429 0.292606 1.31523 0.163293 0.958822 0.789897 0.758072 0.574037 0.478457 0.44943 
3:201158149 2.38289 1.47325 0.478311 1.76316 -0.243344 0.88325 0.320418 -0.0658951 -0.319737 0.487354 0.42221 -0.848451 -0.897297 -0.286943 2.37562 1.66349 -1.49874 0.899507 0.28564 0.403659 -2.10148 1.66326 0.630256 0.236664 -0.410809 -0.274844 -0.444846 -0.411028 -0.186678 1.08633 0.396781 1.01423 0.549518 1.4632 1.02849 1.011 0.00382628 -0.355443 -0.550097 0.137779 -0.592523 0.648429 -0.182886 1.17492 0.536004 -0.0185107 1.1923 1.27571 -1.57816 -1.27273 -1.85941 0.317962 0.0272651 -0.567403 -0.507163 0.236342 
3:201162688 -0.718895 -1.19668 -2.73933 0.141922 -1.69982 -2.49363 -1.6833 -0.911594 -2.79606 -1.82493 1.45224 0.759716 0.88794 2.50978 0.476429 0.613457 -0.720016 -1.83327 -2.46979 -0.557556 -0.717368 1.04175 1.57473 -0.343072 -3.25539 -2.72283 -3.11182 -2.67846 -0.380402 -0.621051 1.09868 -0.721733 1.15202 0.842661 1.88746 2.39881 0.459566 0.367393 -1.6577 0.592086 -1.42072 1.59896 0.459786 -0.802925 -0.709413 -0.470599 -0.0816312 -0.0795576 0.473638 1.50131 1.51317 0.0949696 0.625193 0.837151 0.903893 -0.203687 
3:201168461 -0.487216 0.230223 2.71186 -0.055725 2.08233 1.96904 1.15411 1.24457 2.58773 0.936772 -0.192264 0.254806 0.744161 -0.54769 -2.01113 -1.90566 1.63132 0.816953 1.78544 -0.625883 1.01753 -0.91349 -0.0850328 0.133016 1.05287 0.791702 1.64052 0.753804 0.469823 0.0346983 -1.19938 -0.835952 -1.06716 -1.08523 -1.93662 -1.8233 0.55178 0.88271 1.15768 -1.10085 0.540268 0.142763 0.391847 -0.348804 -0.184133 -0.370425 -0.38001 -0.94155 0.234915 -0.181211 0.102688 0.464201 0.386739 0.204682 0.093686 0.818215 
3:201187734 1.60577 1.32661 -1.4839 0.253978 -1.16223 -0.827899 0.684465 0.108166 -2.40203 1.00629 0.301782 0.412372 0.575619 1.11162 1.99784 2.06624 -1.49098 -0.674211 -1.67893 -0.537481 -0.919002 1.07006 -0.301488 -0.267106 0.265393 0.69369 0.411969 0.510419 -0.180751 0.228089 0.592934 0.826952 0.684466 0.689273 1.43549 0.797698 -0.269496 -0.294394 -0.231506 0.450673 -0.179978 -0.711654 0.22311 -0.0619545 -0.597215 -0.164637 0.200775 -0.400062 -1.25948 -0.0307021 -1.09149 -0.576444 0.416005 0.367548 0.597807 -0.132463 
3:201198811 0.828208 0.692093 -0.814142 -0.249798 -1.44235 -0.439021 0.287889 0.0310044 -1.49628 1.09953 -0.671904 -0.675473 -0.468574 0.381662 1.22829 0.515144 -0.845438 -0.479923 -1.15926 -0.59693 -0.977615 0.316739 -0.983225 -0.885561 1.05117 1.79768 1.80321 0.695337 0.509984 0.564335 0.121671 -0.146926 0.155396 0.0186157 0.508954 -0.341391 -0.121471 0.24761 -0.576707 0.592257 0.219919 -0.962993 0.293341 -0.303783 -0.957897 -0.694444 0.310358 -0.448398 -1.01546 0.11485 -0.0196771 -0.168105 1.33895 1.55778 2.36678 0.29684 
3:201198915 0.123587 0.311615 1.23788 0.948396 1.13294 0.579241 -0.846685 -0.196731 1.55054 -0.533333 0.445044 -0.487525 -0.843617 -0.638386 -0.655393 -0.483047 0.0683741 0.121128 0.733094 1.05732 0.150447 -0.0482834 -0.0452166 0.960605 -1.53294 -2.21683 -2.24455 -1.15026 -0.259739 -0.239909 -0.157238 0.626002 -0.201491 0.249212 -0.417639 0.907136 -0.729303 -0.765205 -0.424739 -0.742526 -1.18142 0.454156 -0.949905 2.15809 2.07424 1.64732 2.24883 2.2343 0.780952 -0.394077 0.493168 0.119297 -0.911702 -0.829599 -1.64524 -0.00017582 
3:201202266 -0.822174 -0.460909 0.516821 -0.378791 1.10964 0.775028 0.831032 0.5731 1.3776 0.123684 -0.18178 -0.158937 1.97004 -0.249154 -1.15502 -0.421102 0.946084 0.582791 0.9862 -0.627504 1.05785 0.0374666 0.523903 0.746404 0.0287341 -0.364929 0.0782739 0.464753 -0.576792 -0.0541405 -0.485698 -0.296941 -0.178402 0.0315259 -0.358206 -0.747039 0.422137 0.758285 0.793363 0.402174 0.491907 0.976663 0.901966 -0.353213 0.286661 -0.164083 -1.50706 -0.582162 -0.00111212 -0.260428 -0.72503 0.575693 -0.50185 -1.12209 -1.41057 -0.114066 
3:201202860 -1.37349 -1.30246 -0.440841 -0.742128 0.456224 -0.132787 0.477513 0.0811321 -0.0319859 -0.351165 0.544638 1.50366 1.76443 0.429316 -0.479257 -0.00704522 1.17004 0.410011 0.541142 -0.363527 1.17384 -0.0119347 1.29822 -0.166618 0.408556 0.523858 0.433432 0.521407 -0.168467 -0.422961 0.101057 -0.418719 0.177726 -0.264368 0.0293156 -0.481144 1.15374 0.711404 1.22946 0.00197703 1.0917 1.02292 0.634946 -2.31198 -1.40877 -1.23215 -3.04421 -2.1963 0.298319 0.293664 -0.49119 0.0561022 -0.415447 -0.736075 -0.841111 -0.397627 
3:201208011 -1.54853 -1.92314 0.139826 -0.0197177 1.24909 0.373555 0.145481 0.491929 2.07903 -2.09297 -0.395138 -0.791961 0.613283 -1.27523 -1.19583 -1.21968 1.65273 1.16493 1.98315 1.19259 1.22557 0.574684 0.705739 0.551724 -1.20238 -1.52892 -1.35796 -0.880397 -0.370737 0.493707 0.284758 -0.158925 0.131445 0.675683 0.0917605 0.584189 0.142443 0.341503 -0.00333851 0.164867 -0.101083 2.19632 0.512584 -0.889315 0.354611 -0.371182 -2.12215 0.0556698 -0.176864 0.0534899 -0.655877 0.909357 -1.53985 -2.1436 -2.2896 -0.710595 
3:201216384 -0.794492 -0.911515 1.51975 -0.250252 1.81494 1.08878 0.395499 0.749503 3.45801 -1.7943 -0.277632 -1.82765 -0.436898 -2.80458 -1.52462 -2.12308 0.0571691 -0.029572 0.73278 1.65852 1.2524 0.27776 -0.143786 2.03503 -1.74042 -2.02662 -1.73077 -0.745528 -0.734107 0.607288 0.115126 0.300626 -0.255426 0.831608 -0.00416911 0.660263 -1.0765 0.0602 -2.09754 0.286843 -1.03112 0.214018 0.229906 1.39767 1.61257 0.654613 0.801944 2.39939 0.0339021 -0.549274 -0.666667 1.49721 -0.607296 -2.12012 -2.85754 -0.843295 
3:201216712 0.794492 0.911515 -1.51975 0.250252 -1.81494 -1.08878 -0.395499 -0.749503 -3.45801 1.7943 0.277632 1.82765 0.436898 2.80458 1.52462 2.12308 -0.0571691 0.029572 -0.73278 -1.65852 -1.2524 -0.27776 0.143786 -2.03503 1.74042 2.02662 1.73077 0.745528 0.734107 -0.607288 -0.115126 -0.300626 0.255426 -0.831608 0.00416911 -0.660263 1.0765 -0.0602 2.09754 -0.286843 1.03112 -0.214018 -0.229906 -1.39767 -1.61257 -0.654613 -0.801944 -2.39939 -0.0339021 0.549274 0.666667 -1.49721 0.607296 2.12012 2.85754 0.843295 
3:201216986 -1.04041 -0.565419 -1.35013 0.304067 -1.82259 -1.52722 -1.97735 -1.90992 -2.56932 0.764558 0.351599 1.63972 -0.16014 2.28239 1.20246 1.4954 -0.231673 -0.747652 -1.26757 -0.282298 -1.24124 -0.58558 0.866307 -1.21531 1.24048 1.52691 0.792971 0.153731 0.99435 -0.483857 0.816746 -0.135072 0.584521 -0.653365 0.49532 -0.322282 1.44304 0.415486 1.47257 -0.58887 0.723421 0.148301 -0.566667 -0.651547 -0.775912 0.0907335 -0.0775533 -0.649265 1.63483 1.50238 1.59143 -1.01632 0.814627 1.49595 1.87582 -0.0392016 
3:201228678 1.35529 0.666278 -0.4664 0.15033 -1.30726 0.764159 -0.737822 -0.625569 -2.15937 0.398813 0.299088 0.370498 0.275493 2.1607 1.4547 1.65302 0.101633 -1.24334 -1.63751 -0.893855 -1.71188 -1.1594 -1.45601 -0.118727 1.63348 1.63335 1.64118 0.414629 -0.215745 -0.689439 -0.491994 -0.422414 -1.41999 -1.48787 -0.867189 -1.31186 -0.307631 -1.00538 1.24568 -1.26528 -1.11047 0.266949 0.318534 0.647843 -0.00807205 0.135566 1.76493 -0.240313 0.379405 0.509968 1.44638 -0.00824826 1.10474 1.7182 1.78293 1.00744 
3:201228734 0.870689 1.14447 0.679187 -0.750621 0.95355 0.0085911 2.05 1.65559 2.1094 0.285778 -0.76591 -1.0896 -1.14172 -2.34439 -1.26492 -1.63992 -0.675334 1.51597 1.71 0.0722834 1.27011 1.59736 -0.403103 -0.486122 -1.99513 -1.76066 -1.27295 -0.578595 0.294461 0.904172 -0.551354 0.479937 0.67996 1.15485 0.00494584 1.35005 -1.08386 0.387469 -2.26473 1.42324 0.229886 -1.51268 -1.23204 0.286364 0.367587 0.130296 -0.273315 0.730733 -2.35889 -1.00877 -1.70216 -0.444079 -1.16121 -0.753348 -0.470553 -0.167418 
3:201229637 0.773528 0.995834 0.910915 -0.808704 0.431543 -0.542653 0.669769 0.161075 1.22607 0.361311 -0.207948 0.18253 -0.389887 -1.44115 -0.702258 -0.705072 -0.68615 0.950192 1.01731 -0.0887023 1.54187 0.489534 -0.975375 -0.810414 -1.64405 -1.66132 -1.20375 -0.502361 0.284638 0.385212 -1.04878 1.00819 -0.0482883 0.488536 -0.556578 1.2672 -1.55865 -0.899121 -1.06686 0.426347 0.0127893 -2.25657 -1.76494 1.3797 1.00903 1.12982 1.59957 0.832331 -0.601656 -0.367728 -0.499876 -0.970378 -1.05135 -0.0258168 -0.325479 -0.231734 
3:201237504 -0.393191 -1.16923 -1.92584 0.636056 -1.66459 -2.32055 -1.88802 -1.90753 -1.80227 -1.1884 -0.0593234 1.25977 1.75811 0.877261 0.880764 -0.367312 -0.0057496 0.753193 0.322616 -0.940706 -0.474542 0.099939 1.86947 -0.3068 -0.875439 -0.967957 -0.675696 -1.1717 -0.762098 0.393376 0.286252 -1.10895 0.73441 0.947304 0.936958 0.334854 0.951726 0.788601 0.497274 0.699065 1.09977 1.06497 0.353179 -1.18149 -0.561277 -1.07626 -2.39461 -1.33399 -1.75129 -0.530345 -2.94516 -0.684155 -1.09512 -1.28988 -1.08572 -0.403023 
3:201237625 0.881542 -0.147582 -2.04599 0.776982 -1.95531 -0.548253 -1.17874 -0.734251 -2.75998 -0.169309 0.109667 0.152109 0.804144 2.09084 1.75618 0.782276 -0.151322 -0.686721 -1.50453 -1.07271 -2.36721 -0.297194 0.537471 0.160397 0.654864 0.910219 0.965025 -0.212479 -0.858596 -0.340916 0.16431 -1.2497 -0.162117 -0.215361 0.547007 -0.744993 1.17118 0.687859 0.726094 -0.189908 -0.140591 1.94867 0.58923 -1.21734 -0.957186 -1.24403 -1.25 -0.934565 -1.74632 -0.485857 -1.14057 0.084667 0.256323 -0.0149027 0.509638 0.307322 
3:201246297 0.365586 -0.260494 -1.0561 0.612465 -1.25868 -1.94544 -1.35264 -2.10936 -2.71496 -0.607007 0.243783 2.01802 1.2639 1.18563 1.19653 1.53194 -0.196119 -0.671257 -0.981469 -0.739649 -0.0376559 -0.942488 0.609529 -0.707993 0.010309 -0.593324 -0.375779 -0.444339 -0.979481 -0.500416 -0.382328 0.147509 -0.512523 -0.080511 -0.00770825 0.16251 0.384916 -1.18777 1.47329 -0.533463 0.534471 -0.542841 -0.00921303 0.486716 0.386047 0.52962 0.0559566 -0.524627 0.835031 -0.247924 -0.811431 -0.755292 -0.835125 -0.575789 -1.11181 -0.31202 
3:201246484 -1.45659 -1.54236 -0.0486195 -0.951933 -0.769993 -0.515043 -2.95667 -1.36439 1.99902 -0.749827 0.515748 0.617846 1.31047 0.157327 -0.654557 -2.95489 0.0803989 1.15276 0.805937 -0.133015 0.325906 0.0525132 -0.104026 0.248266 -1.32148 -0.510593 -0.426857 -0.778102 1.22606 0.806016 0.0719298 -0.549655 0.720896 0.273238 0.114879 0.448822 -1.10095 0.916586 -0.204784 0.218029 -0.189805 1.02912 -1.03026 -0.687764 -0.510742 -0.879643 0.0481481 -0.595634 -1.20676 1.2436 -0.401721 -0.539878 0.0607955 0.854948 0.970895 -0.393307 
3:201248838 1.46508 0.707324 -0.909375 0.399315 -1.09904 1.02505 0.215631 0.500459 -1.84525 0.361743 0.0501034 -0.736257 -0.204035 1.60545 1.33924 1.19541 -0.177322 -0.67478 -1.25798 -1.06287 -2.39342 -0.393527 -0.602883 0.148635 1.40052 1.60159 1.56652 0.352941 -0.216635 -0.295155 -0.0271505 -0.846154 -0.574706 -0.747527 -0.0628493 -1.1787 0.317994 -0.0309784 0.6523 -0.313475 -0.784229 1.10342 0.847522 -0.277949 -0.584537 -0.64684 0.44569 -0.35633 -0.832023 -0.0565695 0.51344 0.47811 1.03529 1.07322 1.63014 0.880894 
3:201253810 -0.718867 0.171202 0.781467 -0.836024 1.3767 0.370173 1.605 2.35219 2.96603 -0.950611 -2.21095 -2.77741 -1.71693 -2.53651 -2.41175 -0.763177 1.25698 1.46272 2.22202 1.16564 0.884071 -0.0938418 -0.520231 -0.861 -0.371043 -0.622785 -0.561011 0.20605 1.50433 0.946979 0.255007 0.629458 1.19091 0.961921 0.192943 0.25 -1.21047 -0.893458 -0.254121 0.754217 0.877987 -0.827207 -1.07228 1.16527 1.75387 1.61196 0.765054 2.20717 0.458333 0.869405 1.44075 0.307671 -1.0476 -0.749389 -0.759577 -0.922942 
3:201257570 -0.645692 -0.144244 -0.914941 0.0858204 0.541147 -2.08609 -0.0977273 0.0792381 -0.286368 -0.58638 -1.7376 -1.22983 -0.607414 -0.266654 -0.928255 -0.25582 0.568013 1.73139 2.01436 1.12801 1.72397 -0.289232 -0.499403 -1.80089 0.0517551 -0.63646 -0.51243 0.264384 -0.59456 -0.429859 -0.347189 0.0637031 -0.621975 -0.316637 -0.386242 0.348301 -1.16303 -1.61145 0.562127 0.338063 0.82737 -0.304632 -0.531297 0.0601701 0.832743 0.510601 -0.821855 0.0101273 -1.54499 -0.139087 -0.213899 -0.93743 -1.70086 -0.270836 0.82351 0.672494 
3:201258217 -0.67735 -0.674491 2.105 0.12451 0.0847467 1.61435 -1 -0.629337 2.15363 -1.06431 0.203176 0.639077 0.175385 -1.21894 -0.184855 -0.158593 1.6416 -0.683397 0.217451 1.23987 -0.172746 -0.0683306 1.12666 1.00793 -0.655131 -0.158628 -0.657174 -0.582122 2.05282 1.50675 0.72314 0.659268 1.08556 0.778572 -0.073501 -0.178553 -0.435624 0.413763 0.0118536 -0.65466 0.0680815 0.259185 -1.02271 1.14351 1.14425 1.12962 1.48278 1.60579 2.41085 1.86767 0.45151 0.126267 -0.154782 -1.15037 -2.84776 -1.83316 
3:201266385 0.599629 1.19708 2.01305 -0.807253 2.07637 1.33051 2.14803 2.56049 3.12484 0.00818579 -1.92553 -1.46049 -1.41343 -2.65207 -2.10374 -1.40824 1.22706 1.45862 2.17597 0.990832 1.72534 0.159319 -1.16779 -0.443257 0.297703 0.407656 0.828942 1.44554 1.65717 1.51865 -0.778659 0.735001 0.337182 0.295059 -1.18629 -0.546417 -1.50148 -0.149595 0.0390435 0.355973 1.04565 -1.65375 -0.769401 0.495014 0.702642 0.440926 -0.101582 0.452437 -0.182353 0.71589 0.280402 -0.659446 -0.859296 -0.365452 -0.059448 -0.324654 
3:201268128 -0.336095 0.0940192 0.3049 0.524099 -0.118284 -1.13732 -0.981007 -1.42857 -1.552 0.0698772 -0.153484 0.0650201 0.8807 1.72221 0.415329 1.09036 0.112741 -0.50665 -0.268867 -0.0988176 0.541141 -0.661731 -1.05862 -1.18752 0.406346 -0.115985 -0.459959 -0.474539 -1.57798 -2.12496 -0.699649 -0.713623 -2.20242 -2.11973 -1.36261 -0.568158 -0.689831 -1.83523 0.651733 -0.524099 -0.570544 -1.19604 0.473026 1.34667 0.582187 0.703098 2.10015 -0.0463703 0.884666 -0.0186101 1.26625 -0.875042 0.721937 1.99735 1.87283 0.889552 
3:201268466 -0.563613 0.0613976 0.10231 -0.0478265 0.307745 -2.21594 -0.343891 -0.424794 -0.608646 0.119398 -0.673101 0.37824 0.453069 -0.00965802 -0.410815 0.351266 0.505599 1.18575 1.39003 1.36646 2.48673 -0.870086 -0.130029 -1.41843 -0.386467 -0.617561 -0.787279 0.573013 -0.0366288 -0.205162 -0.252485 1.18486 0.232741 0.303312 -0.220967 1.00708 -0.568852 -1.17362 1.50673 -0.0888415 1.3188 -0.958552 -0.919324 -0.539236 0.145632 0.617656 -0.901879 -0.371241 -0.639273 -0.150249 -0.255528 -1.01444 -1.84609 -0.769675 -0.0732239 -0.20302 
3:201284812 0.416201 -0.130412 -0.599599 0.556177 -0.464464 1.56894 0.500836 0.376815 -0.147222 -0.170069 0.698856 -0.436008 -0.522099 0.467736 1.00412 -0.116522 -0.789324 -0.998241 -1.18483 -1.04807 -2.39821 0.272741 0.267452 1.32555 0.611392 0.809757 0.918971 -0.594482 0.103196 0.105951 0.433445 -0.767692 -0.0847894 -0.215235 0.298741 -0.805464 0.868771 1.06478 -1.00151 0.295114 -0.748507 0.643844 0.675932 -0.182512 -0.982054 -1.36095 0.794603 -0.173014 0.298368 -0.691967 0.583654 0.879525 2.07582 1.07548 0.483265 0.68983 
3:201286191 0.29269 -0.0750209 -0.181081 0.291443 -0.503431 -1.81865 -0.722867 -0.770126 -0.101195 -0.772086 -0.881694 0.477763 0.615329 -0.465626 -0.52873 -0.291545 -0.0522313 0.519675 0.7 1.10856 1.87895 0.431627 0.971794 -0.326332 -1.99917 -1.86513 -1.53609 -0.20682 0.0617926 0.724909 -0.645122 1.1487 1.07958 1.25534 -0.00977131 1.50626 -0.679935 0.528918 0.189193 1.06363 1.13774 -0.646691 -0.957879 -0.194539 0.689608 1.06733 -1.2974 0.64405 -1.25 0.14178 -2.57515 -0.691542 -2.40901 -2.17987 -1.13451 -1.01696 
3:201286358 0.811652 0.7106 0.710979 -0.432399 0.566885 -0.0802055 0.944223 0.938175 1.61415 -0.451857 -1.67098 -1.14769 -0.972894 -1.9195 -0.914641 -0.521678 0.320866 1.02164 1.36123 1.24519 1.98175 0.533915 -0.864287 -0.755888 -1.0118 -0.788175 -0.397666 0.462238 0.893315 1.1996 -1.17663 1.1795 0.219753 0.4469 -1.14598 0.306613 -1.20089 0.0539235 -0.109459 0.703313 0.583434 -1.7298 -1.27439 1.61045 1.79674 1.76856 0.988822 1.93432 -0.354698 0.317497 -0.654395 -0.345683 -1.10021 -0.647604 -0.169393 -0.120674 
3:201287904 -1.9395 -1.13654 0.548168 -0.205917 -0.0643992 -1.19724 -1.84278 -1.50418 -0.168327 -0.367197 0.523789 1.05999 1.37968 0.49375 -0.663313 0.16657 1.11956 0.00916737 0.284707 0.322617 0.385842 -0.736618 1.18238 -0.342306 -0.359209 -0.73559 -1.36015 -0.439574 -0.285272 -0.685748 1.16258 -0.363374 0.409487 0.221223 0.988095 0.593632 -0.165918 -0.993953 0.501315 -0.832638 0.133116 0.868321 0.42054 -0.372379 0.245772 0.504042 -0.749665 -0.278634 0.755043 1.06458 0.133466 -0.40313 -1.25901 -0.998091 -1.27907 -1.56821 
3:201295527 0.397837 1.86396 2.12812 -1.19505 2.3927 2.7854 2.69411 3.03044 2.03957 1.77651 -0.49541 -0.55991 -1.29146 -2.20509 -1.28628 0.2221 1.84033 1.09339 1.51451 -0.177571 -0.140589 -1.14188 -1.27572 -0.673393 2.54823 2.47253 2.35491 2.09067 0.920437 0.169906 0.451127 -0.727381 0.526986 -0.0270078 0.303765 -1.37275 -0.47834 -1.25931 0.894596 -1.03456 0.933472 -0.172208 1.02226 -1.4518 -0.853544 -0.834522 -2.36905 -1.94787 -0.357949 0.615821 1.78653 0.282054 0.255718 0.154598 -0.0643974 0.254549 
3:201298545 -1.60262 -0.91164 0.862545 -0.342105 0.306686 -1.56016 -1.5855 -1.37239 0.9641 -0.71198 -0.621036 0.179623 0.644554 -1.04154 -1.08958 -0.337238 0.80172 0.8 1.18962 1.6 2.1791 -0.342274 0.490076 -0.829052 -1.27988 -1.40348 -1.76255 0.0227929 0.460784 0.354097 0.331617 0.976565 0.548883 0.605004 0.103351 1.13861 -1.07899 -0.984308 0.348712 -0.286344 0.708471 -0.467193 -0.717876 0.795152 1.5184 1.6854 -0.00721887 1.29334 0.425931 1.2755 -0.281683 -0.590884 -2.05193 -1.5265 -1.19248 -1.38695 
3:201303968 -0.903586 -2.56436 -0.440711 -1.86404 -1.15437 -2.0272 -1.94257 -1.47312 0.441431 -2.54978 -0.915692 -0.769841 0.823138 -1.91135 -0.635495 -0.41059 0.373461 -0.0661969 0.0999652 1.15916 1.96372 -0.92344 0.611341 -0.175229 -1.06218 -0.955007 -0.992646 0.223786 -0.434096 0.2981 -0.486053 -0.29259 -0.334629 0.554748 0.201191 0.0970312 -0.935416 -1.17109 -0.989876 -1.44412 -1.23069 -0.55964 -1.23123 1.15385 1.81607 2.50922 0.507276 1.94003 0.127207 -0.0215164 -0.707136 -0.00974331 -1.81371 -1.87975 -1.31285 -0.848008 
3:201307757 -1.93101 -1.43041 0.905941 0.546593 0.176346 -0.0148414 -1.18488 -1.45982 1.58579 -1.35342 -0.340273 -0.59495 0.163549 -1.37255 -0.367467 -0.92074 -0.197457 -0.959704 -0.348722 0.520219 -1.07974 0.0351151 1.42596 1.23488 -1.63778 -1.65117 -1.75126 -1.30838 0.825846 0.873887 1.31598 0.468576 0.988723 0.908366 0.749635 0.932152 -0.766386 0.0363259 -1.5192 0.479236 0.315664 0.315494 0.344467 1.01092 0.754175 0.611967 1.2094 2.01601 1.42096 1.3586 0.520902 0.784782 -0.163764 -1.28416 -1.72038 -1.39379 
3:201308494 -0.459012 -1.72496 -0.0135388 -0.600409 -0.962395 -2.72883 -1.99157 -2.39489 -0.131221 -1.20149 0.141071 0.361974 1.35455 0.598005 -0.282483 0.223292 -1.69045 -0.153323 -0.685578 0.154374 1.71558 -0.931339 0.813505 0.130625 -1.56862 -1.41776 -1.04801 0.100526 -0.789263 -0.586683 -1.46234 -0.243254 -0.862554 -0.348254 -0.715542 0.132078 -0.758909 -0.0689755 0.579027 -0.792055 -0.998875 -0.384631 -1.28134 1.00677 0.853677 1.90719 1.22207 1.05207 0.179686 -0.255183 -0.297318 0.391714 -0.563867 0.187211 0.880674 0.621003 
3:201312030 1.50588 2.26339 -1.73982 1.25236 0.028616 1.3567 2.12573 2.08401 -2.33424 2.00086 0.335351 0.516321 -0.956188 0.740013 1.35118 0.38239 0.420993 -1.09641 -0.871156 -1.05988 -2.02847 1.90845 -1.22483 -0.150628 1.14967 0.816986 0.934964 -0.371393 -0.652001 -0.275131 0.191915 0.123178 -0.0318957 -0.0576104 0.21194 0.000309002 1.09484 0.45913 -0.585747 1.59205 0.555066 0.251567 1.53427 -0.450517 -0.789698 -1.63376 -0.460759 -1.35904 -0.488847 -0.742004 -1.00649 -0.949427 0.4805 0.234448 -0.38175 -0.270153 
3:201317541 -1.05352 0.56842 2.27588 -0.974222 2.46485 2.61226 1.15303 2.22342 3.07803 1.08295 -0.549085 -0.778319 -1.83268 -1.26676 -1.92675 -1.5403 2.31236 0.583778 1.38698 0.645023 0.663403 -0.283161 -0.914466 0.677955 1.78169 1.77914 1.88895 2.03402 0.792378 -0.525424 0.387303 -1.01855 -0.171022 -1.08492 -0.821244 -2.20995 -0.30517 0.213146 -0.427508 -0.239604 1.29383 0.246634 0.35685 -1.32 -0.907592 -1.50407 -1.41024 -1.23111 0.604122 0.974977 1.69906 -0.747892 0.488582 0.279774 -0.0345365 0.178049 
3:201322989 1.48251 0.769752 -1.88041 1.01286 -1.65628 -0.550268 -0.279525 -0.428987 -2.42572 0.858222 2.11255 2.3729 0.986749 2.29277 1.92388 0.526825 -1.17532 -1.33232 -2.03661 -0.669868 -1.8551 0.618934 0.469501 1.13782 0.989095 1.09369 1.12045 0.0780682 -0.573818 -0.115089 0.00205141 0.420023 0.0678927 0.0247874 0.519864 0.396066 1.59956 1.80511 1.26762 -0.886253 -0.113554 2.22424 -0.385235 -0.780691 -0.752733 -0.29794 -0.995145 -1.46669 -1.03896 -0.864 -1.56993 0.405443 0.979272 0.306707 -0.178308 0.882911 
3:201325687 0.0473669 -1.07617 0.672977 -0.374386 -0.287977 -0.31814 -1.21614 -0.743655 0.939403 -0.944768 2.14514 1.91373 0.441139 0.725468 0.105927 -0.356875 -0.459401 -0.485135 -0.766873 0.346541 0.364853 -0.408321 1.6209 2.44529 0.809564 1.22922 1.39187 1.63264 -0.0542384 -0.366107 -0.208936 -0.561509 -0.485487 -0.722749 -0.381264 -1.16471 -0.0802997 1.05721 0.658884 -2.07488 -0.252935 2.05349 -0.996671 -1 -0.822923 -0.787942 -1.18293 -1.04976 -0.367438 0.23257 -0.0459613 0.878271 0.69106 -0.21829 -0.841979 1.49708 
3:201332404 0.435791 -1.59743 0.986434 -0.318559 -0.717711 0.251216 -1.04144 -0.829917 1.61586 -1.15487 2.1741 0.846154 -0.864791 0.543498 -0.0973786 0.416842 -1.34444 -1.15021 -1.38235 0.388167 0.317935 -1.40399 0.887902 2.90146 1.15178 1.67574 1.56644 1.61303 0.464313 -0.847688 -0.543164 0.484153 -0.395252 -1.00892 -0.825399 -1.34524 -0.120224 0.501867 1.56065 -2.67406 -1.4856 0.841219 -0.49603 0.601614 0.286449 0.556142 0.710401 0.626295 0.811503 -0.00780097 1.06323 2.17 1.76183 0.681163 0.222193 2.17045 
3:201337834 -0.797571 -0.35558 0.425424 -0.152144 0.395481 -0.539421 -0.385151 -0.766006 -0.0303844 0.58422 -1.65874 -1.50231 0.844299 -0.990048 -0.360076 0.323095 -0.0285899 0.978376 1.01934 0.770628 2.47274 0.0464934 -0.219893 -1.84025 -1.02845 -1.17722 -1.7604 -0.494724 -0.342912 -0.497198 -0.62364 0.72638 0.328556 0.209061 0.0964497 1.53896 -0.535144 -0.282719 -0.667638 0.218594 -1.13166 -1.58543 -0.575257 0.967494 1.07143 2.14318 0.674743 0.858183 0.553163 -0.61138 -0.126681 -1.01733 -1.88583 -0.487785 0.166101 -0.661475 
3:201341861 -1.71125 -0.407069 2.69755 -0.11649 1.56017 2.25781 0.291071 1.01735 3.08485 -0.630476 0.303545 -0.232953 -0.883501 -1.30288 -1.21802 -1.54751 2.3213 0.439939 1.65572 0.347772 0.0212746 0.332931 0.356185 0.647715 0.385622 0.149059 0.25769 -0.225432 1.35487 0.373215 1.43579 -0.75009 1.06654 0.394157 0.476475 -1.03969 -0.504228 0.417589 -0.759073 -0.255875 0.446387 1.23885 0.875214 -0.341328 -0.149705 -0.772252 -0.108093 -0.115125 1.71025 1.73228 1.66561 -0.253499 0.601131 0.106641 -1.29696 -0.893369 
3:201348434 -0.152582 -0.321238 -1.23655 0.415774 -0.495566 -1.30821 -0.326527 -1.05014 -0.928707 -1.33616 -0.839928 -0.368108 -0.558433 -1.16974 -0.310351 -0.291862 -0.734049 -1.12574 -0.563833 0.956871 0.187577 0.484765 1.56732 -0.475252 -1.68438 -1.87019 -2.05723 -1.62348 -0.817077 0.0981818 0.0861366 -0.756063 0.899893 1.59283 1.19239 0.836648 -0.821558 1.69794 -2.15737 1.12248 -0.797468 -0.417298 0.439262 -1.28655 -1.08844 -0.0860034 -1.43677 -1.06468 -1.89005 -0.98865 -1.59928 -1.492 -1.64953 -0.749341 -0.0464526 -1.34975 
3:201351754 -0.572721 0.0652677 2.12956 -0.807064 2.74636 2.69388 1.70452 2.1345 2.67271 0.820348 -0.654431 -1.48809 -0.482791 -1.5781 -0.551253 -1.08241 1.78041 1.38349 1.9378 1.3744 1.41712 1.47526 -1.10796 -0.00996754 1.6956 1.96218 2.0196 1.65308 0.48851 -0.706715 -0.248595 -0.826547 -0.744487 -1.40993 -1.23303 -1.83756 -0.244263 -0.156343 0.718866 -0.512203 0.561061 0.562774 -0.402067 -1.68324 -1.50376 -3.05423 -2.18012 -1.26367 0.208791 -0.0507697 1.54183 -0.494135 0.933514 0.992883 0.579515 0.567547 
3:201352095 0.130185 0.369073 1.15914 -0.670472 0.73324 1.85686 0.707064 1.46328 1.0838 1.35468 0.955648 0.337077 0.768182 1.0228 -0.0732698 -0.165351 1.25961 1.0349 0.748745 -0.819234 0.256899 -0.648292 -1.27268 0.244803 1.79704 1.92608 2.06678 1.71482 0.846914 0.143253 0.0860716 0.639665 -0.983258 -1.6024 -1.28836 -1.18069 0.640123 -1.51533 1.96695 -1.1552 0.577577 0.370399 -0.278533 0.988419 0.891972 -0.122268 1.10908 1.05606 1.53228 0.936873 1.66532 1.53446 1.71567 0.947204 0.315769 1.54472 
3:201352658 -1.13355 -1.91705 -1.51874 -0.05625 -1.86616 -2.09544 -0.22254 -0.463303 -0.0913222 -3.20066 -1.09504 -1.19804 -1.50219 -2.28883 -0.359678 -2.32671 0.162149 -1.16492 -0.646999 0.403309 -1.55082 2.00839 0.898651 -0.187981 -1.78541 -1.35818 -1.1428 -2.44116 -0.00751648 -0.376123 -0.166292 -0.0963435 0.547696 0.616736 0.559329 1.08031 -0.557173 0.305183 -1.86454 1.48114 -0.233144 1.11959 0.676501 0.331143 0.327947 -0.986943 0.104774 0.0658101 0.0722653 0.632972 -0.076604 -0.514363 0.0440083 0.28724 0.401951 -1.30341 
3:201355667 0.140469 0.153067 -0.0477194 0.492397 -1.13878 -0.00761432 -0.342711 -0.156471 -0.071827 1.20612 1.5387 0.421988 0.242868 2.46359 0.343548 0.929481 -2.12705 -0.26104 -1.40975 -2.30101 -1.16763 -0.759413 0.528203 1.62259 0.500609 0.328371 0.753502 0.122648 0.552503 0.958396 0.265184 0.439606 -0.561824 -0.783079 -0.820374 -0.0164788 0.517241 -0.106767 1.19632 1 0.237629 0.151373 0.323058 1.93578 1.25907 0.491783 1.9138 2.3573 -0.0905048 -0.450357 0.178061 2.17674 1.82431 0.766243 0.412383 2.17018 
3:201359927 0.38204 -0.243742 -0.564286 0.792026 -0.301176 -1.35378 -0.822418 -1.82006 -0.806862 -1.46303 -0.487651 0.420483 -0.381281 -1.20781 0.575118 0.496072 -1.26798 -1.2925 -0.932642 1.14156 0.164316 0.642161 1.32429 0.159679 -1.37128 -1.24278 -1.42544 -1.07801 -0.58209 -0.0399226 -0.544405 -0.466919 0.81671 1.53625 0.867508 0.834967 -0.755941 1.91598 -1.90467 0.129091 -0.127969 -0.27637 -0.357214 -1.18732 -0.894722 0.106385 -1.85552 -1.37355 -1.44326 -0.801606 -2.21354 -1.47444 -1.90717 -1.66515 -1.21497 -1.59518 
3:201360468 -0.427872 0.601805 2.58706 -0.0743766 3.20985 2.90346 1.32022 1.52113 2.98065 1.21637 0.610222 -0.0921306 -0.886505 -0.796618 -0.509556 -1.4085 0.488393 1.65313 1.75121 0.332601 0.877928 0.839211 -0.105358 0.710025 0.921288 1.52352 1.5934 0.760303 0.601215 -0.299739 -0.146942 -1.45858 -0.920154 -1.71285 -1.75394 -1.98304 -0.950967 -0.046811 0.645868 -0.527674 0.296161 0.349259 -0.556914 -1.09315 -1.38174 -1.96614 -0.547197 -1.17124 -0.312297 0.129099 1.72247 -0.628926 0.826974 1.37524 0.501354 0.939828 
3:201365456 -0.292805 0.361054 2.42283 0.0398302 1.78546 1.391 -0.322462 -0.451133 1.67483 1.14196 1.2859 0.94051 0.390271 0.197596 -0.394018 1.43861 0.386528 0.371176 1.00225 0.565207 1.54567 -0.350025 0.572657 2.04202 -0.34123 -0.628559 -0.678801 0.623972 -0.477428 -0.258651 -0.959408 -0.802969 0.111317 0.167881 -0.474718 -0.870284 -0.0440206 0.974334 -0.182219 -1.12054 0.171566 0.330712 -1.46276 -0.399937 -0.219326 0.571516 -0.589629 0.234796 0.921314 -0.447307 -0.194856 -0.719186 -1.39338 -2.10909 -2.89642 -1.03679 
3:201370370 -0.980055 -1.44269 -0.457562 -1.03653 -0.883168 -0.0507315 0.828213 0.984434 1.50584 -1.89434 -0.191667 -1.16871 -0.790783 -1.25705 -0.923276 -2.30067 0.108408 -0.00610938 -0.249611 -0.86662 -1.69517 1.1758 -0.379637 0.0140964 1.15049 1.34221 1.74395 -0.645873 0.569743 -0.0273034 0.427776 -0.585272 -0.946363 -1.26393 -1.13868 -0.577274 -0.876041 -1.2171 -0.377379 1.3044 -0.244958 1.31862 1.48881 1.6921 1.41143 -0.275761 1.83404 1.43887 0.934927 1.3138 2.62325 1.38605 1.93051 1.76749 1.08877 0.979348 
3:201373384 -0.589843 0.353984 2.21375 -0.643364 2.85122 2.76893 1.91181 2.21882 2.77022 0.857001 -0.215257 -0.593261 -1.03263 -1.6236 -0.749688 -1.51564 2.52649 1.56498 2.39652 0.966409 1.40395 1.14212 -0.980685 0.138487 1.44346 1.95573 1.99245 1.68924 0.650719 -0.723164 0.0301943 -0.895388 -0.689832 -1.74866 -1.40032 -2.16533 -0.556223 -0.85315 0.800835 -0.36138 0.737058 0.817863 -0.446946 -1.34857 -1.23192 -2.34779 -1.03304 -1.41318 0.818988 0.583833 2.06292 -0.613386 0.754401 1.16725 0.603204 0.367594 
3:201381627 1.42407 1.94139 0.216841 0.582555 0.468353 -0.156623 -0.765517 -0.879108 -1.75351 3.29859 1.50251 1.61017 2.1317 3.24075 1.03378 3.44218 -1.66558 0.816892 -0.35317 -1.30622 0.373879 -2.23791 -0.15642 0.264496 0.211314 -0.308931 -0.511761 1.14594 -0.295979 0.460479 -0.22324 1.17864 0.338831 0.548135 0.629226 0.762116 1.46091 0.0594925 1.82907 -1.26513 0.0919248 -1.49837 -0.991574 0.4 0.0633935 1.5782 0.62199 0.606771 -0.341288 -1.30467 -1.18907 0.687884 -0.442349 -1.05592 -1.05765 0.696645 
3:201382121 -1.07536 -1.32134 0.993295 -0.849145 0.383486 0.229192 0.636364 0.742009 1.52642 0.0333967 1.6678 0.158121 -0.887727 -0.671693 -1.50869 -0.285199 0.795542 -0.16256 0.366893 0.294304 1.26548 1.11422 -0.515131 1.52847 1.68012 1.71484 1.59223 2.37024 -0.781386 -1.91014 -1.0615 -0.7872 -1.70653 -2.24196 -1.97585 -2.12628 0.154251 -0.649784 0.764187 0.368165 0.145488 1.96504 0.383977 0.125602 -0.0376218 -1.46586 -0.248755 0.18198 1.84764 0.290097 2.58736 1.62354 1.37675 0.223582 -0.502225 1.79572 
3:201382407 -0.314137 -0.782226 -1.01768 0.58355 0.110289 0.0661356 1.00047 1.20629 -1.00153 -0.624363 -0.264894 -0.76776 -1.40652 -1.04059 -0.267247 -1.35711 -0.217694 -1.82762 -1.13248 -0.317768 -2.07221 1.84384 -0.984831 0.325989 1.64778 1.52908 1.25071 0.75086 -0.748979 -0.645671 -0.738306 -0.432688 -0.790895 -0.508634 -0.215387 -1.15919 -1.01595 0.56633 -1.50563 1.38421 -0.66918 1.28925 1.82309 -0.39051 -0.829251 -1.17052 0.780802 -1.39839 -0.351859 -0.164218 0.672973 -0.144828 0.971208 1.63718 1.24849 0.559172 
3:201388611 -1.02961 -1.02121 0.457721 -0.322577 -1.26995 -1.43945 -1.17135 -1.4769 0.851482 -1.04935 0.320685 0.277599 -0.608289 -1.46434 -0.316888 0.311555 0.7535 0.231345 0.73201 1.71636 2.67815 -0.116042 0.980577 0.224956 -1.66845 -1.30502 -1.623 -0.0162862 -0.598901 -1.04243 -0.286358 -0.51993 0.413207 0.312327 0.0883373 -0.00318558 0.980624 0.279842 0.538122 -0.329627 0.558361 0.248833 -1.33365 -0.501336 0.432526 -0.10079 -2.64778 0.354284 0.952658 0.261039 -0.180045 0.215752 -0.781143 -1.65326 -1.4118 -0.946416 
3:201393101 1.72305 0.606264 -2.78166 0.190963 -1.9475 -2.33277 -0.564022 -0.983038 -3.3399 0.455759 -0.33585 0.426738 0.774791 1.71913 0.666589 1.56935 -2.3455 -0.94795 -2.19995 -1.17442 -0.733437 -0.824936 -0.222735 -0.779049 -0.377396 -0.491093 -0.400329 0.0855545 -1.12627 0.121987 -1.32905 0.615854 -0.583993 0.30382 0.16779 1.10821 0.56574 0.374101 0.192925 0.365656 -0.0493307 -1.38893 0.230415 0.182453 -0.000873619 0.943312 -0.263629 -0.324412 -1.72324 -1.24336 -1.95256 0.392976 -0.431986 -0.195171 1.10105 0.989591 
3:201401799 1.68828 2.07254 1.00033 2.70151 0.0812598 -0.341441 0.449878 -0.336664 -1.58241 1.23474 0.29668 1.35723 1.2498 2.44561 2.13534 3.08524 -1.24626 0.809273 0.179231 0.816409 0.457252 -1.13708 0.726658 -1.53786 -0.0785963 -0.588844 -0.316311 0.214103 0.0513638 1.12517 -0.464748 0.533247 0.782522 1.45732 0.909696 0.118625 1.57493 0.448514 1.71576 -0.769027 0.235452 -1.07264 -1.20014 -2.35487 -2.71959 -1.16472 -1.18458 -2.23463 -1.85171 -1.41334 -2.99599 -0.574656 0.239955 0.0850244 -0.0694543 -0.1321 
3:201405307 0.95921 0.726201 -0.409992 1.68951 -0.578383 -1.26801 0.660391 -0.456501 -0.909091 -0.517609 -1.22877 -0.163107 0.668378 -0.0989143 1.84959 -0.142453 0.0315289 0.454212 0.553929 1.7067 1.59183 0.25835 0.918516 -1.40856 -2.14827 -2.18008 -1.81892 -2.00313 -0.243437 0.509566 -0.278769 0.238241 0.381684 0.812452 0.713291 0.890357 0.636905 0.52955 0.490672 -0.811138 -0.202345 -0.625825 -1.49211 -1.67716 -1.05686 -0.720536 -2.62029 -1.27153 -1.54956 -1.12398 -3.39647 -1.56458 -1.1139 -0.852464 -0.510907 -0.931171 
3:201410624 1.49718 2.34079 0.441612 0.258942 -0.34583 0.715023 0.140274 0.108219 -0.216198 1.62734 -2.63868 -1.66081 1.64524 0.880507 1.26052 -0.879011 1.52958 2.46626 2.22052 -0.571025 0.518035 -0.737856 -1.83821 -2.16837 -1.62512 -2.15869 -1.18888 -1.619 0.266904 1.35388 -0.49843 0.347047 0.105965 0.417304 0.501015 0.978353 0.730955 -0.562108 1.38874 -0.637398 0.381478 -0.30154 -2.04132 -0.107909 0.510711 0.855123 -0.578243 0.334125 0.210926 -0.157766 -0.748274 -1.17859 -0.454332 0.531132 1.39693 -0.874919 
3:201411953 -0.437476 -1.68035 -0.940324 -0.916089 0.749148 -0.263815 0.961156 1.94988 -0.262835 -1.56633 0.876511 -0.073909 -2.95568 -1.39696 -1.57515 -0.623115 0.238791 -2.83218 -2.17874 0.965428 -0.065578 1.45521 0.040689 1.02008 1.29081 1.69292 1.11537 0.964697 -0.439459 -1.46353 -0.737177 -0.885168 -0.644539 -0.808269 -1.20914 -1.55436 -1.11376 0.452261 -2.04921 1.03205 0.479675 -0.257805 2.27024 -1.26771 -1.31218 -2.44467 -1.4957 -1.53854 -0.957847 0.134632 -0.790738 -0.493622 -0.749925 -1.12329 -1.33787 -0.291397 
3:201422079 3.00796 2.38511 -1.05675 1.52763 0.770764 -0.547324 1.64771 0.883222 -1.99848 0.537821 -0.813824 -0.798204 -0.185391 0.228859 1.93447 1.494 -1.14057 -1.01725 -1.66331 0.874064 0.195833 0.296599 0.166569 -0.261042 -0.783361 -0.504405 -0.495993 -1.4793 -0.148631 0.639644 -0.548059 0.291369 0.110295 0.550535 0.172565 0.991791 -0.461312 0.560185 -0.504106 -0.0171474 0.475394 -1.25494 -0.512127 -0.862916 -0.60785 -0.537533 -2.33209 -1.51656 -3.11792 -2.22521 -3.97112 -1.63523 -1.21699 -1.16934 -1.07429 -0.238523 
3:201423971 0.669143 0.790293 0.480982 3.04793 0.106685 -1.23326 -0.29903 -1.39683 -1.71552 1.29099 1.2723 1.76904 1.52931 1.93427 2.74409 2.72351 -1.7955 0.770349 0.220919 1.22583 1.29146 -0.33785 1.4451 -0.936937 -0.664911 -0.764336 -0.777004 0.579834 -0.434756 -0.084397 -0.529428 0.858088 0.747893 0.705938 0.818347 0.175299 1.69894 -0.14369 2.09046 -0.679887 -0.207167 0.332187 -1.18152 -2.09994 -2.6502 -1.34527 -0.589394 -2.00372 -1.16986 -1.86387 -2.72254 0.00766701 0.522227 0.21513 0.179508 0.894369 
3:201424027 1.01564 0.207525 -1.95669 -1.81128 -0.556435 -0.613317 0.32219 1.08425 -1.29107 -1.04537 -1.54911 -1.82859 -0.608286 -1.32003 -1.02706 -2.02812 1.20271 -1.85389 -1.6074 -0.173306 -0.377515 0.428369 -1.3323 -0.889252 0.236368 0.246518 0.272401 -1.16314 0.670576 0.00786916 0.265103 0.134818 -0.191288 -0.238056 -0.218467 0.90989 -1.0781 -0.256724 -1.69857 0.0664345 -0.119258 -0.752944 1.10939 1.14715 1.62353 1.11128 -0.215628 0.397687 -0.0827825 0.662312 0.22506 -0.882319 -1.03282 -0.832365 -0.413013 -1.08832 
3:201433508 2.82585 4.12216 0.218473 1.44266 0.904443 2.40463 1.03686 1.39335 -1.4107 3.05209 -0.319607 -0.452838 0.777368 1.3259 2.06275 1.38772 -0.382872 1.10147 -0.0799024 -1.21702 -2.01989 -0.542418 -1.39926 -1.24481 -0.52349 -0.712796 -0.274332 -0.812082 1.2232 2.21933 1.2599 0.948137 1.08699 1.20988 1.02633 1.60233 1.34141 -0.375331 1.39697 0.622457 0.719421 0.864915 0.519801 1.13838 0.930617 1.31438 1.2161 0.655037 -0.0575391 -0.562476 -1.06372 0.134717 -0.0675359 0.394461 0.945414 -0.0390011 
3:201437592 -0.17186 -1.86968 -2.10741 -2.03195 -1.16475 -2.08427 0.232712 0.47797 -0.493709 -3.06648 -1.66687 -2.15153 -2.21236 -2.57778 -2.17234 -2.15499 1.21008 -3.29761 -2.21011 0.773932 0.944973 1.12995 0.03473 1.02188 -0.146249 0.261094 -0.0582758 -1.0004 -0.33853 -1.54385 -0.386457 -0.484501 -0.726348 -0.899307 -0.811214 -0.087576 -2.03109 0.614798 -2.60386 0.189797 -0.307564 -1.2301 0.90202 0.207379 1.03539 -0.263561 -2.16398 -0.170379 -0.611221 0.592784 -0.240117 -1.34104 -1.44986 -1.69165 -1.59526 -1.13359 
3:201440331 -0.725113 -2.37836 -2.31092 -2.63082 -0.955869 -2.00612 0.0408828 0.39961 -0.296447 -3.04249 -1.49743 -1.7301 -1.2424 -2.12557 -2.43224 -2.64203 1.4239 -2.62004 -1.67199 0.808627 0.869546 0.770638 -0.554617 0.298953 0.614258 0.716081 0.329892 -0.801066 -0.136309 -1.70124 -0.509294 -0.341144 -1.04353 -1.305 -1.00089 -0.147807 -1.97135 -0.111339 -2.41458 -0.504074 -0.720588 -1.31919 0.888425 0.380949 1.04982 0.168004 -1.16394 -0.0741607 -0.149212 0.863985 0.386788 -1.53371 -1.50176 -1.3806 -1.28157 -1.21755 
3:201446427 2.9888 4.01351 0.364385 1.43421 0.574204 2.26831 0.870647 1.06182 -1.68937 2.47112 -0.531661 -0.4626 1.25498 1.67958 2.62133 1.27737 -0.551532 1.63371 0.411121 -1.51155 -2.28707 -0.808336 -0.896558 -2.14425 -0.650224 -0.902974 -0.253742 -0.736188 1.35376 3.1338 1.64008 0.951257 1.43859 1.90563 1.46905 1.98835 1.70029 -0.204571 1.67098 1.11569 1.13164 0.706509 0.327926 1.01733 0.862092 1.45857 1.43631 0.910558 -0.113897 -0.25136 -0.0957082 1.05709 0.822841 1.08727 1.83165 0.533951 
3:201451865 -0.22239 -1.13487 -1.19288 -1.3131 0.129804 0.198994 -0.426797 -0.576068 0.260676 -1.61813 -0.383097 -0.44993 0.492734 0.413961 -0.484513 -1.57957 -3.4698 0.916163 -0.50806 -1.27207 -1.52657 1.08984 0.503101 -0.321703 0.483359 0.0166463 -0.581004 -0.412923 -0.5622 0.959206 0.702518 -1.35875 -0.0849774 0.186924 0.18791 -1.16404 0.304332 0.887589 0.976212 -0.221516 1.30284 0.751258 0.735939 0.464679 -0.935555 -0.101644 0.805755 -0.719149 -0.607543 -1.2539 0.759276 -0.48185 0.848282 1.48599 1.21568 2.98716 
3:201452082 1.62698 2.65565 1.15423 0.429811 0.938719 2.7056 1.66451 2.14111 -0.60853 1.95667 -1.11098 -1.71662 0.50729 0.898335 2.28129 -0.891194 1.43588 -0.07903 -0.160527 -0.691266 -0.51586 0.5 -0.116816 -1.03194 0.237454 0.41401 0.459513 0.0337619 1.34455 1.32717 1.07946 0.417831 0.856688 0.795111 1.20994 0.490571 -0.131711 0.262992 0.279194 0.310843 -0.428423 -0.432525 -0.250889 0.564107 0.85225 -0.948803 -0.548239 -0.352646 0.223008 -0.111926 -0.0915897 -1.74439 -0.775141 -0.645504 0.619243 -0.71992 
3:201454004 -0.00387292 -1.32251 -1.0333 0.657895 -0.900384 -1.06949 -1.22861 -1.46462 -0.142252 -1.22566 -0.701156 -1.37369 -1.29965 -0.788697 -1.0158 -0.124489 -0.70566 -1.07217 -0.73677 0.878158 -0.130045 0.486626 0.851594 -0.771818 -0.668099 -0.974819 -0.871521 -0.846997 0.884109 1.13968 0.725845 -0.338077 1.58278 1.3272 0.597298 0.424818 0.480188 0.123911 0.357919 1.78576 0.928112 0.120759 1.34273 0.299351 -0.0512151 0.654769 0.359411 0.95783 -1.98222 -1.87811 -1.33366 -0.289425 -0.349687 0.849422 0.969221 0.0636111 
3:201458234 -0.668067 -0.542174 -1.38011 0.358688 -1.96131 -1.79507 -0.488421 -1.06887 -1.5519 0.569084 -1.8983 -0.795167 -0.0204658 0.989691 0.806116 0.124497 -0.344572 -0.103901 -0.217393 0.281302 0.55059 0.344749 2.19501 -0.904478 0.122874 0.338202 0.136411 1.75551 0.814551 0.0714826 1.45937 0.965125 1.17316 0.989552 1.76014 0.88059 0.197923 0.463881 -0.779481 -1.43883 -0.853079 -0.865033 -1.86474 0.0483514 0.275089 0.37475 -0.0836949 0.536269 -0.208127 -0.453347 -1.22917 -1.61869 -2.30054 -0.605251 1.24294 0.200905 
3:201463297 -0.534907 -0.673545 -0.581527 -0.905776 -0.709925 0.229088 -0.561226 -0.533031 0.233528 0.305865 0.346234 -0.335839 0.985033 -0.0695802 0.664893 -1.27473 2.40629 1.01539 1.62404 -1.4717 0.22705 -1.0015 -0.697548 -0.722731 0.0193795 -0.215711 -0.102252 0.266037 -1.72042 -0.734936 -0.197383 -0.533028 -1.33828 -0.2396 0.854846 -0.219704 -1.26246 -1.11841 -1.4473 -1.06064 -1.60846 0.98229 -1.29 0.232833 1.58959 0.362032 -0.976644 1.06645 1.22693 1.05723 0.999477 -0.067128 -0.839397 -1.13705 -0.662139 -1.04978 
3:201468287 1.52552 1.99601 -0.495082 0.125729 0.694237 1.56798 0.868864 0.97727 -1.23398 1.94822 0.525144 0.844993 2.18409 1.88573 1.86631 -0.323676 0.839084 1.07771 0.81085 -2.83828 -0.882042 -1.1025 -0.0767111 -1.10935 -0.324766 -0.776378 -0.630463 0.0452703 -0.993637 1.04711 0.708038 0.323956 -0.282968 0.822903 1.75728 0.388483 0.425206 -0.232764 0.389622 -0.948339 -0.532258 -0.34724 -0.93142 0.0505792 0.529468 0.165072 -1.20775 -0.226048 1.01939 0.377181 0.0108986 -0.659297 -0.423154 -1.10104 -0.5305 -1.08685 
3:201477008 -2.89442 -4.39323 0.463249 -0.860056 0.106029 -0.780472 -0.822962 -0.736326 2.40777 -3.51711 -0.563022 -1.33665 -1.34006 -2.91234 -1.80642 -0.859942 -0.556606 0.0870013 0.128133 3.37299 0.695795 1.16644 0.214048 1.43542 -0.856461 -0.249175 -0.637593 -0.035 -1.05723 -2.64598 -1.66459 -0.363271 -1.70574 -2.08212 -2.14936 -0.672913 -2.19143 -0.463654 -2.07755 -1.2874 -1.89509 1.65435 -0.0466793 -0.268907 -0.0601829 -0.591535 0.520034 0.0814463 0.0617391 0.350456 0.582142 -0.449552 -1.10715 -1.50744 -1.78198 0.336737 
3:201480587 0.487033 -0.0686505 2.41087 0.244742 3.68008 1.15236 0.539454 2.32544 2.43142 -1.16278 0.325558 -1.13043 -1.38638 -2.75996 -0.61241 -0.270859 2.38996 0.871181 1.89713 1.82263 1.24611 -0.308969 -0.758501 -0.416965 -1.24698 -1.0581 -1.22683 -0.731123 -1.69855 -1.80801 -1.23745 -0.0393666 -0.581616 -0.227856 -0.237569 0.208328 -0.707304 -1.35302 0.0521778 0.212425 0.300728 -0.0428226 1.40062 -0.45006 0.084414 0.211341 -0.218478 0.150807 0.161255 0.309404 1.42051 0.702807 0.565034 -0.406114 -1.26678 -0.775281 
3:201480831 0.892831 -0.0482556 0.641256 0.860825 0.308827 -0.349699 1.94312 0.842365 0.294623 -0.992599 -1.37661 -1.58391 -0.396802 0.4329 0.428309 0.690789 -3.2152 0.938966 -0.304227 -1.03447 -1.58582 0.658512 0.777048 -0.237378 -0.0205264 -0.216348 -1.1581 -0.0262718 -1.82235 -0.594013 -0.50194 -1.2208 -0.974139 -0.662048 -0.120513 -1.32615 0.752137 0.406369 1.31052 1.07444 1.07209 0.91377 0.573868 0.991576 -0.751821 0.387058 2.57249 0.175697 0.995537 -1.1819 1.3366 -0.54579 0.374756 1.64135 2.02495 3.36755 
3:201486332 -0.209579 -0.746972 0.465698 1.48219 -0.593396 -1.42442 0.287813 -0.465548 -0.650754 -0.327238 -0.856564 -1.02143 -0.599565 -0.670921 0.565018 1.55588 -0.838658 0.805386 0.373781 -0.488789 -0.509196 0.0781744 0.00666963 -0.0872545 0.394607 0.67981 -0.399904 0.939962 -1.91483 -2.95742 -1.56728 -0.360924 -0.765031 -1.48588 -0.216176 -0.938983 0.74319 -0.454712 0.472924 1.27717 -0.0260862 0.871146 0.282485 0.868941 -0.117677 1.21013 2.33333 -0.135769 1.08497 -0.381526 1.67549 0.713811 1.25107 1.97053 2.46311 3.22495 
3:201488147 1.60035 1.98917 -0.421079 1.08346 0.278378 0.403511 1.69712 1.46232 -1.4277 1.1794 1.42875 0.517988 -1.21696 0.53394 0.970492 0.256128 -1.21341 -0.95766 -1.59436 0.911146 -0.188683 1.36922 0.0289655 0.231221 -0.737134 -0.716344 0.109638 -0.751272 1.38826 1.63952 -0.0608359 -0.0115852 1.41112 1.20608 -0.302362 0.624427 0.257276 0.462131 -0.454955 1.45181 0.554344 -0.21973 0.08144 -0.582182 -0.740396 -0.677352 -0.729188 -0.43912 -2.48842 -1.30901 -2.35277 -0.0278681 0.0592382 -0.162609 0.231923 -0.170102 
3:201494766 -1.4666 -2.31893 0.381603 -1.46154 1.90714 1.12993 -1.75963 -0.36104 2.54837 -1.52882 -0.846328 -1.30432 1.08475 -1.62621 -0.912202 -1.84585 1.06825 0.473209 0.949045 0.985587 0.54661 -0.116449 -0.720967 0.725261 -0.319777 -0.503547 -0.564403 -0.298933 -1.53554 -1.16167 -0.385005 -1.63228 -1.21547 -0.784216 -0.649311 -1.41036 -1.68996 -0.425514 -0.772498 -1.549 -0.700465 0.355702 0.811019 -1.24796 -0.3353 -0.878249 -1.90813 -0.171373 -0.631312 -0.710762 -0.976543 -0.548695 -0.679522 -1.7061 -2.45182 -1.42701 
3:201495393 1.55209 3.12903 -0.774572 0.758484 -1.43171 -0.021583 1.70588 0.448235 -2.18167 2.20458 1.29197 1.96222 -0.329207 2.14602 0.696444 0.358104 -1.47804 -0.637599 -1.27608 -1.67003 -0.517316 0.773286 0.719943 -0.866324 -0.185082 -0.190418 0.596728 -1.23925 2.59583 3.21375 1.56339 1.56569 1.6754 1.63416 0.861365 1.85407 1.65969 1.16197 0.951684 0.818001 0.927317 -0.918946 -1.11926 0.776008 0.0267781 -0.113606 0.517269 -0.0529522 0.0114508 0.92952 0.570363 0.421409 0.91161 1.45273 1.48 0.359416 
3:201497030 -0.379601 -1.06052 1.49462 -1.01963 3.90227 1.8399 0.682086 1.88128 2.75298 -1.50099 0.0299126 -1.10887 -0.342054 -2.39755 -0.768321 -1.49401 0.55052 0.862695 0.872657 1.19481 0.440613 -0.0645984 -0.97846 0.144967 -0.320657 -0.43206 -0.608926 -0.606322 -1.50812 -0.922985 -0.589568 -1.69851 -1.13882 -0.734458 -1.19637 -1.60821 -1.79667 -0.799443 -0.387797 0.0792668 0.594783 0.319935 1.20939 -1.2551 -0.287586 -1.04014 -1.78501 -0.000562405 -1.22028 -0.899441 -0.554296 -0.441144 -0.607097 -1.82041 -2.92145 -1.19268 
3:201504136 -0.452273 -1.19891 0.798224 -1.05485 2.32429 1.71304 -0.0407963 0.899854 2.73841 -1.88443 -0.302118 -0.714976 0.76688 -1.5293 -0.586582 -1.10969 1.4068 0.933392 1.1441 -0.111922 0.267297 -0.818944 0.438443 -0.494295 0.142863 0.307626 -0.376524 -0.104349 -0.838893 -0.793548 0.235993 0.0623455 -0.900546 -0.550323 -0.0017684 -0.0757438 -0.428084 -1.21459 0.79994 -0.840937 -0.0524312 -0.00762351 0.171988 0.196716 0.843191 -0.868271 -0.738693 0.598842 0.361826 -0.0940764 1.26358 -0.0109801 0.00109741 -1.07925 -1.84533 -1.49252 
3:201504764 0.152942 0.262914 0.969397 0.0784041 2.06916 0.0961394 1.01001 1.30603 -0.0833333 0.586645 0.47969 -0.471762 -1.5301 -1.18265 -0.252804 -0.498657 -1.24751 -0.136323 -0.424987 1.7309 0.227393 1.10232 -1.92496 0.88125 -0.569602 -0.951429 -0.265056 -0.624474 -0.841975 -0.12785 -1.07018 -2.2664 -0.28729 -0.213917 -1.55608 -1.98987 -1.88484 0.616213 -1.68323 1.28702 0.893423 0.47975 1.44246 -1.94996 -1.5489 -0.207422 -1.36585 -0.811295 -2.18041 -1.09604 -2.51939 -0.570208 -0.816808 -0.958899 -1.38786 0.450458 
3:201511845 0.367894 0.343169 2.506 -0.925264 3.00559 1.98559 2.00777 2.02486 2.73401 -0.436265 0.0613625 -0.682309 -0.376688 -2.74547 -0.606613 -0.398012 3.16739 1.65804 2.7258 0.274849 0.243953 -0.298475 0.249277 -1.21085 0.28062 0.406283 0.499471 1.10627 0.0305571 -0.686861 0.437516 0.440781 -0.165205 0.0810979 0.229329 0.35284 -1.42437 -2.35844 0.196397 -0.750476 -0.390331 0.625207 -0.0236659 -0.0106607 0.774389 -0.40143 -0.235904 0.255715 1.49137 1.20712 1.36719 -0.193784 -0.872154 -1.37999 -0.514968 -0.299447 
3:201517156 -0.946354 -1.86202 -1.88464 -1.48167 -0.37132 -0.507459 0.604643 1.2902 -0.0390164 -1.49638 -1.46975 -0.530098 -1.66822 -0.530485 -1.94337 -0.0099771 -1.13286 -0.459816 -0.182901 0.859087 0.959872 0.617309 -0.18447 -0.31503 -1.1595 -0.649467 -1.26104 -1.19527 0.398091 0.260767 -0.620755 -1.01449 -0.0743724 -0.23853 -1.21504 -0.523839 -0.306557 1.0715 -2.61774 -0.181715 -0.125478 -0.539696 1.62307 -0.7933 -0.688517 -0.207896 0.0128241 -0.320197 0.121505 -1.55814 -0.899501 -0.264873 -1.11948 0.236207 0.791463 -0.538718 
3:201521159 1.95582 2.04679 2.2511 -0.792537 2.1151 1.67985 2.73352 2.79035 0.623538 1.67337 -0.204834 -0.737521 0.465744 -1.06582 -1.39498 -0.140113 1.59614 0.0320637 0.535862 0.652706 -1.03831 0.405797 -0.0455528 2.16568 -1.23167 -0.781201 -0.783251 0.152553 2.42204 3.2687 1.53465 0.951578 2.31471 2.60682 1.10038 0.891598 0.36873 0.400237 0.879306 -0.771443 0.590325 -0.182295 0.419607 -0.140623 -0.17108 -0.346859 -0.55324 -0.917125 -1.34806 -1.24346 -1.22397 -0.986499 -1.14771 -0.995858 -0.0739423 -0.343044 
3:201525056 1.49949 2.3893 2.05886 -0.983597 3.49025 2.44833 3.29153 3.66847 1.38038 1.7196 0.699753 0.000591427 -0.376465 -1.37322 -1.28126 0.0601159 1.2687 0.873224 0.920714 -0.21781 -1.34484 -0.911037 -0.129383 2.58964 0.0349248 0.449877 0.331119 0.825 1.73 1.97496 0.406645 0.226578 1.24788 1.02418 -0.426357 0.155533 -0.243506 0.17008 0.742739 -0.539867 1.56427 -0.858116 0.731701 0.24889 0.21949 -0.211581 -1.08951 -0.61267 -2.0432 -0.861709 -0.793035 -0.11033 -1.00549 -1.3109 -1.01723 -0.830991 
3:201525210 -1.32437 -1.65399 -1.64203 0.304825 -2.61132 -1.05163 -3.05011 -2.67283 -0.460613 -1.03138 -1.38574 -0.480115 -0.346801 0.57779 0.29978 -0.681999 -0.96925 -0.7091 -0.56812 0.611765 1.98205 0.386807 0.0909154 -0.0675813 1.77239 1.76262 2.3854 0.580184 0.15635 0.352518 -0.128231 -0.32698 -1.74674 -1.32254 -1.15424 -1.2794 -0.910619 -1.22915 -0.631 0.0976509 -0.308966 -0.432044 -1.60316 0.46732 0.263411 -0.322544 1.55311 1.31009 1.4101 0.736434 1.44046 0.112083 1.50684 1.04191 1.02695 1.26963 
3:201535273 0.129024 1.61088 1.62868 0.263993 2.55005 2.4218 1.54476 2.91394 0.850762 2.04632 0.155886 0.737736 -0.348557 0.473336 -0.675515 -2.1985 0.903438 -0.0462435 0.232978 -0.714676 -0.132628 -1.05615 0.414309 -0.267336 0.242802 0.288627 0.774354 -1.15411 1.60788 1.36404 1.9361 -0.41333 -0.124066 -0.830345 -0.473357 -0.873029 -0.749873 -2.11537 1.4886 0.407127 -0.628464 -0.865494 -1.42443 -0.261635 -0.202729 -0.678523 0.177938 -0.0726949 1.92643 1.06903 0.927007 0.538941 0.448262 -0.0309199 -0.489649 -1.19874 
3:201535839 0.679982 -0.439117 -2.54078 1.57626 -3.21354 -1.48849 -1.84626 -2.51121 -2.73947 -0.886029 0.819087 0.136235 1.52409 0.890043 2.41287 1.24106 -1.22162 -0.75101 -1.18199 -0.6025 -1.0551 2.33954 0.147886 -0.736611 -0.952043 -1.27764 -1.80302 -0.780265 -0.578981 -0.0685241 -0.150149 0.835021 1.44375 1.47877 1.39662 1.99883 1.58123 2.18989 -0.880397 0.71249 0.00941062 0.74807 1.65367 1.04065 0.832639 0.768555 -0.0952185 0.543754 -1.63477 -1.3013 -1.7931 0.649071 -0.0470235 0.336399 0.225185 0.154558 
3:201540802 -0.3754 -0.463448 0.746667 -1.30385 -0.173884 0.994028 0.815598 -0.79189 2.07585 0.50422 -0.93626 -1.37312 0.711582 -1.35694 -0.245051 1.12136 -1.2139 0.456286 -0.0965052 0.106423 0.754453 -0.656033 0.314443 0.623779 -0.143227 -0.0574055 -0.104157 1.75121 0.282932 0.131323 -1.45099 0.574322 0.0994527 0.381152 -0.310647 0.194153 0.197484 0.831063 -0.653924 -1.20023 0.768008 -2.45368 -1.42541 -0.104968 -0.140862 0.110732 -0.4846 1.28832 -0.223115 -2.20905 -0.489002 0.440128 0.355805 -0.0416755 0.764706 -0.265567 
3:201554505 -0.3754 -0.463448 0.746667 -1.30385 -0.173884 0.994028 0.815598 -0.79189 2.07585 0.50422 -0.93626 -1.37312 0.711582 -1.35694 -0.245051 1.12136 -1.2139 0.456286 -0.0965052 0.106423 0.754453 -0.656033 0.314443 0.623779 -0.143227 -0.0574055 -0.104157 1.75121 0.282932 0.131323 -1.45099 0.574322 0.0994527 0.381152 -0.310647 0.194153 0.197484 0.831063 -0.653924 -1.20023 0.768008 -2.45368 -1.42541 -0.104968 -0.140862 0.110732 -0.4846 1.28832 -0.223115 -2.20905 -0.489002 0.440128 0.355805 -0.0416755 0.764706 -0.265567 
3:201556044 -0.353842 -0.365657 1.28439 -1.13103 -0.0764563 0.790612 0.906757 -0.848909 1.88908 0.655045 -1.254 -1.93941 0.458348 -1.42503 0.274281 1.03126 -0.863298 0.854016 0.460317 0.226712 0.687392 -0.71658 -0.0635086 0.0497407 0.554379 0.653061 0.53301 2.28513 -0.14953 -0.972595 -1.51411 -0.0167562 -0.262035 -0.315816 -0.518036 -0.668533 0.0614561 0.878479 -0.480657 -0.590197 0.892625 -2.23508 -1.17207 -0.0555889 -0.0357836 0.308269 -0.460512 1.32454 0.002899 -2.67561 -0.564033 0.42414 0.509442 0.0801626 0.946258 0.173708 
3:201557129 0.353842 0.365657 -1.28439 1.13103 0.0764563 -0.790612 -0.906757 0.848909 -1.88908 -0.655045 1.254 1.93941 -0.458348 1.42503 -0.274281 -1.03126 0.863298 -0.854016 -0.460317 -0.226712 -0.687392 0.71658 0.0635086 -0.0497407 -0.554379 -0.653061 -0.53301 -2.28513 0.14953 0.972595 1.51411 0.0167562 0.262035 0.315816 0.518036 0.668533 -0.0614561 -0.878479 0.480657 0.590197 -0.892625 2.23508 1.17207 0.0555889 0.0357836 -0.308269 0.460512 -1.32454 -0.002899 2.67561 0.564033 -0.42414 -0.509442 -0.0801626 -0.946258 -0.173708 
3:201564069 0.587209 -0.465169 -2.10579 0.731034 -3.54874 -1.93195 -1.66382 -2.73725 -2.38195 -0.559776 1.36801 0.492618 0.901259 0.62969 1.43671 1.89257 -0.516041 -0.379397 -0.657772 -0.793045 -1.07116 1.37017 -0.184073 -0.41087 -0.0130872 -0.439512 -0.638122 0.0373571 -0.810345 -0.0580781 -0.619868 0.993932 0.892938 1.27741 0.892587 1.36486 2.01145 2.85268 -1.51058 0.460862 0.489373 0.484333 1.9512 0.675724 0.690611 1.14166 -0.534779 0.589366 -2.19357 -1.13853 -1.81403 0.204465 -0.474496 -0.442167 -0.26001 -0.554072 
3:201568359 -0.29077 -0.439058 0.631017 -0.422549 -0.909188 -0.060565 0.243367 -1.53882 1.55904 0.0814524 0.312684 -1.01457 1.19982 -0.925912 0.24509 1.28801 -1.16809 0.214361 -0.32434 0.203945 0.634441 -0.280849 0.475976 0.563098 -0.350769 -0.569456 -0.752504 1.52527 -1.05113 -0.579428 -1.97886 0.987009 -0.494484 0.243177 -0.0336076 0.585153 0.158507 0.860906 -0.827828 -1.51607 0.610151 -1.31609 -1.15114 -0.173719 -0.127856 0.502588 -0.626826 0.758214 -0.880086 -1.97263 -0.614568 0.891068 0.621396 0.174791 1.04106 0.262309 
3:201577932 -0.646359 0.224036 1.93032 -0.830521 3.52746 1.91021 1.49196 2.59343 2.33994 0.237218 -1.39202 -0.386854 -1.00398 -0.605921 -1.47097 -2.14644 0.437626 0.456746 0.592238 0.782633 1.24152 -1.42999 0.122757 0.134324 0.238236 0.66995 0.773037 0.0468788 0.695434 -0.19701 0.49868 -1.15903 -1.09399 -1.56258 -1.1311 -1.58243 -2.15457 -3.05214 1.51068 -0.341125 -0.466631 -0.565587 -1.91036 -0.709188 -0.802903 -1.17731 0.504878 -0.789344 2.07985 0.990363 1.73882 0.0203238 0.684824 0.684125 0.485785 0.723488 
3:201578212 0.785199 0.666296 -2.27786 1.19242 -2.02644 -1.07047 -1.13233 -0.38701 -2.50723 -0.108852 1.09801 2.35243 0.746106 1.73665 0.708692 0.730085 0.668831 0.111149 0.222867 -1.73435 -1.42778 -0.146466 0.694176 -0.799567 -0.0821218 -0.365034 -0.167512 -1.54241 0.95871 1.75059 1.74174 1.08025 1.48839 1.53812 1.36926 1.79725 2.08212 0.546517 0.488797 0.978339 -0.629846 0.350141 0.946803 0.812349 0.885031 0.45661 0.269523 0.389134 0.0431055 2.0488 -0.336765 0.0361726 -0.452838 -0.562002 -1.45698 -1.27315 
3:201579297 0.0279317 0.129862 0.422345 0.165196 -1.11923 0.370897 -0.120535 -1.09151 -0.294604 1.49653 1.43449 -0.745124 0.580124 -0.775974 0.342345 0.22692 -0.327665 -0.929657 -0.845651 -0.31362 -0.401028 1.50798 -0.626475 0.448202 -0.169201 -0.392233 -0.503507 0.0665131 -0.374442 -0.208632 -0.614231 0.517847 0.305722 0.0570061 -0.00628416 0.0127648 0.436426 1.68411 -1.56261 -0.145263 0.759339 -0.330426 0.757996 0.12685 0.0560152 0.811051 -0.644238 0.383923 -1.68169 -2.39525 -1.11693 0.554466 0.180143 -0.0896645 0.547972 -0.60042 
3:201582386 -0.584868 -1.47957 -0.13033 -2.25043 1.54568 0.542449 0.683995 0.511209 2.04464 -1.46552 -2.99734 -1.45032 -1.25471 -1.03766 -1.41278 0.513182 -1.08126 0.0682543 -0.338764 1.63095 1.42961 -0.576451 -0.120015 0.830425 -0.573226 0.0814821 0.0810984 1.24653 0.916485 0.57204 -0.828729 -0.623178 0.15967 0.521489 -0.56521 -0.222837 -1.11366 -0.159045 -0.206907 -0.806889 0.418488 -0.977567 -0.920087 -0.682335 -0.703372 -1.01369 0.0281601 0.0913269 0.729696 -0.0487256 0.291649 -1.50943 -1.10639 -0.560028 -0.129259 0.180567 
3:201593181 -0.372216 -1.56312 -0.39573 -0.635341 -0.864608 -1.744 -0.327192 -0.820833 0.198685 -3.30406 -1.57924 -0.718937 -1.05811 0.219994 -0.193259 0.179753 -0.638218 -1.71036 -1.61572 1.94608 0.661646 0.52948 0.0885494 1.13884 -0.415906 0.12008 -0.436453 1.02407 -0.487558 -1.04798 -0.713573 0.109091 -0.728989 -0.285685 0.388507 0.622628 -1.37362 -0.533639 -0.191394 -0.824024 0.278834 1.25786 -0.399935 0.131701 -0.00254971 -0.183498 1.05073 -0.0519386 0.55675 -0.11219 1.38389 -1.61316 -0.704437 0.185661 1.13473 1.75291 
3:201596203 0.315789 0.200972 0.791763 1.20046 -0.387328 0.643478 -0.266145 -0.443968 -0.35875 1.88416 1.98574 -1.02562 0.784428 -0.238021 0.898243 0.327744 -0.153347 -0.414537 -0.539498 -0.720644 -0.90246 1.29262 -1.09579 0.703261 -0.0343232 -0.335427 -0.0353535 -0.0601454 -1.30364 -1.07485 -0.910546 -0.47247 -0.156702 -0.368366 -0.22711 -0.7063 0.907778 1.36333 -0.583157 0.533127 0.113763 0.983803 1.21039 -0.813367 -0.836909 -0.262257 -1.36736 -0.644469 -2.06079 -2.42129 -1.19496 1.5791 1.19527 0.0112687 0.300839 0.297366 
3:201596325 -0.315789 -0.200972 -0.791763 -1.20046 0.387328 -0.643478 0.266145 0.443968 0.35875 -1.88416 -1.98574 1.02562 -0.784428 0.238021 -0.898243 -0.327744 0.153347 0.414537 0.539498 0.720644 0.90246 -1.29262 1.09579 -0.703261 0.0343232 0.335427 0.0353535 0.0601454 1.30364 1.07485 0.910546 0.47247 0.156702 0.368366 0.22711 0.7063 -0.907778 -1.36333 0.583157 -0.533127 -0.113763 -0.983803 -1.21039 0.813367 0.836909 0.262257 1.36736 0.644469 2.06079 2.42129 1.19496 -1.5791 -1.19527 -0.0112687 -0.300839 -0.297366 
3:201596987 0.339143 1.50544 0.725054 1.29768 0.744926 1.18833 -0.144527 0.0997059 -0.312199 3.44524 2.26373 0.769748 1.71074 -0.0833595 0.509403 0.0654134 0.776381 1.51095 1.53127 -2.07221 -1.05599 0.159626 0.321575 -0.678358 -0.0433551 -0.645808 -0.139916 -1.43616 -0.121545 0.671017 0.179392 0.384876 0.433279 0.286372 -0.235482 -0.27533 1.37136 0.886578 0.191609 0.96848 -0.4567 -0.193472 0.708399 0.143641 -0.0544845 0.187827 -0.252815 0.0969461 -0.150332 0.596832 -0.965438 1.96057 1.03728 0.0424091 -0.898507 -1.61809 
3:201597190 -0.327145 -0.209608 -0.816984 -1.19526 0.38177 -0.638309 0.266358 0.438403 0.356705 -1.8839 -1.99806 1.00762 -0.795028 0.23611 -0.890007 -0.325203 0.151152 0.395815 0.522752 0.74325 0.90246 -1.29312 1.08455 -0.703261 0.038296 0.334704 0.0357629 0.0463018 1.28382 1.067 0.917765 0.545203 0.154821 0.371421 0.230185 0.748379 -0.905556 -1.35659 0.58043 -0.527295 -0.0813953 -0.983803 -1.21039 0.827347 0.846679 0.280262 1.37631 0.641348 2.11854 2.42618 1.20415 -1.59238 -1.20464 -0.0109214 -0.304579 -0.287945 
3:201602098 0.175235 1.09783 1.05157 1.94216 0.547191 0.494732 -0.24006 -0.186539 -0.774594 2.97488 1.98467 0.32238 1.38833 0.0932119 0.963388 -0.0195285 0.634911 1.22059 1.40259 -1.61779 -0.661271 0.667368 0.162993 -1.27223 0.677561 -0.060191 0.406134 -0.704118 -1.11149 -0.724039 -0.111007 -0.238497 -0.210526 -0.504325 -0.471485 -1.20265 0.850597 0.67726 0.20502 1.34296 -0.284655 0.521345 1.01386 0.292577 0.35958 0.777037 -0.412692 0.177855 -0.411401 -0.151838 -1.49967 1.91222 1.2662 0.058139 -0.786132 -0.743344 
3:201611262 0.0990357 1.42245 0.824979 -0.700553 -0.67203 0.0527507 0.710576 -0.229666 1.24225 1.75833 0.875215 1.269 0.786926 -0.805955 -0.0479042 0.847025 1.39497 2.56765 2.3632 -2.16831 -1.20932 -3.79608 -0.0314119 -0.852833 2.09867 1.86312 2.11509 2.07258 0.528842 0.389422 -0.315104 1.02071 -0.461508 -0.0748083 -0.164923 -0.399455 2.10243 0.334806 0.516627 -0.299591 -0.144162 -3.01289 -1.20709 0.839615 0.862886 0.734075 0.180769 1.26881 1.50657 1.07835 0.555672 1.06697 1.27554 0.490038 0.372549 -0.896014 
3:201620213 0.726313 0.444859 -1.32596 0.9121 -0.541045 -0.891662 -1.06073 -0.331629 -2.45226 0.653563 0.624357 0.80596 -0.196517 0.488728 0.929467 0.726976 0.399598 0.954026 0.871121 -0.617795 -1.18515 0.605926 -1.14744 -1.62858 0.671539 0.23285 0.610002 -0.844861 0.0694165 0.494118 0.84454 -0.989084 0.981508 0.755799 0.0909292 -0.771463 1.16887 1.37954 -0.190547 2.29524 0.0523002 0.756994 2.34975 0.0377785 0.409494 0.225331 -0.900464 -0.2482 -1.4229 1.03187 -2.08622 -0.302168 -0.72787 -0.522219 -1.43782 -0.484694 
3:201625030 -0.123 -0.601482 -0.263866 -1.16379 0.953861 -0.80323 0.213451 1.0588 -0.0895336 -1.47004 -1.48177 0.210587 -0.870386 -0.639958 -1.22636 -0.248476 0.938138 -0.398369 -0.102934 0.540582 -0.914575 -0.792897 -1.37966 0.0137921 0.696133 0.898769 1.51006 -0.216327 0.915489 0.401135 0.538897 -1.466 -0.0454689 -0.075095 -0.660685 -1.1478 -0.803498 0.342327 0.238295 1.30681 1.05491 0.353789 2.32722 -1.17251 -0.977573 -1.69149 -0.819364 -1.51146 -0.0780966 1.67126 0.482692 -1.61111 -0.954733 -0.290519 -0.356036 0.416011 
3:201627594 -0.647499 -0.648749 -0.0781593 -1.12165 0.98115 -0.78597 -0.595213 -0.0172321 0.0632625 -0.941343 -1.25508 -0.0183109 -0.577528 0.0015983 -0.822964 -0.304052 0.197393 -1.19526 -0.952252 0.272993 -0.301847 -0.300736 -1.0805 -0.165472 -0.122355 0.248472 0.939824 -0.980445 0.601713 -0.0809833 0.558343 -1.35785 -0.282415 -0.527936 -0.723708 -0.865165 -0.656331 0.828918 0.100848 1.40575 1.51355 0.938803 2.23999 -0.283692 -0.491417 -1.57355 0.380031 -0.603873 0.445346 2.03823 1.31026 -1.0683 -0.0873303 0.324861 0.532753 1.14466 
3:201632662 -0.16926 -0.890815 -0.0852091 0.514447 -1.20515 0.14013 0.478627 0.241209 0.452496 -0.966953 0.840909 -0.302529 0.7989 1.28652 0.492244 0.800425 -1.07574 -0.344455 -1.21006 -0.590576 0.152674 0.268114 0.254414 0.774341 0.16182 -0.0461259 -0.465292 0.837259 0.325667 0.0899712 -0.220105 0.917974 0.774841 0.767786 1.45611 1.16481 0.0654926 -0.612346 0.534878 -1.20458 -1.03062 0.906899 -2.39382 -0.483944 -0.747885 0.325108 -0.156625 -0.885813 0.462627 -1.52473 0.643968 0.515927 1.06419 0.708633 0.898453 0.759815 
3:201642355 -1.35539 -1.3526 -0.703371 -0.597727 -0.645107 -0.90284 -1.13277 -0.798543 0.262151 -0.0772812 0.16875 -1.01071 1.17271 0.626709 0.271574 1.65426 -1.4122 2.18712 0.623116 0.111344 0.247193 -1.1098 -0.971701 -1.0625 -0.0615743 -0.273207 -0.363906 0.298086 -2.47525 -1.26757 -1.39406 0.417778 -1.45272 -0.642959 -0.897493 -0.0638904 -0.378104 0.0643295 -1.26016 0.0136782 -0.211508 0.0817815 -0.531809 0.121606 0.380369 0.310994 1.23213 0.759618 -0.514948 -0.473431 -0.399475 1.66789 0.581103 0.212513 -0.461685 0.133356 
3:201642807 -0.90257 0.144529 0.0469594 0.0350389 0.613773 -0.356961 0.612954 0.956623 -1.11738 0.379845 -0.109138 -0.124599 -1.07401 -0.518879 0.0659941 -0.108534 0.343281 -0.808969 -0.685736 -1.52366 -0.563719 0.792519 -0.677292 0.0602465 1.46699 1.32281 1.92195 0.751841 1.83636 1.79842 1.12642 -0.349211 0.380041 0.139729 -0.346778 -0.495796 1.14084 -0.453036 -0.0290878 0.208391 0.625048 -0.723534 0.29809 -0.638137 -0.852308 -0.652068 -0.392466 -1.18444 0.0995458 -0.210689 1.41104 -1.46336 -0.114571 0.404127 1.097 1.06462 
3:201643668 -0.17551 0.520654 1.0389 -0.146211 0.580923 -0.161132 1.56749 1.6022 -0.624671 0.46002 0.46491 1.17448 -0.435668 -0.794343 -0.615945 -0.656439 0.0653537 -1.72058 -1.24991 -0.698586 -0.464789 0.97085 -0.820211 0.643699 1.41864 1.48395 2.03537 1.07581 1.95384 1.72041 0.88113 -0.728906 0.450753 0.163539 -0.263427 -0.93096 1.63858 0.0119023 0.130911 -0.148697 1.46337 0.0288401 1.25515 -0.163456 -1.17452 -0.486592 0.675611 -1.33475 0.41973 -0.708094 1.65492 -0.893775 0.507259 0.845106 1.47928 1.9287 
3:201648549 -0.370719 -0.324613 -0.837573 -0.598981 -0.00785438 -0.523636 -0.452291 -0.325651 0.614273 1.10045 -0.597447 -1.6078 0.595255 0.493182 0.144567 1.12572 -1.35077 2.17942 0.732262 -0.592174 0.289028 -1.61084 -0.89488 -0.965431 -0.342941 -0.223261 -0.470549 0.057048 -2.1185 -1.55704 -1.53962 -1.0985 -1.38475 -0.891573 -1.24373 -1.17188 -1.05265 0.751431 -0.803498 -0.399015 -0.336963 -0.392116 0.376964 1.04469 1.23194 0.227079 1.21979 1.28967 0.921323 0.270213 -0.984052 1.46791 0.436606 0.178301 -1.19336 -0.0984496 
3:201654009 -1.5878 -3.32323 -0.623789 -1.78417 -0.173811 -2.51466 -0.935358 -0.496879 0.291092 -3.09004 -0.610953 -0.308742 -1.4607 -1.75302 -1.0008 0.551943 -1.42512 -0.719892 -1.07335 -1.46365 0.186024 -0.263572 0.350948 -0.0117388 1.2584 1.45852 1.19719 1.74294 -1.31316 -1.80136 -1.20983 -1.70386 -1.43694 -1.68158 -1.701 -1.71888 -0.492223 -1.19188 -0.684044 0.92646 1.56247 -0.828248 0.112375 -0.791174 -1.44617 -1.95815 -1.12708 -1.17474 1.106 0.660463 0.126288 -0.0922835 -0.845351 -1.47611 -1.65573 1.1891 
3:201656687 -0.408884 0.0392659 1.41153 -0.015836 1.94379 1.07829 0.646899 1.25397 -0.369413 0.637317 -0.21196 -0.770327 -1.35423 -0.984371 -1.18815 -0.0582763 2.77647 -1.43247 0.0223896 0.876101 0.47851 1.29577 -1.72241 0.508121 1.3335 0.842888 1.36151 -0.18937 0.291267 0.503364 0.403467 -1.17662 -0.61974 -0.318137 -0.256432 -1.15759 -0.921273 -0.00216971 -0.529856 -0.135166 0.0257088 1.4037 2.23958 -0.845186 -1.30884 -0.951368 -0.00784211 -1.59686 0.803269 0.5999 2.14589 -1.45292 0.374828 1.15673 1.41234 1.57172 
3:201660172 -1.0345 -2.37937 1.7667 -0.924707 0.726036 -0.129048 0.182646 0.763079 1.59164 -1.31807 0.7477 -0.723404 -1.16525 -2.19692 -1.39981 -0.273102 0.844398 -0.982054 -0.099887 -0.147689 0.802583 0.556623 -0.672356 0.759076 1.63964 0.990562 1.18964 1.49544 -1.99622 -0.647189 -0.761845 -1.19547 -1.29591 0.108773 -0.155264 -1.05879 -1.18161 -0.188401 -1.85233 -1.21506 -1.02473 0.970255 1.68683 0.46147 -0.1532 0.226774 0.461459 0.463947 1.55496 0.96873 1.355 1.02924 1.60901 0.51206 -0.254636 2.35696 
3:201664308 0.814621 -0.220857 -0.943356 0.444349 -1.8749 -1.30927 -0.437507 -1.23945 0.147982 -1.38582 0.412647 1.06264 1.50955 1.3203 1.74928 0.834978 -1.52427 0.826851 0.0396271 -0.421931 -0.528993 -1.07228 1.47895 -1.49408 -1.48037 -1.20644 -1.53486 0.0226236 -0.609288 -0.329817 -0.0554524 1.39975 0.600664 0.73576 0.791371 1.57835 1.05872 -0.917558 1.12683 0.186183 0.169981 -1.07377 -1.58906 0.979719 1.31467 1.17136 -0.0835035 1.2336 -1.32454 -0.384979 -2.59709 0.943062 -0.238277 -0.776457 -1.09803 -1.17743 
3:201668039 -2.36733 -4.57786 -0.343467 -2.70138 -0.447139 -1.67618 -1.57414 -1.48429 2.65053 -4.38999 -1.39052 -1.45323 -1.33752 -3.69656 -3.02871 -2.02596 1.1237 -0.901124 0.61194 2.04191 2.66391 1.48525 1.3017 -0.00796845 -0.107187 0.0623803 -0.378616 -0.183928 -1.77365 -1.70762 -0.814637 -1.24035 -1.81158 -1.25778 -1.14988 -0.971541 -2.46763 -0.0430688 -1.44961 -0.798564 -0.233257 1.42218 -0.109497 0.347 0.654089 -0.111003 -0.246012 0.850551 1.7155 2.00855 0.93479 -0.490812 -1.22359 -0.0983678 -0.15534 -0.0158224 
3:201672236 -0.466659 0.0890077 1.063 0.0478183 0.531869 1.20075 -0.370866 -0.732031 1.60219 0.433981 1.5306 -0.817984 0.685443 -1.17795 0.305119 0.56834 -1.13128 3.03142 1.50232 -0.0565119 -0.738095 -2.07157 -0.466358 -0.198588 0.940141 0.458179 0.575773 1.49925 -1.40415 -1.66398 -1.1395 0.470913 -0.213082 -0.204074 -0.309911 -0.521886 -0.667549 -0.947829 0.112849 -0.0506173 -0.520499 -0.876294 -0.499344 -0.676856 0.0960768 0.952144 -1.19284 0.234137 -0.189047 -0.185005 0.285306 1.43191 0.673024 0.505583 0.870214 -0.398732 
3:201673213 2.88614 4.67949 0.83833 1.3069 1.48166 2.8041 3.08975 2.74472 -0.772484 4.27051 0.740422 1.13742 1.77411 3.49896 2.93509 1.75143 0.0054465 1.56953 0.919239 -2.91827 -2.00093 -0.875538 -0.118123 -1.28052 0.0055945 0.0107096 0.267889 -0.674784 1.28989 1.18405 0.75924 -0.512836 0.35187 -0.0696991 0.123704 -0.513054 1.59342 -0.299739 1.33823 -0.167886 -0.802578 -2.16599 0.572685 0.477187 0.365252 0.396325 0.612384 -0.36652 -0.413317 -1.32807 -1.96112 0.149082 0.99588 0.351187 0.357588 -0.277737 
3:201677127 -0.232099 1.25552 -1.00929 0.87348 -0.28457 0.590421 0.966988 -0.97085 -0.398388 0.235312 -0.834064 0.72035 1.89393 1.38705 0.477959 0.479412 0.793183 0.384016 0.721106 -2.35631 -1.15686 0.193102 -0.0295026 0.16147 -0.241408 -0.141107 0.284378 -1.09977 0.297318 0.745471 -0.268746 0.24827 -0.258031 -0.061761 -0.0637441 0.446992 0.859016 -0.304636 0.301583 -0.0494444 0.0561578 -0.966619 -1.32248 1.20475 1.41003 0.920859 0.939697 1.60374 0.0306452 -0.700748 -0.610225 -0.355723 0.883871 1.63997 2.79919 -0.12781 
3:201680389 -1.58862 -2.71175 0.737078 -0.0725373 0.74871 -0.0628965 -0.772257 -0.495906 0.43908 -3.58566 -1.01635 -1.53477 -1.37138 -0.457818 -1.01656 0.484198 0.813843 -0.936055 -0.151109 0.401852 -1.0671 1.53488 -0.427521 0.215031 0.360663 0.273188 0.391435 -0.570953 -1.37586 -1.23026 -0.465392 -2.34665 -1.66384 -1.44954 -1.52057 -1.35768 -2.13542 -0.779153 -1.03117 0.706634 -1.15967 2.81372 0.796631 1.30549 0.742286 -1.31366 2.57292 0.92201 2.39044 1.78056 2.08795 -0.112388 0.313521 0.322392 -0.34429 1.01509 
3:201681936 -0.132334 -0.33705 -0.28295 -0.276721 -0.875 -1.38236 -0.846719 -0.115181 -0.145068 1.83468 1.41783 1.73843 0.461887 -0.50216 0.00203852 0.205108 -2.49049 0.69828 -0.408019 1.49873 1.93307 -0.950436 0.00261355 0.203475 0.200422 0.0678773 -0.0564295 1.23993 -0.169514 0.881398 0.45486 1.2209 0.807593 1.37692 0.865189 0.667652 0.500889 1.17513 -0.284005 -1.50849 1.3724 -1.24124 0.482958 -1.82195 -1.70901 -0.673351 -1.91916 -1.27622 -1.839 -1.16837 -2.52169 0.528526 -1.04286 -2.29919 -3.1202 -1.26611 
3:201681979 1.45671 2.08698 1.93411 -0.124385 2.05112 1.85915 1.93472 2.26774 0.093515 1.50865 0.992806 -0.586217 -1.08582 -0.0707223 0.877634 0.172716 0.847705 -0.86233 -0.569532 -2.38694 -1.26787 0.232629 -0.167432 0.293559 0.335439 0.310322 0.979343 0.590043 0.850394 0.0290806 -0.192393 -1.01827 0.184735 -0.362334 -0.634152 -0.950156 0.335562 -0.367137 0.328322 1.08527 -0.637202 1.16762 0.878779 0.626508 0.358831 0.800674 0.406495 -0.475088 1.90694 1.27108 2.07068 0.0481359 0.983453 -0.468687 -0.342812 0.944507 
3:201684149 0.994815 1.67523 1.81246 -0.313476 1.90588 1.59329 1.36902 1.89372 0.0431604 2.04368 0.892718 -0.582891 -1.26599 -0.0554231 0.745722 -0.187599 0.592786 -0.817335 -0.603891 -1.70388 -1.20989 -0.07245 -0.72661 0.402809 0.304254 0.309663 0.997359 0.290897 1.37385 0.506111 0.44441 -1.49954 0.35337 -0.430113 -0.603175 -1.45719 0.511814 0.0267733 0.545733 0.838327 -0.370183 1.26883 0.948026 -0.186404 -0.654716 0.146953 -0.290166 -1.65422 1.11845 0.773548 1.78661 -0.385491 0.598842 -0.206406 -0.0258062 1.06857 
3:201684175 0.632394 0.615092 1.74273 -0.0481347 1.90995 1.90218 1.00253 2.30857 0.482449 1.02964 1.39549 0.075 0.347832 -0.632959 1.17639 1.18332 -1.53576 0.899753 -0.254425 -0.217355 -0.863456 -0.708259 -0.149362 0.681015 0.609397 0.664393 1.05787 1.36724 -1.24201 -0.738552 -0.715127 -1.41894 -0.410882 -0.361253 -0.771786 -0.967785 -0.415953 -0.476721 -0.7125 -0.5 -0.529921 0.235496 1.52036 -1.16202 -1.57452 -1.62454 -0.12878 -1.29806 1.16847 -0.172339 -0.0553092 1.10632 0.134624 -2.4071 -3.28273 -0.876915 
3:201686755 -0.824621 -1.28983 1.06371 -0.528544 0.908569 -0.586538 -0.682623 -0.0313879 -0.243248 -0.676678 0.278605 -0.164751 -2.64641 -0.491543 -1.03226 0.436415 0.916038 -2.51777 -1.26983 0.192919 0.303252 1.30119 -0.731165 0.367773 0.920802 0.45006 0.878518 0.0457774 0.487812 0.350619 0.0891229 -1.80538 -1.08412 -1.16149 -1.62971 -2.34217 -1.23397 0.54598 -0.502939 1.12857 0.479255 2.2629 1.07468 0.0545626 -0.382122 -0.353106 0.713329 -0.920199 1.39064 2.71412 1.83728 -0.954304 -0.464315 -0.844303 -1.30058 1.25247 
3:201696949 -0.862583 -1.14514 -0.394387 -0.699115 -0.0966083 -1.7423 -0.0136876 -1.17674 -0.439491 -1.50379 -0.802622 1.15417 -0.0929877 -1.35092 -1.11046 -0.10562 0.19031 -1.18642 -0.151586 0.159213 1.2796 1.15652 -0.550258 0.167338 -0.233877 -0.472155 0.411934 -0.979225 0.61859 2.14598 0.835897 0.835782 0.691219 1.46274 0.662559 1.33937 1.16219 1.19168 0.562854 0.0233864 1.63961 1.61152 -0.776946 -1.05798 -1.27894 -1.33986 -0.934943 -1.33809 -0.838424 0.252527 -0.725694 -0.874081 -0.904706 -0.57067 -0.499908 0.0810267 
3:201700011 -0.0378394 -1.40153 -0.929098 0.0339486 -1.11562 -0.779416 -0.43976 -0.0932994 0.313799 -3.16201 -0.919666 0.365793 1.11993 -0.217303 -0.818364 0.525428 0.889624 0.255505 0.700433 1.78115 0.161247 0.690099 0.666768 -0.115257 -0.27189 0.0796811 -0.792704 0.0598848 -1.85545 -1.67144 -0.585047 1.74809 -0.00643728 0.411996 1.33556 2.18554 0.352689 -1.46176 0.98562 -1.09773 -0.250964 0.709125 -0.445741 -0.311787 -0.150565 -0.545208 0.166372 0.713724 -0.515778 -0.78699 -0.653517 0.124986 -0.375364 0.162188 0.189173 -0.189985 
3:201701097 -0.90363 -0.942084 -1.37134 -1.17206 -0.97 -0.748513 0.580531 -0.903932 0.664947 -2.78238 -1.57431 -0.831185 0.453749 -0.222657 -1.36927 -0.408721 0.64233 0.377384 0.765841 -0.655309 0.199923 0.156078 0.783042 -0.767864 -0.740401 -0.130889 -0.741753 -1.02591 0.396318 -0.786991 -0.833426 0.977814 -0.270096 -0.596172 -0.269048 0.34139 -0.526729 -0.444303 0.233102 0.617873 -0.0661919 -0.426889 -1.3394 0.41661 1.81141 1.01056 -0.0791904 1.83003 -0.188649 0.247556 -0.0156873 -1.08029 -1.02504 1.08975 1.96637 -0.212698 
3:201706474 -1.6379 -3.536 -0.223108 -2.03133 -0.855491 -1.31818 -1.03262 -0.84166 2.08975 -4.19097 -0.653784 -1.20439 -1.36087 -1.27547 -2.93982 -1.25438 0.315445 -1.30124 -0.548515 2.97277 2.03959 1.0178 0.860695 0.327221 -0.559768 -0.816922 -1.2739 -0.282536 -0.635364 -0.402691 -0.608332 1.33621 -0.726425 0.218925 -0.0677117 0.928737 -2.39856 0.425426 -1.75334 -0.350577 0.457716 0.901161 -0.664148 -1.37094 -0.611042 -0.889524 -0.945946 0.441724 0.41867 1.61504 1.27139 -0.774368 -2.26237 -0.863832 -1.24482 -0.767453 
3:201715959 -0.676845 -1.36068 -0.958981 -0.219056 -2.26825 -1.74251 -0.859683 -0.330597 -0.421875 -0.786897 -0.939481 0.713752 0.275561 0.385813 -1.25258 -0.815082 0.454656 -1.50468 -0.759155 1.81321 0.694099 -0.576121 0.267237 0.27106 -0.967187 -1.01945 -0.87734 -0.946522 0.163271 1.43184 0.717072 0.414195 1.2277 1.71721 1.8147 1.60407 1.90505 1.65556 -0.200246 -1.1896 0.028507 1.42988 -0.285625 -1.05583 -1.1881 -0.550987 -1.85261 -0.704648 0.0626348 0.405323 -1.09315 -1.16684 -1.89372 -1.78041 -2.02422 -1.37951 
3:201716657 -0.662115 -1.42143 -1.21577 -1.39194 -1.65372 -1.61989 -0.595182 -0.0379289 0.176783 -1.04734 -1.87005 0.619347 0.636434 -0.0841758 -1.32146 -0.668199 -0.183306 -1.17244 -0.929877 1.61434 0.733524 -0.546277 -0.226565 0.95703 -0.760255 -0.573314 -0.531511 -0.298643 0.381103 1.20291 0.846866 0.464091 1.23255 1.52653 1.55394 1.49191 1.76511 1.26779 0.303669 -1.41122 1.39723 0.275772 -0.0872284 -1.00677 -1.23166 -0.899724 -1.65599 -0.646144 -0.210431 -0.325106 -1.12111 -0.992385 -1.9835 -1.53608 -1.45937 -1.49573 
3:201717119 -1.5999 -1.28895 -1.28451 -1.67593 -0.562189 -1.22837 0.647001 0.863695 -1.17387 -1.40718 -1.75673 -0.626584 -0.362333 -1.15625 0.669626 -0.221191 -1.8121 0.741061 -0.649654 -1.02226 -0.605946 -1.86607 -0.4216 -1.43174 0.03309 0.533905 0.816129 0.30485 0.159264 0.29172 0.37904 -1.41145 0.631163 0.154076 -0.419916 -0.156021 -0.157307 -0.81103 -0.193204 1.57827 0.325701 -1.21563 0.737146 -1.46504 -0.907036 -1.31615 -3.10244 -1.92324 0.320198 0.299602 -1.25969 0.431373 -0.716771 -1.28332 -1.90001 -1.75948 
3:201719111 0.790061 1.99045 0.762594 -0.461934 1.64877 0.762732 0.925247 1.63815 -0.430215 2.01673 -0.544594 -0.510749 -1.14547 -0.191413 -0.0897203 -0.462889 0.150422 -1.36935 -1.16936 -1.66086 -0.399186 0.890094 -0.328837 0.849195 0.86589 1.00598 1.35186 0.321173 2.37072 1.79232 0.693652 -1.12662 0.0136697 -0.629889 -1.6773 -1.56514 -0.801897 0.26165 -0.316351 1.1514 0.937476 -0.982906 0.398391 0.585433 0.158629 -0.251577 0.751473 -0.290736 0.881077 0.892766 2.10675 0.160421 0.134647 0.0541419 0.527348 -0.331537 
3:201726851 -1.00682 -1.68839 0.972798 -2.31112 1.46116 -1.24579 1.17741 1.76729 1.11603 -2.22072 0.26374 0.846102 -1.53041 -2.26214 -2.10282 0.120898 -0.916585 -2.03616 -1.58357 1.20996 0.390897 0.950828 -0.792189 2.13357 0.883089 1.29634 1.3316 1.45588 0.710875 -0.0231284 0.37374 -0.216587 -0.398061 -0.702265 -0.933581 -0.980973 -0.96548 -0.476124 0.505459 0.235223 2.57993 1.09265 0.997258 -2.07754 -2.32167 -2.11777 -1.09812 -2.30638 0.490339 1.3835 1.87194 -0.590321 -1.49026 -1.61307 -2.39204 -0.0843053 
3:201726872 0.704995 0.294997 1.13558 -1.76393 2.01439 1.43605 0.0458732 0.666537 1.34091 0.794528 -0.484511 0.129006 1.7803 0.54917 0.80397 1.03464 -1.32378 0.894483 -0.416423 -0.950888 -0.737469 -0.182055 -1.61909 2.12541 0.405631 0.31981 0.521583 1.07228 -1.05109 -1.29287 -0.602173 -0.602843 -1.18278 -1.00845 -1.0863 -1.02499 -0.243898 0.441534 0.821023 -0.856082 2.01047 -0.755072 0.865832 -1.44423 -1.39089 -1.53627 -0.289896 -0.686742 0.225769 -0.822857 0.401596 1.50769 -0.179826 -1.22305 -1.29674 -0.935853 
3:201732556 -0.552376 -1.86427 0.163515 -0.201214 0.467311 -1.24578 0.926329 0.73427 1.20487 -2.92503 0.974374 0.316625 -1.93808 -1.3226 -1.45537 -0.22145 -0.600666 -0.533679 0.260607 3.34046 1.89673 1.75034 0.705207 -0.455556 0.423762 0.090588 -0.593 0.127289 -0.189267 -0.649873 -0.162383 1.14202 -0.316609 -0.199094 -0.293963 0.240543 -1.50477 -1.02173 0.37932 0.00962984 0.984932 0.916335 0.864838 -0.866553 -1.01462 -1.33097 0.569147 -0.662639 -0.482041 1.14277 0.215215 -1.57284 -1.27722 -0.536818 -1.35925 0.975489 
3:201741207 -0.79262 -0.836166 -0.917717 -0.972059 0.926763 -0.0362532 -0.591594 -0.0514421 -0.49048 -0.380114 -0.109792 -0.54755 0.145712 0.961353 0.305666 1.20172 0.238444 1.04547 -0.120758 -1.71603 -0.538563 -0.488219 -0.516723 0.668401 0.131706 0.0832685 0.108351 -0.502823 -0.869025 -1.13543 0.0560833 -0.817108 -1.20027 -1.36987 -1.54003 -0.662021 -1.40924 -1.28067 1.0641 1.13445 0.84402 -0.0704541 0.635017 -1.01538 -0.335943 -1.72975 -1.0314 -0.486111 -1.26643 0.0285593 -0.890205 0.798694 0.342259 0.047205 -0.720105 0.0266319 
3:201746207 0.697686 1.24201 -1.1024 0.56323 -0.912014 1.59871 0.099176 -0.0784391 -1.25856 2.04757 -2.81434 -1.42741 2.37261 2.64197 1.35155 0.554437 0.507692 -0.482517 -1.01127 -1.95335 -2.04063 -1.65883 -1.12799 0.0826748 -0.795594 -0.986686 -0.409578 -1.61606 0.0637911 1.90344 0.582262 -1.26114 0.509255 1.10225 0.729639 0.132332 0.639702 0.252435 -0.369317 0.239793 -0.092092 -0.556737 -0.00728603 1.14556 1.18502 -0.073454 -0.127158 1.2631 -0.280902 -1.26212 -1.39978 -0.0350668 0.477606 0.317148 1.2923 -0.750916 
3:201746389 -0.344674 -0.205364 0.485517 -0.698242 1.61326 1.96803 0.869868 1.17723 0.113475 -0.356216 -0.0330311 -0.625613 0.355699 1.18642 0.593969 1.38723 -0.489232 0.841696 -0.231747 -1.54363 -1.35188 -0.5 0.0534128 0.246109 0.592259 0.313907 0.547472 -0.276507 -1.01056 -0.345488 -0.339107 -1.24091 -1.31264 -0.987235 -1.51377 -1.09571 -1.70947 -1.08384 -0.223788 0.652465 0.813945 -0.503397 1.35791 -1.12791 -1.60076 -3.11422 0.902154 -0.56647 -0.114741 -0.269439 0.0880082 1.00395 0.278072 -0.372445 -1.02455 0.180347 
3:201751430 -0.621393 -1.80741 0.326789 -1.55022 1.24381 -0.409528 0.522705 0.484109 0.467113 -2.34485 -0.793989 -1.29912 0.606565 -0.587566 -0.680107 0.804167 0.591271 0.382673 0.29288 0.469087 -0.623111 0.0329012 -0.32415 -0.364153 0.90504 0.610425 0.605643 0.606966 -1.59629 -1.08271 0.32905 -1.3447 -0.510668 0.140531 -0.165293 -0.497776 -1.09688 -0.887311 0.869005 -0.108017 0.179772 1.30502 1.37697 -1.43591 -1.58514 -1.45885 -0.0990705 -0.679237 -0.0983199 -0.348201 -0.554883 -0.191815 -0.466866 0.494472 0.190353 0.493068 
3:201753162 -0.599646 -0.0872914 0.486355 0.656698 -1.27722 0.077061 0.748381 0.436201 1.20018 0.0671065 0.245138 0.345441 -2.27238 -0.578992 -1.20988 -1.62763 -0.942219 -0.897574 -0.532157 2.20513 1.74245 -0.383571 0.977016 -0.831148 -0.455413 -0.433028 -0.850789 0.670465 2.57269 1.96417 1.20632 2.89291 1.75936 1.32976 1.40709 1.84329 -0.761243 0.441893 -1 -0.0808891 0.312317 -1.6674 -1.26829 -0.420868 0.0271126 -0.0995965 -1.30465 0.562239 -0.511251 0.601877 0.173067 -0.495387 -1.01504 -0.902004 -1.43815 -0.860863 
3:201766568 3.09739 4.79298 2.01655 2.10704 2.30278 3.00364 1.83623 2.00926 -0.0569187 4.04173 0.0528973 0.952268 1.88265 1.24075 2.09583 0.744178 0.981776 0.340445 0.667754 -1.93438 -0.916898 0.713367 0.463756 -0.459975 0.201961 0.127993 0.525117 -0.191292 0.591885 1.08915 -0.319676 1.22227 0.61891 0.609157 0.398294 1.02484 1.73494 0.734344 0.608142 0.0644653 0.503224 -1.49666 0.490987 -0.130084 -0.474419 0.259008 0.810598 0.703257 -0.326725 -0.402478 -0.399823 0.438255 0.435783 -0.972362 0.311179 -1.41845 
3:201777333 2.21067 4.49674 0.167251 1.77018 1.23679 2.47653 1.65315 2.17467 -1.45927 4.1221 0.557522 1.69339 1.14799 2.48347 2.54742 0.474985 -0.184688 0.933973 0.212912 -2.62288 -1.32344 -0.443357 0.685423 -1.13826 0.104919 0.13637 0.935479 -0.632718 1.26128 2.65239 -0.0849866 0.335848 1.22957 1.07852 0.182871 0.810548 1.93825 -0.0308422 0.827969 0.460969 0.621841 -1.15639 -0.908486 0.448212 0.05391 0.282719 0.487068 -0.206848 0.368088 0.131599 -1.03118 0.667579 0.831629 -0.864709 -0.499794 -1.45542 
3:201778245 0.833481 1.77338 1.92014 -0.0764718 0.129848 2.36741 0.526926 -0.0144366 2.09289 1.64385 -1.19897 0.449861 1.28873 -1.42715 -0.539344 -1.12582 2.29191 -0.849515 0.337152 0.212638 0.632413 -1.83919 -0.503965 0.74011 -0.44802 -0.710874 -0.198509 0.343776 2.39103 2.26317 2.02602 1.72888 1.03457 0.948156 1.50887 0.916213 0.422992 -0.313423 1.40012 -0.541092 0.342539 -1.25078 -1.03576 0.645081 0.47988 0.717345 0.0661631 0.931283 0.740541 0.584311 2.00908 0.0979417 0.535856 1.49844 2.9668 -0.656056 
3:201778328 0.89418 1.57982 1.35142 0.170553 -0.369073 1.80031 0.238764 0.0844878 1.56768 1.12583 -0.970389 1.06004 0.803012 -1.62407 -0.465149 -1.61119 2.14088 -0.671715 0.555949 0.553787 0.78756 -1.91671 0.315744 0.751101 -0.407849 -0.525326 0.156098 0.446407 2.55389 2.8192 1.77546 2.30723 1.33811 1.56873 1.7097 1.88844 0.917874 -0.354626 0.776536 -0.994001 0.51469 -1.47578 -1.75321 -0.216537 -0.260125 0.115246 -0.743714 0.0902502 0.648631 0.719632 1.42402 -0.0407088 -0.104221 0.273223 1.72803 -1.38027 
3:201786710 -0.454316 -2.09652 -1.68738 -0.453414 -0.521326 -2.76116 -1.47578 -1.72325 -1.09504 -2.98845 1.22229 -0.0730447 -0.329143 -1.36154 -0.0128282 1.21915 -0.903373 1.05695 0.484392 0.709683 0.514532 2.0983 -0.335103 -0.387876 0.251494 0.665447 -0.0644493 0.128377 -2.37256 -3.01056 -1.81291 -1.19342 -1.36293 -1.76999 -1.22819 -1.22263 0.610151 -0.000755427 -0.297987 -0.500561 -0.0466363 1.55148 0.694001 -0.858942 -0.649009 -0.266839 -0.954597 -2.01268 -1.22062 -0.78314 -1.03272 -0.407098 -0.443492 0.0980521 -0.0480139 1.0048 
3:201786789 0.173483 0.312648 -0.209924 1.3959 1.08525 -0.841349 -0.578427 -0.880032 -0.992945 -0.768179 0.549743 -0.799907 1.19715 0.483693 1.73945 0.894974 2.31846 0.649985 1.0713 -1.82337 -1.81356 1.10778 0.733175 -1.59402 -0.112884 -0.273092 0.16273 -1.19039 -0.89179 -0.151027 0.463607 0.138956 0.0929683 0.475393 0.794083 1.25838 1.03771 -1.09336 0.160174 -0.167373 -1.35955 1.59939 -0.0363645 1.21979 0.882018 0.870579 0.26874 -0.591178 -1.39911 -0.756345 -1.17365 -1.34169 0.348129 1.07505 1.81578 0.20169 
3:201792214 1.20957 2.40648 -0.7933 3.04167 0.265273 -0.122485 -0.643671 -0.659063 -2.31431 2.64044 0.837651 1.11911 1.13051 2.01064 2.33963 1.55388 0.429859 0.0684742 0.106972 -2.39689 -0.645866 0.516186 1.32823 1.27862 0.472692 0.828281 0.604444 0.736404 -1.61505 -1.88508 -1.38006 0.677688 -1.08724 -1.6231 -0.563181 0.183189 1.12519 -0.440466 0.839096 -0.316528 -1.69085 0.346866 -0.617332 2.00168 1.66924 1.79973 1.39878 0.976456 0.292323 0.701373 -0.00804232 0.0989242 0.73004 -0.409068 0.237868 0.182649 
3:201803038 0.770949 1.88085 0.258495 1.50095 1.14295 0.69336 0.108357 -0.00157777 -0.781109 1.85325 -0.222885 0.339661 1.18463 1.10677 0.950399 -0.0507046 3.3339 -0.680784 0.65646 -1.84151 -0.918535 -1.05539 1.63075 -0.326392 0.412331 0.178537 0.577694 0.20802 0.0227912 0.442015 0.554251 1.28411 0.257545 0.406517 0.974359 1.41643 1.36338 -0.742899 0.505263 -0.488038 -1.59415 -0.294306 -0.775904 1.24114 0.815262 0.937884 0.410154 0.401441 -0.295169 0.0558609 -0.153561 -1.58741 -0.00140458 -0.0180122 1.09376 -0.26526 
3:201806062 0.10481 0.581345 -0.959981 0.78463 1.48566 -0.15106 -0.243657 0.349684 -0.98384 0.893018 -0.962551 -1.06341 0.705448 1.42816 0.532913 -0.999313 1.94497 -1.97193 -1.03812 -1.46852 -1.71267 1.28198 0.128437 -0.161545 0.524106 0.916504 0.575973 -0.492106 0.00827901 -0.2338 0.926857 -0.256519 -0.292773 -0.721645 0.0291876 0.214211 0.904884 -0.597426 0.476927 -0.683726 -0.893705 1.63036 1.50855 2.0987 1.30388 0.723352 1.33745 0.151662 0.4689 -0.023142 0.255841 -1.49844 0.121863 0.445534 0.829199 0.832003 
3:201806073 -0.458826 -1.36782 -1.47076 -0.853755 0.380778 -1.09167 -0.371011 0.933769 -0.515778 -1.46678 -0.875678 -1.7608 -0.966548 0.396522 -0.704294 -0.974003 -1.97797 -1.64005 -2.23964 0.719403 -0.853391 3.09401 -1.77803 0.308325 -0.618817 0.174118 -0.794118 -1.29583 -0.158285 -0.996366 0.510928 -1.8213 -0.507554 -1.16605 -0.908319 -1.21432 -0.844994 0.103119 0.125411 -0.110778 0.849668 2.22044 3.0656 0.990499 0.513959 -0.331946 1.18835 -0.393724 0.974018 0.15908 0.543079 0.299605 0.216706 0.671837 -0.549108 1.19791 
3:201807771 0.10481 0.581345 -0.959981 0.78463 1.48566 -0.15106 -0.243657 0.349684 -0.98384 0.893018 -0.962551 -1.06341 0.705448 1.42816 0.532913 -0.999313 1.94497 -1.97193 -1.03812 -1.46852 -1.71267 1.28198 0.128437 -0.161545 0.524106 0.916504 0.575973 -0.492106 0.00827901 -0.2338 0.926857 -0.256519 -0.292773 -0.721645 0.0291876 0.214211 0.904884 -0.597426 0.476927 -0.683726 -0.893705 1.63036 1.50855 2.0987 1.30388 0.723352 1.33745 0.151662 0.4689 -0.023142 0.255841 -1.49844 0.121863 0.445534 0.829199 0.832003 
3:201807923 0.10481 0.581345 -0.959981 0.78463 1.48566 -0.15106 -0.243657 0.349684 -0.98384 0.893018 -0.962551 -1.06341 0.705448 1.42816 0.532913 -0.999313 1.94497 -1.97193 -1.03812 -1.46852 -1.71267 1.28198 0.128437 -0.161545 0.524106 0.916504 0.575973 -0.492106 0.00827901 -0.2338 0.926857 -0.256519 -0.292773 -0.721645 0.0291876 0.214211 0.904884 -0.597426 0.476927 -0.683726 -0.893705 1.63036 1.50855 2.0987 1.30388 0.723352 1.33745 0.151662 0.4689 -0.023142 0.255841 -1.49844 0.121863 0.445534 0.829199 0.832003 
3:201808657 0.37843 -1.06989 -0.12729 -0.752679 0.183609 -1.99067 -0.41522 -0.244992 0.903938 -1.84503 0.205307 -0.29271 0.608776 -0.667046 -1.05646 -0.885703 2.03481 0.714097 1.6886 -0.611984 0.784826 -0.645847 -1.14701 -0.56124 0.381 0.292978 0.853825 -0.156175 -0.565426 0.0889105 -1.7045 -0.560482 -1.24954 -0.944536 -2.02429 -1.37251 -1.1822 -2.19211 0.307349 1.00847 1.27993 -0.636921 -0.603243 2.07434 1.93447 1.5621 2.34781 2.19172 0.878076 1.63823 1.66862 -1.06494 -0.384255 0.710948 0.991657 0.998232 
3:201815205 -0.233676 -2.16966 -1.75565 -0.293769 -1.46829 -2.80915 -1.67413 -1.22599 -1.07157 -2.61294 1.2762 0.504333 -0.816623 -0.85981 -0.181116 0.825604 -1.6929 -0.183618 -0.424327 1.54085 1.27103 1.62149 0.689751 1.4927 -1.10398 -0.62659 -1.43636 0.0821146 -2.8386 -3.18652 -2.10236 -0.805041 -1.63776 -1.54783 -1.05192 -0.88484 -0.804267 -0.0468822 -0.287799 -0.191677 -0.360399 0.775436 1.25866 -0.102464 0.396527 -0.00544796 -0.125605 -0.0447226 -0.069005 0.472393 -0.249689 0.528367 -0.355701 -0.942219 -2.0992 0.313949 
3:201828799 0.462234 0.482526 -0.44591 0.227315 0.433504 0.595987 -0.507972 -0.645849 -0.15018 1.57366 1.95602 1.88346 1.34711 0.902182 0.832047 1.73748 -1.24757 1.59884 0.534201 -1.47478 -0.479301 -0.771258 -0.307484 -0.618609 -0.0114966 -0.527981 -0.431561 -0.178697 -1.37031 -0.967425 -2.60239 -0.941549 -1.03129 -0.893043 -1.38814 -1.02553 1.51864 -0.079022 0.740947 -0.526508 0.382018 -1.23528 -0.252231 -0.710526 0.0228498 1.43208 -0.433325 0.299733 -0.466642 0.181766 -1.27805 0.530333 0.254009 -0.116448 -0.281538 -0.27816 
3:201834093 1.37347 0.815897 -0.84127 1.4429 -0.0151741 0.0667842 0.340448 0.257241 -2.24207 -0.0156686 -0.0321913 0.137618 0.489894 3.65009 0.990521 1.4687 -0.292399 -1.39588 -1.39876 -0.818338 -0.612712 0.71292 0.579506 0.178652 -1.00645 -1.37183 -1.18062 -1.03077 -0.834075 0.168305 0.432557 0.448226 -0.399172 0.256407 0.874956 1.11543 0.748015 0.233061 0.118177 -0.778569 -1.26139 1.44247 1.43367 1.92611 0.794466 0.309824 1.64333 -0.218488 0.215626 0.0612075 -0.11825 0.535842 1.71764 0.91064 0.434838 1.43812 
3:201836042 0.343975 0.639733 -0.745624 1.07556 -0.113389 0.620137 0.0567954 -0.36787 -1.59522 1.60556 0.391982 -0.226771 0.394346 3.49508 0.725196 0.712169 -1.49042 -0.749064 -1.24381 -0.830631 -0.408853 0.463142 0.712938 0.513936 0.889895 0.523462 0.489941 0.753612 -0.0712238 0.168377 0.160819 0.622489 -0.212145 -0.206836 0.422498 0.27279 1.07029 1.21755 0.0122642 -1.02626 -0.972609 0.950864 0.527825 0.952765 -0.232221 -0.171511 1.12853 -0.620206 0.743128 -0.423195 0.792302 1.08697 1.72084 0.589728 0.488611 1.52229 
3:201839927 0.0325477 -0.0478197 0.539177 -0.109383 -0.242603 -0.555526 0.909348 1.13573 -0.102745 -1.32366 -1.62395 -1.46111 -1.66545 -0.931315 -0.876898 -1.63721 1.36218 -1.64588 -0.611996 1.38517 0.701192 0.759901 0.208281 0.406181 0.365797 0.825557 0.704378 0.37676 1.17348 0.662595 2.35292 0.784859 0.643122 0.482741 1.03018 0.717864 -1.54361 -0.106478 -0.467324 0.720901 -0.390106 1.23576 0.454041 0.168539 -0.240954 -1.43146 -0.301783 -0.696946 0.32009 -0.237157 1.15556 -0.491091 -0.170777 0.241525 0.512935 0.316089 
3:201842282 0.0845256 -0.678755 -0.618416 1.99033 -1.36939 0.304432 -2.34972 -1.45874 -1.64063 0.650741 1.23285 -0.168844 -0.271477 1.81704 1.17431 1.44969 -2.08975 1.0222 -0.556515 -0.417687 -0.991785 -0.249567 -0.628979 0.551121 -0.4823 -0.844594 -0.565871 -0.221969 -2.75404 -1.77915 -3.42105 -1.42516 -0.885182 -0.413563 -1.37732 -0.663411 1.74236 0.790256 -1.03551 -0.848713 -1.32877 0.00100817 1.02639 0.0323527 -0.0445412 0.454286 0.769406 1.23278 -0.679327 -0.317458 -0.635219 1.82052 0.620032 -0.354209 -0.623438 0.467443 
3:201844980 1.0605 1.0501 0.965208 3.18591 -0.305147 0.984087 -0.112793 0.700441 -2.10378 0.942179 -1.03876 -1.09986 -0.550921 2.52113 2.10478 0.806729 -0.566604 -0.690047 -1.21434 0.139442 -1.2736 0.77855 -1.326 0.551423 -0.776826 -0.523964 -0.164384 -1.53895 -0.322437 -0.121598 -0.290791 -1.20073 0.178341 0.157325 -0.234696 -0.135265 0.195129 1.09263 -1.80907 0.282614 -0.944655 1.31928 3.16113 1.41948 0.683482 -1.08348 1.54757 0.990726 0.160798 -0.297954 -0.142393 1.21089 0.729075 -0.28734 -0.654671 0.584492 
3:201846276 0.195947 -0.941831 -1.31722 -1.67634 -0.373294 -0.589767 -0.804962 -0.872093 0.850798 -1.46976 1.8324 1.18274 0.45301 -1.27551 -1.41241 0.31279 0.622226 1.94467 1.7115 -0.906832 0.0488611 -0.905243 1.0596 -0.642889 -0.094537 -0.656973 -0.655051 0.592652 -2.07819 -1.0793 -1.99062 -0.196227 -0.72411 -0.0686061 -0.544767 0.0572714 1.58429 -0.846299 1.22342 -0.736297 -1.02056 -0.517669 -1.88791 -0.672508 -0.131281 1.97654 -0.544103 -0.313964 -0.79519 0.292022 -0.69194 0.108546 0.161978 0.956749 0.870265 -0.0834749 
3:201848017 -0.0894675 0.735713 0.628177 -1.98513 1.38926 -0.281118 2.35605 1.48181 1.54839 -0.577896 -1.24545 0.168844 0.2853 -1.82172 -1.17816 -1.41562 2.11902 -0.982655 0.62929 0.519353 1.13648 0.217808 0.628979 -0.551121 0.474644 0.851725 0.539386 0.196926 2.78081 1.80314 3.50812 1.50916 0.914619 0.432172 1.42574 0.694095 -1.77495 -0.775087 0.951134 0.846359 1.33324 -0.0116881 -1.0086 -0.0458503 0.041042 -0.467544 -0.793151 -1.23748 0.666667 0.306564 0.628759 -1.82045 -0.618003 0.364682 0.633592 -0.476304 
3:201850333 -0.931836 -1.80654 -0.0829209 -1.4263 -0.22925 -0.769358 -0.227649 -0.743872 1.04212 -1.88095 0.737041 0.0686047 -0.717537 -2.18481 -1.94703 -1.42704 0.371843 -1.37207 -0.300936 0.986951 1.21298 0.7781 1.2418 1.55856 0.771224 1.01696 0.413938 2.28034 -0.216092 -1.32666 0.37477 1.33567 -0.0369884 0.0929848 0.858181 0.682015 -0.0270294 0.989462 0.394308 -1.28792 -0.670172 1.32289 -1.53469 -1.98522 -2.36905 -0.49027 -1.24397 -1.61454 0.393046 0.12493 1.45723 0.456148 0.682524 0.822106 1.41294 1.11955 
3:201858558 1.66602 2.20255 0.941082 -1.21924 0.879177 1.18063 1.14217 1.66339 -0.353272 2.47833 -0.53044 -1.33628 0.091699 1.08785 0.264864 0.450317 -0.365718 -0.0310463 -0.382101 -0.803547 -1.15571 -0.789167 0.369153 -0.589812 -0.410298 -0.278955 0.0511 0.428443 -0.468067 0.242206 -1.2396 -2.21441 -0.24276 -0.463778 -1.07073 -1.25243 0.102748 -0.0308765 0.26589 1.05942 -0.205759 -0.505705 -0.00286549 -1.4174 -2.02875 -0.722377 0.105666 -1.87943 0.825377 -1.28349 -0.310937 0.911666 0.476522 -0.709532 -0.0416016 -0.493891 
3:201859738 1.01241 1.11349 0.470891 0.0819281 0.574521 0.541147 0.41626 -0.41388 -0.245167 2.36912 0.991077 -1.44132 -0.00495364 0.243385 0.973963 0.234923 -1.85597 0.173537 -0.686584 -0.36564 -0.524004 1.62126 -0.202197 0.757919 0.197539 0.00127652 0.44459 0.354198 -1.27388 -0.209531 -1.12696 -2.00725 -0.481651 -0.0880558 -0.48397 -1.53325 0.693423 2.27783 -0.43895 -0.57949 -0.510654 1.59145 0.826248 -0.799629 -1.39125 -0.105134 0.0772142 -1.22345 -1.36944 -2.3308 -1.78074 0.345042 0.58101 -0.0273448 0.845075 0.807678 
3:201863084 1.17599 1.62825 0.634779 -1.01852 0.772644 1.13302 0.564117 1.51966 -0.0864177 1.96208 -1.722 -2.79962 -0.184241 1.64082 0.485316 0.332655 -0.957799 0.49131 -0.0629455 -0.470022 -0.633054 -0.320187 0.0499186 -0.559224 -0.828423 -0.641378 -0.468952 0.212208 -0.218122 -0.140689 -0.954272 -1.32624 0.159288 -0.0522336 -0.055231 -0.40517 0.0579082 -0.460486 0.18998 0.197784 -0.656239 -1.03565 0.323507 -0.971143 -1.48662 -0.795492 0.648402 -0.886249 1.04105 -1.10659 -0.234241 0.556982 0.305776 -0.831595 -0.427157 -0.813482 
3:201870339 -0.176292 -0.467691 0.182553 -0.435372 0.535115 0.578405 0.0637037 1.26667 1.07081 -0.614169 -2.52508 -1.9286 -1.19624 1.62574 -0.283333 0.117851 0.35235 1.44818 1.46301 0.750643 0.355459 0.761129 -0.887125 -1.8948 -0.140258 -0.288146 -0.807531 -0.352507 -0.227292 -1.15279 -0.143922 -0.143449 -0.216362 -0.394921 0.440495 -0.48851 -0.330888 -1.1902 0.185658 -0.305634 -0.412911 -0.239121 1.44098 2.04231 2.44385 0.973346 2.06788 2.0757 1.47935 0.990302 0.429309 -0.306579 -0.381848 0.001851 -1.22192 -0.463241 
3:201873340 1.13169 2.14442 1.94875 -2.25434 1.98668 1.75452 1.5053 2.69336 0.897874 2.71112 -1.43727 -1.89707 -0.985332 0.688614 -0.465164 -0.66228 0.923408 -0.283984 0.342827 -0.662407 -0.479024 -0.511358 -0.46814 -0.47906 0.615555 0.463636 1.00573 1.3881 0.502631 -0.108617 0.0986371 -1.55562 -0.629788 -0.903693 -0.486177 -1.66206 -0.336287 -1.40888 1.80568 0.783451 0.183905 -0.97776 0.421991 -1.13665 -1.77932 -0.91389 0.38651 -1.25813 2.17565 0.128213 1.41792 1.01122 0.995497 0.0801375 0.566323 -0.255056 
3:201874861 1.75676 2.88549 2.36097 -2.25377 2.23371 1.84124 2.35019 3.11744 0.595949 3.12217 -0.267512 -0.731847 -0.600592 0.0343447 -0.537306 -0.550955 1.54585 -0.500205 0.266553 -0.993411 -1.12352 -0.850408 -0.234556 -0.624896 0.871303 0.607866 1.34277 1.33951 0.390288 0.482768 0.0739421 -2.25719 -0.757933 -0.816336 -1.0499 -2.01769 -0.337448 -1.06973 1.50171 1.47929 0.820637 -0.590414 0.00117456 -2.11661 -2.6999 -1.18365 -0.865042 -2.55307 1.57368 -0.288545 0.945459 0.999477 0.800321 -0.274728 0.564943 -0.362362 
3:201888661 -1.59207 -1.84294 -2.34457 1.00706 -2.27761 -1.79686 -2.21668 -2.90466 -0.437481 -1.89174 0.496373 0.321409 1.39963 -0.27047 0.530848 0.399848 -1.75182 1.97614 0.748241 0.556369 1.22182 -1.64726 1.60258 0.324714 -0.438185 -0.23961 -0.777948 -0.0925491 -0.0993282 -0.0274053 -0.0156722 2.58678 1.02929 0.980885 0.923282 2.33262 0.560079 0.482 -1.39772 -0.773325 -0.54127 -2.13025 -2.32026 -0.208447 0.556232 0.0844754 -1.26025 1.28718 -1.96226 -0.379757 -1.32837 0.0182701 -0.72458 -0.589092 -0.87126 -0.749908 
3:201890927 1.90814 4.58514 2.24063 0.662526 3.47772 3.09215 2.91085 3.34692 0.161171 4.3805 0.116076 1.136 0.637376 1.11977 1.24581 0.504915 2.15132 0.0931664 0.625876 -2.26764 -1.38409 -0.885773 -0.967749 -0.28009 1.5738 1.17184 2.04919 0.340388 1.93959 1.66208 1.69536 -0.51827 -0.319456 -0.64091 -0.610175 -0.925714 0.644863 -0.641421 1.75681 0.517021 1.09086 -0.703422 0.0370039 -0.785226 -1.1886 -1.30707 -0.907906 -1.64684 0.603706 0.460823 0.645926 0.47024 0.961353 -0.330931 0.166872 -0.722474 
3:201892354 -0.764949 -0.681155 -1.38101 0.998526 -1.24831 -0.929581 -1.10629 -1.96705 0.121861 -1.31936 0.937582 1.01844 1.69202 -0.309921 0.371833 0.690904 -1.23041 2.35868 1.32768 0.37721 0.60267 -1.31534 1.27961 -0.595183 -0.184734 -0.269678 -0.804705 -0.0522388 0.0910824 0.511789 0.03234 2.22308 1.14529 1.217 0.868742 2.05725 0.971396 0.787129 -1.17977 -0.673885 -0.468184 -1.82155 -2.54316 -0.232997 0.634745 0.635077 -0.952582 1.18737 -1.70597 -0.550455 -1.36388 0.0471778 -0.660842 -0.31355 -0.994006 -1.01267 
3:201895341 -1.14041 -1.40334 -1.0499 0.618677 -0.983247 -0.424769 -0.795164 -1.03355 0.315474 -2.34364 0.1779 1.10468 1.24259 -0.717739 -0.366404 -0.163218 -0.21041 0.0110354 -0.119487 -0.0254844 -0.259495 -0.546043 1.55286 -0.559361 -1.09697 -0.644435 -1.61159 -0.465355 0.598314 -0.0415006 0.416667 2.29239 1.80552 1.29824 1.27775 2.72405 -0.264124 -0.607038 -1.2775 0.740391 -0.239924 -1.6921 -1.48696 0.347772 1.06868 -0.224788 -0.46997 1.49155 -0.716767 0.191212 -0.23644 -0.473893 -0.916335 -0.603084 -1.53095 -1.159 
3:201900967 -0.146279 -0.512729 0.340383 -0.288489 0.390334 0.949045 0.468632 1.23185 -0.190099 -0.486606 -1.34451 0.126985 -0.31609 0.719149 -1.05273 -1.13439 1.01057 -4.38438 -2.81915 -0.854019 -1.50331 1.68763 0.236837 0.794976 -1.12899 -0.325275 -0.966449 -0.322427 1.60738 -0.611511 0.581691 0.308236 1.17538 0.0331318 0.567608 0.788088 -1.1192 -1 -0.287926 1.73138 -0.0320994 0.348587 1.63897 1.22772 0.310557 -1.41704 1.70017 0.43608 2.36148 1.44449 1.97831 -0.460876 0.376925 -0.0631661 -0.459517 0.55536 
3:201904310 -1.42702 -2.20821 -2.17642 1.9795 -1.94485 -1.67309 -2.00128 -2.79566 -0.373387 -2.04676 0.857309 0.589427 0.970025 -0.863684 0.0471499 0.0493869 -1.90374 0.681325 -0.275426 0.741912 1.16918 0.177061 0.93033 1.69161 -0.555362 -0.349698 -0.93128 -0.721143 -0.216383 -0.387907 -0.109285 2.28857 1.152 0.959321 0.82462 1.92163 0.0738289 1.50553 -1.1103 -0.801807 0.0239179 0.0573399 -0.44709 0.0116425 0.412848 0.100818 -0.609426 0.91204 -1.92016 -0.00253931 -0.824783 -0.11157 -0.704158 -0.055078 -0.656591 -0.0307254 
3:201904877 -0.488184 -1.27438 -0.485231 -1.30817 0.294813 0.264365 -0.875347 -0.498043 1.0109 -0.121178 -1.18779 -1.59558 0.66074 -0.558511 -1.74568 -0.545819 -0.931905 -0.0562443 -0.909639 -1.08613 -0.414685 -0.991115 0.752142 1.63955 -1.50838 -0.581522 -1.23513 -2.33822 -0.028295 0.385505 -0.373741 -2.34114 -0.287594 -0.542203 -1.24138 -1.19585 -1.60882 1.69234 -3.27813 0.0481931 -1.0907 0.971619 1.18703 1.35985 1.83775 -0.427976 0.837405 1.20139 0.936915 -0.429709 0.219491 -0.386132 -1.47788 -2.18125 -2.55586 -0.390389 
3:201905307 -1.7309 -2.70949 -2.88216 0.863027 -2.356 -1.97404 -1.93688 -1.83362 -0.674765 -2.80183 0.0852184 0.511886 0.532933 -1.33441 -0.839458 -1.1044 -1.36726 -2.29193 -2.40365 0.643365 0.95654 1.147 0.694881 2.38095 -1.13005 -0.463622 -1.26378 -1.11383 0.50605 -0.277947 0.0726367 2.21967 1.4696 0.818379 1.05835 2.09073 -0.548067 0.708901 -1.18234 0.259149 0.404569 0.663559 0.0179707 0.6327 0.648371 -0.40314 0.0884836 0.88285 -0.235953 0.592321 0.599952 -0.937865 -0.771894 -0.332194 -1.19168 0.16853 
3:201909324 -1.5808 -2.18152 -2.26322 0.110409 -1.75072 -1.21839 -1.29927 -1.1638 -0.453046 -2.56829 -0.511632 -0.0909449 0.488725 -1.11407 -0.669878 -0.478075 -0.4912 -1.57676 -1.55347 0.951916 0.595873 0.599344 0.292964 0.892068 -0.737048 -0.177893 -0.940682 -1.06807 0.773908 0.110866 0.447292 1.34918 1.84163 0.962945 0.808676 1.58635 -0.848677 0.484361 -2.36005 1.14976 0.586343 -0.487863 0.522811 0.0237006 0.574055 -1.13035 -1.65893 0.334273 -1.22191 -0.151212 -0.398189 -1.50784 -1.73922 -1.27983 -1.94689 -0.444828 
3:201913995 -1.07366 -1.9198 -2.41653 -1.62733 -1.54581 -1.6735 -1.18025 -0.208424 -1.05945 -2.13671 -0.784821 -1.44739 -2.04745 -2.0719 -0.896665 -1.26474 -0.18244 -1.95969 -1.90141 2.01151 2.08753 1.52748 -2.05226 1.28344 0.210043 0.396812 0.506409 -1.33904 -0.584004 -0.119954 -0.123511 -1.84328 -0.408788 -0.646452 -0.964249 -1.71877 -1.08955 0.593294 -1.1616 0.841214 1.50135 1.38522 2.28312 -0.829018 -0.586545 -1.26349 -2.28965 -1.70206 -1.41369 -1.09811 -0.526467 -1.79933 -1.81199 -1.33817 -0.853509 0.147762 
3:201915539 1.56855 2.53205 2.19712 -2.17279 2.25181 2.15312 2.41225 3.30752 0.652082 2.32542 -0.769805 -0.62795 -0.720477 0.667471 -0.255485 -0.418813 2.44105 -0.502475 0.576695 -0.975177 -0.867363 -0.250066 -0.769953 -1.99756 0.66762 0.448831 0.885953 1.01498 0.113091 0.41678 0.195071 -2.16331 -0.927992 -0.714318 -0.574419 -1.87777 -0.189744 -1.7488 1.18202 0.67539 -0.226678 -0.139885 0.410814 -0.166061 -0.510397 0.0298977 0.454179 -0.925957 1.84857 -0.0525157 0.854503 -0.0264289 0.593909 0.0786435 0.884214 -0.0895319 
3:201925550 0.187801 2.18225 0.592583 -1.30547 1.68333 0.83825 1.04843 1.01636 0.604137 2.20177 -0.00774053 -0.396264 -1.09083 0.378279 0.468508 0.133754 0.202917 2.36147 1.86869 -0.573476 0.272134 -0.87799 -0.927005 -1.22541 1.20519 0.634467 1.51598 0.871396 -0.639974 0.235736 0.50861 -1.11221 -1.53165 -1.07798 -1.02907 -1.29891 0.484818 -1.03957 1.67058 -0.663669 0.554947 -0.942863 -1.39102 -0.330018 -0.198087 0.146474 0.193053 -0.0610681 0.165315 -0.660272 -0.402854 1.11111 0.893798 -0.160471 0.238739 -0.369703 
3:201928611 -0.729124 -2.95848 -1.17551 2.42101 -2.50174 -1.63972 -2.0897 -2.67398 -0.768432 -2.73463 0.910143 0.168549 1.00634 0.226118 0.204524 0.320233 -2.5465 -0.591624 -1.28872 0.445898 0.479143 0.027177 1.14391 1.27923 -0.644334 -0.483008 -1.06089 -0.149198 -0.505373 -1.06869 -0.59922 1.11034 1.01313 1.01227 0.99907 1.39579 0.13055 1.64592 -1.67514 -0.427147 -0.63722 0.186456 0.868772 0.945946 0.627937 0.759264 0.736854 0.915531 -0.605141 0.46825 0.139724 0.876537 0.975094 1.18295 0.322456 1.52433 
3:201929273 0.78963 1.06523 0.832518 -2.23153 0.938721 1.13975 1.7239 1.47863 0.844881 0.327459 -2.61102 -0.663845 1.36143 0.360689 -0.2358 0.0705443 0.784987 -0.112057 0.0714056 -0.0422545 -0.785185 -1.58129 -0.0905836 -1.03943 0.753537 0.900289 0.773073 1.72786 0.793646 0.625103 -0.497806 0.930858 0.150243 -0.0537148 0.262054 0.682729 -0.701456 -1.80976 0.638513 0.63963 0.341914 -2.87386 -1.01143 -1.68553 -1.33427 -2.06349 -1.59141 -0.943363 -0.754098 -1.37054 0.00106756 -1.50375 -1.72231 -1.1708 0.136116 -1.40934 
3:201940826 1.9461 4.33626 1.04088 -1.5069 2.53455 1.80541 3.26472 3.21494 -0.130869 3.76465 0.0144009 0.689956 -1.13832 1.29262 0.159168 -0.391627 1.5003 0.670152 1.0177 -1.19576 -0.583333 0.202088 -0.716582 -0.394196 1.47067 1.1692 1.51803 1.39317 1.41088 0.705386 0.147097 -1.81275 -0.90983 -1.22217 -1.35134 -2.37161 0.382709 -1.31163 1.55473 0.638333 0.93401 -0.603703 -1.1707 -0.95302 -0.677277 -1.1461 -1.12447 -0.734342 -0.221888 -0.720504 0.0444419 -0.624552 -0.538974 -1.07161 -0.0347906 -0.65972 
3:201943274 0.401133 -0.571528 -0.604795 1.50041 -0.310787 -0.0383358 -0.51489 0.530019 -0.240938 -0.591883 1.68494 0.426917 -1.74454 -0.718866 -0.862425 -0.579839 0.969399 -1.99645 -0.96501 0.336168 0.402867 2.60925 0.220325 2.92133 -1.52264 -1.31459 -1.64712 -2.34504 -0.530534 -0.949711 0.329563 0.345822 0.33583 0.157947 0.329155 0.853924 -0.314337 1.24031 -0.985107 -0.215254 -0.588342 3.5579 2.31215 0.485934 0.0802728 0.091974 0.0244685 -0.437272 0.717548 0.58312 0.723873 -0.129291 -0.129545 -0.448794 -1.10532 0.409331 
3:201949728 -1.96942 -4.30552 -1.23261 1.26301 -2.75903 -1.9203 -3.34214 -3.29281 -0.029404 -3.97808 -0.173455 -0.772136 1.1085 -1.26201 -0.400778 0.692806 -1.49918 -0.84225 -1.17791 1.20927 0.762232 -0.172759 0.403453 0.362608 -1.59093 -1.23363 -1.61629 -1.52354 -1.43653 -0.715596 -0.234172 1.58941 0.706401 0.934363 1.0605 2.10934 -0.51067 1.13916 -1.37084 -0.437838 -1.07056 0.389714 0.891657 0.971635 0.841754 1.26543 0.945213 0.749582 0.0373223 0.591013 -0.0859213 0.547764 0.637743 1.38286 0.45335 0.646507 
3:201949835 1.74487 2.54556 0.157587 -1.20759 1.56706 1.0418 3.46116 3.7593 0.212537 1.39855 0.546376 0.149791 -2.69505 0.0401862 -1.90944 -1.38323 1.67891 -1.66407 -0.320807 -0.0326337 0.386374 1.4541 0.554564 1.26819 0.362032 0.499349 0.253954 -0.616075 2.45884 1.22629 1.05516 -1.02849 0.576188 -0.260676 -0.672444 -1.17065 -0.111409 -0.390319 0.127875 0.568312 0.475904 1.63839 0.650541 -0.488114 -0.730415 -1.03457 -1.03072 -1.62925 0.645082 -0.459772 0.818979 -1.25327 -0.606722 -0.769318 -0.603845 0.293217 
3:201953210 -1.24451 -1.55835 -1.46734 1.38593 -1.37336 -1.25875 -2.1259 -1.36302 -0.827966 -1.2929 2.10617 0.780769 -1.4776 -1.22489 -0.477808 0.0242811 -0.453747 -0.00190802 -0.226999 0.193589 1.15271 1.47923 -0.266198 1.48364 -0.909805 -1.05703 -1.14997 -1.81155 -2.00219 -1.32853 0.25353 -0.310296 -0.721263 -0.247085 -0.391753 -0.231152 -0.307128 0.877798 -0.779129 -0.335012 -0.300139 2.55122 1.08816 0.699943 1.11736 1.33695 -0.219022 0.664784 -0.427562 -0.0190872 -0.563906 0.682322 0.250142 0.283469 -0.410526 0.147285
[truncated: 78,031,837 more chars]
