# Supplementary material for: Detailed phenotyping identifies genes with pleiotropic effects on body composition
Source: BMC Genomics. 2016 Mar 12;17:224. doi: 10.1186/s12864-016-2538-0 (PMC4788919; doi:10.1186/s12864-016-2538-0)
Supplement: Additional file 6: — The signed t-values of SNP effects (300,001 to 450,000 in “chromosome: position” order) for the 56 traits used in multi-trait, meta-analysis. (GZ 30638 kb) [file 12864_2016_2538_MOESM6_ESM.gz › AdditionalFile6_SNPeffect-t_values.txt]

SNP_chr:pos_OAR3.1 PSWT HCWT LLWT LLFAT TOP RND BONE LEGBONE LMY DRESSING DMLOIN IMF CFATSCORE CCFAT HGRFAT CFAT5 CEMW CEMD CEMA SHEARF5 SHEARF1 MYOGLOBIN GLYCOGEN ICDHACTIVITY RCL4 RCL3 RCL2 RCL1 RCb4 RCb3 RCb2 RCb1 RCa4 RCa3 RCa2 RCa1 CFb CFa CFL PH24LL PH24ST IRONWET ZINCWET EPADPADHA EPADHA FA_C22_6n3 FA_C22_5n3 FA_C20_5n3 FA_C20_4n6 FA_C20_3n6 FA_C18_2n6 FA_C18_0 FA_C16_0 FA_C14_0 FA_C12_0 FA_C10_0 
10:69732699 1.01288 0.429271 0.662399 -1.07038 0.669142 1.37626 1.58283 2.13304 1.14548 -0.838104 -0.375305 0.973684 -0.652957 -2.77677 -1.2732 -2.11228 1.6147 1.2781 1.97715 1.53518 1.54937 -1.62906 0.379849 1.92978 1.77568 1.79743 1.62159 1.49436 -0.998406 -1.47405 -2.53402 -0.666379 -1.18404 -1.57631 -2.2117 -1.41185 -0.528143 -0.403185 1.06732 -1.26796 -1.13661 -2.28554 -1.9696 -1.017 -0.614369 -0.469931 -1.39663 -0.26907 0.0928724 -1.08 -1.59813 1.28502 0.930271 0.969289 0.952147 0.59604 
10:69736649 -0.273008 0.191167 -0.745322 -0.512398 -1.19649 0.0366478 0.159956 -0.694914 0.186565 -0.0139062 -0.957953 -0.493207 -0.929308 0.840697 0.46867 0.249751 0.705427 0.708044 0.912969 2.23497 0.367132 -0.911937 0.295881 -0.356019 0.743474 -0.259801 0.146548 -0.857071 -0.368463 1.70523 1.19043 -0.661201 -0.422414 0.600572 -0.0254429 -1.24873 -0.684441 0.622914 -0.50405 -0.00514174 1.57143 -0.354218 -2.00354 2.19743 2.10068 2.0105 1.84878 1.98094 2.2006 2.3274 1.74706 0.541326 1.80176 1.03004 0.358049 1.51917 
10:69736976 -0.273008 0.191167 -0.745322 -0.512398 -1.19649 0.0366478 0.159956 -0.694914 0.186565 -0.0139062 -0.957953 -0.493207 -0.929308 0.840697 0.46867 0.249751 0.705427 0.708044 0.912969 2.23497 0.367132 -0.911937 0.295881 -0.356019 0.743474 -0.259801 0.146548 -0.857071 -0.368463 1.70523 1.19043 -0.661201 -0.422414 0.600572 -0.0254429 -1.24873 -0.684441 0.622914 -0.50405 -0.00514174 1.57143 -0.354218 -2.00354 2.19743 2.10068 2.0105 1.84878 1.98094 2.2006 2.3274 1.74706 0.541326 1.80176 1.03004 0.358049 1.51917 
10:69746859 0.739135 0.413209 -0.0570252 0.332357 -1.42158 -0.540949 0.712885 0.270978 -1.12554 -0.843933 -0.371028 0.350755 0.694666 -1.2373 0.42323 -1.63765 1.73579 0.347553 1.26496 -1.34168 0.0592233 -0.658497 0.847141 -0.394054 1.08655 2.05498 1.11172 0.442951 -0.612428 -2.19589 -1.21665 -1.92685 -1.36257 -2.29359 -1.79983 -1.54774 0.265076 -1.06869 0.625866 0.546129 0.0426287 -0.636188 -0.328585 -0.10673 -0.43844 -1.24169 -0.40358 -0.20145 -1.20337 -1.81745 -0.25591 0.259456 0.674804 0.0873385 -0.366059 0.0517766 
10:69747803 -2.5691 -1.41806 -1.59996 1.33727 0.168068 -0.434232 -2.34455 -1.76338 -0.635254 0.479069 0.487025 -0.609251 -0.751019 3.05151 0.443446 3.08257 -1.49956 -0.330213 -1.24257 0.213788 -1.30055 0.45399 -0.907008 -0.904497 -1.23843 -1.6496 -1.02735 -0.319686 -0.0392931 0.956071 1.76627 0.250846 0.351393 1.0283 1.56333 0.675938 -0.499261 0.936623 -1.30771 0.899945 1.248 0.932659 -0.00634872 0.299563 0.56397 -0.290914 0.585946 0.231972 1.22995 1.71894 1.18989 -0.590222 -0.814053 -0.970485 -0.952816 -1.14216 
10:69750877 1.36717 1.14535 0.645181 -1.67417 -1.11379 0.207502 1.04027 -0.418291 -0.0282814 1.2343 -0.388034 0.780696 -1.04969 -0.563768 -1.31752 -2.7977 2.17792 -0.237171 0.865238 0.833085 -0.588434 -1.15869 0.330229 -0.616974 2.29026 1.86179 2.51616 1.48123 -1.01152 0.157624 -0.47356 -0.767266 -0.990631 -0.0554532 -0.760414 -1.29573 -0.133159 -1.4948 1.39714 -0.96305 -0.113994 -1.19088 -2.42836 1.10941 0.529769 1.22963 1.11045 0.994795 1.86406 0.856106 2.04866 0.604878 1.26958 1.11814 1.38081 2.51509 
10:69754072 0.5653 0.00299196 0.482606 1.70543 2.34318 0.089435 -0.212226 1.2034 -0.24767 -0.640784 0.91278 0.288564 1.7738 1.41049 1.74722 1.52172 -1.42331 -0.529702 -1.10551 0.270324 -0.242195 1.03789 -1.39114 0.946813 -1.65312 -1.53119 -1.70008 -0.495085 0.991013 0.729125 -0.405552 1.99663 0.996552 0.977496 0.929864 2.12299 1.47631 1.23617 -0.75278 -1.27273 -1.56337 1.40739 2.95988 -1.4614 -1.23021 -0.512521 -1.09134 -1.09673 -2.22419 -0.630909 -1.7998 0.178463 -0.566375 -0.159598 -0.0910131 -1.1263 
10:69760696 -3.53627 -2.31675 -0.0528129 -0.593203 -2.14207 -0.658712 -0.487245 -0.83219 1.61107 -1.2923 0.136047 0.630137 -0.514573 -0.078491 -1.03234 -1.39662 3.08705 1.1691 2.48533 0.36235 0.137495 -0.821764 0.704348 -0.122298 0.401121 1.32325 1.12075 -0.668762 -1.01693 -1.38288 -0.112549 -1.42577 -1.53908 -2.14013 -2.09943 -1.55531 -1.99752 -2.80681 0.183876 0.257895 1.86144 -0.994117 -1.18747 1.98924 2.23666 -0.197437 1.08174 1.65004 1.3569 0.99826 0.787509 0.141576 -0.325929 -1.12513 -1.33177 -0.242287 
10:69764496 -1.13753 -0.862531 -1.18058 0.987461 -0.707525 -0.130188 -0.61933 -0.652101 -0.824709 -1.12178 -0.375 -0.415728 1.81224 2.74525 1.36221 1.44194 2.08637 0.341355 1.31446 0.148194 -1.30328 -3.06425 -1.04293 -1.55673 0.795497 1.18802 1.18244 -0.541611 0.00377358 0.0277469 0.405535 -0.552295 -1.36098 -1.56014 -1.11221 -0.938605 -1.22561 -0.843956 0.139532 0.00805755 0.047267 -0.425597 -0.409482 0.238729 -0.266883 -0.52708 0.472867 0.0807485 0.189697 0.592035 -0.0485952 -0.0482548 -0.31943 -1.01516 -1.88824 -0.171114 
10:69768051 2.04692 1.07608 -0.467601 0.957141 0.51704 -0.132501 -0.762143 -0.213871 -2.00646 0.367819 0.0563424 0.0663592 1.519 1.80084 1.52133 1.53956 -1.32808 -0.740692 -1.20197 -0.89544 -2.35376 -0.808076 -1.47157 -0.570046 0.174978 -0.495127 -0.538293 0.111362 0.105052 1.11356 0.358824 0.567732 0.0746442 0.927525 1.23995 0.510429 1.6286 2.46571 0.0101788 -0.36057 -1.64084 0.750316 0.937693 -1.21731 -1.67862 0.574688 -0.55116 -0.85502 -0.442771 -0.456748 -0.00465761 -0.245821 -0.396232 -0.452776 -1.03518 -1.04425 
10:69772778 -1.99775 -2.11704 -1.47843 0.247455 -0.978632 -0.365873 -1.59988 -1.46989 -0.69728 -1.07126 -0.232701 -0.00421988 2.51581 2.06669 0.757618 1.02338 1.09596 -0.148758 0.394541 -0.478567 -1.22536 -2.25437 -1.05715 -1.00928 0.551918 0.974821 0.962174 -0.30409 0.152875 -0.55178 0.14815 -1.41547 -1.35828 -2.01566 -1.62428 -1.83714 -1.14977 -1.13288 0.115533 -0.280672 0.642676 -1.15763 -0.25456 0.341988 -0.117742 -0.293476 0.662031 -0.168662 0.645689 0.639572 0.365556 -0.163864 0.655122 0.146484 -0.804984 0.083589 
10:69773741 1.92896 2.43745 0.692527 1.38695 0.417719 0.480691 1.83233 1.71826 -0.310368 -0.0654152 -0.580349 -0.90375 -1.53245 0.718597 0.984464 0.595852 1.44751 0.970541 1.51483 1.17624 0.17055 -1.16976 0.190735 -0.520829 0.174084 0.0721941 0.0683304 -0.367532 -0.196011 0.917727 0.489787 1.70683 0.443823 1.22277 1.28424 1.90866 -0.234926 0.443449 -0.107669 0.741365 -0.935991 0.890494 -0.241832 -0.295166 -0.184995 -0.202692 -0.664258 0.558803 -0.223841 -0.178489 -0.296506 0.117548 -1.46317 -1.82196 -1.66258 -0.443149 
10:69778648 0.988795 0.830467 -0.915945 0.255979 0.328413 -0.7227 -0.473828 -1.07552 -2.75384 0.720035 -0.621899 -1.22844 1.34799 0.122801 1.72851 0.601313 -0.850985 -0.447403 -0.683236 -0.542857 0.243609 -0.315241 0.289414 -2.4374 0.139205 0.431519 0.380678 0.897206 1.14107 -0.0136494 0.295309 -0.244811 -0.0468055 -0.473446 -0.0181643 -0.372465 0.385169 -0.295442 0.586251 -0.510814 -1.10617 -0.608543 0.205996 -1.59232 -2.438 -1.7757 -0.16753 -1.8853 -0.593001 -0.0114936 -1.48662 -0.833893 0.484121 0.792619 1.12337 1.86794 
10:69780142 -1.99775 -2.11704 -1.47843 0.247455 -0.978632 -0.365873 -1.59988 -1.46989 -0.69728 -1.07126 -0.232701 -0.00421988 2.51581 2.06669 0.757618 1.02338 1.09596 -0.148758 0.394541 -0.478567 -1.22536 -2.25437 -1.05715 -1.00928 0.551918 0.974821 0.962174 -0.30409 0.152875 -0.55178 0.14815 -1.41547 -1.35828 -2.01566 -1.62428 -1.83714 -1.14977 -1.13288 0.115533 -0.280672 0.642676 -1.15763 -0.25456 0.341988 -0.117742 -0.293476 0.662031 -0.168662 0.645689 0.639572 0.365556 -0.163864 0.655122 0.146484 -0.804984 0.083589 
10:69782365 0.640924 0.950094 -0.69895 0.739155 1.43687 1.02268 1.42618 0.977135 -0.300225 -0.344265 -1.58307 -2.30926 0.629016 0.382093 1.14785 1.27631 -0.181001 0.0660195 -0.0656288 1.11102 1.83084 -1.72902 0.175399 -0.832841 0.202955 0.675928 0.97017 0.363657 2.02085 0.0847927 -0.0797106 0.248589 0.883374 -0.47118 -0.498501 0.144383 -2.08059 -1.38267 -0.428068 0.723563 0.354572 -1.25996 -0.273354 -0.875724 -1.04172 -1.23036 -0.383039 -1.19319 -0.582144 0.238315 -1.04925 0.123793 0.952494 1.38978 1.58478 1.7706 
10:69784788 0.556684 0.00951529 -1.35326 1.05925 0.198976 -0.758676 -1.52849 -0.169129 -1.74476 -0.942185 -0.359922 -0.585118 2.30948 1.03424 1.719 1.47624 0.265217 -0.206193 -0.0683688 -1.46905 -1.06504 -1.91571 -1.36773 -0.479686 0.041442 0.620499 -0.319678 -0.364927 0.0603109 -1.39375 -0.884738 0.467752 -0.538279 -1.53687 -0.67426 0.0184162 1.47433 0.525326 1.0195 -1.27358 -1.22235 -0.118393 1.6683 -0.85598 -1.11111 -1.13634 -0.422749 -0.516257 -1.71548 -0.730373 -1.81656 -0.93649 -0.241281 -0.430456 -0.444832 -0.975204 
10:69790253 -0.446521 -0.807604 -1.10609 1.55581 0.336152 0.116749 -0.636596 0.516224 -0.0463708 -1.92919 -0.117582 -0.319471 2.02416 1.91779 0.57939 1.0842 0.875569 -0.858693 -0.320514 -0.0747227 -0.312244 -2.34162 -1.25421 1.03741 0.990513 1.65307 1.30719 -0.259601 0.0895558 -1.54856 -1.29261 0.164505 -0.653644 -1.96815 -1.61122 -0.299969 -0.26174 -0.8548 0.584273 -0.863466 -0.301708 -0.552477 1.56923 -0.662281 -0.295506 -0.944848 -1.05655 -0.227552 -1.79261 -0.109686 -0.781657 -0.200805 -0.27678 -0.800456 -0.702046 -1.43778 
10:69792163 -1.47349 -0.519784 -1.16961 1.65843 -0.846777 -0.262133 -0.589764 -0.474995 -1.57924 -0.308458 -0.464199 0.324169 1.50635 2.84779 2.19881 1.55673 1.61499 1.05771 1.54889 -0.456178 -1.68318 -2.06067 -0.924967 -1.03384 1.06158 1.82548 1.43792 -0.311034 -0.0478861 -0.12541 0.127782 -1.10364 -2.1096 -2.23438 -2.07315 -1.47253 -0.457271 -0.502846 0.646787 0.377029 0.308826 -0.472496 -0.28466 0.266597 -0.0871249 -0.815762 0.0526486 0.194362 1.02635 1.19248 0.271092 0.600294 0.311211 -0.475079 -2.0958 -0.435464 
10:69792958 1.80085 1.40813 1.70263 -1.38395 1.89727 1.50671 2.0459 1.598 2.47239 0.731499 -0.305084 -0.363462 -2.12931 -3.03772 -1.49477 -0.441307 -1.74502 0.34016 -0.63174 0.993416 1.79346 2.17731 0.321631 1.95458 -2.06946 -2.43366 -1.65646 -0.211691 0.795644 1.02811 -0.483013 0.727668 2.10177 2.45468 1.60283 1.56 1.48744 2.19778 -0.97619 0.307431 0.112154 1.35921 -0.275471 -0.761631 -0.586391 0.472829 -0.635767 -0.749343 -1.12073 -1.53408 0.167905 0.183528 0.0183879 1.73462 2.61986 0.0405313 
10:69800912 -0.395312 -0.464476 -0.986301 0.526104 0.533021 -0.486498 -1.6469 0.233957 -0.927154 -0.216765 0.176474 0.6096 1.97173 2.52922 0.604687 1.14704 -0.739486 -0.704199 -0.910321 -1.26182 -2.31055 -0.968097 -0.86997 0.819626 0.352979 -0.328143 -0.723079 -0.80457 -0.50163 0.546969 -0.668431 -0.187168 -1.11152 -0.68123 -0.876787 -0.387489 0.850829 1.31301 0.464753 -0.795043 -0.976253 0.49008 1.16938 0.7151 1.1941 1.73148 0.129035 1.22669 -0.741695 0.384105 -0.403286 0.389423 -0.262446 -1.32937 -2.07409 -2.3628 
10:69806109 1.21497 0.565142 0.432002 0.458615 1.04269 0.959485 1.50178 0.52313 2.03191 -0.564691 0.138272 -1.54336 -1.06197 -1.6131 -1.37705 -0.882098 0.421772 -1.59171 -0.919456 1.86788 2.49399 1.71029 0.015138 0.610492 -1.63229 -0.895316 -0.507649 0.326291 0.01268 -2.01216 -0.959738 0.634386 1.85548 0.864078 1.46745 1.89831 -0.571588 -0.453349 -0.989954 -0.456394 0.337672 0.652458 1.00561 -1.72545 -1.52606 -1.63464 -1.795 -1.78815 -2.08435 -1.33785 -0.649869 -0.350116 -0.0128692 0.875144 2.08424 1.33087 
10:69810643 -0.359393 -0.417568 -0.76793 0.320063 0.325369 -0.381489 -1.63838 0.183473 -0.862139 -0.119313 0.17228 0.569915 1.86938 2.43255 0.533259 1.50603 -0.656524 -0.528105 -0.783913 -1.37508 -2.45697 -1.02413 -1.00925 0.740845 0.544523 -0.241756 -0.722937 -0.524746 -0.495383 0.775477 -0.443426 -0.109587 -0.821737 -0.235397 -0.507438 -0.404648 0.91431 1.42299 0.428505 -0.704265 -1.15847 0.319193 1.00794 0.395337 0.932575 1.6125 -0.0634061 0.96888 -0.64428 0.364213 -0.291421 0.230252 -0.504648 -1.40885 -2.04988 -2.63305 
10:69813797 -0.642769 0.140428 -0.0414032 -1.03679 0.58581 1.26745 1.64461 0.864782 1.69997 0.123998 -1.79819 -1.58679 -0.945549 -0.116535 -0.0585349 1.38662 0.621664 1.80851 1.70014 1.4571 1.22767 -1.12564 0.214318 -0.629694 -1.103 -0.980168 -0.0681772 -0.490592 1.72427 1.95532 1.55252 -0.167389 1.08484 0.96691 0.458549 -0.0534364 -2.18343 -0.215277 -1.46031 1.47467 1.44346 -0.351881 -2.13866 0.211932 0.243656 0.0262567 0.275907 -0.418061 1.23197 0.117007 0.398098 -0.528763 0.0806144 1.21448 0.665258 1.25017 
10:69819236 0.28608 0.467433 0.382896 0.00616654 0.763797 -1.05825 -0.916366 -0.102493 -2.14479 1.14211 0.31071 1.10717 0.577268 0.0217478 0.690781 -0.0737086 -1.87812 -1.12825 -1.83814 -1.48988 -0.502745 1 -0.441121 1.16784 0.691224 -0.205512 -0.141641 0.96653 0.149131 1.15261 -0.433962 0.548487 -0.186376 0.524894 -0.282149 -0.333333 2.30467 1.13084 0.704857 -0.595417 -1.17188 0.738435 1.38374 -0.517595 -0.403222 0.668515 -0.0734268 0.352422 -0.695779 -0.0247784 -0.157491 0.392928 -0.287944 -0.220656 0.497706 -0.748971 
10:69819684 0.333935 0.436139 0.35973 0.0818736 0.718371 -1.07309 -0.955331 -0.0446495 -2.20114 1.08102 0.148556 1.02057 0.598041 -0.0243939 0.694089 -0.0700642 -1.92122 -1.06757 -1.83046 -1.44013 -0.452148 0.920627 -0.427061 1.26928 0.684552 -0.206442 -0.156232 0.996551 0.213503 1.10804 -0.360013 0.591119 -0.0885054 0.580645 -0.216251 -0.284885 2.17406 1.00786 0.643857 -0.484924 -1.07253 0.498083 1.41278 -0.513961 -0.361265 0.765846 -0.151523 0.401474 -0.360307 -0.00916016 0.0684558 0.299591 -0.184456 -0.132194 0.542122 -0.745516 
10:69823063 1.28822 0.0873324 -0.557873 -0.710942 0.506774 0.110056 0.391857 0.470318 -0.487276 -0.734154 -1.18919 -0.249133 0.975309 -0.752461 0.903861 1.81469 -2.8916 0.778291 -0.553091 -2.00973 -1.09266 1.0013 -0.526912 -0.756558 -1.35639 -2.03739 -2.37248 -2.52594 1.28171 1.11555 0.75 -0.0470201 0.482358 0.250746 0.739816 0.116661 1.61703 2.33915 -0.209378 0.323543 -0.288477 0.96342 0.0597871 -0.156202 0.0426568 0.0121048 -0.348517 0.0616955 -0.46664 -1.39765 -0.260615 -1.70424 -0.245157 -0.584712 -1.07061 -0.193746 
10:69832010 -0.831049 -0.210423 0.816867 -0.520538 -0.953083 -0.133162 -0.096547 -0.755549 0.18028 0.364433 -0.428836 -1.04791 -1.48679 -0.421614 -0.937251 -1.7889 2.52148 -0.196918 1.05866 1.64906 0.397133 -0.60512 0.822511 0.0828835 0.87895 0.540844 0.539048 1.06765 -1.35329 0.303528 -0.923788 -0.116239 -0.227074 0.332227 -0.313875 0.44313 -2.9505 -2.01536 -0.188576 0.120944 -0.113182 -1.62128 -0.863073 0.566517 0.564894 1.06754 0.658933 0.792545 2.22945 1.69012 0.537617 2.41237 1.4343 0.947583 0.639768 0.95614 
10:69835821 -1.2773 -1.98807 -1.13234 -0.62963 -1.18471 0.274933 -0.42149 0.833725 1.2787 -2.89866 0.0607632 1.02589 0.936911 1.44556 -0.182752 0.252211 0.519185 1.09006 1.16642 -0.235908 -1.63867 -1.5108 -0.115186 0.279696 0.244168 -0.377899 -0.417831 -3.15152 -0.501716 0.422033 -0.0660556 -1.37481 -1.01328 -0.98991 -0.98691 -0.585777 -0.798876 -0.133982 -0.496931 0.465619 1.19532 -0.0435816 0.810971 1.63158 2.01526 1.33303 0.358389 1.72629 1.10542 0.922827 0.935985 0.159001 -0.539839 -2.29033 -3.14396 -2.38659 
10:69836334 -1.13788 -0.849131 -0.23712 -1.37879 -1.06094 0.932079 1.07722 0.875914 1.44312 -1.29332 -0.451611 0.427244 -1.54636 0.519953 -0.422845 -0.252636 0.57053 2.09839 1.92999 1.37379 -0.117076 -0.729087 1.35161 -1.19779 0.0755226 -0.556181 0.234454 -1.68464 0.276863 1.9923 1.79202 -1.2432 0.0151766 0.863854 0.39211 -0.198089 -2.13245 -0.719494 -1.35833 1.81948 2.30663 -0.670982 -1.60294 2.46046 2.40628 1.70563 1.72475 1.79251 3.04561 1.4681 1.7123 0.258559 -0.250379 -0.763769 -1.40631 -0.296222 
10:69836730 0.810228 1.30685 0.480289 1.21409 2.32942 0.948685 0.973024 0.121153 0.396516 1.3729 -0.82849 -2.23399 0.791502 1.06252 0.397803 0.878348 1.74929 -1.48513 -0.388853 1.98745 1.86292 -0.509442 -0.87586 -0.661657 -1.46468 -0.429305 0.13985 1.48235 1.47033 -0.958698 0.637705 1.83512 2.05953 0.92024 1.77952 1.47321 -1.24889 -1.27033 -0.0887006 -0.705559 0.438402 -0.34212 -0.0170436 -2.02772 -2.16571 -1.44608 -1.08262 -1.9189 -2.134 -1.16601 -1.06369 -1.06494 -0.665626 0.724251 1.42647 1.29244 
10:69837740 0.59706 0.968164 1.30378 0.11496 0.95355 -0.405384 -1.10976 -1.27797 -1.44315 1.66799 -0.970033 0.0524865 0.312601 -0.0261096 1.58909 0.254803 0.755957 1.92695 1.77792 -0.440285 0.828325 -0.687928 0.307734 0.0794882 -0.368382 -0.503357 -0.160477 0.433917 0.38829 0.550701 -0.206881 -0.262636 -0.434099 -0.206531 -0.671788 -1.03906 0.576369 0.286778 1.06474 0.505311 0.243723 0.40434 -0.706747 -1.03529 -1.88624 -0.341775 -0.365283 -0.961785 0.657552 -0.143625 -0.0672515 -0.214435 -0.297859 0.574174 0.759376 0.588029 
10:69840560 -0.417067 1.09255 1.14989 -1.22222 0.516986 0.276052 1.69231 1.28965 0.738886 1.72444 -0.289791 0.103942 -2.50291 -1.66574 -0.693904 -0.843594 -1.32804 0.786816 0.010897 -0.250648 0.615509 1.92755 0.701764 0.70161 -0.643053 -1.40047 -0.84161 0.807648 0.857887 1.8516 1.15215 0.546563 1.75697 2.40143 1.68938 0.481058 0.925201 0.6349 -0.548626 -0.148394 -0.183254 0.568809 -1.23275 0.49009 1.06724 0.977112 0.234389 0.414918 -0.0817321 -0.711483 -0.691101 -0.881198 -0.946783 -0.225218 0.071335 -0.337302 
10:69861141 -0.0822112 -0.226639 2.14717 -0.454567 0.787249 -0.194062 0.173791 0.625616 0.587535 1.17463 0.2877 -0.66523 0.121251 -0.455759 -1.49073 -1.14666 1.51775 -0.038968 0.693604 -0.991587 0.868825 -1.2982 -0.918504 -0.246773 0.77297 1.06706 0.727948 0.885024 0.233761 -0.27622 0.797644 0.980835 -0.193153 -0.339335 0.286751 -0.287578 -0.105707 -3.07434 2.94702 -0.956638 -1.29804 -0.836025 -0.403896 -0.0670698 -0.291076 -1.17505 0.194009 0.481685 0.35088 -0.419235 -0.279805 -1.08368 -1.16626 -0.979388 -0.992718 0.679966 
10:69861855 0.406368 -0.490214 -0.996978 -0.61598 -0.128955 -0.573035 0.0351093 0.664093 -0.12145 -0.0792779 0.333311 0.450966 0.370995 0.557662 -1.31136 -0.212429 -1.17161 -1.35189 -1.56502 -0.466585 -0.408976 2.1619 -0.710543 0.667292 -0.622512 -0.915168 -1.14906 -0.198186 -1.05716 -1.09134 -0.802781 -0.862337 -0.51086 0.00413987 0.17025 -0.44807 0.689852 1.33415 -0.732979 0.840256 1.55802 1.58181 0.949785 -0.469574 -0.247919 1.08986 -0.436982 -0.680879 1.31994 0.314455 1.52256 1.40778 1.01584 1.05289 1.1486 0.982694 
10:69864953 0.881799 0.891477 -0.561629 -1.01914 -0.360792 -0.126849 0.284928 0.4576 0.5088 1.19528 1.23897 1.75558 -0.604931 -0.218362 -1.15268 0.00386938 -0.68487 0.436242 -0.293868 -1.46914 -2.01236 1.03304 -0.630983 -0.330297 -0.461325 -0.870993 -0.520299 0.0297663 -1.29272 -0.0912195 0.0319241 -1.14411 -0.807445 0.242592 0.0925501 -0.467705 1.80943 2.19512 -0.699496 1.04923 0.78125 1.87888 -0.0982578 -0.97747 -0.936967 0.618289 -0.259207 -1.47943 0.0438563 -0.523592 0.976173 0.894849 0.732515 1.13574 0.823869 -0.0768367 
10:69865037 0.881799 0.891477 -0.561629 -1.01914 -0.360792 -0.126849 0.284928 0.4576 0.5088 1.19528 1.23897 1.75558 -0.604931 -0.218362 -1.15268 0.00386938 -0.68487 0.436242 -0.293868 -1.46914 -2.01236 1.03304 -0.630983 -0.330297 -0.461325 -0.870993 -0.520299 0.0297663 -1.29272 -0.0912195 0.0319241 -1.14411 -0.807445 0.242592 0.0925501 -0.467705 1.80943 2.19512 -0.699496 1.04923 0.78125 1.87888 -0.0982578 -0.97747 -0.936967 0.618289 -0.259207 -1.47943 0.0438563 -0.523592 0.976173 0.894849 0.732515 1.13574 0.823869 -0.0768367 
10:69870766 -1.06439 0.833634 1.13292 -1.15538 -0.265169 0.456526 0.869799 0.202381 1.23137 1.6881 -0.678396 0.423679 -1.91344 -0.0734417 -0.0885128 -0.419658 1.2484 1.8527 1.76258 -0.863837 -0.85259 -1.60145 -0.434048 -1.70444 0.927495 0.48448 0.955247 0.621718 0.278902 2.08135 1.64253 0.16417 0.0471457 0.793932 0.422658 -0.20634 0.600154 -0.313052 1.04743 0.359535 -0.502228 0.261901 -1.39456 -0.30172 -0.210964 -0.434208 0.177875 -0.459622 -1.20864 -0.7875 -0.933418 -1.37112 -1.17273 -0.423107 -0.977666 -0.511196 
10:69881813 -1.11981 0.758351 1.04007 -0.973471 -0.517574 0.43235 0.843703 0.171754 1.03845 1.56399 -0.610115 0.375595 -2.14532 -0.135034 -0.0190104 -0.867316 1.29447 1.15074 1.32618 -0.790935 -1.11097 -1.4216 -0.284765 -1.74451 0.870938 0.353882 0.799618 0.464329 0.335493 2.29859 1.80444 0.322735 0.0388281 0.907598 0.551648 0.0985549 0.392832 -0.511019 0.934433 0.193576 -0.656369 0.451909 -0.946577 0.561972 0.509513 -0.197875 0.676178 0.313099 -0.672942 0.0298848 -0.216483 -1.50144 -1.41017 -1.01426 -1.45012 -0.626215 
10:69886709 0.92427 0.72682 0.174195 -0.726293 0.483715 0.203685 0.728024 0.628358 0.920068 1.37913 1.12668 1.58118 -0.69389 -0.0129194 -1.16535 -0.272631 -0.426868 -0.0833394 -0.487017 -1.75896 -2.20586 1.14793 -0.211358 0.575327 -1.20501 -1.4492 -1.26284 -0.0314321 -0.391499 0.720298 1.0973 -0.106855 0.204051 1.03143 1.12331 0.656203 0.517463 1.57012 -1.70281 1.61878 1.00632 2.2964 0.620384 0.394207 0.303667 1.11584 0.49089 -0.746744 0.628347 0.457196 1.4884 0.459091 -0.0534515 1.10071 1.5473 0.407055 
10:69890882 0.0904267 -0.324944 0.304105 1.43933 0.879703 0.624644 -0.224725 -0.235372 -0.447466 -1.32296 -0.829054 -1.17037 1.41576 1.59067 1.70094 0.941812 0.602915 0.90256 0.962594 1.43846 1.94932 -0.45395 0.558824 0.994716 0.669809 1.14505 0.255913 -0.426202 0.391333 -0.721618 -0.451856 0.794963 0.290158 -0.675909 -0.144449 0.630636 -1.3227 -1.08879 -0.117188 -0.390496 -0.106043 -1.2872 -0.297985 -0.086831 0.25124 -0.565217 -0.793789 0.486697 -0.875549 -0.272592 -1.55469 -0.667409 -0.479211 -0.683075 -0.142732 -0.251926 
10:69895746 0.686031 0.958157 -0.707275 -0.0578359 -0.679821 0.0531002 0.425934 0.168103 -0.111433 0.965465 1.99059 2.39145 -0.00255294 -0.131365 -0.627402 -0.351638 -0.860396 -0.252648 -0.798349 -1.69528 -2.49848 1.54616 0.198471 -0.230599 -0.0185355 -0.804137 -0.649059 -0.707287 -0.947317 0.0512975 0.709979 -0.573037 -0.932562 -0.0502292 0.167027 -0.00791816 0.75312 1.03094 -0.68815 0.746051 0.54797 1.05102 0.561966 0.415515 0.55456 1.20707 0.397084 -0.126842 0.761347 1.27612 2.21972 0.929727 0.316952 -0.205142 -0.0702085 -1.0413 
10:69896172 0.474823 0.187965 -1.22243 -1.7003 -0.638421 0.0671034 0.0833595 0.29775 1.33942 1.35624 0.159162 -0.0496682 1.15405 -0.208866 -1.77955 -3.14709 -0.748943 -1.13136 -1.02365 1.18679 -0.183368 1.85662 -0.59167 -1.60518 0.427184 0.705882 0.159469 0.676928 -0.731928 -0.564037 -0.122596 1.23336 -0.20725 -0.0366909 0.120037 0.745689 -0.101765 -0.383527 0.301661 -1.33255 -0.397211 0.442818 -0.0439528 -1.11111 -0.886867 0.156592 -0.362615 -0.397211 -0.851545 0.600282 1.02002 1.06318 1.40373 0.592747 1.1759 0.429376 
10:69899550 0.231843 0.25412 1.78209 0.369356 2.31269 -0.0164436 0.163757 0.51858 0.799575 0.425743 -1.14774 -1.02394 -0.686774 -0.132021 0.36 0.444542 0.947406 0.88405 1.15113 -0.0877416 0.684153 -1.37168 -0.0738226 0.75508 -0.548969 0.0719447 -0.0935356 1.32355 1.2372 0.964572 1.02156 1.93992 1.60197 1.1307 1.41148 1.51269 -0.271184 -0.0809673 -0.462735 1.02862 -0.237307 0.501458 0.24228 0.105315 0.0157668 -0.673764 0.117527 -0.58816 -0.99258 -0.624954 -1.96114 -0.677966 -1.00662 0.893281 1.8349 1.34174 
10:69901647 1.7554 0.579777 0.741667 -0.498858 -1.01642 0.099853 -0.671678 -0.617133 -0.24187 -1.14252 -0.00362931 1.81135 -0.766562 0.550584 0.426846 0.857758 1.4369 1.2413 1.32127 -1.52867 -1.38775 -1.51096 1.34774 -0.842005 -0.347525 -0.646063 -0.609946 0.274105 -0.302902 0.468305 0.755129 -0.879644 -0.22264 0.316587 0.0225557 -0.785004 -0.507801 -0.15174 0.92953 1.42661 0.504356 -0.407157 0.493469 0.338989 -0.268431 0.818906 0.953712 -0.818597 1.31026 0.93079 1.17665 1.34634 0.701128 0.733543 0.735121 0.502503 
10:69909789 0.130933 0.0201996 1.48966 0.322096 2.03005 -0.265948 -0.173546 0.304184 0.662807 0.512615 -1.10714 -0.938505 -0.924209 -0.131626 0.254486 0.565104 0.976669 0.736117 1.0236 -0.211921 0.6903 -1.4481 -0.161289 0.716158 -0.536807 0.0708285 -0.000530109 1.29434 1.0433 0.894737 0.939138 1.83773 1.41223 0.958705 1.22638 1.4286 -0.0976797 -0.018269 -0.596126 1.02212 -0.211206 0.831931 0.151799 0.286764 0.127877 -0.697597 0.323293 -0.388299 -0.689119 -0.467594 -1.71931 -0.728468 -0.904306 0.914481 1.90243 1.59757 
10:69910798 -0.52144 -0.605676 -2.03171 -1.04581 -0.750131 -0.204019 0.153608 0.745638 0.786205 0.196512 0.132965 -0.354149 0.312959 -1.67794 -2.12892 -2.48009 -1.74351 -3.70031 -3.26356 0.834473 -0.780544 2.46076 -0.503244 -0.447773 0.327908 -0.0199368 0.19096 -0.315172 0.0196963 0.145077 -0.0620754 1.14846 0.190595 0.461677 0.0440321 0.974386 0.711621 1.26012 -0.949686 -1.02311 0.553722 0.633919 0.566667 0.316324 0.131097 0.0798448 0.14626 0.3231 1.09441 1.994 2.27615 1.15965 0.861111 -0.00702572 0.293483 0.168301 
10:69913567 0.423721 0.980306 1.40942 1.13183 0.377769 0.663397 -0.0297838 -0.451923 -0.823613 -0.775443 0.174622 0.754098 -1.12202 0.179512 1.61977 2.43683 0.629212 2.13033 1.5737 -1.48381 -0.322742 -1.71251 0.228334 0.601855 0.675912 0.0893869 0.276359 -0.431029 -0.261321 -0.247689 -0.0531016 -1.66556 -0.504136 -0.329268 -0.303959 -1.31683 1.3142 0.78445 1.22576 0.70852 0.0958617 -0.765811 -0.674883 -1.20969 -1.18182 -0.767866 -0.879532 -1.2097 -0.720794 -2.00648 -1.20161 -0.462913 -0.566269 -0.497022 -1.62209 -1.26532 
10:69913704 -1.16476 -0.898673 -1.36414 1.04211 0.114752 -0.709051 -1.28994 -0.303412 -0.607752 0.446514 1.09661 -0.192982 1.20559 0.0272532 -0.386223 -0.885004 -2.32332 -1.66095 -2.08411 1.11128 0.969724 2.5097 -0.413433 1.69097 0.555857 0.419172 0.132408 -0.636288 0.0753289 -0.591942 -0.36069 1.44613 0.346933 -0.0780933 0.310724 1.47166 -0.0729567 -0.710815 -1.29364 -0.902141 -0.658401 0.161875 1.13814 0.484451 1.09801 -0.472566 -0.345757 1.51296 0.59662 1.84862 0.583354 -0.576794 -0.0816335 -1.00056 -0.176658 -0.112621 
10:69914460 -1.91164 -1.06774 0.0482946 1.72085 -0.0893913 -0.789396 -1.41536 -0.699089 -1.30911 -0.694342 0.227148 -0.620588 0.466905 0.205325 1.61145 0.91539 -0.560833 1.2279 0.721515 1.6338 2.6908 0.162304 -0.99316 0.80663 0.880206 1.04286 0.578947 -0.120609 0.414733 -0.914096 -0.741944 -0.4966 0.184165 -0.500224 -0.345254 -0.610731 -0.371556 -1.13442 0.285494 -0.0335462 -0.585113 -0.997312 0.218799 -0.104971 0.553218 -0.620191 -0.128238 1.31576 -0.108178 0.274521 -1.20867 -0.722059 0.0558579 -1.05746 -1.43391 -0.417399 
10:69919210 0.364194 1.01539 2.32 2.29574 1.4935 0.717888 0.376878 -1.20999 -0.958407 -0.220281 0.150926 0.259785 -1.73983 1.14407 1.68243 2.09963 1.32625 1.29697 1.36168 -2.24114 -0.734974 -1.86067 0.464862 1.4907 0.598459 0.428672 1.0115 0.29154 0.758142 0.537647 0.659786 -1.00313 -0.0216726 -0.149431 0.0298503 -0.840079 -0.234489 -0.589433 0.230598 1.62656 0.435076 -0.336755 0.349021 -0.336335 -0.420932 -1.60545 -0.627765 -0.793725 -0.308349 -0.594474 -0.767595 -1.59366 -2.50236 -2.04427 -2.01334 -0.958526 
10:69929906 1.66051 1.54799 0.224866 -0.65446 0.609074 0.503332 1.09536 0.485883 0.771971 1.37181 0.303105 1.22062 -0.251215 -0.520233 -0.844356 -0.461715 0.675668 -0.158554 0.145851 -2.27691 -2.67033 -0.415111 1.19095 -1.18774 -0.0224695 -0.278559 0.148616 0.312999 -0.133651 0.735486 0.59451 1.21001 0.0773765 0.530144 0.520918 0.835905 1 1.06006 0.207782 0.50762 0.364074 0.451466 -0.212521 -0.311073 -0.733657 0.313995 -0.174682 -1.68288 -0.604723 0.181675 0.616675 0.955185 -0.000251002 0.748966 1.2297 0.0064369 
10:69930598 -0.458782 -0.959518 -1.26595 -0.104563 -0.340262 -0.826626 -0.397123 0.148175 -0.504552 0.0801333 0.519336 -1.0268 1.28111 0.52696 -0.647388 -0.148159 -1.60843 -1.53429 -1.78772 2.38942 2.50599 2.31247 -0.17928 1.53291 -0.503514 -0.132976 -0.872715 -0.306947 0.242496 -0.979448 -0.543146 0.401743 0.755581 0.0292677 0.59492 0.830457 -1.03506 -0.747226 -1.52633 -1.156 -0.176674 0.393317 0.287457 0.441764 1.19742 0.530753 0.136232 1.58743 0.457463 0.33535 -0.405461 -0.709329 0.876095 0.406875 0.927273 0.429716 
10:69938807 0.230636 0.0574297 0.187978 0.294078 -0.465891 -0.509229 -0.478307 -0.917976 -1.34363 -0.280851 0.299355 0.608781 -0.285195 0.480345 1.24111 1.21026 1.40531 1.31639 1.54611 -2.57624 -2.25831 -0.544646 1.83539 -0.728485 -0.576839 -0.485303 -0.50724 -0.157751 -0.247804 -0.652312 -1.01597 -0.966847 -0.833498 -0.456556 -0.736533 -0.924265 0.295623 0.600478 1.01419 0.652784 1.22349 0.410551 -0.138983 1.48072 0.758109 1.31925 1.81993 0.365967 1.829 0.953938 1.60636 1.4862 0.719516 0.778801 0.625343 0.0191446 
10:69940562 -2.34528 -2.45585 -1.85858 -0.141604 -1.02473 -0.681715 -0.616744 -0.412332 -0.043559 -1.94071 -1.03419 -2.09832 -0.379032 0.627504 0.387047 0.303699 0.50621 -2.63448 -2.04038 3.86059 2.27836 1.14514 -1.20698 -0.956071 -2.60427 -2.40415 -2.17569 -1.51614 -1.54253 -1.56457 -0.172574 -0.944717 -1.33876 -1.24238 -0.794222 -0.126183 -2.05845 -1.35827 -0.479377 -0.401665 0.693055 0.728601 1.59266 -0.692469 -0.933333 -1.66845 -0.752966 0.122703 0.777998 -0.272447 -0.184963 -0.755572 -0.423077 -0.454989 0.123675 1.14894 
10:69946801 0.203779 0.568956 1.4301 1.67692 2.14976 0.953485 -0.186882 -0.133379 -0.974597 0.484856 0.101498 -1.08161 0.500686 2.2508 2.20431 1.77856 0.64492 1.30608 1.16429 -1.94118 -0.429566 -0.54084 -0.440217 1.01796 0.333071 0.644528 0.384785 0.682032 -0.596404 -1.82265 -2.03747 -0.948819 -1.8055 -2.1253 -1.42971 -1.35694 2.35176 -0.00587973 2.71566 0.0415287 -1.15802 -1.69216 -0.901363 -0.80884 -0.938735 -2.00338 -1.08065 -0.66012 -1.53895 -1.8869 -0.553511 -0.98666 -1.59285 -2.20175 -2.49 -1.3026 
10:69947570 -0.378693 -1.12982 -1.05688 -1.32414 -2.08826 -0.950645 -0.511749 -0.479955 0.977705 -1.05624 -0.802139 0.237604 -0.471821 -1.43347 -1.07582 -1.68704 0.104828 -1.89273 -1.47518 -0.0882653 -1.65831 0.739289 -0.109537 -2.34307 -1.88805 -1.7064 -1.55784 -1.05485 -0.0513027 1.04486 1.75727 1.17718 0.855344 1.56843 1.19205 1.42433 0.342033 1.44435 -0.48728 0.504579 0.385714 1.73233 0.718698 1.20744 0.363919 1.66222 1.06173 -0.269947 1.28127 1.36972 2.5382 1.71699 1.28092 2.00418 1.83672 1.18145 
10:69951501 -0.439429 -1.35367 0.587402 -0.226763 0.24491 0.0273949 -2.00464 -0.439344 1.06313 -1.48108 -0.677108 -0.412242 0.132333 0.550036 0.630843 0.810964 0.611459 0.795506 0.539748 -0.734409 -1.4168 -0.679944 -0.638695 -0.0651685 -1.5051 -1.43206 -1.47344 -0.739563 -0.67956 -0.899187 -0.242255 0.575464 -0.299946 -0.0551867 0.446495 0.461869 2.44778 1.28309 2.27942 0.547713 -0.401558 -0.83513 -1.70254 0.444089 -0.257703 0.0283498 -0.126712 -0.867539 -0.509072 -0.761649 1.23724 0.987687 0.147998 0.565194 0.129404 -0.106379 
10:69957246 -0.499936 -1.70566 0.156348 -0.776664 -0.53871 0.398805 -1.99938 -0.681428 1.10614 -1.91454 -1.03011 -0.181455 0.677265 1.24389 0.268841 -0.179153 0.409038 -0.173149 -0.249808 -0.462491 -0.879357 -0.349367 -0.242668 0.543713 -1.40639 -1.78768 -1.90551 -1.52741 -0.768819 -0.890381 -0.24524 0.060452 -0.348103 -0.193069 0.235466 0.205209 1.22721 0.34848 1.83608 0.14663 0.314395 -1.16211 -1.07572 0.644678 -0.145152 0.618782 0.12785 -0.787272 0.489442 0.643139 2.13879 1.01718 0.207059 0.213238 -0.41682 -0.378282 
10:69957297 0.642404 -0.305197 -0.465535 -0.355775 0.450243 0.413376 -0.21798 -0.13495 0.140161 -0.37149 -0.0517317 -0.454242 1.4629 0.765763 -0.783064 -1.29495 0.287459 -1.78076 -1.05009 0.208527 2.33695 0.459211 -0.0737279 0.73518 0.236713 0.212208 -0.395169 0.235129 0.409608 -1.37999 -0.710616 0.750158 0.690782 -0.254072 0.369852 0.646373 -0.986057 -1.20034 1.16381 -1.31204 0.43323 -1.49305 0.289885 -1.84832 -1.6987 -1.30669 -0.8981 -1.12738 1.59372 1.37659 1.04964 -0.0637005 0.235843 -0.753113 -0.530414 0.152655 
10:69982375 -1.47354 0.635583 0.45356 1.57181 0.0261862 -0.101098 0.852901 -0.0253811 -0.828394 2.24763 0.590741 0.0722729 -0.510592 -1.6841 0.0390003 -0.437731 0.0718626 0.128762 0.921832 0.312905 1.02628 -0.0831914 -0.103441 0.0325345 1.52171 1.69428 1.9599 0.0384413 0.721952 -0.286294 0.225432 1.62373 0.458806 -0.348802 0.192513 0.929 -0.149862 -0.513012 -0.238893 -1.07585 -0.0900072 -0.0512671 0.795414 1.3784 1.65038 -0.824818 0.675243 1.99598 0.961095 0.713355 0.432316 0.725812 0.802936 0.0909355 -0.0792432 1.21622 
10:69984670 -1.34699 -0.156381 0.886708 0.408854 -0.497016 -0.907184 -0.0298756 -0.554362 -0.8817 1.71052 0.489123 0.69049 0.8672 -0.508362 1.27259 0.394865 -0.967136 2.03393 1.30885 -1.31789 -0.079543 0.951525 -0.553038 0.429171 0.807178 0.17331 -0.292463 -0.775931 0.64518 0.712718 1.1493 1.17135 -0.00379985 -0.141337 0.831275 0.419805 2.81196 0.101902 2.31286 -1.41016 -0.974179 0.177848 1.34125 1.40254 1.27677 0.638282 0.889894 1.32817 0.367006 0.183957 1.19355 0.00799516 0.542525 0.1191 -0.556891 0.777467 
10:69985493 0.587978 1.04807 -0.533418 0.106302 0.352585 0.0561666 0.623472 0.010154 -0.540855 1.67767 0.242035 -0.026849 -0.259341 -0.918909 -0.389843 -0.0883599 -0.109044 -2.77293 -1.85203 0.910016 1.04409 0.716749 0.105751 -0.769371 -1.4006 -1.01232 -0.801138 -1.18344 0.283294 -0.902739 0.953766 0.564157 0.816268 0.0300754 0.36544 0.786736 -2.33315 -0.473719 -1.66917 -0.364558 1.25517 1.00728 0.456723 0.126728 -0.0568276 -0.00254065 0.473362 -0.410076 1.11782 0.915556 -0.0172983 1.49516 1.95232 1.85763 1.72834 1.04364 
10:69989988 -0.472206 -1.4434 -0.830969 -1.33796 -0.721945 0.0309519 -1.44799 -0.52428 0.490769 -1.89724 -0.563294 0.442194 0.473894 1.52452 0.200058 0.113311 -0.685025 -0.963684 -1.72309 -1.13546 -1.74702 0.328968 0.0538829 0.778566 -1.52045 -1.95422 -1.97851 -1.02018 -0.671 0.158278 -0.393599 -2.07916 -0.755642 -0.130632 -0.690846 -1.36274 0.149867 0.964108 -0.594406 1.06703 0.267265 0.0915649 -0.836607 0.686236 0.108829 1.25435 0.547458 -0.52595 -0.541082 0.096927 0.766639 -0.766034 -1.02125 -0.454954 -0.969083 -2.21269 
10:69991219 -1.29844 0.717681 0.545114 1.48873 0.153806 0.0582298 0.811141 0.0226843 -0.737346 2.20229 0.481634 -0.020884 -0.50006 -1.75672 -0.035073 -0.505987 0.276564 0.0621431 0.970433 0.288401 1.03752 -0.208542 -0.235526 -0.0583215 1.53835 1.8123 1.93493 -0.0686776 0.718366 -0.282524 0.359169 1.54 0.347145 -0.50584 0.0307389 0.869671 -0.0542738 -0.462857 -0.173235 -1.09692 0.0529898 -0.0617533 0.726643 1.32275 1.55353 -0.896325 0.696336 1.82748 0.808418 0.730328 0.441103 0.861029 0.931476 0.233443 0.087918 1.42168 
10:70001438 0.315798 1.29291 0.403123 1.45819 -0.237507 -0.52261 -0.488907 -0.381549 -2.12116 1.73093 0.536969 0.711033 0.257547 -0.995695 1.05762 1.43468 -0.891012 1.90133 1.01691 -1.1977 -0.233145 -1.51449 1.03015 -0.0476875 0.841594 0.89236 0.43192 -0.540568 -0.321273 -1.4173 -0.231062 1.10275 0.516052 -0.140221 0.903171 0.983435 1.00586 0.246535 1.45748 -1.45318 -0.53679 -0.302165 -0.545577 0.53125 1.01468 0.486774 0.222627 0.852364 -0.920051 -1.36449 -1.32052 0.25257 1.02275 1.43584 1.51994 0.70054 
10:70004380 0.719752 0.443513 -0.36519 -0.416957 -0.00847513 -1.09163 0.2819 -0.901741 -0.670947 2.06281 0.399783 0.810557 0.418779 -1.01372 -0.113557 -1.12211 -1.39943 -2.55355 -2.44867 0.0652288 -0.0034797 2.67279 -0.927589 -0.76209 -0.909608 -1.64662 -1.4214 -0.929325 0.998336 1.5887 3.21502 1.67494 1.46189 1.67185 2.32336 1.2376 0.748932 -0.488095 0.899714 -1.63603 -0.890944 1.30039 2.47691 -0.215546 -0.842681 -0.237309 0.519894 -0.403328 2.37785 1.55585 1.48512 1.02889 1.81828 1.35829 1.18243 3.09516 
10:70010589 -1.47158 -0.251122 0.880077 0.472957 -0.598291 -1.00715 -0.114252 -0.603897 -1.1015 1.85323 0.601084 0.775274 0.76216 -0.339861 1.35164 0.396303 -0.853588 1.97846 1.26514 -1.44024 -0.0934806 0.847216 -0.778553 0.429171 0.875481 0.26822 -0.177553 -0.707678 0.414053 0.525837 0.972088 1.00894 -0.350942 -0.450515 0.563059 0.206484 3.18447 0.251407 2.43031 -1.38521 -1.0549 0.207091 1.17387 1.53948 1.4 0.692131 1.02091 1.46921 0.375684 0.289094 1.28844 -0.100242 0.651669 0.230034 -0.437922 0.743382 
10:70017472 -0.0110494 1.31226 -0.00554839 0.288198 -0.663628 -1.30507 0.39196 -1.14908 -1.80892 3.2627 0.942417 1.21627 0.277343 -1.28264 0.274996 -1.51017 -0.804016 -2.04174 -1.64391 -0.620507 -0.494825 2.03028 -0.54231 -0.707157 -0.164784 -0.41153 -0.108087 -1.12158 0.233491 0.33933 2.02884 1.69091 0.605774 0.282724 1.27257 0.996764 -0.0788404 -1.76007 0.819685 -2.05586 -0.807718 1.24482 2.58754 0.917711 0.776266 0.820053 1.28742 1.02042 1.74567 2.44639 2.13444 0.674772 1.58684 1.28686 1.33833 2.21794 
10:70019370 0.0164571 -0.450971 0.223454 0.380615 0.817692 1.31614 0.104045 1.54728 1.48462 -2.70636 -0.735247 -1.16676 -0.13376 0.949469 0.211649 1.34459 1.55581 2.81117 2.62991 0.282216 0.50753 -2.29238 0.55519 0.536003 0.964134 1.1954 1.13369 1.11838 0.0522305 -0.265014 -1.95691 -1.10777 -0.400815 -0.36833 -1.22455 -0.715406 0.336643 1.18984 -0.451736 1.51561 0.753287 -1.66322 -2.66361 -1.29207 -0.761565 -0.992511 -1.38918 -0.858881 -1.8504 -1.39863 -1.70036 -0.662571 -1.42728 -1.30488 -1.36548 -2.30145 
10:70019831 1.64257 1.33214 -0.39351 -0.46475 1.22283 1.17073 1.69778 1.76477 1.19728 -0.707609 -0.153953 -0.380846 -1.5822 -0.619308 -1.36803 -0.714221 1.65917 -1.01735 0.079236 0.939394 -1.19119 -1.04454 0.131693 -1.53065 0.774995 0.393541 1.39109 0.74265 -0.0763006 0.851272 0.202018 -0.30011 0.261254 1.03838 -0.450785 -0.696778 -1.3284 -0.319265 -0.376246 -0.0761931 1.07184 -0.494082 -0.830455 -2.16714 -2.08398 -1.29425 -1.11934 -1.01516 -0.785376 -0.75878 -1.44496 0.658587 -0.88434 -1.33641 -0.8534 -0.130492 
10:70023715 -1.57709 -1.27547 1.52168 1.20951 0.114947 -0.129804 -0.449359 -0.640227 0.37806 -0.582401 0.693705 -0.258782 1 0.830254 1.2364 0.742083 1.16285 2.83182 2.83529 -0.897619 0.263289 -0.550725 1.05086 1.51589 2.17049 2.27642 1.85711 1.38516 -0.16728 -1.2298 -1.23574 0.275677 -1.11585 -1.73423 -0.81573 -0.0773743 0.358088 -0.590188 -0.214047 -0.193392 -1.56407 -0.748577 -0.274653 1.19786 1.68021 0.596224 0.3911 1.67036 0.310985 1.21599 1.60665 -0.789717 -0.734458 -1.12876 -1.1452 -0.976375 
10:70030392 -0.642055 0.300681 1.04963 0.999112 0.0486976 -0.995085 -0.0609223 -0.882074 -0.951992 1.67143 1.87735 1.13049 0.585679 -0.290809 0.865165 -0.512016 -0.701024 0.839048 0.480644 -1.1419 -0.60585 1.03492 -0.617871 0.588396 0.820097 0.664482 0.481777 0.318897 -0.054583 -0.529237 0.386308 1.33138 -1.14708 -1.40814 0.0822257 0.847902 2.4265 0.148384 1.5739 -1.69405 -1.81348 0.314968 0.936656 0.833244 0.843675 0.207968 0.125096 0.825014 0.368158 1.22302 2.01343 -0.513807 0.0937928 -0.399215 -0.067194 0.260854 
10:70033861 -1.63331 -2.20531 0.22118 0.663897 -0.0418481 0.781287 -0.705022 -0.202025 0.598882 -2.293 -1.31058 -1.36454 0.594922 1.59191 1.3009 1.5797 1.41721 1.62619 1.94957 -1.38363 -0.431562 -1.09702 1.65372 1.59554 1.93728 1.89595 1.48199 0.774138 0.436205 -0.566519 -1.46599 -1.3186 -0.250013 -0.71298 -1.3707 -1.48932 -0.664322 0.4532 -1.61721 1.65698 0.00681494 -1.06895 -0.331294 1.0039 1.14818 -0.0666034 0.50073 1.12088 0.520148 0.279312 0.3671 -0.0478 -0.723596 -1.31715 -2.3154 -1.89092 
10:70036914 1.75283 2.86641 -0.137337 -0.340483 0.119809 -0.781254 1.125 0.427469 -0.910976 2.69442 1.45076 1.68624 -0.604299 -2.00575 -1.12918 -1.60487 -0.963161 -1.2468 -1.43714 1.21006 0.290212 0.503025 -1.60315 -1.68865 -1.01464 -0.982055 -0.450661 -0.533467 0.163997 0.914634 2.05061 2.16705 0.711596 0.898896 1.66222 1.97472 0.718832 -0.943089 2.10984 -1.98839 -0.301492 0.34098 0.0382779 -0.812609 -0.824669 0.303005 -0.241947 -0.736486 -0.7173 0.663473 -0.152589 0.0404718 0.636252 1.22825 2.43463 1.52957 
10:70039359 -1.09498 -0.0560109 0.60682 0.423122 -0.486853 -1.38928 -0.819064 -0.885404 -1.66913 1.39705 1.05934 1.16796 1.13017 -0.327383 1.33422 0.14744 -1.10848 1.94828 1.11288 -1.34019 0.119919 0.451522 -0.857072 0.663774 0.2986 0.236468 -0.557374 -0.541324 0.301314 -0.327054 0.564219 1.49123 -0.54271 -1.07513 0.391701 0.940812 3.22266 0.803248 2.58846 -1.53268 -1.07097 -0.089934 0.684655 1.19036 1.23868 0.929007 0.682468 0.977284 0.22689 0.292124 1.78952 0.00654453 1.04338 0.944406 0.785674 0.69437 
10:70046793 1.7423 0.868363 0.21447 -0.247865 0.0564377 -1.10181 0.120327 -0.239136 -0.982652 1.39236 0.499379 0.380199 0.655516 -0.683673 0.262751 0.285368 -1.80931 -0.770846 -1.47059 0.869925 1.98622 1.47469 -0.39469 -0.438551 -1.90753 -1.53854 -1.78678 -0.094263 0.682156 0.388082 1.33521 2.59005 2.09874 1.74417 2.69149 1.89404 0.927743 0.142974 1.71412 -0.799527 0.145849 1.06946 1.86402 -1.14294 -1.42287 -0.0368819 -0.259739 -1.30781 -0.310195 -1.71218 -0.896328 -0.157324 1.41987 2.64079 3.46857 3.42555 
10:70051163 -0.534918 -0.453103 0.107454 -0.514947 -0.429434 -0.63495 -0.698639 0.146964 0.869345 -1.29516 -0.422637 -0.593977 -2.3628 -0.170109 -0.486712 1.75437 0.938373 1.13938 1.40304 0.420828 0.18442 -1.26089 0.843197 -0.378708 -1.21293 -1.10733 -0.436184 -0.561245 -0.114733 0.980109 -0.151222 -0.00951374 0.116217 0.533919 -0.125721 -0.0470699 -0.158466 0.712781 0.029304 1.12508 1.99217 0.790109 -1.19539 -0.0880926 0.0320297 -0.811412 -0.770933 -0.194118 0.0257603 -1.24652 -0.805869 -0.30019 -0.632589 -0.146814 0.733377 0.689159 
10:70060096 1.95387 1.79792 0.299835 -0.704359 0.326153 -0.775499 0.839072 0.539277 -0.147261 1.47078 1.04601 1.23219 -0.158753 -1.93455 -0.526182 -0.620465 -1.20341 -0.223993 -0.8601 1.66564 1.6428 0.809243 -0.933432 -0.818058 -1.23703 -1.54999 -1.13632 -0.173919 0.876831 1.72268 2.32448 3.12312 2.58957 2.74398 3.21758 2.41333 1.18138 -0.346957 2.80794 -1.71983 0.12439 0.0233562 0.218879 -1.07024 -1.24643 0.244817 -0.152667 -0.939648 -0.42079 -0.631329 -0.86001 0.349234 1.04096 2.05806 3.1142 2.781 
10:70060171 0.980231 0.605589 -0.123147 -0.69532 -0.345196 -0.898557 -0.0959802 -0.584238 -0.906566 1.38016 0.00421396 0.7657 0.520737 -0.794147 0.277973 0.23345 -2.05976 -1.87396 -2.5179 0.49165 1.13948 1.73907 -0.536232 0.275862 -2.37768 -2.38543 -2.65579 -1.26904 1.25963 1.48942 2.78362 2.20743 2.70615 2.45062 3.11769 2.09364 1.20313 0.627056 1.61599 -0.63525 0.379743 0.757156 0.900255 0.312022 -0.308981 0.47442 0.395979 -0.845009 0.171765 -0.64214 -0.368695 0.203044 1.45625 2.83346 3.07739 2.40483 
10:70060403 2.40023 2.33209 0.228014 -0.383179 0.658927 -0.314373 1.30786 0.64567 -0.694811 2.42279 1.18199 1.38366 1.09167 -1.87366 -0.331571 -1.36652 -1.54078 -0.885318 -1.51586 1.33753 1.28086 1.36143 -1.42681 -0.634783 -0.574968 -0.846901 -0.979436 -0.108502 0.873571 1.03059 2.47732 2.99151 2.35368 2.1835 3.03991 2.34292 1.67109 -0.391918 2.97008 -2.48513 -0.666162 -0.216555 0.711223 -1.38137 -1.6044 0.454106 -0.0631114 -1.13356 -0.605869 -0.0835783 -0.569686 0.451116 1.32277 2.20699 2.809 2.4236 
10:70061445 -2.08475 -2.06347 0.0775804 0.228371 -0.0433333 0.392732 -0.571103 -0.00173086 0.537242 -1.30904 -1.04702 -1.59232 -0.41504 1.74022 -0.123516 0.164322 1.56844 0.640552 1.43592 -2.01064 -1.50128 -1.18147 0.642283 0.812108 1.36356 1.63067 1.40692 0.799129 -0.479791 -1.40654 -2.1603 -2.36802 -2.203 -2.26868 -2.7906 -2.17028 -1.06297 -0.616982 -1.78713 1.5227 -0.294921 -0.268933 -0.300583 0.6808 0.839029 -0.901471 -0.0838336 0.93751 1.28102 0.419938 1.29728 -0.049594 -1.0256 -2.1899 -3.07419 -1.79489 
10:70065487 0.638612 1.5445 0.231966 1.14738 0.252359 0.0303091 0.375742 0.36559 -0.791721 0.983093 1.7852 1.17333 -0.197071 -1.09718 0.10161 -0.759465 -0.172858 1.37518 0.915125 0.0942522 0.541042 -0.713863 -0.407349 -1.65582 0.386272 0.57971 0.923353 0.468924 -1.5869 -2.22014 -2.4036 0.44336 -1.88536 -2.02658 -1.43014 -0.466804 0.555052 -0.0750356 1.55969 -1.20129 -0.119062 -0.15168 0.135121 -1.11029 -0.864217 0.216569 0.0186062 -0.0519579 -2.45878 -1.64527 -0.739745 -1.06485 -1.15155 -1.38245 -0.494472 -0.0140071 
10:70065542 2.62792 2.13874 -0.691406 -0.480474 0.702526 0.341454 0.938802 0.852734 -0.618554 1.8035 0.490758 0.886889 0.271642 -1.09722 -1.11675 -1.22189 -1.80031 -2.94094 -3.28329 1.42595 0.600506 0.706527 -0.626825 -1.68065 -1.21921 -0.994307 -0.794387 0.551918 0.0604275 -0.570339 0.743872 1.25629 2.01419 1.83638 2.15868 1.11801 -0.328749 -0.487214 1.33646 -1.42758 -0.0295439 0.119614 0.912067 -1.89525 -2.16915 -0.0143548 -0.333488 -1.81331 -1.84221 -1.79706 -2.28387 -0.166702 0.276165 1.01257 1.86452 1.73009 
10:70068341 -2.10526 -1.86705 0.153798 0.161369 -0.380103 0.819465 -0.053651 -0.00941498 0.946361 -1.64288 -1.22611 -1.51097 -0.601732 1.20959 0.209071 -0.283263 2.2771 0.619461 1.80425 -0.994561 -0.976744 -0.77609 0.688071 1.22319 1.24177 1.44903 1.46898 0.161453 -1.12116 -0.886564 -2.25363 -2.6755 -2.43405 -2.23445 -3.10127 -1.9606 -2.46703 -1.00848 -3.27859 1.9823 0.418596 -0.486045 -0.915956 1.12561 1.5785 0.1 0.243806 1.61894 1.60757 1.53749 1.88035 0.275198 -0.553293 -1.48696 -2.44065 -2.30534 
10:70069723 0.163437 -0.0969745 1.41732 -0.710766 -0.281854 -0.0205894 0.302681 0.464076 1.3382 -0.879331 -1.1984 -0.798495 0.223592 -0.0620679 -0.607148 1.2457 3.20168 0.868875 2.06783 0.083995 1.03159 -1.93403 0.134694 -0.23095 0.917405 1.01789 1.03297 0.16457 1.65791 0.95429 0.982981 0.22363 1.78914 1.00652 1.00138 0.413636 -0.757748 -1.3043 -1.01985 1.43577 0.266158 -1.12169 -0.768497 -0.475206 -0.55153 -1.40394 -0.374606 -0.737795 0.463642 -0.2312 -0.230474 -0.513381 -0.614041 -0.047678 0.210599 -0.20986 
10:70077883 0.0841496 -0.440561 1.65388 0.563141 -1.71245 0.0460561 0.605686 0.383439 0.500732 -1.44792 -0.741435 -0.108345 -0.19026 -0.436878 0.780011 -0.387538 1.92527 1.6296 2.59708 0.101731 0.257086 -1.84328 0.845568 -0.164534 1.98053 2.55109 1.51567 0.0452462 0.318794 -0.0944393 -0.654024 -0.885792 -0.0862836 -0.994534 -1.55578 -1.54928 -2.08033 -2.18495 -1.39183 1.32052 -0.32404 -0.943931 -0.716362 2.28322 2.4142 1.55367 0.796324 2.27294 0.22281 0.634317 0.0690843 -0.267606 -0.242939 -0.917714 -1.45078 -0.955416 
10:70078696 0.879697 0.442136 -1.6312 -1.51342 1.48597 -0.295172 -0.350804 -0.332207 -0.50117 0.0627883 0.619247 0.238204 -0.755241 -0.262194 -1.42811 -0.306097 -1.60332 -0.855432 -1.40426 -0.758991 -0.7309 1.08962 -0.494545 -0.0607604 -0.946388 -0.941 0.0969556 0.392714 0.0642581 0.604018 0.247603 -0.321384 -0.18607 0.254906 0.134293 0.397696 1.0133 2.35951 0.0051138 1.03972 1.33601 0.448718 0.41927 -1.93807 -2.24287 -1.46842 -1.01127 -2.14497 -0.0285557 -0.905907 -0.0857294 -0.00510051 -0.979489 -0.402643 0.99435 -0.794074 
10:70088698 0.197004 -0.836896 -0.684527 0.910845 -0.465834 -0.531325 -1.52377 -0.269414 0.466679 -0.848421 0.844398 0.0776428 0.354352 -1.12316 -0.0614398 0.49106 -1.19974 -0.24657 -0.977257 0.73458 -0.234051 0.296651 0.443381 0.359473 0.807546 0.598451 -0.147776 -0.339957 -1.07475 -1.32399 -1.11896 0.298438 -0.54758 -0.836553 -0.522868 0.467132 0.0231936 0.868671 -1.20844 -1.49323 -0.71268 0.219655 0.544078 1.47128 1.32568 1.67991 1.5987 1.5468 -0.0326819 -0.441975 -0.692462 -0.200369 0.191317 0.814171 1.06498 0.690836 
10:70095763 0.793397 0.31272 1.74851 2.50421 0.598507 0.615499 0.637157 1.55763 -0.316278 -0.117406 0.842416 0.723796 2.32672 0.932632 1.86431 1.13981 0.886951 0.141938 0.476757 -0.140449 0.37155 -0.426555 -1.51193 2.40681 0.798445 0.955377 0.380459 -0.516261 0.0173959 -0.6164 -0.746855 -0.79549 0.393779 -0.32247 -0.272564 -0.598445 0.300791 -1.1275 0.00668934 -1.43371 -0.839954 -0.435794 0.295897 1.15516 1.46841 0.17884 -0.0664995 1.53207 -0.134739 -0.10228 -0.511659 1.43133 1.65544 1.30716 -0.0561707 1.23149 
10:70100039 -0.724283 0.47413 -0.303543 0.603544 -0.295084 -1.16104 0.0518813 -1.04502 -2.36647 1.52182 0.320101 1.02971 0.307304 1.2304 1.97598 1.2204 -1.51007 -0.678465 -1.53734 -0.453887 -1.19338 0.681597 0.476816 -0.728906 -0.588781 -1.15445 -1.2339 0.0925034 1.0487 0.896452 3.30813 3.22231 1.47896 1.47355 2.80582 2.12824 0.398103 -0.257654 1.38021 -0.138503 -0.895988 0.100134 0.203567 0.936458 1.35075 1.7139 0.471572 0.828527 1.1702 1.66224 0.398178 1.04297 0.5 0.247927 0.928902 1.64882 
10:70100581 -1.01433 -0.472027 -2.02473 -1.85654 -0.432901 -0.926167 -1.48716 -1.36881 0.0989667 -0.352197 0.32192 0.0250306 -1.40506 -1.35109 -1.64167 -0.516815 -0.893942 0.0595212 -0.191384 -0.93138 -0.204213 1.32297 -0.64419 -1.18836 0.159503 0.131644 0.0966986 -0.185868 0.0534838 0.297585 0.464017 -0.566055 -0.459215 -0.155669 0.042202 -0.236768 0.999457 2.42394 -1.45031 2.61202 1.49295 1.13422 -0.112762 -1.06235 -1.48768 -1.0444 0.0206249 -1.38251 -0.648454 -0.0525657 0.93128 -1.6457 -1.6113 -1.66314 -1.29953 -3.07145 
10:70101374 -0.556142 0.979439 -0.786612 -2.09515 -0.521201 0.0271432 -0.621475 -1.42938 -1.28148 2.11393 -0.401189 -0.491458 -1.56972 -1.48441 -1.33552 -0.242206 -0.748641 -0.494182 -0.72429 -0.578378 -0.331403 -0.010481 0.534366 -1.95303 1.01048 1.01931 1.26009 1.12404 0.550419 -0.309122 1.01886 1.72487 0.505339 0.595037 1.35768 1.30704 0.445267 0.660134 0.864416 0.620908 0.0627314 -0.0415331 -1.65617 -0.776879 -1.00596 -0.123919 0.285948 -1.30722 0.155833 -0.390667 0.542336 -1.14339 0.123412 0.514961 1.7178 -0.932226 
10:70108400 -0.156082 -0.477444 -0.861142 0.473175 -0.537084 -2.27123 -2.23338 -1.89359 -2.36371 0.39404 0.304719 -0.38274 1.1561 1.29823 1.38325 3.04164 -0.719476 -1.86419 -1.63822 -1.30531 -0.708429 -0.325689 1.2119 -0.527812 -0.476695 -0.3 -0.940804 -0.16265 -0.600631 -1.05252 -0.260464 0.594917 -0.459426 -0.411463 0.00600265 -0.214562 -0.0559981 0.50147 -0.158127 0.0128913 -0.0691019 0.692621 0.803745 -0.271468 -0.703756 -0.972489 0.0511483 -0.370411 -0.799205 -1.25761 -1.10589 -0.434125 0.244009 0.0553106 0.565509 2.23564 
10:70124511 0.495253 0.189927 0.44777 1.1883 0.208768 1.10881 1.10077 0.812381 0.911081 0.15561 0.0192668 0.991347 0.924515 -0.585697 0.53458 -0.839376 0.587562 -0.549447 -0.490246 -0.0519271 -0.163714 -0.419454 -1.59553 2.6935 1.35936 1.13309 1.84955 1.19945 0.990828 1.6192 0.829872 -0.269983 0.566057 0.869201 0.78298 0.649169 2.15484 1.10397 -0.123834 -1.64426 -0.379046 -0.144614 0.13682 -0.689358 -0.411139 -0.607839 -0.381871 0.104019 -0.447669 0.862871 1.13011 0.396579 0.646096 1.15463 0.292605 -1.1335 
10:70125045 -0.495253 -0.189927 -0.44777 -1.1883 -0.208768 -1.10881 -1.10077 -0.812381 -0.911081 -0.15561 -0.0192668 -0.991347 -0.924515 0.585697 -0.53458 0.839376 -0.587562 0.549447 0.490246 0.0519271 0.163714 0.419454 1.59553 -2.6935 -1.35936 -1.13309 -1.84955 -1.19945 -0.990828 -1.6192 -0.829872 0.269983 -0.566057 -0.869201 -0.78298 -0.649169 -2.15484 -1.10397 0.123834 1.64426 0.379046 0.144614 -0.13682 0.689358 0.411139 0.607839 0.381871 -0.104019 0.447669 -0.862871 -1.13011 -0.396579 -0.646096 -1.15463 -0.292605 1.1335 
10:70128437 -0.763599 -1.67712 -0.735245 1.54607 -1.43018 -1.64793 -2.18149 -0.620041 -1.26086 -0.56107 -0.739806 0.148684 1.08489 1.1501 1.78218 0.343249 -1.05795 0.0451198 -1.06816 0.385883 -0.538188 -0.83325 0.318565 1.33302 -1.13856 -1.24514 -1.23836 -0.93554 -0.107978 -0.157211 0.582592 1.55002 0.199147 0.435257 0.880904 1.83093 2.17056 1.06872 -0.566283 -0.546513 -0.947048 0.277205 1.53027 0.964846 0.440125 0.0734062 1.14691 0.841194 -0.58284 0.757888 0.406913 1.34334 1.54505 1.47532 0.866084 0.822635 
10:70134139 -0.948599 -1.02371 -0.124952 -1.53068 0.624563 2.3832 0.899142 0.774186 3.10706 0.528175 -1.35459 -0.951579 -0.168318 -0.155512 -1.43347 -0.94221 0.740058 0.058681 -0.131264 -0.260964 -0.904783 -0.3878 -0.922745 0.285628 0.126989 0.0551547 0.736751 -0.170793 0.526139 1.53138 1.19797 -0.796974 0.140421 0.412558 0.106543 -0.540359 0.247099 -0.403846 0.108831 -0.189015 0.269049 0.268963 -0.7435 -0.719975 -0.998716 -0.312805 -0.795996 -1.1538 1.09658 0.0074597 2.44252 0.337688 0.650935 1.2069 0.902132 0.793921 
10:70135244 0.586207 0.675997 -0.314633 0.937286 0.0768979 -1.49624 -0.401448 -0.353475 -2.42177 -0.329149 1.42875 0.445166 -0.416561 0.389684 0.387378 1.82698 -0.740069 -0.235345 -0.149084 -0.800621 1.17781 0.883035 0.00776137 -0.632928 -0.496359 -0.134131 -0.880066 -0.387272 0.368674 -1.52984 -1.07488 -0.734818 0.571742 -0.434632 0.00454202 -0.694049 -1.05464 0.0344581 -0.709899 1.2879 0.785292 -0.264382 0.234439 0.331971 0.650614 0.442251 0.267897 0.516248 -1.05817 -0.668125 -1.71769 -1.68792 -1.48358 -1.49722 -0.755842 -1.14337 
10:70140325 -0.444675 -0.6228 0.555595 -1.41199 -0.626426 1.12103 0.0209061 -0.363075 2.52046 -0.0896974 -1.07285 0.164508 0.201753 -1.17021 -0.788612 -2.39433 1.33681 0.236776 0.458994 0.6971 -0.675744 -0.812442 0.146243 0.660207 0.577215 0.260598 0.929365 -0.273428 -0.734958 1.55153 1.01335 0.572899 -1.05061 -0.0452308 -0.537548 0.450084 -0.217653 -0.202635 -0.107033 -0.866862 0.00466832 1.37312 -0.705783 0.0141594 -0.291235 0.214399 0.0801715 -0.479657 1.97597 1.57547 2.39059 1.10317 1.27084 1.56155 0.894053 1.25811 
10:70143898 -0.722607 -1.11545 0.182643 -1.48723 1.27384 2.68296 1.85947 1.37072 3.28698 -0.109517 -0.716129 -0.715877 -0.798706 -0.840015 -1.71648 -0.668602 0.973956 -0.615709 -0.437615 -0.374048 -0.577502 0.517105 -0.776892 0.259717 -0.189605 -0.299597 0.252041 -0.35638 1.36524 1.7735 1.27067 -0.443444 1.00831 0.978076 0.568207 -0.0880218 0.532368 0.128585 0.0336784 0.130856 0.270189 0.220431 -0.815068 -0.543333 -0.609665 -0.17717 -0.7686 -0.73844 1.0256 0.397701 2.37077 0.46474 0.163392 0.739972 0.608651 0.158929 
10:70145244 -0.47757 -0.531433 -0.472006 -1.32917 0.658851 0.528396 0.568284 0.0583345 0.0408001 0.986003 -0.161173 -0.7616 -1.47726 0.35743 0.119588 0.834185 -1.23265 -1.14306 -1.70119 -0.759225 -1.35325 2.09357 0.831577 -0.390904 -1.75924 -1.76785 -1.60489 -0.773456 0.468007 0.76908 1.63656 0.392198 0.609123 0.882652 1.35671 0.567117 -0.323241 0.514051 -1.08903 0.870711 0.748962 1.422 -0.00446489 0.939262 0.750932 1.05388 0.502482 -0.201272 1.59887 0.830433 1.90733 0.67727 0.624427 1.13439 1.56421 0.866187 
10:70158199 -1.28718 -1.03012 0.0504815 -1.84635 0.457671 1.93961 0.863439 0.636569 3.3796 0.445552 -1.58054 -1.08292 -0.444287 0.0952456 -2.01527 -1.40124 0.58629 0.149762 0.0661792 -0.145668 -1.19115 -0.771443 -0.576329 -0.26061 -0.217588 -0.338302 0.416193 0.142503 0.350865 1.79782 1.64308 -0.0525881 0.367514 1.08042 0.928826 0.235267 -0.331115 -1.14251 -0.35519 0.0411592 0.235508 0.0797012 -1.46345 -0.728131 -0.740909 -0.134463 -1.28139 -1.27442 0.695929 -0.427781 2.25278 0.571395 0.537079 1.4318 1.26288 1.10625 
10:70159681 -1.28718 -1.03012 0.0504815 -1.84635 0.457671 1.93961 0.863439 0.636569 3.3796 0.445552 -1.58054 -1.08292 -0.444287 0.0952456 -2.01527 -1.40124 0.58629 0.149762 0.0661792 -0.145668 -1.19115 -0.771443 -0.576329 -0.26061 -0.217588 -0.338302 0.416193 0.142503 0.350865 1.79782 1.64308 -0.0525881 0.367514 1.08042 0.928826 0.235267 -0.331115 -1.14251 -0.35519 0.0411592 0.235508 0.0797012 -1.46345 -0.728131 -0.740909 -0.134463 -1.28139 -1.27442 0.695929 -0.427781 2.25278 0.571395 0.537079 1.4318 1.26288 1.10625 
10:70159923 1.27504 1.01063 -0.110398 1.82106 -0.505609 -1.95593 -0.906792 -0.677852 -3.38865 -0.460771 1.58185 1.10985 0.47186 -0.115403 1.97988 1.40319 -0.603169 -0.140484 -0.0685039 0.130364 1.21807 0.738143 0.576329 0.278498 0.235699 0.36401 -0.370978 -0.100406 -0.288527 -1.73271 -1.62083 0.0204566 -0.343951 -1.06546 -0.926116 -0.296512 0.268089 1.09533 0.366998 0.00757962 -0.2621 -0.104225 1.41107 0.718691 0.728001 0.0657222 1.28066 1.29644 -0.703763 0.413533 -2.27451 -0.589609 -0.558202 -1.4289 -1.25759 -1.10778 
10:70162514 1.41007 0.98571 0.720825 1.7488 0.0607922 -1.13433 -0.716535 -0.741292 -2.83711 -0.606021 1.89974 1.01892 0.518487 -0.318626 2.2007 1.60643 0.289823 -0.55737 0.0763987 0.531225 1.59229 0.521783 0.150416 0.764459 0.585684 0.592481 0.151393 0.344937 -0.176147 -1.57112 -1.55321 -0.143266 -0.254451 -0.979645 -0.979836 -0.516248 0.127937 0.984944 0.190756 -0.422796 -0.201799 -0.347798 1.22932 0.284956 0.636949 0.00971603 0.791901 0.835137 -0.0656359 0.720284 -1.9824 -0.570122 -0.242354 -1.25633 -1.10217 -1.16258 
10:70169381 0.335065 0.378207 0.374975 0.39696 -0.533226 -1.61982 -0.52191 -1.19122 -1.1826 -0.290644 1.72302 1.25412 -0.385479 -0.83404 -0.202951 -0.259326 -0.470028 1.70441 1.4287 -0.605743 -0.780488 0.0676796 2.27707 -0.486866 -0.587587 -0.94293 -0.841687 -0.882571 -0.770588 -0.22772 -0.190719 1.21144 -0.985109 -0.535449 -0.931548 1.0938 -1.26005 0.838771 -1.12094 0.612586 -0.390347 0.688366 -0.554159 -0.198523 0.190127 0.699447 0.246911 0.467614 -0.157349 1.03577 -0.5791 1.15279 0.420049 0.401727 0.0793352 -0.824134 
10:70175032 1.37288 1.00254 0.497989 0.353448 -0.535861 -1.4159 -0.401613 -0.387994 -0.953398 -0.752517 1.90992 1.46145 0.0531127 -1.57656 -0.786147 -1.1471 0.444165 1.76331 2.00743 -0.688276 -0.213259 -0.346536 1.52411 -0.288308 0.350459 0.449699 0.461641 -0.559858 -0.303138 -0.436973 -0.96485 0.499599 -1.02209 -1.01577 -1.51679 0.69022 -0.958292 0.66057 -0.816452 0.40225 -0.388889 -0.058895 -0.576758 -0.453713 -0.27507 -0.141693 0.191204 0.349605 -0.707947 1.09859 -0.952664 0.184065 -0.120537 0.0145568 -0.223849 -1.61379 
10:70177836 0.298975 0.384074 0.264084 0.329645 -0.516098 -1.74033 -0.484124 -1.16373 -1.26385 -0.376994 1.73657 1.36735 -0.487077 -0.61592 -0.240256 -0.209677 -0.577422 1.55282 1.2075 -0.617228 -0.703404 -0.0588492 2.14754 -0.485363 -0.444973 -0.745138 -0.615611 -0.740947 -0.742505 -0.217053 -0.168071 1.23315 -1.07615 -0.638614 -1.03663 1.0359 -0.920822 0.859203 -0.72315 0.743968 -0.199848 0.67998 -0.517106 -0.183003 0.191844 0.623549 0.25855 0.460994 -0.566285 0.721994 -0.866583 1.12649 0.55181 0.672835 0.388085 -0.635773 
10:70177931 0.582242 0.602933 -1.11344 0.37887 -1.69457 -2.36164 -0.610526 -0.952964 -3.41197 -0.721737 2.16827 1.48077 0.209091 0.180128 1.62211 1.53483 -0.843086 -0.32381 -0.498745 -0.247519 -0.0539957 1.74165 1.21034 -1.04719 -0.729611 -0.741441 -1.15028 -0.993176 -0.647386 -1.34747 -0.829641 -0.0209982 -0.922557 -1.17949 -1.24909 0.125178 -0.202501 1.1651 -0.279625 0.573276 -0.0326004 1.15968 0.364592 1.35882 1.24258 0.938922 1.33642 0.861483 0.916605 1.53202 -0.771862 0.768182 0.790485 -0.235296 -0.453548 -0.428468 
10:70178001 0.363953 0.442031 0.24353 0.40182 -0.593485 -1.72256 -0.469383 -1.14946 -1.26508 -0.349678 1.78882 1.43639 -0.582982 -0.4518 -0.242058 -0.146263 -0.557274 1.73685 1.32868 -0.650943 -0.762538 -0.0341455 2.32203 -0.485363 -0.476491 -0.779641 -0.632529 -0.625401 -0.857987 -0.271559 -0.212157 1.2726 -1.14105 -0.633561 -1.02707 1.02749 -0.858087 0.860421 -0.492663 0.76351 -0.239611 0.70074 -0.481241 -0.227855 0.16167 0.574231 0.224001 0.464032 -0.548338 0.692229 -0.803508 1.17373 0.583866 0.654005 0.356764 -0.58794 
10:70178277 -0.907895 -0.741716 1.38264 -1.02299 2.24827 2.82525 0.845339 1.21601 4.14381 0.368764 -2.36615 -1.84047 -0.509669 -0.828184 -2.28712 -2.45295 0.446742 0.419579 0.470504 0.672062 0.417098 -1.15795 -1.05778 1.08139 1.0612 0.928359 1.2863 0.942469 1.02413 1.99757 0.918003 0.0070646 0.93012 1.17944 0.732015 -0.289964 0.0718103 -1.49906 0.431811 -0.0666055 -0.64178 -1.02755 -1.21631 -0.908529 -0.651477 -0.276858 -1.14343 -0.471849 -0.829469 -1.42139 0.541225 -1.19406 -1.43452 -0.276337 -0.22531 -0.479956 
10:70187303 -1.87627 -1.25761 -0.209004 1.86482 0.911272 0.340386 -1.14825 0.570531 -0.987826 -0.571573 -0.49555 0.556674 0.183621 1.40892 2.07126 2.10542 -1.60783 -0.430655 -1.687 0.199456 1.14279 1.21935 -2.27733 0.741803 -1.74525 -1.37347 -1.9121 -1.07175 1.18176 -0.955801 0.422229 0.166827 1.18221 0.234135 0.830553 0.315949 1.10431 0.612476 -0.049313 2.41519 -1.33557 0.578109 0.738819 0.279951 0.334837 0.106583 -0.117762 -0.487688 0.428741 0.192943 -0.0629962 -1.24958 -0.460304 -0.655269 -0.927304 -0.970036 
10:70187870 -1.78553 -1.55784 -0.213968 1.60315 0.916135 0.279189 -1.26904 0.761565 0.313731 -0.624428 -1.61458 0.433602 0.307947 0.840901 0.534815 -0.0253279 -0.906858 -0.385571 -1.1739 1.0831 0.783902 -0.531139 -1.57571 1.09928 -0.609775 -0.766614 -0.809932 -0.47296 1.78436 1.04608 1.93683 0.924972 1.76686 1.46013 1.70663 1.06743 1.19516 0.483968 -0.529555 1.31395 -0.995593 0.0805937 0.0893902 -0.081323 0.232824 0.748441 -0.29723 -0.24544 -0.55422 0.43023 0.458343 -0.702007 0.12287 0.581906 0.40554 -0.304121 
10:70190559 -1.56758 -1.43175 -0.145857 1.36081 1.24346 0.346036 -1.15317 0.557373 0.47299 -0.562542 -1.49943 0.469547 0.3379 0.796097 0.272639 -0.142966 -1.23366 -0.309635 -1.27685 0.957668 0.648649 -0.438055 -1.52118 1.03497 -0.507451 -0.642788 -0.757504 -0.604339 1.98298 1.1028 1.97233 0.988206 1.76056 1.38966 1.71902 1.02512 1.33431 0.719646 -0.301942 1.32697 -1.3008 0.427987 0.0996539 -0.187707 0.0309177 0.679539 0.056894 -0.16732 -0.779559 0.0689028 0.00624567 -0.827902 -0.239098 0.261441 0.205143 -0.518603 
10:70191041 -1.56758 -1.43175 -0.145857 1.36081 1.24346 0.346036 -1.15317 0.557373 0.47299 -0.562542 -1.49943 0.469547 0.3379 0.796097 0.272639 -0.142966 -1.23366 -0.309635 -1.27685 0.957668 0.648649 -0.438055 -1.52118 1.03497 -0.507451 -0.642788 -0.757504 -0.604339 1.98298 1.1028 1.97233 0.988206 1.76056 1.38966 1.71902 1.02512 1.33431 0.719646 -0.301942 1.32697 -1.3008 0.427987 0.0996539 -0.187707 0.0309177 0.679539 0.056894 -0.16732 -0.779559 0.0689028 0.00624567 -0.827902 -0.239098 0.261441 0.205143 -0.518603 
10:70195536 1.49208 1.59692 -0.0597822 -1.18031 -1.57699 -0.705938 1.19546 -0.666195 -0.729227 0.872914 1.44822 -0.34454 -0.469193 -0.750597 -0.165476 0.123421 0.731908 0.278456 1.04172 -1.11189 -0.785286 0.335721 1.65854 -0.983696 0.311262 0.59043 0.644669 0.357542 -1.92125 -1.27948 -1.97303 -1.11907 -1.83748 -1.63514 -1.88824 -1.09975 -1.02569 -0.815654 0.525904 -1.53263 1.26525 -0.151587 -0.127438 -0.137937 -0.223692 -0.772237 -0.402442 0.048157 0.556279 -0.148914 -0.0835925 0.540942 0.0794477 -0.225648 -0.159319 0.346899 
10:70203762 -1.56758 -1.43175 -0.145857 1.36081 1.24346 0.346036 -1.15317 0.557373 0.47299 -0.562542 -1.49943 0.469547 0.3379 0.796097 0.272639 -0.142966 -1.23366 -0.309635 -1.27685 0.957668 0.648649 -0.438055 -1.52118 1.03497 -0.507451 -0.642788 -0.757504 -0.604339 1.98298 1.1028 1.97233 0.988206 1.76056 1.38966 1.71902 1.02512 1.33431 0.719646 -0.301942 1.32697 -1.3008 0.427987 0.0996539 -0.187707 0.0309177 0.679539 0.056894 -0.16732 -0.779559 0.0689028 0.00624567 -0.827902 -0.239098 0.261441 0.205143 -0.518603 
10:70204799 1.36684 1.32055 0.127252 -1.31772 -1.19276 -0.339964 0.957782 -0.663006 -0.450609 0.591906 1.04368 -0.805778 -0.33251 -0.636394 -0.162934 0.13079 0.946566 0.331319 1.14742 -0.859429 -0.620974 0.435673 1.59167 -1.22858 0.526398 0.687366 0.737228 0.598613 -1.7618 -0.840449 -1.92237 -0.73315 -1.54617 -1.14218 -1.6672 -0.936323 -1.34441 -0.728656 0.553748 -1.2667 1.2786 -0.337934 0.0481895 0.27623 0.0235009 -0.78929 0.0300158 0.305404 0.74866 -0.144812 -0.0289388 0.803781 0.254113 -0.134272 0.0314277 0.544026 
10:70214508 -0.427698 -1.17504 1.52039 0.0382111 1.51583 1.73 -0.260028 0.399462 2.84929 -0.815683 -2.16442 -0.654244 -0.119633 0.450095 -1.35714 -1.24192 1.02331 0.508197 0.619065 -0.981975 -0.0738293 -2.12061 0.221035 0.903653 1.32946 1.24649 1.41793 0.403658 0.439664 1.16935 0.635269 -0.847951 -0.346076 -0.565467 -0.915412 -1.60741 -0.109692 -0.658246 -0.699819 0.633231 0.12092 -0.590653 -0.429623 0.04455 0.653977 1.19494 -0.554397 0.210873 -0.873503 -1.18304 0.440331 -2.12686 -1.62176 -0.219632 -0.208759 -1.69478 
10:70217219 -1.67623 -1.75114 -0.346943 1.33824 0.979167 0.047132 -1.44388 0.238536 0.452659 -0.735759 -1.44221 0.52417 0.260329 0.658561 0.0376644 -0.0102021 -1.21679 -0.607212 -1.49468 1.12813 0.666536 -0.517013 -1.61515 0.90985 -0.45177 -0.563942 -0.787981 -0.588508 2.01494 0.872047 1.96017 0.90859 1.73311 1.20486 1.66032 1.04101 1.2087 0.621142 -0.441004 1.52 -1.2452 0.368116 0.317651 -0.16521 0.0943115 0.802532 0.0560005 -0.0564607 -0.804829 0.0291039 -0.00804731 -0.873722 -0.280591 0.163696 0.124057 -0.572879 
10:70218720 1.46044 2.03155 1.48681 -0.294793 -0.0972486 0.520686 1.45869 -0.175026 -0.106224 1.3584 1.11928 -0.206856 -0.657524 -0.783042 0.47252 1.20647 1.30897 0.340033 1.17459 -1.21172 0.653306 1.03057 1.01276 1.30274 0.157215 0.204094 0.384995 0.541259 -1.72592 -1.27013 -2.08438 -1.54156 -0.982936 -1.13221 -1.18448 -1.34845 -1.00413 -0.682021 0.0981649 -0.838337 1.78136 -1.02074 0.424941 0.304948 0.579021 -0.522316 -0.509115 0.296094 -0.0459142 -0.832235 -0.34087 -0.300697 -0.662536 -0.815397 -0.768657 -0.300344 
10:70220322 -0.778452 -0.622535 -1.50853 1.83085 -0.528697 -1.53481 -1.05048 0.26133 -2.7981 -0.952559 0.879578 1.40428 0.0539552 0.95015 1.93956 1.49417 -2.37931 -0.735459 -2.04471 0.946841 0.167704 1.84512 -1.13281 0.00564396 -1.221 -1.65558 -1.91384 -0.923944 1.01516 -0.274679 1.29303 1.34494 1.7611 1.56498 1.96953 2.13987 1.88497 1.78719 -0.218479 1.57783 -1.43889 1.12801 0.686935 0.809063 0.462988 0.637795 1.1981 0.0789642 0.794054 1.24582 -0.588265 1.21792 1.28231 0.0886756 -0.20668 0.423009 
10:70227628 0.239479 0.743482 0.802051 -1.15362 0.0285242 0.480037 0.434826 0.562892 1.44192 -0.319172 0.427421 -0.498185 -1.51478 -1.42975 -1.62412 -1.46986 -1.03529 0.33871 -0.235386 0.861809 -0.0509776 1.55214 0.245922 -0.818196 0.847393 0.502386 0.493443 0.196568 0.488039 1.40047 1.00628 1.47777 0.72895 0.958724 0.215084 0.683072 0.0848592 -0.782816 0.44244 1.72239 -0.326358 0.910557 -0.921578 0.0993136 0.374724 0.791583 -0.13457 -0.224642 0.275026 0.306869 0.631938 -0.339664 -0.482019 -0.0470249 0.00307216 -0.970709 
10:70232891 -0.657766 0.412022 -1.04349 1.53616 -1.11323 -1.85444 0.0235918 0.593554 -3.49582 0.557195 1.44846 2.41184 -0.320276 0.460952 2.35284 1.24406 -1.06406 -0.112962 -0.799861 2.01649 1.52654 1.43448 -1.45658 0.316418 -2.1292 -2.0819 -1.99918 -0.0681011 0.91098 -0.366504 0.826583 1.14943 1.65963 1.61707 2.44062 2.36934 0.814542 0.747826 0.066657 0.3734 -1.2801 0.750785 0.42348 -0.69024 -0.859974 -0.485989 -0.0145976 -0.791556 0.557825 1.48587 -1.28995 1.03916 1.26727 0.493231 0.692631 1.747 
10:70236704 -0.362877 -0.71963 -0.907981 1.4981 0.0153743 -0.711373 0.15151 -0.484491 -2.31872 -0.898012 0.204685 0.549109 1.00412 2.09633 3.54435 3.74279 -0.609283 -0.362655 -0.689269 -0.813725 0.621261 1.51876 -0.492 0.73861 -1.07413 -0.779116 -1.35819 -0.804117 -0.77433 -1.85698 -1.69074 -1.9545 -1.00704 -1.53911 -1.28722 -1.15967 0.544788 1.09274 0.305859 0.31413 0.856784 0.918782 0.941291 0.217436 -0.075384 -0.735124 0.169787 -0.0128988 1.12583 0.245463 -1.3367 0.0631313 0.318505 -0.68253 -1.0221 0.589882 
10:70240685 -1.50122 -0.611522 0.0581971 0.232726 0.412193 -0.0166419 -1.10928 -2.07874 1.67308 0.834748 -1.20731 -3.10874 -1.50719 -1.03879 -1.72227 1.61296 -0.527219 0.359146 0.311242 -0.453527 0.221485 0.982019 0.480505 -0.584489 0.720847 0.405992 0.111415 -0.753632 -0.523689 -0.222413 -0.881514 -0.456988 -0.290174 -0.0789474 -0.217138 -0.268737 -1.50485 -0.472406 -1.2708 1.95535 0.879705 -0.225204 0.354563 -0.493368 -0.114583 -0.771501 -0.53194 -0.403835 0.620463 0.534145 0.0685355 -1.53809 -2.41502 -2.15723 -1.79202 -1.14413 
10:70248854 -0.0844217 -0.494615 0.989297 -0.534916 0.970615 0.477702 -0.228261 -0.876655 1.50282 -0.361856 -0.854567 -1.71689 1.82387 0.427622 -0.556652 0.521236 0.0342174 -0.0657028 -0.0590924 -1.56885 -1.86105 0.414164 0.857454 0.107899 1.14706 0.269304 0.216586 -1.62051 0.193217 1.37646 0.234818 -0.57486 -1.01855 -0.800504 -1.80685 -1.53497 0.360973 -0.0891619 -0.056564 -1.00736 1.72249 1.21166 0.469022 0.866071 0.570182 0.899508 1.28272 0.776075 0.0982385 0.746821 1.67362 -0.843249 -1.01152 -0.842564 -1.05833 -0.545605 
10:70253175 2.32951 2.1809 0.92 0.963855 1.68551 1.53223 1.66435 0.500877 -1.33746 1.0622 0.0562004 -0.0734453 0.141471 1.68111 2.36914 1.94286 -0.0207601 0.0164552 0.0243102 -0.77863 1.2265 -0.10206 1.77882 -0.296194 -1.16211 -0.134974 -0.485758 0.135066 -0.47385 -2.55823 -1.21901 -1.0779 -1.0163 -1.79474 -1.11054 -1.35511 -1.69971 0.0705717 0.545636 0.214722 0.0943187 0.630807 1.43348 -1.97823 -2.21821 -1.73517 -1.06522 -1.87633 -0.12667 -1.51258 -1.5411 0.917407 -0.106849 -0.485192 -0.827448 0.454695 
10:70264077 -1.30489 -2.62389 -1.08358 0.223224 -0.546196 -1.33279 -1.31714 -1.66041 0.803575 -1.30911 -1.55395 -1.81637 0.433523 0.655723 -1.63928 -0.532554 0.532971 -1.28703 -1.01523 2.44214 0.0479174 0.0674952 -0.868721 -0.238491 -1.37653 -1.12648 -1.29367 -0.693968 1.37277 0.377472 1.15877 0.870111 2.13923 1.62384 2.38046 0.888889 -1.58512 -2.81028 0.263477 0.406849 -0.306296 0.360685 1.21747 0.879436 1.45781 1.81026 0.513614 0.997564 -0.122015 -0.792984 -0.794254 -1.34072 0.0083453 0.252641 0.562852 1.60307 
10:70271726 -0.44922 -1.81569 -1.26238 -0.34988 -1.78893 -1.16168 -1.57182 -0.658058 0.591742 -1.76866 0.872691 0.577236 0.0752326 -0.068784 -1.73919 -1.38516 -0.888874 -1.10061 -1.17316 0.555818 -0.725282 -0.414484 -1.4517 1.13998 -1.09956 -0.498786 -0.0305068 -0.991552 0.487393 0.712761 0.129245 1.1015 0.68788 0.252488 0.200463 2.14694 1.7129 0.561189 -0.618577 -0.125698 0.912839 -0.38292 -0.959208 1.035 1.1771 0.974431 0.959824 0.884039 -0.42305 0.457391 1.26821 -0.827111 0.184004 0.894829 1.27115 -0.304373 
10:70273679 1.31828 -0.000189565 0.477136 -0.091994 -0.156308 1.96408 2.62265 1.39666 1.44856 -1.82105 -0.952146 -1.51517 -1.22993 0.262345 -0.745471 -1.54268 -0.349174 -0.98288 -0.786897 -0.0307038 0.131581 0.381679 -0.26414 -0.448176 -0.545571 -0.112129 -0.378791 -0.345364 2.07179 1.22425 1.48328 0.331762 1.75911 0.938751 0.952439 0.521306 -1.22066 -1.07937 0.0986729 -0.166372 0.232847 -0.51796 0.10403 2.55998 2.39979 2.58422 1.54237 1.78215 0.619289 -0.746392 1.04948 0.27217 -0.179328 0.111525 0.380627 -0.0153182 
10:70274250 -1.63674 -2.87236 -1.10256 0.26888 -0.498741 -1.32276 -1.38171 -1.65598 0.925867 -1.46046 -1.33001 -1.37365 0.418821 0.824208 -1.92107 -0.735116 0.585439 -1.23747 -0.842135 2.52166 -0.555517 0.38279 -0.723126 -0.00552418 -1.39324 -1.19933 -1.18103 -0.705571 0.997116 0.0494574 1.10104 0.992422 1.71699 1.34355 2.22548 1.05836 -1.55389 -2.74408 0.0873628 0.315134 -0.416544 0.424198 1.02931 1.03596 1.61037 1.74947 0.524853 1.0953 -0.214927 -0.719723 -1.0944 -1.47093 -0.564295 -0.0400264 0.729809 1.60978 
10:70275647 1.00826 2.43563 0.593117 0.600452 0.381778 -0.171748 -0.270483 0.376171 -1.76616 1.90362 1.62592 1.68521 0.267866 -0.198859 2.42424 2.17387 -1.00838 1.23348 0.524664 -2.03594 -0.0211185 0.240754 0.828453 0.293483 1.03236 0.717607 0.956869 0.472913 -1.76012 -0.680477 -1.63695 -1.18851 -2.36283 -1.69005 -2.34566 -1.19813 2.53285 3.42322 -0.236124 -0.440326 0.0765661 -0.0475371 -0.805606 -2.8901 -3.2587 -3.45056 -1.80672 -2.15565 -0.261331 0.89659 -0.274216 0.706118 0.366461 -0.379482 -1.19157 -1.31256 
10:70286452 -1.42019 -2.15525 -0.886708 0.604854 0.494778 -0.65208 -1.28563 -1.44787 0.487031 -0.931949 -1.51078 -0.846611 1.07288 1.61199 -1.55191 -0.424817 -0.461216 -1.36922 -1.60314 0.404065 -1.67407 0.158983 -0.361449 0.856459 -0.269965 -0.101526 -0.245664 -0.730515 -0.138004 -0.178461 0.43775 -0.175826 -0.16015 -0.219431 0.522314 0.0636604 -0.090628 -1.17722 -0.376269 7.632e-05 -0.171864 0.248969 0.511098 1.08275 1.53076 1.49069 -0.0246846 0.804599 -0.899678 -0.730055 -1.37592 -2.1402 -1.97248 -0.956723 -0.463155 -1.0749 
10:70294949 -0.523898 -0.215485 -0.374109 1.51421 -1.05512 -1.64396 -0.633455 -0.823406 -1.41979 -0.568971 1.67938 2.85769 0.988358 2.34883 1.62922 0.621695 1.00964 -0.795525 -0.057563 -1.66747 -1.8186 -1.17472 -0.601117 -0.22688 0.596657 1.36477 1.07505 1.05603 -0.595534 -1.52674 0.849785 -1.02202 -1.82018 -1.99744 -0.959545 -1.59535 0.843296 0.246059 0.28583 1.08762 0.309962 0.670705 -0.0773301 0.996803 0.937672 0.349128 1.29962 2.14557 0.231736 -0.771413 0.691274 0.490389 0.107886 -1.12738 -0.979881 -0.93208 
10:70300963 0.788906 0.71805 0.00229819 -1.52021 -0.572302 0.240918 0.201539 -0.0355184 0.490216 -0.304376 -1.00268 -1.42256 -0.0226595 -0.681848 0.441662 1.86773 -0.669015 0.184737 0.255361 1.23871 0.996534 -1.19768 -0.764365 -1.13131 -0.301754 -0.436951 -0.862731 -0.12835 0.240417 -0.224726 -0.244736 0.848951 0.806065 0.678345 0.579381 -0.279121 -1.91718 -0.775594 0.357495 1.17223 -0.135081 -1.5642 -0.911991 -1.1515 -1.25178 -1.62569 -0.725638 -1.34326 0.24675 -2.21322 -0.881349 0.263645 0.195292 0.393818 -0.0379805 2.00669 
10:70311491 -0.0591961 -0.22064 -0.888945 0.884189 -1.42361 -1.62189 -0.363918 -0.57395 -0.787669 -1.43218 2.00566 2.50594 0.422741 2.12902 0.826686 1.20113 1.17762 -0.854821 0.145554 -1.28875 -1.00037 -1.61374 0.298937 -0.464631 0.949167 1.57965 0.990126 0.552751 -0.131904 -0.968909 0.989052 -0.365976 -1.05187 -1.43575 -0.624251 -1.11579 0.376563 0.124759 0.000376441 0.799381 0.199215 0.847826 0.228047 0.571568 0.49059 0.113104 0.726401 1.70603 0.0762305 -0.821921 0.334302 1.18354 0.0220619 -1.40091 -1.20204 -0.580366 
10:70316135 -1.41813 -0.930926 0.610572 -0.666273 -1.38112 -0.569254 -0.660163 -0.378151 0.61778 -0.890117 -0.158432 0.00287022 0.607634 -0.0134096 0.489756 0.098835 -0.150135 -0.316593 -0.666422 0.276078 -0.0117419 0.0552474 0.561358 0.302157 0.887179 0.312748 0.786089 0.697881 0.638593 2.23738 1.0214 0.320814 0.797339 1.37496 0.526087 -0.603739 -1.06818 -0.945444 -0.16424 -0.07265 -0.702473 -1.87196 -0.827717 2.32541 2.20758 2.00936 1.36449 1.2411 0.727273 1.1988 2.07407 1.71623 1.3714 0.754873 0.322104 1.20672 
10:70320097 -1.9446 -0.820282 -1.16245 0.434772 -0.5827 0.215055 -0.283252 0.403154 0.287828 0.255914 1.08492 0.812533 0.251016 0.903396 -0.760323 -1.13765 0.794417 -0.16365 -0.199357 -1.02647 -0.965128 1.00829 2.18813 1.35844 1.4583 0.647966 1.51162 0.787991 0.59924 1.5438 0.585513 -0.096418 0.11515 0.490622 0.241927 -0.165366 0.604474 -0.56282 -0.534507 -2.04744 -0.791126 0.105843 -0.510416 1.53336 1.62813 1.21619 1.12869 1.47164 -0.204561 1.41214 1.63192 0.631258 0.701667 -0.452997 -0.225433 -1.13002 
10:70320671 -1.13373 -0.0934884 -1.42949 0.452787 0.234854 0.531771 0.140299 0.597844 0.133508 1.1583 0.666667 0.448469 0.101695 0.38878 -0.962729 -1.31562 0.92202 0.138407 0.279707 -1.20013 -0.57083 0.813127 1.66004 1.15526 1.02459 0.54894 0.757327 0.31062 0.182701 0.344991 -0.0129346 -0.431666 -0.270504 -0.21032 0.0305791 -0.0323001 1.04901 -0.0933958 -0.464756 -2.20941 -0.485294 1.04355 -0.0686604 0.162389 0.254578 0.0458769 0.40068 0.461212 -0.485406 1.04425 0.66842 -0.256362 0.0925761 -0.861457 -0.641608 -1.62211 
10:70322904 0.275587 0.220351 0.474933 -1.41646 0.499671 -0.0778161 -0.411862 -1.43608 0.418677 0.818069 -1.54298 -0.578246 2.29462 1.44573 1.24742 0.387408 1.06052 0.347295 0.438466 0.978751 -0.673736 -0.208037 -1.13115 -0.712555 -0.725348 0.020192 -0.764971 0.845748 0.643498 0.472774 0.813682 0.593354 0.472667 0.347564 0.579498 -0.501778 0.137111 0.428963 1.55408 -0.101721 -0.591007 -0.590292 -0.249689 -0.603264 -1.42009 -0.183961 0.328898 -1.62884 0.0789183 -2.36216 0.0840933 0.586723 1.17945 2.06812 1.83805 1.01927 
10:70335525 2.01891 1.7249 0.865347 0.772984 0.501332 0.184926 0.625183 0.231654 -1.33035 0.0929132 -0.773568 -0.503133 -0.203151 0.215547 2.08889 1.67549 -1.16383 -0.065963 -0.178588 0.539299 0.301602 -0.848423 -1.93462 -1.12736 -1.91801 -1.14282 -1.93172 -0.754666 -0.810939 -1.71638 -0.418509 0.161962 -0.355866 -0.447948 -0.0646611 0.243171 -0.618042 0.451592 0.421842 1.86842 -0.139408 -0.223573 0.936892 -1.34735 -1.67766 -1.79739 -1.0102 -1.35516 -0.082362 -2.27055 -1.78508 0.00935937 -0.648705 -0.401351 -0.675264 0.435783 
10:70373325 -2.00962 -1.33091 -0.9379 -0.981631 -0.193227 0.0424809 -0.251901 -0.0344028 1.673 0.522546 0.194088 0.129315 0.356641 -0.56969 -2.07108 -1.86841 1.35013 0.303603 0.540555 -0.459943 0.269045 0.778365 1.8487 0.950809 2.0357 1.2988 1.55403 0.616024 0.775592 1.58662 0.396283 -0.356792 0.475846 0.454208 0.260453 -0.431415 0.322657 -0.606134 -0.44386 -2.37304 0.0120378 0.371076 -0.930228 1.25243 1.65575 1.68375 0.950442 1.36152 -0.0018266 2.5206 1.7786 -0.143211 0.662845 0.143532 0.261283 -0.252255 
10:70379733 -1.99342 -1.95854 -1.11456 0.481878 -0.538203 -1.02248 -2.09416 -1.36541 -0.0508169 0.24907 -0.543285 -0.133491 1.93482 2.21604 1.5121 -0.0382072 0.572692 0.184187 -0.320036 -0.0433513 -0.471329 1.6726 -0.0600872 0.0433437 0.50245 0.332718 -0.25 0.0626066 0.0496296 0.657762 1.00713 0.0787879 0.185908 0.193624 0.670476 -0.348755 1.19707 -0.157754 0.00929356 -0.975758 -0.72306 2.25275 1.36665 1.03271 1.23296 1.66286 0.730849 1.01359 -0.0427425 2.29814 1.15935 0.189316 1.00513 0.0838024 -0.0695433 -0.132633 
10:70383707 1.95108 1.92413 1.0715 -0.551821 0.55069 1.01536 2.12431 1.4554 -0.0246621 -0.224002 0.45437 0.0623704 -1.92068 -2.13013 -1.55428 0.0233358 -0.668521 -0.0600301 0.402209 -0.0852421 0.445072 -1.79289 0.0726771 -0.0652501 -0.420387 -0.161959 0.332155 -0.062429 0.128916 -0.676349 -1.02106 -0.166948 -0.148924 -0.249689 -0.767751 0.245205 -1.25759 0.129108 0.0234352 1.0636 0.753767 -2.26358 -1.35742 -0.994555 -1.19567 -1.73228 -0.690707 -0.971477 0.144938 -2.29529 -1.13728 -0.192551 -1 -0.0806176 0.114559 0.222574 
10:70439843 -1.99199 -1.96218 -1.10022 0.472367 -0.556565 -1.04238 -2.10515 -1.36423 -0.0568644 0.239866 -0.538538 -0.134164 1.95536 2.21045 1.5083 -0.0348273 0.571054 0.182896 -0.319394 -0.0614297 -0.483927 1.6976 -0.0600872 0.0840124 0.50245 0.332718 -0.25 0.0626066 0.0496296 0.657762 1.00713 0.0787879 0.185908 0.193624 0.670476 -0.348755 1.19815 -0.144314 0.00601662 -0.98 -0.730048 2.26089 1.37613 1.03937 1.24233 1.67077 0.737713 1.02595 -0.0414734 2.31925 1.15658 0.19015 1.00128 0.0633554 -0.0994291 -0.161495 
10:70473218 1.99199 1.96218 1.10022 -0.472367 0.556565 1.04238 2.10515 1.36423 0.0568644 -0.239866 0.538538 0.134164 -1.95536 -2.21045 -1.5083 0.0348273 -0.571054 -0.182896 0.319394 0.0614297 0.483927 -1.6976 0.0600872 -0.0840124 -0.50245 -0.332718 0.25 -0.0626066 -0.0496296 -0.657762 -1.00713 -0.0787879 -0.185908 -0.193624 -0.670476 0.348755 -1.19815 0.144314 -0.00601662 0.98 0.730048 -2.26089 -1.37613 -1.03937 -1.24233 -1.67077 -0.737713 -1.02595 0.0414734 -2.31925 -1.15658 -0.19015 -1.00128 -0.0633554 0.0994291 0.161495 
10:70482065 1.99199 1.96218 1.10022 -0.472367 0.556565 1.04238 2.10515 1.36423 0.0568644 -0.239866 0.538538 0.134164 -1.95536 -2.21045 -1.5083 0.0348273 -0.571054 -0.182896 0.319394 0.0614297 0.483927 -1.6976 0.0600872 -0.0840124 -0.50245 -0.332718 0.25 -0.0626066 -0.0496296 -0.657762 -1.00713 -0.0787879 -0.185908 -0.193624 -0.670476 0.348755 -1.19815 0.144314 -0.00601662 0.98 0.730048 -2.26089 -1.37613 -1.03937 -1.24233 -1.67077 -0.737713 -1.02595 0.0414734 -2.31925 -1.15658 -0.19015 -1.00128 -0.0633554 0.0994291 0.161495 
10:70485185 1.99199 1.96218 1.10022 -0.472367 0.556565 1.04238 2.10515 1.36423 0.0568644 -0.239866 0.538538 0.134164 -1.95536 -2.21045 -1.5083 0.0348273 -0.571054 -0.182896 0.319394 0.0614297 0.483927 -1.6976 0.0600872 -0.0840124 -0.50245 -0.332718 0.25 -0.0626066 -0.0496296 -0.657762 -1.00713 -0.0787879 -0.185908 -0.193624 -0.670476 0.348755 -1.19815 0.144314 -0.00601662 0.98 0.730048 -2.26089 -1.37613 -1.03937 -1.24233 -1.67077 -0.737713 -1.02595 0.0414734 -2.31925 -1.15658 -0.19015 -1.00128 -0.0633554 0.0994291 0.161495 
10:70491242 -2 -1.94566 -1.06844 0.473078 -0.547535 -1.03849 -2.1244 -1.37691 -0.0575358 0.291419 -0.560237 -0.157912 1.94554 2.22417 1.50706 -0.00828641 0.537895 0.2151 -0.307413 -0.0607225 -0.487625 1.75433 0.00784137 0.120097 0.473888 0.304205 -0.273502 0.0734023 0.0619247 0.676357 1.01989 0.108096 0.218664 0.22823 0.692047 -0.289143 1.19967 -0.102208 -0.0274599 -0.993333 -0.709559 2.30315 1.31253 1.03995 1.24415 1.65445 0.688434 0.991606 -0.0339942 2.33892 1.16583 0.191657 1.00086 0.0560276 -0.116851 -0.157168 
10:70491426 1.96911 1.91128 1.05949 -0.5736 0.552367 1.05188 2.1772 1.48441 0.00683653 -0.280545 0.467498 0.0531313 -1.91087 -2.1543 -1.56767 0.011316 -0.617599 -0.104321 0.387821 -0.084255 0.467448 -1.8463 0.004704 -0.122778 -0.407008 -0.152499 0.340187 -0.0922999 0.11144 -0.731339 -1.05216 -0.225443 -0.175793 -0.302511 -0.791975 0.163512 -1.28416 0.0791178 0.03621 1.07143 0.733284 -2.31145 -1.30357 -0.964307 -1.13606 -1.63865 -0.651408 -0.911114 0.140204 -2.31514 -1.15538 -0.179667 -0.999573 -0.101158 0.121697 0.21194 
10:70500283 -2.00492 -1.32203 -0.923288 -1.01397 -0.186089 0.0604389 -0.230005 -0.00270968 1.673 0.530624 0.208387 0.128829 0.356641 -0.596404 -2.07108 -1.85119 1.37238 0.304603 0.55629 -0.459148 0.269045 0.777582 1.8487 0.950809 2.02247 1.28723 1.53411 0.622958 0.799905 1.60148 0.416775 -0.343077 0.496592 0.479414 0.284434 -0.410606 0.323375 -0.583592 -0.446589 -2.38396 0.0126505 0.362554 -0.937004 1.21325 1.62605 1.65289 0.907965 1.3374 -0.027633 2.53442 1.76858 -0.144431 0.646421 0.11955 0.24695 -0.276546 
10:70503476 -1.5401 -1.37961 -0.979443 1.91151 -1.14262 -2.23608 -2.12159 -1.29928 -3.23297 0.0719705 0.0383757 0.619438 1.32917 1.74554 4.43959 3.16894 -2.60083 -0.120698 -1.56051 0.545966 -0.0979872 1.27188 -1.11837 -1.73624 -2.08074 -1.60009 -2.23428 -0.741119 -0.977153 -1.15519 -0.512274 -0.232571 -0.659201 -0.464812 0.0895578 -0.0071296 0.817816 1.18073 -0.83726 0.419087 -1.02837 1.47131 1.57008 0.562216 0.289902 0.883203 0.716383 0.468301 -1.29476 -1.15206 -1.30842 -0.154107 -0.140092 -0.171066 -0.402803 -0.367974 
10:70506190 -0.456987 -0.79926 0.140079 0.90328 0.763123 -0.464992 -0.422235 0.245788 -0.609301 -1.39992 0.160179 0.401992 -0.331536 -1.73858 1.37883 1.59625 -0.540917 -0.584086 -0.566971 0.59423 0.601288 0.192519 -0.417885 0.499622 -0.511905 -0.678835 -0.206699 -0.601384 -0.398994 -0.618022 -0.657888 -0.810895 -1.03162 -0.77205 -1.14268 -0.730974 0.0816061 0.588121 -1.98452 2.09191 0.245595 -0.172325 0.398858 -0.59364 -0.784957 -0.333251 -0.0586345 -0.478278 0.862385 0.565557 0.268442 0.333675 -0.608152 0.171438 0.6435 0.364555 
10:70508070 -0.496546 -0.815411 -0.134171 1.4859 0.857736 -0.5128 -0.862385 -0.172995 -1.12258 -0.923346 -1.21015 -0.039084 1.11927 1.12796 3.50963 2.11167 -0.665566 -0.0655449 -0.546173 0.424224 0.135011 0.762352 -1.58592 -0.344088 -1.50766 -1.00043 -1.60451 -1.08393 -0.325867 -0.840308 0.662873 -0.141644 -0.545089 -0.527763 -0.0620758 -0.326027 0.507006 0.464678 -0.952779 1.68826 -0.673462 1.75822 1.64947 -0.00149222 -0.191128 0.545017 0.133493 -0.115409 0.225356 0.522513 0.0283938 0.487086 -0.282762 -0.0970797 -0.0745944 0.118727 
10:70524231 -1.56493 -0.562608 -0.437165 1.00355 0.193624 -0.122587 -1.60122 -0.756433 -1.86918 0.776691 -0.764967 0.171126 1.04 -0.143842 2.9149 0.976366 -1.47883 0.801505 -0.222773 0.436266 0.282751 1.12836 0.260668 -0.725826 0.310841 -0.214514 0.404154 -0.158408 -0.180289 -0.359121 -0.025201 -0.598507 -0.568861 -0.619265 -0.41741 -0.664433 0.628706 0.383116 -0.459959 -0.353671 -0.873414 0.554078 1.50639 -0.410873 -0.0820442 1.49961 -0.258346 0.0408931 -0.739948 1.02148 -0.213427 -0.175333 -0.762667 -1.30633 -0.791866 -1.6654 
10:70524897 -1.56493 -0.562608 -0.437165 1.00355 0.193624 -0.122587 -1.60122 -0.756433 -1.86918 0.776691 -0.764967 0.171126 1.04 -0.143842 2.9149 0.976366 -1.47883 0.801505 -0.222773 0.436266 0.282751 1.12836 0.260668 -0.725826 0.310841 -0.214514 0.404154 -0.158408 -0.180289 -0.359121 -0.025201 -0.598507 -0.568861 -0.619265 -0.41741 -0.664433 0.628706 0.383116 -0.459959 -0.353671 -0.873414 0.554078 1.50639 -0.410873 -0.0820442 1.49961 -0.258346 0.0408931 -0.739948 1.02148 -0.213427 -0.175333 -0.762667 -1.30633 -0.791866 -1.6654 
10:70525763 1.56493 0.562608 0.437165 -1.00355 -0.193624 0.122587 1.60122 0.756433 1.86918 -0.776691 0.764967 -0.171126 -1.04 0.143842 -2.9149 -0.976366 1.47883 -0.801505 0.222773 -0.436266 -0.282751 -1.12836 -0.260668 0.725826 -0.310841 0.214514 -0.404154 0.158408 0.180289 0.359121 0.025201 0.598507 0.568861 0.619265 0.41741 0.664433 -0.628706 -0.383116 0.459959 0.353671 0.873414 -0.554078 -1.50639 0.410873 0.0820442 -1.49961 0.258346 -0.0408931 0.739948 -1.02148 0.213427 0.175333 0.762667 1.30633 0.791866 1.6654 
10:70526787 -1.56493 -0.562608 -0.437165 1.00355 0.193624 -0.122587 -1.60122 -0.756433 -1.86918 0.776691 -0.764967 0.171126 1.04 -0.143842 2.9149 0.976366 -1.47883 0.801505 -0.222773 0.436266 0.282751 1.12836 0.260668 -0.725826 0.310841 -0.214514 0.404154 -0.158408 -0.180289 -0.359121 -0.025201 -0.598507 -0.568861 -0.619265 -0.41741 -0.664433 0.628706 0.383116 -0.459959 -0.353671 -0.873414 0.554078 1.50639 -0.410873 -0.0820442 1.49961 -0.258346 0.0408931 -0.739948 1.02148 -0.213427 -0.175333 -0.762667 -1.30633 -0.791866 -1.6654 
10:70751786 0.754717 0.895417 0.508439 -1.67528 1.24457 0.928707 1.08417 1.51669 1.54468 -0.086229 -1.032 -1.31624 -0.313296 -1.25641 -1.45841 -0.748711 -0.0870184 0.574419 0.314197 0.414672 -0.885158 0.410836 0.850225 2.06287 0.906816 0.361496 -0.301494 0.318247 0.354036 0.389773 0.889085 1.02156 1.32151 1.38552 1.71532 0.679543 -0.376454 -0.664911 -0.0506912 -1.4037 -0.708139 -1.38591 -0.627002 0.204584 0.122975 -1.06704 -0.251131 0.548886 -1.04915 -0.175113 -0.91764 -0.0811975 0.441421 0.204019 -0.228762 0.00850935 
10:71049075 0.33899 1.49757 2.09061 0.742818 1.07748 0.548849 1.25682 0.635976 -0.114271 0.0543645 -0.721037 -0.397815 -0.618503 -0.907703 -0.384136 1.07512 1.40866 -1.53933 -0.331276 1.16783 0.995316 1.03104 -1.55701 0.0977842 -0.792873 -0.694558 -1.52276 0.580793 0.90954 -0.357296 1.082 0.969832 1.70093 1.00383 1.7959 0.430045 -1.09636 -1.72071 0.780409 0.8 0.385603 -0.278913 0.0121533 -0.723204 -0.625856 -1.49676 -0.86737 -0.94186 1.6642 -0.612756 -1.20246 -1.76254 -1.45936 -0.000929713 0.546465 1.42031 
10:71055395 0.948836 0.561658 -0.645437 -1.20293 -0.492413 0.825223 -0.138933 1.81385 0.725675 -0.31978 -0.392248 -0.337836 1.08696 -1.80588 -1.04492 -2.99336 2.58629 -0.881733 1.06676 1.58979 0.855189 -0.935089 -1.23616 -0.337106 2.30663 1.47169 1.38069 0.67513 -0.484982 0.554084 -0.653144 -0.412621 -0.721944 -0.110483 -0.252156 -0.663938 0.621441 1.23904 0.725548 0.147983 0.83494 -1.49702 -1.38381 -0.217071 -0.720593 0.236355 0.669355 0.632473 -0.223705 -0.664754 0.964216 1.65866 1.84939 0.945675 -0.359014 -0.654831 
10:71171023 2.14607 1.7127 2.98729 -0.3585 0.662719 1.40295 1.08405 -0.422613 0.656682 1.36841 0.290331 -0.270141 -0.869746 -1.19582 0.201131 -0.479272 1.21422 -0.297008 0.503722 0.693709 0.52683 0.440033 -0.219756 -0.4051 -1.42518 -1.15052 -0.963097 0.146123 -0.525424 0.843504 0.582719 0.520216 0.998554 1.41291 1.09798 0.400713 -1.30859 -1.32664 -0.773478 1.62004 2.52515 0.404423 -1.60646 -0.935767 -1.31944 -1.73309 -0.507622 -1.37718 2.03133 -0.339583 1.30164 0.147983 0.0496092 0.692672 1.7387 0.856939 
10:71302255 -3.42053 -3.28209 -0.540301 0.0752671 -1.39801 0.763338 -2.81821 -1.49469 1.40302 -1.49431 0.182578 -0.757565 1.24857 -0.243243 -0.40915 -0.353443 -0.880757 -0.937267 -1.84158 -0.0493375 0.63106 -0.0563207 0.811315 0.0837975 -1.37123 -1.31228 -1.76677 -1.62506 -1.16876 -1.89678 -0.154351 -0.716539 -1.60158 -1.60241 -0.513476 -0.641051 -0.797955 0.000197379 1.22457 -0.864057 -1.37925 0.528722 0.820939 1.8458 2.29644 0.737608 0.376985 1.41467 -0.416339 -1.22367 0.0604881 -1.36065 -0.490706 -0.413896 -0.620219 -0.507238 
10:71404451 -0.594281 -1.65157 -1.07016 -0.128452 -1.76452 -1.01242 -0.320319 -0.161508 1.24151 -0.96638 -0.514908 -0.495035 -0.20999 -1.42041 -2.5271 -0.371864 -1.39774 -1.45315 -1.50971 1.21641 0.134269 -0.826991 -0.497837 0.907399 -0.751909 0.109662 -0.294353 -1.47644 0.727273 -0.297663 0.253127 -0.335404 1.28804 0.564904 0.310728 0.535692 -0.491511 0.493399 -0.309032 -0.356337 0.55732 -1.49293 -0.884725 -0.484748 -0.25305 -1.72764 -1.0619 0.21023 0.532691 -0.63577 -0.830138 0.83646 -0.121651 -0.0765648 -1.045 -1.14447 
10:71424829 0.576711 0.383499 0.311676 -0.679037 0.319367 0.220137 -0.0298315 -0.128461 0.353652 -0.0963979 -1.93684 -1.33588 0.114141 -0.767251 -0.92918 -0.0203204 0.212473 1.54084 1.4215 0.65177 0.47597 -1.60618 -0.248647 -0.561817 0.217245 1.22557 -0.0627786 0.687671 0.638337 -1.08388 -1.83424 -1.1541 0.151228 -0.748618 -0.542653 -1.33587 -0.322941 -0.78773 -0.147664 1.08111 1.17961 -1.84841 0.543866 -2.67711 -2.41781 -3.64141 -2.66041 -2.41558 -1.37793 -1.58592 -1.73975 -1.96111 -0.884087 -0.313869 -0.491278 -1.57032 
10:71425550 0.576711 0.383499 0.311676 -0.679037 0.319367 0.220137 -0.0298315 -0.128461 0.353652 -0.0963979 -1.93684 -1.33588 0.114141 -0.767251 -0.92918 -0.0203204 0.212473 1.54084 1.4215 0.65177 0.47597 -1.60618 -0.248647 -0.561817 0.217245 1.22557 -0.0627786 0.687671 0.638337 -1.08388 -1.83424 -1.1541 0.151228 -0.748618 -0.542653 -1.33587 -0.322941 -0.78773 -0.147664 1.08111 1.17961 -1.84841 0.543866 -2.67711 -2.41781 -3.64141 -2.66041 -2.41558 -1.37793 -1.58592 -1.73975 -1.96111 -0.884087 -0.313869 -0.491278 -1.57032 
10:71426399 -0.313323 -0.643814 -0.131729 -0.421504 0.867966 -0.193303 -0.509139 -0.837534 0.03656 -1.75153 -0.653986 -0.523545 0.139202 -0.286695 0.0440935 0.000637156 -0.206401 -0.766803 -0.539429 -0.282612 -0.956715 -0.709572 -0.275145 1.37758 -0.327371 -1.05164 -0.0132644 -0.964434 0.0282797 1.14376 0.937536 0.0830051 0.640247 0.980435 0.490156 0.547747 -0.0949458 1.23356 -2.57914 1.55363 -0.501594 -0.200313 -1.15952 0.652428 0.766205 1.53944 0.425032 0.435019 1.87149 2.44844 2.60015 0.654341 0.189552 0.458333 1.17615 0.995209 
10:71428141 -0.432693 -0.278938 0.416209 0.456537 -0.00822615 0.210916 1.0177 0.75669 0.271917 0.331457 1.50314 0.311739 -1.09631 0.757297 -0.303307 0.375808 0.0822007 -0.155301 -0.238378 0.00569684 0.770781 1.53496 0.285683 2.17217 -0.0898523 -0.431419 -0.561479 -0.780275 1.24614 1.03419 1.77853 -0.452286 1.11019 1.39874 1.67424 -0.0803763 -0.419393 -1.31402 1.04922 -0.607501 -0.909426 0.725343 -0.276923 1.37478 1.8963 0.912413 1.03415 2.31206 0.00996345 0.143225 0.192356 1.54495 1.05265 1.51204 1.4737 1.2931 
10:71437149 -0.893591 -0.467732 1.03743 0.0992046 -0.871886 -0.801212 0.574257 0.428391 -0.0396926 0.563033 1.64142 2.56825 1.05307 -0.141698 1.36602 -0.657178 0.278917 0.19883 0.083431 -1.00385 -1.1031 0.759195 -0.0192896 -1.85074 0.827215 0.716931 0.664413 1.11155 -0.242164 0.0907245 0.720488 1.00273 -1.0579 -0.984538 -0.778881 0.319958 0.198905 -0.145842 0.541222 -0.104091 1.41868 1.43474 1.174 0.494676 -0.347256 0.857566 1.20973 0.0516975 -0.540084 0.0153857 -0.572962 0.266586 -0.70922 -1.55063 -1.92648 -0.692169 
10:71445891 1.26885 2.15582 1.17035 1.11389 0.266941 1.00992 1.01589 1.15393 -0.332633 2.77803 0.37971 -0.0148788 0.934657 0.906111 1.08201 -0.382439 1.82472 0.813926 1.0711 1.45173 1.24139 0.789192 -0.711036 -1.88811 1.40081 2.27043 1.26885 1.38716 0.0884466 -0.514925 -1.05146 0.544276 -0.217409 -0.603197 -0.410816 -0.387062 -0.564572 -2.38134 2.05694 -0.977323 0.619469 0.439556 1.40527 -1.23487 -1.43324 -2.17967 -1.31423 -1.23301 -1.32883 -1.26559 -2.04977 -1.11655 -0.508716 -1.13731 -1.62387 -0.933421 
10:71446387 -0.819621 -1.30814 -2.16333 -1.81238 -0.865751 0.105471 -1.65232 -0.801852 0.105967 -0.3028 -2.05034 -1.77741 -2.24388 -0.190634 -1.1865 0.322203 -1.35161 -2.00681 -1.96655 1.41159 0.832348 -0.911708 0.417311 0.293103 -1.48882 -2.47878 -1.99806 -1.53236 -0.748928 1.19216 0.0810507 -1.11859 0.585642 1.9109 1.01449 0.225464 -1.0166 -0.235874 0.304335 -0.133593 0.898535 -1.60984 -0.25044 0.706771 0.827023 2.82368 1.08005 0.382268 1.86545 0.376182 0.772556 1.4323 1.92479 2.18144 2.21697 1.7596 
10:71446471 -0.819621 -1.30814 -2.16333 -1.81238 -0.865751 0.105471 -1.65232 -0.801852 0.105967 -0.3028 -2.05034 -1.77741 -2.24388 -0.190634 -1.1865 0.322203 -1.35161 -2.00681 -1.96655 1.41159 0.832348 -0.911708 0.417311 0.293103 -1.48882 -2.47878 -1.99806 -1.53236 -0.748928 1.19216 0.0810507 -1.11859 0.585642 1.9109 1.01449 0.225464 -1.0166 -0.235874 0.304335 -0.133593 0.898535 -1.60984 -0.25044 0.706771 0.827023 2.82368 1.08005 0.382268 1.86545 0.376182 0.772556 1.4323 1.92479 2.18144 2.21697 1.7596 
10:71447273 1.50555 1.79909 2.39027 1.22577 0.598238 1.17638 1.6223 1.32262 0.713543 0.91998 0.270558 0.207566 0.241947 -0.66353 0.746945 -0.516489 1.30097 0.869254 1.08732 1.12636 0.885444 0.802149 -0.973056 -1.2781 0.427694 1.59489 0.419633 0.334933 0.603618 -1.5085 -0.778517 0.318574 0.735544 -0.567381 -0.0935861 0.0809339 -1.59662 -2.34135 0.233572 0.513528 0.532042 0.325854 1.20752 -1.43544 -1.72082 -3.01219 -1.90943 -1.79709 -1.23873 -0.577155 -2.0452 -1.7345 -1.25206 -1.68633 -2.00136 -0.433718 
10:71450518 -2.50368 -2.33662 -1.30674 -1.42694 -1.34462 -1.54226 -1.38396 -0.997417 -0.228652 -0.738065 -0.589018 0.605911 -0.542672 -0.0128136 -0.916423 -0.147083 -1.6047 -1.35298 -1.67256 -1.78822 -1.69265 0.472849 1.31214 0.39876 -1.17339 -2.00109 -1.22266 -0.0012379 -0.351038 2.02036 1.41208 0.138007 -0.433852 0.674148 0.104867 0.520607 0.484461 1.30658 -0.507029 -0.0677924 0.355328 1.0922 -0.0714645 1.66563 1.43546 3.21006 1.93487 0.979637 1.15019 1.00962 0.857962 0.397932 -0.860804 -0.630918 0.592361 -0.329728 
10:71451257 -1.18816 -1.39636 -1.37391 -1.5215 0.0418416 0.247601 -1.09379 -0.520617 0.342924 -1.07262 -2.49937 -1.4306 -2.18421 0.216597 -1.08971 0.966281 -2.30412 -1.80768 -2.14776 0.527422 0.155868 -1.07461 0.364893 0.195561 -1.79516 -2.61167 -2.24149 -0.901846 -0.103955 1.33497 0.536227 -1.20402 0.916999 1.75546 1.08748 0.0201991 -0.766447 -0.241017 -0.609727 1.12577 1.63378 -1.86359 -0.0236088 0.092462 0.409824 2.55798 0.342151 -0.700907 1.22744 0.382456 0.0531171 0.311248 0.463425 1.12791 1.88311 1.42924 
10:71454919 -1.59353 -1.10296 -1.80139 0.110182 0.908556 -1.35267 -0.221864 -0.435115 -0.360642 -0.182304 0.818438 1.23313 0.724518 1.00181 -1.02547 -0.460773 -0.894705 -0.415403 -1.16947 -1.12403 -0.646789 3.15349 -0.723195 1.6274 -0.129515 -0.52964 -0.109577 0.0243302 -0.199862 1.63147 1.55483 -0.24294 -0.410338 0.569519 0.465885 0.142678 1.07444 0.456882 0.177379 -0.5386 0.284047 2.55219 1.09976 1.55762 2.12984 2.05651 1.20161 2.74484 0.810804 1.01482 -0.547986 -3.04617 -4.12348 -2.61111 -0.555089 -1.57076 
10:71459604 0.542846 0.534186 1.39463 0.150557 0.242805 1.00516 0.493559 0.00638524 0.219605 0.337894 0.95081 0.803381 0.114703 -0.38219 1.09609 0.063202 -0.771194 -2.28133 -1.8597 0.241774 -0.821718 0.482159 1.32715 0.578595 1.25102 -0.330973 0.429226 0.494088 0.318832 0.353768 1.85125 0.19771 0.0891316 0.0929132 0.507366 -0.68059 -0.197253 0.275238 -0.737015 -0.490761 -1.62057 0.257827 -0.338637 1.5942 1.1419 2.62745 2.27211 1.10747 0.537644 1.25805 0.825181 1.01082 1.07964 0.632131 1.05324 2.69845 
10:71463757 -1.45019 -1.41767 -1.6865 0.503043 -0.308534 -0.94488 -0.987078 0.0366663 -0.887184 -1.52998 -0.890707 0.00587896 -1.37006 1.61364 -0.146833 2.1981 -1.99897 0.888462 -0.447103 -1.91056 -0.851681 -1.31542 -0.587607 -0.205694 -1.31032 -0.575527 -0.422907 -0.739514 -0.337381 -0.88505 -1.89704 -0.668315 -0.446009 -0.746822 -1.23678 0.569518 0.677072 1.17272 0.725442 1.2446 -0.583911 -1.28359 -0.208839 -0.73304 0.192789 -0.571516 -2.268 -0.343825 -1.1469 -1.04731 -1.02613 -1.52702 -1.39158 -0.483834 -0.367404 -1.09549 
10:71469395 -0.46717 -1.01621 -0.841727 -0.720042 -0.663191 0.419536 -0.607971 0.829222 0.954057 -1.77978 -1.43577 -0.0330337 -2.25991 -1.99689 -1.00746 -0.091003 -0.950638 -0.7836 -1.13641 0.140279 0.706987 -1.62993 0.413655 0.15994 0.26658 -0.761233 -0.442636 0.0258667 -2.09653 -1.67979 -1.60818 -0.464335 -0.948355 -0.277416 -0.636353 -0.264577 0.625495 1.41109 0.72643 0.377008 0.178746 -1.01015 -0.789736 0.82048 1.13928 1.68288 0.532862 0.389816 -0.299616 -0.923278 -0.50305 0.93571 0.273238 0.371358 -0.326642 -1.00411 
10:71470411 1.10218 1.49752 1.53302 -0.27812 0.545333 0.9087 1.42357 0.58804 0.630558 2.09328 0.928479 0.35049 0.971857 -1.79168 -0.662486 -2.66428 1.14855 -1.48017 -0.535039 0.985623 0.508197 2.4405 1.23854 -0.198128 1.80026 1.04358 1.15492 0.923191 1.09355 0.967351 1.94044 0.521886 0.392743 0.304245 0.330216 -0.765086 -0.474295 -1.39971 -0.479865 -1.2949 0.0917688 1.81935 1.12756 1.42099 0.666953 1.2773 2.49776 0.979952 1.14101 1.90194 0.799474 -0.574378 -0.762712 -0.950259 0.244736 -0.224211 
10:71476577 0.560987 0.901938 -0.206987 -0.955954 0.1125 2.03107 1.41671 1.8979 1.28565 0.537225 -0.731199 0.193183 -0.605237 -2.49123 -1.90073 -3.16927 2.12105 -0.458924 0.396774 1.10802 0.00709935 1.18708 0.621366 0.131385 1.53961 0.582351 1.01537 1.33956 -0.22221 -0.166284 0.830073 0.500479 0.0842607 0.472984 0.425539 -0.199976 -0.691824 -1.15519 1.41673 -0.342302 0.344311 1.47794 0.578147 0.962598 0.399747 0.446798 1.44361 -0.141203 0.485791 0.224065 -0.341744 -0.155998 -0.979421 -0.344417 0.168035 0.381506 
10:71477437 1.62658 1.3949 0.526215 -0.251596 -0.132343 -0.227 -0.278086 -0.174826 0.164699 2.068 0.781603 0.125462 1.47112 -1.00514 -0.467609 -2.14557 3.17932 1.7057 2.76633 0.744554 0.631461 1.13052 -0.62465 -0.0798218 1.47174 2.04314 1.09758 1.63465 0.246447 0.857769 0.65223 0.832531 0.265286 0.793702 0.983579 -0.112344 0.684382 -0.714746 0.654346 -1.24531 2.01425 1.45142 1.33937 -1.16555 -2.02218 -2.4389 0.351448 -1.17876 0.652638 0.173269 0.506288 -0.10903 0.292494 -0.39962 -0.858793 -1.36467 
10:71504399 0.460486 -0.53732 -0.317108 -1.95381 -0.246601 -0.494461 -0.41515 -0.181468 1.47851 -1.11087 -2.66091 -3.19949 -0.263857 0.179497 -1.48374 -0.450851 -0.658885 1.08522 0.258193 0.293682 0.797289 0.398744 0.149763 -1.61746 -1.56352 -1.50534 -2.15661 -1.12279 -0.999494 -0.097649 -0.436914 -0.844954 0.447964 0.646327 0.275041 0.137208 -1.4677 -0.666549 -2.06861 1.495 1.86546 -0.60535 -0.0725985 -2.0694 -2.1262 -1.75629 -1.26376 -1.64348 -0.483896 -0.729704 -0.857531 0.186875 -0.341496 0.340924 0.88647 -1.04869 
10:71505161 0.356585 -0.310457 -0.536609 -1.28762 -0.523403 -0.445979 -0.391421 -0.162397 0.709642 -0.429499 -2.27468 -2.72746 -0.330859 0.418423 -0.890899 -0.249471 -1.1996 0.952794 0.0600882 0.130838 0.534056 0.708961 0.0640992 -2.10102 -1.22815 -1.24537 -1.86907 -1.00896 -0.917605 -0.241996 -0.385728 -0.885668 0.333915 0.493512 0.146789 0.181544 -0.888655 -0.444566 -1.94665 0.955441 2.03398 -0.38036 -0.073092 -2.36433 -2.38029 -1.99221 -1.57971 -1.85092 -0.643349 -0.746595 -1.09551 0.172779 -0.250573 0.618903 1.47293 -0.676471 
10:71514141 -0.621046 -1.05904 -1.36483 -0.967856 -0.598104 1.15521 0.716667 0.893117 1.53763 -1.14148 -0.0159039 0.434966 -1.59236 -0.131861 -0.762876 -0.372393 0.997004 -1.09049 -0.634155 0.883594 0.431672 0.328808 0.189285 0.247577 0.211918 -0.625607 0.227506 1.19887 -0.837856 -1.07596 -0.88821 -1.11294 -0.234128 -0.332139 -0.281427 -1.35671 -0.447845 0.0892447 1.44928 0.0192298 -0.242464 0.126479 -1.09245 1.31399 1.4518 1.95552 0.941337 0.430869 0.677515 -1.0245 -0.25397 -0.978041 -0.570252 0.121387 -0.76064 1.3574 
10:71521271 0.216424 1.10582 0.825631 -0.126063 1.7555 1.4563 0.765449 -0.128858 0.921597 1.07398 0.541214 0.891855 -0.01396 0.540859 0.234338 0.911912 0.898951 -0.633676 0.00805515 0.20203 1.26318 0.175772 0.905606 0.340636 -0.377327 0.177726 0.341027 0.952723 1.4687 -0.355028 0.516996 -0.137155 0.607071 -0.50493 -0.0259096 -1.10149 -0.95091 -1.39618 1.68795 -0.0399078 -1.32144 0.473608 -1.11064 0.28893 0.781396 0.260036 -0.248404 0.304599 0.830471 -0.199557 0.0576477 -0.515778 0.169584 0.374259 0.406529 1.77503 
10:71521530 0.786384 0.922273 -0.00190644 0.24538 0.530048 0.886875 0.719621 1.07048 1.04889 -0.420386 0.277558 0.689094 -1.41288 -1.35749 -0.919822 -0.358126 0.863016 1.94814 1.86302 -0.495146 0.238711 -1.43036 1.28179 0.558214 0.118346 0.232488 -0.380146 0.0637473 -0.707323 -1.11756 -0.926359 -1.63925 -0.598204 -1.09743 -1.26637 -1.52053 0.721953 0.187796 2.194 0.162629 -0.677448 0.0510063 -0.49967 -0.1706 -0.873844 -1.3196 0.278555 -0.87272 0.000711389 -0.227038 -0.413821 0.261124 -0.190312 -0.284232 -0.500412 -0.867192 
10:71524675 -0.590565 -0.851234 0.0561977 -0.260673 -0.601127 -0.756708 -0.582867 -1.13971 -0.957397 0.410194 -0.272774 -0.760632 1.15871 1.37519 0.844047 0.129261 -0.832734 -1.88523 -1.82974 0.654568 -0.193168 1.24165 -1.13176 -0.404377 0.0496091 -0.165537 0.560041 0.0208492 0.597564 1.10132 0.703259 1.69998 0.315647 0.979426 1.05942 1.49964 -0.730769 -0.223448 -1.9677 -0.190846 0.738346 -0.17995 0.653494 -0.00374014 0.625084 1.15881 -0.321483 0.611285 0.0729341 0.541942 0.493391 0.0282439 0.0987319 0.152264 0.294377 0.757913 
10:71550306 0.0521207 -0.0409389 0.950272 0.317941 -0.841092 0.0681316 0.722606 0.252012 0.277999 -0.0418942 0.263794 -0.321453 -1.07098 -0.370842 -0.0109326 -0.552644 2.76613 1.24357 1.8761 0.155889 0.0726998 0.0724274 0.900379 0.685409 1.62166 0.50178 0.622968 1.15671 -2.73387 -1.15991 -0.260595 -1.82993 -1.28554 -1.03592 -0.428496 -1.57443 -0.0922945 -0.443158 0.125832 0.360658 0.0149096 -0.521494 1.16198 1.33783 0.703728 0.422345 1.50778 1.08019 0.990771 0.56 0.327116 0.227368 -1.04717 -0.877245 -0.99107 -0.40248 
10:71565072 -0.160296 -0.244486 -0.288091 0.337116 0.798984 -0.477208 0.861321 -0.0175792 -0.149507 0.924294 -0.477085 -0.294406 2.06733 2.33688 0.518567 -0.308132 0.477605 -0.209801 0.152347 0.0620115 -0.651178 0.459859 0.511866 -0.644612 -0.290727 0.898161 1.05738 0.448519 1.39804 1.23541 0.445342 -0.394818 -0.0219574 -0.61157 -0.907905 -0.887593 -0.0973441 -1.37426 -0.0326847 -0.293559 0.973918 0.510046 0.547917 -1.11765 -0.858548 -0.784208 -0.57984 -0.759804 -1.39702 -0.445125 -0.837351 -0.845654 -0.964918 -0.0990757 0.819248 0.0477778 
10:71570305 -1.18601 0.348603 1.57301 -0.200281 -0.255798 0.213859 0.483942 -0.360359 -0.100529 1.24047 0.338394 1.06535 -1.51835 -0.565517 0.221472 1.29553 0.31916 -0.458508 -0.390413 0.599369 1.49243 0.556467 1.1161 0.560125 0.459756 0.049009 -0.0723431 1.65798 -0.440142 -1.22159 1.27275 0.220766 0.295935 -0.415094 0.978423 -0.644648 -0.862854 -1.47981 0.271194 0.0580867 -0.686831 -0.242819 -0.511141 2.00425 2.33156 1.7184 1.30536 1.98413 1.65036 0.572077 -0.0037024 -0.0536839 -0.53971 -0.878963 -0.678176 0.530018 
10:71575255 -0.926834 -0.0558707 1.66917 0.638472 0.569159 -0.298431 -0.409091 -1.43395 -0.80031 1.74555 -0.586294 -0.769577 0.794953 0.541646 0.899964 0.544592 -1.55195 -0.744302 -1.15511 0.1919 0.408324 1.41236 -0.054664 -0.11955 -0.836651 -0.484896 0.0879218 -0.209253 0.762024 0.473464 0.817168 1.51749 0.901175 0.786398 1.07418 1.44223 -0.864984 -1.04537 -2.23881 0.258224 0.37993 -0.643054 0.41156 0.309543 1.38537 1.40943 -0.539119 1.23782 -0.0270965 0.950764 0.631796 -0.906368 -1.39853 -1.22394 -0.0354023 -0.844929 
10:71584455 -1.14808 0.223293 1.11761 -0.0674699 -0.344147 0.0929982 0.336483 -0.640653 -0.187043 0.753277 0.155556 1.09407 -1.51254 -0.349827 0.824942 1.44043 0.0135376 -0.366851 -0.483835 0.831354 1.39227 0.826654 1.46183 0.781152 0.185252 -0.27286 -0.301059 1.36882 -0.638098 -1.09091 0.883756 0.30129 0.316583 -0.303558 0.777683 -0.273596 -0.970474 -0.714079 -0.54887 0.257738 -0.708487 -0.120167 -0.628451 1.80753 2.29926 1.96115 0.904126 1.84568 1.20175 0.478158 0.082252 0.0972145 -0.425823 -0.868305 -0.637919 0.236166 
10:71587825 -1.19796 0.586391 0.236333 0.864386 -0.485162 0.23925 0.887544 -0.035251 -0.998792 1.02764 0.619146 1.21569 -0.687465 0.49409 1.30059 2.11729 -0.492744 -0.848368 -1.10685 1.49676 1.79625 1.42488 0.428699 1.10675 -0.133127 -0.541738 -0.393332 0.932315 -0.520429 -1.16095 0.531028 0.856058 0.375975 -0.16399 1.01528 0.737229 -0.753995 -0.539487 -0.542786 -0.295924 -0.530441 -0.31693 -0.258824 1.99562 2.84393 1.91778 0.379668 2.19381 0.413454 0.079025 -0.363423 -0.20046 -0.88766 -1.23388 -1.1374 -0.0561029 
10:71587976 -0.081347 -0.280927 -0.711584 1.00364 1.12428 -0.701703 -0.117597 -0.19295 -0.970146 0.418213 0.894665 0.874067 1.46104 0.720806 0.367479 1.20775 -3.57944 0.0873156 -1.56635 -1.68854 -2.79037 -0.249123 -0.412347 -0.946476 -1.27404 -0.888854 -1.25313 -0.83753 0.839097 1.00655 1.19335 1.09362 -0.068474 -0.0266072 0.322418 0.565829 1.3566 1.13987 -0.461061 -0.960307 0.05 1.07217 0.303755 -0.33706 -0.50045 0.606255 0.795423 -0.0689051 -1.20296 -1.84851 0.207899 0.0985864 -0.94826 -0.251297 0.224933 -1.38617 
10:71596265 0.952695 0.544438 -0.720544 -0.154903 -0.0704067 0.132906 0.202293 0.763636 0.615632 -1.26951 1.39136 1.74374 -0.291293 -0.537114 -0.158948 -0.624694 1.15851 1.08812 1.46031 -0.814116 -0.467852 -1.39635 1.1003 0.145515 1.41843 0.800697 0.344005 0.767951 -0.965649 -0.422061 -0.473313 -0.85705 -1.32038 -0.95815 -0.741925 -1.11965 1.31754 1.35989 2.53355 -0.985068 -1.13141 0.423422 -0.428502 -0.174503 -1.48928 -1.29719 1.11843 -0.750386 0.146432 -1.07833 0.016307 1.50359 1.64779 1.04247 -0.016882 1.09035 
10:71597542 -0.321259 -0.523607 -1.24009 -0.655085 0.520124 0.0900081 -0.668105 -0.447949 0.041831 -0.395837 -0.279229 0.0838465 0.896376 0.442326 -0.103703 0.86058 -2.69691 -1.43944 -1.92579 -0.454501 -0.0695807 0.11649 -0.638978 -0.349408 -1.71978 -0.501204 -0.614227 -1.28315 2.77041 1.11841 0.123574 1.91582 1.54541 1.18349 0.676509 1.64988 0.0927254 0.706509 -0.281722 -0.322736 -0.403802 0.669654 -1.11433 -1.21581 -0.686174 -0.476551 -1.37529 -1.03475 -1 -0.749118 -0.531559 -0.261193 1.02385 0.904098 0.958112 0.344229 
10:71605469 0.527166 -0.715929 0.547284 -1.62127 -1.34054 -0.319313 -1.03123 0.885075 1.12691 -2.13566 -0.810899 -0.745892 -1.70593 -1.80713 -1.90726 -1.84491 1.85302 1.25485 1.76262 -1.13046 -0.485356 -1.49034 -0.540938 -0.242929 0.683821 0.377186 -0.0619039 -0.68232 -0.654981 0.503497 -0.804149 -1.06291 -0.239875 0.790998 -0.485308 0.0799575 -0.0853555 0.417145 0.681066 1.6242 0.685143 -0.298314 -0.221632 -1.41314 -2.07916 -1.21644 -1.15666 -1.88596 0.238171 0.896907 -0.3535 0.821898 1.87791 1.66586 0.674624 0.112586 
10:71607622 0.0106984 -0.625037 1.46954 -0.185537 0.571734 -1.03133 -1.46884 -0.752007 -0.217499 -0.0980146 -0.871134 -1.13681 1.27482 -0.411948 -0.278964 -0.483822 -0.767088 0.342017 0.1586 -1.35714 -1.87217 -0.142241 -1.00894 -0.844126 -0.536098 0.0577173 -0.433925 -1.34941 1.03277 1.65359 0.57325 0.641112 0.5276 0.953105 0.171908 0.949246 0.13642 -0.260557 -1.66265 1.56917 1.35129 0.00452376 1.09856 -1.75374 -1.87386 -0.877039 -1.10263 -1.464 -0.38832 1.23544 0.640406 -0.352752 0.0483216 0.244932 0.994802 -1.06762 
10:71609179 -0.134779 -0.893741 -2.3003 -1.13357 -1.0131 0.142787 0.819706 1.61383 0.317007 -0.73494 -1.98661 -2.25563 -1.44131 0.0936514 -1.72407 -0.316678 0.73246 -0.523443 -0.617424 1.32951 0.0427629 0.619495 -2.15805 -0.702169 -1.57632 -0.922274 -0.939752 -1.44145 0.490717 -0.0609037 -0.255855 -1.40461 1.09542 0.543689 -0.597288 -0.630492 -1.48063 -1.25422 -0.865683 1.68831 1.87215 0.288573 -0.373323 -0.637042 0.320122 -0.393387 -1.96028 -1.08658 -0.64896 0.247473 -1.98318 -1.62455 -1.03406 -0.0300154 -0.00269774 -0.492135 
10:71623016 -0.209237 0.5054 0.415743 -0.163667 -1.19683 0.701879 -0.13105 -0.0508384 -0.238619 0.299078 -0.3217 0.0973548 -2.47872 -1.26247 0.156068 -1.19401 1.33114 0.439366 0.896391 0.364362 1.51598 0.157717 0.846715 0.879802 1.38713 0.700528 0.980854 1.18733 -1.41419 -1.11968 -1.16011 -1.32791 -0.938465 -0.485758 -0.785069 -1.0274 -0.759529 0.486949 -0.166934 0.752626 -0.799752 -0.883148 -0.140834 1.15093 1.16696 0.926944 -0.180975 0.312692 1.65934 0.456351 -0.433284 -0.0588868 0.16441 -0.494574 -0.936588 0.942484 
10:71623268 -1.04348 -0.283226 1.6597 0.656276 0.566288 -0.415271 -0.545244 -1.6258 -0.778855 1.5105 -0.728311 -0.951307 0.822753 0.57565 0.904357 0.631737 -1.53048 -0.80342 -1.18009 0.272416 0.432409 1.2509 -0.0981914 -0.321289 -0.724996 -0.356409 0.240139 -0.0393004 0.749093 0.500209 0.604158 1.42437 0.76567 0.602124 0.788117 1.24923 -0.966703 -1.1059 -2.25318 0.249301 0.437484 -0.690656 0.432752 0.359786 1.45359 1.48974 -0.546746 1.2716 -0.204548 0.82308 0.475568 -0.919667 -1.47424 -1.26524 -0.0401884 -0.797062 
10:71639413 -0.48665 -0.325203 -0.283869 -0.0276032 -0.716946 -0.0864207 -0.689482 -0.202783 1.00556 -0.455424 -0.596261 -0.481271 0.692144 -0.278473 0.884676 0.19686 0.131337 1.03981 0.399542 -0.562986 -0.779252 -0.079634 0.214261 0.00700146 0.477549 1.17847 0.422505 -0.831621 -0.12909 0.252714 -0.234373 -0.91442 -1.51562 -1.25406 -1.45552 -0.747253 -0.156177 0.00377281 -0.587474 0.9647 0.81775 0.528212 -0.598778 0.996627 1.47268 0.791686 0.291304 0.434509 1.03603 0.0705115 0.490092 -0.753153 0.0114562 0.485242 0.490741 0.125899 
10:71649636 0.720327 -0.410801 -1.93565 -0.316133 -1.08824 -0.713066 0.477528 -0.479325 -0.286471 -0.298012 1.3735 -0.441769 0.67619 -0.0124688 -0.551214 0.629009 -1.94716 -1.2552 -1.76068 0.0742009 0.596305 -0.33826 -0.305263 -1.15021 -0.80786 -0.431316 0.593803 -0.57277 -0.100873 0.0435062 0.0196947 1.62357 0.107264 0.137534 -0.116593 1.92023 -0.577692 -0.241947 0.608888 -1.08641 -0.701642 0.233176 -0.723612 -1.10149 -0.877025 -0.657769 -0.069567 0.161559 -2.1666 -1.91376 -1.10441 1.82104 1.32403 1.71165 0.397723 0.92828 
10:71746449 -2.11408 -1.21344 -1.93141 0.734848 -0.799252 -0.408809 -0.855594 0.66839 -0.86175 -0.235358 0.337505 0.497044 -0.0567659 0.938889 0.0448688 0.186687 -1.26826 0.140339 -0.208197 -0.757532 -0.459958 -0.497573 0.87686 -0.184553 1.29311 1.09808 1.2742 0.135387 0.837388 0.118919 -0.695466 -0.192456 -0.378134 -0.102948 -0.724354 0.857801 1.19471 1.11627 0.490746 -1.66216 -2.78061 -0.178654 0.844643 1.11806 1.30815 2.43654 1.32121 0.868081 -1.2448 0.248491 -0.89675 -1.10721 -0.455111 -0.833071 -1.00383 -0.693381 
10:71816259 1.2057 -0.0463026 1.34475 -0.631658 0.971279 1.38984 1.68603 1.66196 1.00643 -1.64067 -0.43337 -0.844603 -0.751667 -0.181292 -0.0836712 -0.853848 1.67116 0.148709 0.953804 -0.750833 -2.149 -1.06556 0.110573 0.0450732 -0.433488 -0.344046 0.0208176 -0.538574 -1.23405 -0.0174699 -0.711087 -0.56317 -1.92674 -0.931869 -1.42245 -0.770789 0.942604 -0.206718 1.62529 0.861257 0.456698 0.134866 -0.604179 -0.164346 -0.643339 -1.7048 -0.743303 -0.363305 1.481 -0.879472 0.612199 1.87021 0.550019 1.18177 1.07829 1.56887 
10:71819643 -1.2641 -0.377343 -0.940058 -0.425049 -0.793872 -1.40148 -0.721922 -1.24636 -0.556174 0.502762 0.114558 0.115782 0.624165 -0.862894 0.0862892 0.332207 -1.65765 0.167774 -0.708304 1.08813 2.15267 0.0346802 -1.17436 -1.99431 0.359604 0.748858 0.637492 0.643268 2.00325 0.978743 1.90446 2.9947 2.69362 1.95561 2.37197 3.18909 -0.524384 0.468722 -0.094239 -1.50882 -1.96779 -0.660539 -1.74248 1.07113 1.53109 1.26401 1.92502 1.84155 -1.93669 -0.407387 -0.0583168 -0.0495895 -0.0609007 0.329891 0.491738 -0.358669 
10:71825260 -0.577986 -0.400265 -0.01031 -1.06756 -0.590967 -0.182999 -0.17661 0.173371 0.29693 -0.862009 -1.01558 -0.813155 -1.31469 -1.29351 -0.133333 -0.908767 0.16974 -0.478053 -0.735096 0.959881 0.581217 -0.422672 -0.160469 -1.20609 0.928182 1.02928 1.04545 -0.363006 -0.129726 0.495686 1.17476 1.7466 -0.533543 0.122788 0.00996296 1.8445 2.06218 1.33166 1.68585 -0.68979 -1.49816 0.570123 -0.761317 0.984102 1.14062 0.0678205 1.19117 1.39973 1.48022 -0.146625 0.392763 1.97223 0.590926 1.9309 2.59091 1.85214 
10:71826282 -0.166686 0.167654 0.452202 -0.810051 0.366681 0.841375 2.10793 1.36055 0.659984 0.212437 -0.567344 -0.325635 -1.17327 0.310885 -1.16325 0.102386 0.383266 0.360209 0.753445 -0.354004 -0.0734436 -1.07976 1.06407 -0.19666 -1.47483 -0.807944 -0.0850713 -0.47279 0.318405 0.0589508 0.0448072 -0.0507679 0.0348921 -0.0976662 -0.248556 0.84001 -1.5874 -1.47728 0.948699 -0.623437 -0.526373 -0.44076 -2.1078 1.61108 2.12077 0.879394 0.949438 2.36954 -0.670683 -0.834293 0.856914 1.44332 0.803658 1.76443 1.64921 1.25974 
10:71826287 0.577986 0.400265 0.01031 1.06756 0.590967 0.182999 0.17661 -0.173371 -0.29693 0.862009 1.01558 0.813155 1.31469 1.29351 0.133333 0.908767 -0.16974 0.478053 0.735096 -0.959881 -0.581217 0.422672 0.160469 1.20609 -0.928182 -1.02928 -1.04545 0.363006 0.129726 -0.495686 -1.17476 -1.7466 0.533543 -0.122788 -0.00996296 -1.8445 -2.06218 -1.33166 -1.68585 0.68979 1.49816 -0.570123 0.761317 -0.984102 -1.14062 -0.0678205 -1.19117 -1.39973 -1.48022 0.146625 -0.392763 -1.97223 -0.590926 -1.9309 -2.59091 -1.85214 
10:71832969 -0.166686 0.167654 0.452202 -0.810051 0.366681 0.841375 2.10793 1.36055 0.659984 0.212437 -0.567344 -0.325635 -1.17327 0.310885 -1.16325 0.102386 0.383266 0.360209 0.753445 -0.354004 -0.0734436 -1.07976 1.06407 -0.19666 -1.47483 -0.807944 -0.0850713 -0.47279 0.318405 0.0589508 0.0448072 -0.0507679 0.0348921 -0.0976662 -0.248556 0.84001 -1.5874 -1.47728 0.948699 -0.623437 -0.526373 -0.44076 -2.1078 1.61108 2.12077 0.879394 0.949438 2.36954 -0.670683 -0.834293 0.856914 1.44332 0.803658 1.76443 1.64921 1.25974 
10:71833858 1.94507 0.729527 1.85449 0.30658 2.21429 2.54441 2.5236 2.51366 2.33509 -1.61974 -1.40451 -2.17603 -1.00082 0.68088 -0.637424 -1.93651 1.25664 0.0548547 0.726288 -0.180042 -0.985859 -0.486619 0.78953 0.998335 -0.492731 -0.0843616 -0.131719 -1.7172 1.01842 0.554442 -0.200278 -0.968271 1.03848 0.346099 -0.238315 0.5574 0.387151 -0.94105 0.105756 -0.024343 -1.39191 -0.232113 -1.61415 0.571908 0.787091 -0.65969 -0.928443 0.673662 0.102971 0.669151 0.832595 1.1527 0.640662 0.454407 0.339114 0.110751 
10:71853388 0.334104 -0.337017 0.505629 1.11441 0.709942 0.54949 -0.669927 -1.02169 0.348121 0.230923 1.17631 0.650199 1.34741 1.52345 0.549122 1.39771 -0.712052 1.04924 0.846023 -1.0825 -0.566493 0.609244 0.866806 0.585323 -0.64751 -0.443852 -0.980083 0.751822 0.382282 -0.438572 -1.31474 -0.0264845 0.730922 0.0486481 0.0353963 -0.772981 -2.31687 -1.46205 -0.88098 0.691719 0.870884 -0.578292 1.62387 -1.08152 -1.27017 -0.399604 -0.85576 -1.13217 -1.70823 -0.435797 -0.425 -1.96346 -0.741794 -1.58142 -1.60707 -2.07922 
10:71869192 0.0986652 0.435097 0.0690239 -1.13582 -0.13475 0.286564 0.603369 0.844929 0.48032 -0.198894 0.11181 -0.0909328 -1.90787 -2.26928 -1.24704 -1.55798 0.732344 -0.437615 -0.325818 0.230539 0.272682 -0.965175 -0.532335 -0.593394 1.24607 0.96063 1.71098 -0.679733 -1.2872 -0.242847 0.658243 -0.61002 -1.77071 -0.923744 -0.601101 0.672212 1.75282 1.15121 1.38523 -0.557505 -0.71383 0.704196 -1.00279 0.167404 0.191312 0.119353 0.681342 0.147396 1.76322 0.555627 1.02715 1.47708 0.526765 0.882347 1.10027 2.10668 
10:71873831 -1.07013 0.220768 -0.0580044 -1.47841 2.12097 1.63289 0.544189 0.690716 1.66909 1.69371 -1.32984 -2.16468 0.831621 1.15727 -1.7146 0.590665 -0.238441 -0.105436 0.0967752 -0.949965 -1.25957 0.381961 1.11298 1.42553 0.411819 0.0834043 -0.320263 -0.77798 0.981704 0.87698 0.209535 0.578335 0.606031 0.376951 -0.071207 -0.929 -0.901559 -1.26939 -0.239744 -0.242186 0.784859 -0.774597 -0.230081 -0.231816 0.130146 -0.558747 -1.49672 -0.303286 0.24448 -0.701313 -0.646041 0.251101 -0.507687 -1.13248 -1.01973 -0.71188 
10:71886015 0.649312 -1.01856 -0.566216 0.528829 -0.270997 -0.409358 -0.800283 0.506417 1.28385 -2.4212 1.40052 1.03197 -0.411326 -1.57375 -1.91528 -1.79773 0.756523 -0.480231 0.323414 -0.114683 -0.954342 -0.72804 -0.540313 0.762835 0.481664 0.524968 0.28048 -0.241497 -0.343329 -1.02694 -1.55865 -0.215705 -0.0993037 -0.586639 -1.13672 -0.817458 0.114717 0.276923 0.00491889 0.0431562 -0.232285 0.251884 0.813911 -0.545125 -0.898731 -1.01059 -0.06451 -0.247799 1.66516 1.61829 -0.464156 0.00285052 -0.55306 -1.30548 -1.7423 -1.67571 
10:71889601 -0.316754 -1.10918 -0.757029 0.0926316 -1.13604 -0.98147 -0.787258 0.286286 0.0558108 -2.72395 -0.322559 -0.697637 -1.11687 -2.09824 -1.14561 -1.94512 0.0730809 -1.29066 -1.00475 0.426691 0.705958 -0.838006 0.222346 0.0594501 1.05179 0.673438 1.41634 0.0511923 0.947885 0.469777 -0.89037 -1.64374 0.699977 0.628944 -0.480522 -0.566939 1.14552 0.999632 -0.569907 0.39539 -0.0792929 0.183103 0.0880726 -0.249506 -0.303641 0.181532 -0.452148 -0.69206 0.568443 0.978338 -0.29955 -0.7871 -0.473189 -0.0124288 0.363934 -0.618661 
10:71896689 -1.9867 -1.57196 -1.80769 1.06098 -1.33935 -1.77205 -2.02597 -1.8704 -0.773095 0.393944 -0.0613176 0.111594 1.7603 1.60787 1.89218 1.30318 -1.85309 0.311826 -1.06102 0.976732 1.71767 2.19415 -0.56175 0.692543 -0.235638 0.448365 0.13897 -0.0564656 0.739942 -0.0131034 1.74103 0.0378049 0.941813 0.27493 1.2296 1.28425 0.766266 2.4298 -3.32818 0.0958134 -0.315515 1.22564 -0.161455 0.587752 0.467161 0.626066 0.93029 0.143728 -1.19486 -0.0856544 0.0513135 -0.331741 0.145581 1.2769 1.9114 0.707982 
10:71897981 0.724576 0.037241 1.1053 -0.132722 1.36804 1.21277 1.11519 0.791878 1.70112 -0.276389 0.913943 1.47695 -1.54253 0.092874 -1.39001 -0.397757 0.809581 0.359538 0.945113 -0.931873 -1.04834 -1.27632 -0.227695 -0.357557 -0.438207 -0.400625 -0.161427 -0.71875 -1.66076 -1.2133 -0.57821 0.765831 -1.27262 -1.26728 -0.902701 0.210342 -1.03641 -1.34512 1.64248 0.0489866 -1.00901 -0.207341 -0.10428 -0.0283515 0.0709994 -0.471822 0.388737 0.963462 0.765474 0.0649109 0.634435 1.19028 0.226558 -0.67176 -0.969979 0.0792203 
10:71908260 -1.95673 -1.43169 -1.86425 0.958333 -1.4101 -1.90581 -1.99112 -1.79661 -0.877951 0.525904 -0.241166 -0.274247 1.85953 1.34312 1.88961 1.15775 -1.67358 0.472326 -0.955851 1.23939 2.17553 2.12328 -0.601095 0.511571 -0.183317 0.490052 0.163743 -0.00376142 0.709473 -0.0171568 1.78899 0.0395544 0.917185 0.248028 1.23146 1.25309 0.491416 2.32766 -3.5907 0.1237 -0.168647 1.2024 -0.25637 0.618791 0.475178 0.59968 0.911371 0.249661 -1.2338 -0.0236956 0.0741447 -0.350095 0.0143107 1.1791 1.837 0.738518 
10:71908534 -1.95673 -1.43169 -1.86425 0.958333 -1.4101 -1.90581 -1.99112 -1.79661 -0.877951 0.525904 -0.241166 -0.274247 1.85953 1.34312 1.88961 1.15775 -1.67358 0.472326 -0.955851 1.23939 2.17553 2.12328 -0.601095 0.511571 -0.183317 0.490052 0.163743 -0.00376142 0.709473 -0.0171568 1.78899 0.0395544 0.917185 0.248028 1.23146 1.25309 0.491416 2.32766 -3.5907 0.1237 -0.168647 1.2024 -0.25637 0.618791 0.475178 0.59968 0.911371 0.249661 -1.2338 -0.0236956 0.0741447 -0.350095 0.0143107 1.1791 1.837 0.738518 
10:71909143 -1.04564 -0.333479 -0.66777 0.438801 -0.74607 -0.715201 -1.27691 -1.3477 -0.327232 1.66109 0.293596 -0.691495 1.52691 0.351744 1.13206 1.2596 -0.661819 0.503015 -0.225361 0.633154 1.38786 2.53202 -1.04005 1.0471 -0.339418 0.0572112 -0.4526 0.13249 0.937354 0.425036 1.27476 0.558047 1.18792 0.854192 1.43986 0.872441 0.458089 0.534783 -2.17545 0.0801505 -0.0606998 0.73816 -1.31168 1.08624 0.894652 0.223938 1.2948 0.663224 -0.344508 0.872257 0.836808 0.22042 0.688425 1.57155 1.4695 0.59417 
10:71909730 -1.19302 -0.775867 -0.88961 -0.0288052 -1.69062 -1.94552 -1.46912 -0.73053 -1.53432 -0.174566 -0.748663 -1.18273 1.30777 0.14458 0.563247 0.00696471 -0.445079 -0.289247 -0.647856 -0.248256 0.0952617 -0.0685185 -0.0814268 -0.21034 0.817331 0.942428 0.771098 1.32182 1.83077 1.11784 1.02955 -0.171383 1.28037 1.34311 1.28538 0.0532166 1.1842 0.672067 -0.915423 0.167241 0.978799 -0.0230519 0.625289 0.0494208 -0.129987 0.0296799 -0.0610879 -0.409868 -1.11007 -0.422833 -1.22237 -1.45633 -0.84345 -0.00479068 0.650771 -0.029085 
10:71921871 -0.75713 0.439152 -0.723226 0.245104 -0.918802 -0.78457 -0.872493 -0.657292 -1.76525 1.01858 -1.36269 -1.3669 1.6161 -0.0259266 1.41742 0.486892 -0.780302 -0.673691 -1.29145 0.868045 1.25135 0.988961 -0.199757 0.680149 0.466754 0.339614 0.138501 0.666379 1.7222 1.24013 1.1417 -0.587604 1.55383 1.37579 1.15445 -0.196626 1.40737 1.4163 -1.41401 0.225905 1.29315 0.0167372 0.347985 -0.333229 -0.310296 0.753672 -0.51785 -1.01666 -0.896813 -0.252292 -0.464464 -1.36674 -0.164004 0.515204 0.861179 -0.352068 
10:71969280 -0.213064 -0.093141 0.260753 -1.94665 -0.108822 0.373905 -0.199764 -0.833527 0.389264 0.454931 -0.94141 -2.79715 0.809524 -0.493954 0.233969 -0.288212 0.444166 -0.0937014 -0.0138111 -0.0797732 1.2866 0.806118 2.50313 -1.46099 -0.888171 -0.678614 -0.735497 -0.438086 1.20312 0.653862 0.253266 0.421286 0.836581 0.620391 0.47474 0.948344 0.73011 0.317551 -0.40014 -0.180833 0.697073 0.66992 -1.5063 -0.868096 -1.52506 -1.47156 0.297988 -1.16086 -1.50836 -1.69873 1.23345 0.175068 0.710793 0.696002 0.776528 -0.899432 
10:71985320 0.50884 0.581478 -1.06818 0.915497 0.443185 0.39503 -0.103141 -0.266822 -0.655093 -0.818114 -0.852538 -0.0780822 0.772565 0.305712 2.27305 0.169993 -0.618313 0.20638 -0.445362 2.09503 1.30647 1.71047 1.54297 0.341697 -0.462405 -0.417519 -0.61369 -1.1095 -0.948463 -0.644027 -0.269925 -1.80343 -0.572441 -0.928165 -0.931325 0.00844813 -0.127579 3.16778 -2.19876 -0.374955 0.231459 0.577611 0.367828 -0.295483 -0.309069 0.965401 -0.38885 -1.01962 -0.0900963 0.226087 0.741492 0.473063 0.686571 0.904348 0.682659 -0.68107 
10:71987850 -1.23215 -1.11811 -0.796326 1.74062 -0.463255 -1.57034 -1.80291 -0.645121 -0.393258 -0.09998 -0.157745 0.434138 1.37812 0.883798 1.68303 1.05806 -0.333728 0.932598 0.376894 1.17303 0.873239 1.28672 -1.52495 1.55328 -0.0662738 0.364404 -0.160489 0.443406 -0.106481 -0.388335 1.77994 0.0551181 0.723123 0.414905 1.4932 0.971828 0.0403833 1.90439 -2.88276 0.312215 -0.21373 0.552788 0.549188 1.24163 1.35055 1.19823 1.06951 1.28672 -0.113302 1.47406 0.0697727 -0.0755425 0.0316493 0.886425 1.12159 0.686308 
10:71988030 -0.590041 -0.121795 -0.944652 1.83942 -0.539892 -0.781213 -1.31767 -0.798851 -0.714618 0.930587 0.589306 1.04423 1.21661 0.796159 1.69141 1.34678 -0.687722 0.546442 -0.227629 1.51731 1.12514 2.15695 -1.63641 1.71539 -0.0561896 0.263957 -0.248462 0.0790017 -0.110018 -0.209247 0.878441 -0.317622 0.479836 0.250346 0.862684 0.265072 0.0190199 1.39573 -2.36707 -0.156076 -0.391101 0.470719 -0.126228 1.34986 1.55816 1.39765 0.857476 0.974345 0.53371 1.75944 0.491397 0.227314 0.423301 1.34587 1.09802 0.680349 
10:71989867 0.442129 0.235957 -0.0316273 -1.2301 0.167547 0.701836 -0.153301 -0.448512 0.159873 0.513025 -0.931163 -2.3914 0.726829 -0.11723 0.0358841 0.253054 0.876414 0.0170576 0.39192 -0.075153 2.01003 0.861942 2.46422 -1.41736 -1.79235 -1.18034 -1.41924 -0.802842 0.273708 -0.811618 -1.0406 -0.539442 -0.0418405 -0.529039 -0.260626 0.528824 0.641267 0.533104 -0.407813 0.342012 0.842663 0.556888 -1.13378 -0.913487 -1.50142 -1.17242 0.259748 -1.30597 -0.789118 -1.45317 0.806743 -0.204897 0.423041 0.739209 0.835337 -1.20115 
10:72009226 -1.5239 -1.65966 -0.201796 0.998678 -1.55541 -0.22549 -0.930612 -1.65547 0.371355 -1.08301 0.398852 1.68516 0.268654 -0.121351 1.73023 -0.631647 -0.424701 -0.814552 -0.900783 1.04324 -0.889873 -0.656944 -1.35748 1.78758 2.14729 1.62318 2.05656 0.904144 -0.76592 0.21581 0.644092 0.969412 -0.969558 -0.504206 -0.298586 0.0216831 1.11258 -0.0376842 1.57211 -0.604378 -1.32438 -0.407084 0.530838 0.560966 0.932133 1.78907 0.477697 1.40606 -0.613276 0.0468648 -0.331785 0.598684 0.00747608 -0.565328 -0.937901 1.21991 
10:72062593 2.28775 1.18199 0.341511 1.40785 -1.64631 -0.270983 0.853078 0.360234 -1.73531 -0.744665 0.32194 1.42308 1.19318 0.970733 2.03444 -0.332781 -1.31962 -1.13062 -1.64174 0.625705 -0.025116 0.0409634 -1.20367 1.37052 -0.947258 -1.16377 -1.6987 -0.622145 -0.293099 0.343304 0.219784 -0.955049 0.852366 0.791545 0.817926 -0.630559 0.0816343 -0.620418 1.27024 -0.381733 -0.586235 0.897283 2.1975 0.126739 0.719285 0.820994 -1.02024 0.341483 -0.0454261 1.60504 -0.830171 -1.29569 -1.03436 -1.52604 -1.79116 -0.945469 
10:72164845 1.08966 1.00636 1.15065 -0.691635 0.992565 0.131793 -0.558926 0.541151 0.431511 0.886088 -2.23692 -1.40076 0.269773 0.470713 0.0533744 -0.153288 1.51887 -0.103296 0.4462 1.2061 -0.400325 -0.407919 0.288723 -0.275745 -2.78685 -2.40489 -2.78881 -0.90918 -0.791475 0.0055146 -0.51631 0.0543466 1.4471 1.93316 1.71872 1.15761 -0.356329 1.2424 0.538827 0.915813 -0.677252 -1.00535 -0.0125735 -2.01581 -1.66569 -0.881038 -1.97049 -1.63904 0.63058 0.650146 1.5298 -0.582463 -0.506193 0.082971 0.0814115 -1.27046 
10:72252972 0.318993 -0.662073 -0.39237 0.714213 0.25527 -1.42215 0.501684 -0.00542483 -0.437024 -0.420132 0.635287 0.45489 3.20018 3.22489 1.22779 2.38835 -0.523905 1.18783 0.226902 -1.61774 -1.31772 0.332646 -0.833481 0.198644 -0.653671 0.0674948 -0.533122 0.16794 2.47586 2.39602 2.51711 2.05999 1.37972 1.16358 1.61269 0.934328 1.34051 0.081402 1.0211 -0.0530841 0.186014 1.3556 -0.608317 -2.03701 -1.42903 -1.57237 -1.97497 -0.863643 -0.427069 0.365234 0.22673 -1.8042 -1.41703 -1.68769 -1.64359 -0.836727 
10:72253422 -0.394711 0.421338 0.455272 -0.719614 -0.363238 1.30847 -0.684106 -0.0944943 0.721715 0.514074 -0.751355 -0.305404 -2.24329 -3.19495 -1.55406 -2.47106 -0.383583 -1.49035 -0.896872 1.36296 1.94195 -0.70348 -0.0100368 -0.546222 1.13762 0.378341 1.0275 0.674803 -1.731 -1.89445 -1.71404 -0.890585 -0.837003 -0.764094 -0.979651 -0.709696 -0.561751 -0.301262 -0.166857 -0.019691 -0.373007 -1.79396 0.583453 1.20499 0.523852 0.805759 1.78242 -0.113002 -0.055993 -0.266368 -0.899927 0.361147 0.612784 1.18196 1.3803 1.18641 
10:72257478 0.315357 -0.586736 0.333236 -0.0669535 -1.03231 -0.110347 0.343538 0.0752246 1.44461 -1.40312 0.691853 -0.39372 -0.75471 -2.29026 -0.700348 0.115333 -0.367763 -0.337521 -0.459494 0.823602 1.27128 0.282264 -0.779245 0.0500182 -1.30197 -1.02515 -0.968476 -1.68232 0.298961 -2.19686 -0.951095 -0.681403 1.49556 -0.17723 -0.348577 0.359927 -1.12414 0.222463 -1.57804 1.44782 -1.59868 -0.384022 -0.691658 1.42105 0.858708 -0.199678 0.902256 0.780401 0.713394 0.821291 0.590963 0.830519 1.4286 0.874316 0.0364476 1.36845 
10:72266909 -0.315357 0.586736 -0.333236 0.0669535 1.03231 0.110347 -0.343538 -0.0752246 -1.44461 1.40312 -0.691853 0.39372 0.75471 2.29026 0.700348 -0.115333 0.367763 0.337521 0.459494 -0.823602 -1.27128 -0.282264 0.779245 -0.0500182 1.30197 1.02515 0.968476 1.68232 -0.298961 2.19686 0.951095 0.681403 -1.49556 0.17723 0.348577 -0.359927 1.12414 -0.222463 1.57804 -1.44782 1.59868 0.384022 0.691658 -1.42105 -0.858708 0.199678 -0.902256 -0.780401 -0.713394 -0.821291 -0.590963 -0.830519 -1.4286 -0.874316 -0.0364476 -1.36845 
10:72269078 -0.103008 -1.26548 -0.632194 0.320447 0.462202 -0.722771 0.271409 -0.06652 1.08338 -1.06644 -0.455088 -0.483254 2.34905 2.76122 0.691897 1.24257 -0.303867 1.48356 0.737084 -0.497708 -0.815534 0.457846 -0.0382457 -0.0888594 -1.04758 -0.555301 -1.3556 -0.0766701 2.2396 1.85108 1.85091 1.63975 1.78621 1.3335 1.73485 1.27891 0.60676 0.232993 -0.250836 -0.141562 -0.152471 0.643777 -0.442812 -1.60628 -0.972084 -0.677353 -1.36386 -0.367044 -1.2284 -0.157711 0.108217 -1.08756 -1.04458 -1.14195 -1.42588 -0.931145 
10:72270475 -1.08387 -1.41995 -1.58362 -0.0357796 -0.0475181 0.202957 -0.684343 -0.253025 0.864796 -2.04712 -1.66876 -0.137604 0.743162 1.04954 -0.245719 -0.663285 -2.00221 -0.276035 -1.18916 -0.391994 1.45411 -0.594323 -0.158848 -0.707112 0.248667 -0.166667 0.297478 0.959319 0.331983 0.579772 0.454758 0.692089 0.467548 0.435269 0.178317 0.274429 0.773033 0.589855 -0.888408 0.574024 0.272773 -0.532841 0.438622 -1.10509 -0.814286 0.069163 0.090133 -1.17785 -2.96713 -0.579066 -1.42971 -2.82472 -2.30411 -2.15787 -1.53472 -1.79049 
10:72280537 -0.988212 -1.85102 -0.69008 -0.71598 -1.14262 -1.09688 -0.351383 -0.631212 0.446232 -0.977974 0.00513823 -1.22183 0.460094 -0.0985648 0.0239962 1.21601 -1.96015 -0.186573 -1.50407 -0.434988 -0.882379 0.109211 0.131611 0.309014 -0.340188 -0.344645 -1.09732 -0.953913 0.950017 0.669719 0.765206 -0.431184 0.290896 -0.0978383 -0.29966 -0.651032 -1.60371 0.100486 -1.3484 1.35161 -0.519051 0.0996778 0.112534 0.24713 0.483167 -0.0216186 -0.333333 0.834487 0.265998 0.647675 -0.121811 0.391075 -0.760487 -2.31857 -3.17063 -1.28191 
10:72280978 0.110613 1.0705 -0.00582011 -0.818034 0.18244 1.87722 1.36879 1.69616 1.11629 0.373694 0.0451338 -0.041468 -2.14467 -2.42649 -1.13654 -1.37226 1.98823 -1.30172 0.162248 0.797319 2.39117 -2.2932 0.447172 0.209025 1.55443 1.19779 1.91929 0.704237 -0.622405 -1.5369 -1.88987 0.048242 -0.368257 -0.589245 -1.11655 -0.226186 -0.549556 0.360509 1.01246 -0.514932 0.0923824 -2.87637 -0.713814 0.435107 -0.00333053 -0.726975 1.17087 -0.764633 0.455745 -1.08444 -1.1895 1.23955 1.43601 1.69916 1.55199 2.14157 
10:72286023 0.701359 -0.431343 -0.860313 1.38769 0.551248 -0.164581 0.394127 -0.523322 -0.0704585 -1.33097 0.851577 0.825292 0.931373 2.59751 0.142441 0.63911 1.03925 -0.0984423 0.538877 -0.23345 -1.04545 1.14632 -0.160731 -0.226805 -1.4566 -0.658613 -0.640533 -0.443126 0.288578 -1.01047 0.148849 0.173942 0.746641 0.100889 0.943339 1.2149 0.503876 -0.103662 -0.877016 -0.32692 0.232625 0.950233 0.239516 -0.865359 -0.614527 -0.626357 -0.577996 -0.64437 -1.48952 -0.108497 1.19298 -0.19791 0.633062 1.11526 1.34813 0.580729 
10:72286135 1.0559 1.6509 -0.280544 -0.118837 0.597586 1.56175 1.54975 1.35786 0.416227 0.334438 0.402439 0.894044 -0.834438 0.608911 -0.823754 -1.15917 2.95838 -0.930528 1.00618 0.585939 1.52387 -1.53406 0.17717 -0.303869 1.04872 1.19104 1.83254 0.98582 -0.28672 -0.712131 -1.09038 0.64994 -0.114475 -0.0547037 0.0123798 0.632236 1.06667 0.40781 1.8851 -1.41878 0.638009 -1.76766 -0.604271 -0.502905 -0.680094 -0.897382 0.217064 -1.66145 -0.601722 -0.858779 -0.341608 0.56756 1.48005 2.51005 2.95764 2.45915 
10:72294993 0.599285 -0.551604 -1.83069 -0.144493 0.0165331 0.639032 2.07277 0.51647 1.44813 -1.48284 0.833699 -0.537201 0.117401 2.05847 -1.12304 0.168589 2.53736 -1.0456 0.362776 0.294687 0.142089 -1.64751 0.254872 -0.246424 0.25821 1.26622 1.43335 -0.0831751 0.8255 -1.03736 -0.790902 0.823185 0.0875275 -0.934979 -0.578908 0.912091 -0.60774 0.66859 -0.479969 -1.01283 0.356912 -1.32026 -0.810923 -0.335192 -0.0331732 -1.20407 -0.104685 -0.624284 -1.68842 -0.866125 0.332818 1.14759 1.14776 0.99372 0.723935 1.48573 
10:72298118 0.471144 -0.631506 0.797619 0.353175 0.655142 -1.3223 -0.399455 -1.27742 1.3487 -0.966691 -0.0789702 -1.37634 2.29156 0.132769 0.287823 0.26657 -1.53003 1.61175 0.311436 0.211626 -2.89018 1.65632 0.531448 -0.885088 -1.47986 -0.357398 -1.29979 -1.45892 1.494 0.275172 1.4293 1.42798 1.29684 -0.0776822 0.260627 1.68971 -1.29022 -0.810736 -1.68796 0.923491 -0.576376 1.93407 0.854441 -0.314994 0.190674 0.884683 -0.687174 1.47172 -0.81128 0.225401 0.36023 -0.810259 -1.19509 -1.50341 -1.18864 -1.22375 
10:72298243 -0.0687597 0.477608 -0.622567 0.0687876 -0.439169 1.24864 0.53719 1.02959 -1.18068 0.66166 0.236865 1.20878 -1.90812 0.164307 0.161431 0.204024 1.27692 -1.65898 -0.559646 -0.195795 2.93411 -1.31597 -0.333721 1.24104 1.39404 0.294541 1.30718 1.4027 -1.65163 -0.509508 -1.5879 -1.24386 -1.25613 0.0748218 -0.22743 -1.51612 1.46125 1.29264 1.75088 -1.18964 0.424097 -1.67107 -0.468737 -0.347159 -0.836009 -1.55091 0.194703 -1.92114 0.690796 -0.14308 -0.762494 0.513545 1.03549 1.39928 1.13154 1.36419 
10:72305820 1.90557 0.720748 1.63724 0.361369 0.935726 0.606484 -0.412478 -0.138861 0.514168 0.123886 0.0643007 0.779037 0.78036 -1.80164 0.767195 -0.166294 -1.43962 0.619982 0.229681 -0.224594 -1.00258 1.81571 -2.16961 -0.743648 -0.527836 -0.467255 -1.05523 -0.667074 -0.927058 -0.311659 0.309627 -1.3206 0.509259 0.347714 0.386732 -0.804731 1.01228 0.681194 -1.08592 0.601734 -0.246578 0.700188 -0.954499 -0.0621349 -0.815425 0.563843 0.234943 -0.135978 -0.178941 0.614583 0.860302 -0.894663 -0.466306 -0.0874186 0.00316638 -0.647676 
10:72315872 0.0765185 -1.19482 -0.848317 1.05006 0.775466 -0.554511 -0.0593367 -0.235814 -1.18225 -1.49284 -0.163984 0.370679 1.50046 0.911293 2.13142 2.86729 0.11262 0.56912 -0.00159038 -1.91158 -1.36347 -0.461477 0.39893 -0.0352827 -1.31462 -1.69937 -1.97134 -1.40755 -0.919093 0.561836 0.486739 -1.74104 -1.16409 -0.390218 -0.285172 -0.998766 1.83871 2.34934 0.372598 0.491058 0.890286 0.236831 0.010335 -0.800126 -1.1634 -0.744377 -0.402128 -1.63269 -2.06122 -0.726221 -0.401933 1.09274 1.31164 1.16814 -0.0199548 1.11344 
10:72316882 -0.328721 -1.37211 -0.691233 0.474638 0.535429 -0.645693 0.560676 0.586949 -1.35917 -1.46391 -1.05787 -0.672964 -0.415201 0.891462 0.804482 1.65686 -0.570294 -0.667498 -1.12958 -0.96211 -1.46342 -1.11373 -0.0716397 0.247031 -1.28912 -1.52399 -2.10686 -1.08036 -0.554969 -0.278504 0.0392908 -0.91669 -0.442773 -0.0486047 0.394807 -0.755398 0.875521 -0.241015 1.9823 0.0269388 0.292865 0.196289 2.45685 -1.81021 -1.77273 -2.08371 -2.10815 -2.41128 -2.33613 -0.878932 -1.11974 0.184603 -0.239755 -0.817821 -1.45837 -0.136169 
10:72318137 -0.296838 1.08868 0.360517 -2.10036 -0.281682 1.04104 0.383647 0.0860169 1.36007 2.34596 0.404295 0.538462 0.264015 0.444149 -0.953027 -0.252073 0.735792 0.929631 1.27328 1.71625 0.471181 -0.369391 -0.454236 -0.15653 2.36347 2.75162 3.39435 2.43083 1.51325 0.527557 -0.230038 1.1055 1.67826 1.12759 0.584242 0.0421573 -1.83488 -2.20674 -0.999789 -0.875862 -0.605256 -0.919459 -0.388737 0.12835 0.855835 -0.0168617 -0.435424 0.328631 1.69758 0.367473 0.976169 -1.0012 -0.375887 0.517008 1.21123 0.105237 
10:72327109 1.1436 -0.478311 1.73318 3.08272 1.81424 -0.268019 0.233629 -0.307869 -0.415978 -1.84893 0.587233 0.185216 1.79551 1.25496 2.67349 0.396933 0.106677 0.33505 0.0921898 -1.32279 -0.987167 2.02562 -0.636059 -0.328602 -2.6 -2.44038 -2.3365 -1.66513 -0.482259 0.489342 1.80156 1.23371 0.284565 0.89407 1.59309 2.46724 2.21655 1.73693 -0.15318 0.365004 -1.33898 2.04038 1.25861 -1.68724 -1.46769 -0.182434 -1.53609 -0.632703 -1.22424 0.0589729 -1.03927 -1.03915 -1.02129 -1.15715 -1.50476 0.219958 
10:72328600 1.1436 -0.478311 1.73318 3.08272 1.81424 -0.268019 0.233629 -0.307869 -0.415978 -1.84893 0.587233 0.185216 1.79551 1.25496 2.67349 0.396933 0.106677 0.33505 0.0921898 -1.32279 -0.987167 2.02562 -0.636059 -0.328602 -2.6 -2.44038 -2.3365 -1.66513 -0.482259 0.489342 1.80156 1.23371 0.284565 0.89407 1.59309 2.46724 2.21655 1.73693 -0.15318 0.365004 -1.33898 2.04038 1.25861 -1.68724 -1.46769 -0.182434 -1.53609 -0.632703 -1.22424 0.0589729 -1.03927 -1.03915 -1.02129 -1.15715 -1.50476 0.219958 
10:72332318 0.372886 0.425921 0.591444 2.44368 1.36627 0.36732 1.39653 0.519735 -1.43306 0.818731 0.768015 1.34918 -0.335836 0.763711 2.58278 1.19931 0.817387 -0.855871 -0.48995 -0.0675369 -0.067595 0.852683 0.59497 0.0761167 -0.828662 -1.18777 -1.00672 0.630945 -0.947474 0.170314 0.705919 1.2046 -1.01813 -0.132667 0.068659 -0.133394 0.298469 -0.738411 2.79892 0.0602633 -0.453969 1.30136 -0.0999313 0.673833 0.534057 0.672608 1.10385 0.617556 -0.966667 -0.824197 -0.0772356 1.28974 1.46241 0.827972 -0.342634 0.822551 
10:72337451 0.271077 0.548924 1.96745 0.836957 0.69926 0.302323 -0.531275 -1.88571 0.335301 1.42965 -0.941727 -1.1586 1.67948 0.484867 2.29634 0.541292 0.338154 0.820901 0.591512 0.249556 0.580919 1.17194 0.30442 0.0307088 0.568119 0.696143 0.771413 0.989531 0.0693777 1.34346 -0.00382161 0.00652624 1.20197 1.96354 0.98729 0.674758 2.42557 1.13854 1.05636 -0.997499 -0.926971 0.960054 0.443606 -1.81777 -1.7864 -2.04808 -1.18178 -0.899719 -1.43441 1.66115 -0.813053 -0.407839 -0.538489 0.132918 0.10702 -0.0579809 
10:72337526 -1.12107 -0.760929 -1.01067 -0.188495 -0.160525 0.371979 0.0816689 1.4097 0.197972 -0.756254 0.921642 0.571429 -2.19804 -0.587067 -1.71772 -1.04678 -0.226579 -1.67298 -1.5236 -0.0884405 0.534378 -0.205216 0.715506 0.520059 -0.587353 -0.693448 -0.83444 -0.359325 -0.0257149 -1.21513 0.1907 0.97596 -0.764234 -1.47546 -0.619905 -0.231053 -1.68378 -1.29478 0.214395 0.439227 -0.609624 -0.191093 -0.0985586 1.59493 1.51645 2.00507 1.31653 1.06503 1.03078 -0.893971 1.30857 0.756586 0.596951 -0.443129 -0.27963 -0.835846 
10:72347666 1.53802 1.81479 -1.33475 0.257606 0.365369 1.74248 1.12517 1.13369 -1.28275 0.816413 0.283851 0.965306 -2.45761 -0.667417 0.330405 1.41644 2.88069 -0.731702 0.782562 -0.00270998 0.823017 -1.07947 1.03949 -1.69727 1.10445 0.571068 1.09853 0.0624275 -1.48556 -0.655277 -1.59244 -0.716701 -1.98677 -1.26523 -1.91979 -1.75276 -0.247142 -0.5686 1.85774 -0.719074 0.699329 0.122939 0.882612 0.375183 -0.0706227 -0.0850742 1.34295 -0.0392078 -0.140325 -1.35116 0.857544 -0.0756894 0.29575 -1.41364 -2.6117 -0.956004 
10:72347851 1.38002 1.55111 0.761665 -0.258006 -0.0328916 0.515904 -0.0751697 0.0359465 0.0960634 0.201703 -0.903579 -1.06579 -0.453095 -1.41032 -0.96392 -2.12579 0.199342 -0.282576 -0.0357862 0.00833631 1.29833 -0.666005 -0.799783 -0.35212 -0.387314 -0.449672 0.0560242 -1.02908 0.0778016 0.586749 -0.645659 -1.20644 0.940168 1.00462 -0.0241288 0.301445 0.78132 1.12799 -0.896857 -0.0180345 1.17275 -1.15957 0.109976 -1.98445 -2.05549 -1.8102 -1.54056 -1.25751 -1.28159 0.261154 -1.53296 -1.74893 -2.43777 -1.88513 -0.827407 -2.23497 
10:72352695 -0.781439 -1.13149 0.512582 2.88963 0.687255 -0.262584 0.731403 -0.0153333 -1.49331 0.00910342 2.58446 2.14006 2.35137 2.75174 3.31383 2.08825 -1.42285 -0.0522426 -0.811974 -0.328953 -1.31693 2.32505 -0.0565884 -0.530341 -1.22906 -1.03468 -1.30577 -0.433419 0.303726 0.461136 1.4762 1.68287 -0.330944 0.132491 1.35888 1.68067 0.647978 -0.297649 1.16419 0.652018 -1.68773 2.45786 0.901393 -0.168202 0.0446009 1.20078 -0.273567 0.226925 -0.920316 -0.86366 1.13914 1.30427 2.0075 1.53945 0.108186 1.66706 
10:72354313 0.547042 -0.453047 -1.0229 -0.64593 0.86359 0.0477983 -0.215629 0.585101 0.322581 -1.94638 0.425962 0.445159 -2.96218 -0.793887 -1.62778 0.491923 0.446787 -2.30683 -1.09567 0.956557 0.459954 -0.165744 0.0849137 -0.198737 -0.43397 0.00144269 0.171698 -1.62706 -0.330754 -1.66109 -0.759789 -1.47394 -1.12998 -1.97575 -1.87281 -1.89366 0.142873 -0.454024 -0.096648 1.74921 2.18079 -0.545568 0.429364 -0.0133684 -0.226818 -0.220114 0.142659 -0.176314 0.769346 0.142712 0.823133 -0.687785 -1.28741 -1.58331 -1.3696 -0.583547 
10:72357418 -1.19646 -0.543325 -0.210251 0.386121 -0.683026 -1.06673 0.0677966 -1.72874 -0.0153022 0.503912 0.984913 1.35457 1.75864 0.781639 -0.0295823 0.574656 -0.947731 0.777043 -0.229606 -0.544635 -1.63857 0.287292 0.201117 1.22481 0.154617 0.645576 0.203794 1.99366 0.285943 0.270485 -1.15234 0.113182 -0.247832 -0.814637 -1.55318 -1.85584 0.159995 -1.51482 -0.217127 -0.18083 -1.01166 -1.12026 1.60776 -0.0584544 0.292962 0.735786 -0.745665 -0.0644972 -0.448926 -2.14487 -1.04236 -0.16417 -0.487187 0.211354 -0.227293 -1.4988 
10:72359078 0.498713 0.135531 -0.401166 0.525923 -0.686656 -1.71797 -0.562567 -1.23921 -1.16844 -0.27621 -1.00344 -0.527861 1.50107 1.04164 0.450869 0.255405 0.434909 0.457252 -0.0911392 -0.534656 -0.20847 -0.768187 -0.13938 -0.52467 0.433515 0.424273 0.263043 0.372992 0.256515 1.22855 1.22661 0.837699 0.720956 1.19119 1.35686 1.15983 -0.763124 0.153488 -0.000770126 -1.2138 -1.01755 0.727794 1.88659 -1.24178 -0.922456 -1.34184 -0.690831 -0.770414 -1.73387 -0.0176576 -1.19893 -1.44672 -1.23313 -1.53138 -1.27478 -1.26361 
10:72359464 -1.81311 -1.31256 0.457849 0.756394 0.747177 -0.302051 -0.0435939 0.200524 -0.350633 -0.144121 1.08754 1.35414 0.339326 1.1906 1.29962 2.31011 -0.180672 1.4499 0.8757 -0.676871 -1.89823 0.558333 0.251644 1.25562 0.354789 0.39405 -0.212673 1.54783 -0.213979 -0.578152 0.823138 0.944362 -0.822969 -0.81431 0.350426 -0.418639 -0.982681 -1.22949 0.00140646 0.349675 -1.08094 1.17023 0.201477 1.53339 1.60881 1.18864 1.10925 0.908383 1.77496 -0.0400962 1.3065 1.40859 2.09166 1.7807 1.23327 1.84826 
10:72368256 1.84018 1.02088 0.188433 -1.43087 0.977481 0.361883 0.0816812 -0.135394 0.601697 -0.294167 -1.14803 -1.94337 -1.49587 -0.854028 -0.793717 0.970199 2.51627 0.376092 1.25694 1.35909 1.16065 -0.706456 0.81235 -0.0849676 0.576804 0.345282 0.622753 -0.0432736 0.956385 1.05235 -0.0120387 -0.68027 0.505313 0.335561 -0.375237 -1.46323 0.344399 -0.662317 1.23544 0.888946 2.03912 -1.61583 0.377042 -1.64873 -2.379 -2.59846 -0.883714 -1.95607 -0.635745 0.524084 0.210111 0.154345 1.28266 1.40523 0.934659 0.556859 
10:72368802 1.84018 1.02088 0.188433 -1.43087 0.977481 0.361883 0.0816812 -0.135394 0.601697 -0.294167 -1.14803 -1.94337 -1.49587 -0.854028 -0.793717 0.970199 2.51627 0.376092 1.25694 1.35909 1.16065 -0.706456 0.81235 -0.0849676 0.576804 0.345282 0.622753 -0.0432736 0.956385 1.05235 -0.0120387 -0.68027 0.505313 0.335561 -0.375237 -1.46323 0.344399 -0.662317 1.23544 0.888946 2.03912 -1.61583 0.377042 -1.64873 -2.379 -2.59846 -0.883714 -1.95607 -0.635745 0.524084 0.210111 0.154345 1.28266 1.40523 0.934659 0.556859 
10:72375468 -1.69511 -1.50648 -1.29653 -1.48205 0.601679 -1.23339 -1.28973 0.0467377 -0.296898 -0.788804 0.261292 0.0320041 -2.21622 -0.859946 -1.46768 1.12421 1.25841 -0.95273 0.0768525 0.848101 0.0619154 0.0806228 -0.302501 -0.333802 0.933743 0.901342 0.834162 -0.120211 -0.0586949 -1.46572 -0.611699 -0.188121 -1.58362 -2.1413 -1.96252 -1.53205 -1.03081 -0.782313 -1.26642 1.74312 2.38517 1.05002 -0.318416 1.5965 0.669809 -0.303733 1.63382 0.573592 3.18886 1.45106 1.9392 1.4917 1.87826 1.70774 1.61837 2.07474 
10:72377698 0.475354 -0.0730176 1.25673 0.258586 0.373696 0.918976 1.78377 0.948577 1.77828 -0.114415 0.97767 0.53102 -1.04488 -0.610344 -0.440918 -0.602735 0.275622 1.8526 1.67134 -0.294079 -0.0548725 0.191577 1.42838 0.267889 -1.12037 -1.8491 -0.60565 0.180648 -2.55721 -0.935009 -1.05309 -1.00117 -1.46553 -0.281137 -0.0764026 0.130007 0.750532 0.100331 0.601537 -0.81009 -0.54118 1.55437 -1.08621 1.54021 1.03659 -0.38933 1.40982 1.53311 -1.39853 -0.518465 -0.812147 0.967354 1.16029 0.491594 -0.135282 0.957202 
10:72386978 0.329955 0.999623 -0.103004 -0.0755486 0.508741 1.68836 1.46659 2.09655 1.11238 1.30632 -0.396843 -2.24771 0.426915 -0.255806 -0.455019 -1.8024 1.11704 0.37887 0.677461 0.478336 0.328039 -1.4602 0.00407338 -0.271641 -0.46893 -0.0959888 0.420968 -0.260405 0.331111 0.443777 -0.180489 0.624134 0.413057 0.366312 0.642055 1.00596 -0.889598 -1.26807 -0.750735 -1.64616 -1.73684 -1.66216 0.00894103 0.218517 0.107104 -0.91989 -0.0828072 0.447222 -1.71198 -2.05395 -0.862053 0.273594 -0.272994 -0.31953 -0.795166 -0.788671 
10:72399161 0.138077 -0.431562 1.93442 0.191527 0.170331 -0.252866 0.534503 0.874777 -0.0957042 0.0164229 -0.34582 0.194223 -1.21482 -1.12281 0.543514 0.498873 -0.538162 -0.393848 -0.295754 0.206064 -0.086648 -0.733709 0.270605 -0.378448 -0.285268 -1.32977 -0.985793 -0.522896 -2.18015 0.0353179 -0.0940954 -0.451053 -1.11972 0.300446 0.211722 -0.385344 -0.294301 -0.83738 1.43858 -0.385344 -0.525231 -0.406383 1.00983 -0.233266 0.197469 0.172801 -0.803235 0.152737 -0.593834 -0.794712 -2.57601 -2.23223 -2.80551 -2.9208 -2.22921 -1.22731 
10:72399785 0.138303 0.120167 1.29201 0.761513 1.22914 -0.412048 0.895629 0.330963 -0.856516 -0.376928 -0.503446 0.457871 -0.0455609 0.709419 1.54102 0.124084 1.23042 0.874071 1.51843 -0.451096 -1.00962 -0.258962 0.369701 -1.26466 -0.149601 -0.728181 0.569596 0.358037 -1.15324 1.74837 0.468274 0.0223173 -1.08337 0.479785 -0.273742 0.228245 0.0772539 -0.372534 -0.896591 0.0820411 -0.665461 -1.21818 1.14105 -0.371325 -0.196756 1.26467 -0.199732 0.0270618 0.754098 -0.349136 -0.309997 -1.30881 -0.998832 -0.155539 0.42991 0.398325 
10:72401240 -0.180911 0.165553 0.560342 -0.401734 -0.591247 -0.516589 -1.70042 -0.528733 -0.118314 0.854597 0.362307 0.250277 -1.72567 -1.96673 -0.770426 -0.0465134 -1.74716 -1.04006 -1.30959 0.374463 0.413273 0.916212 -0.429204 0.479545 0.214484 -0.109422 -1.00153 -1.14167 -0.606673 -2.15418 -0.116967 -0.417888 0.20912 -0.323129 0.139098 -0.36847 -0.0788677 0.333285 -0.0286814 0.967398 0.389985 0.621961 0.355627 -1.2712 -1.2382 -0.780797 -1.33602 -1.44649 0.201578 0.998723 -0.76979 -0.985117 -1.70352 -1.66278 -1.30328 -0.278352 
10:72414076 -0.786239 -1.99202 -1.35342 0.0221326 -0.644625 -1.91349 -1.07182 -0.94188 -0.218697 -1.96109 1.00495 1.24529 0.548777 1.32551 -0.198951 1.28128 -0.494866 -0.955739 -1.25763 0.600431 1.36 1.74802 0.285318 -0.145693 -1.53966 -1.46034 -2.96115 -0.897131 0.619122 -0.511127 0.297991 -0.549071 1.16092 0.577921 1.39883 -0.729415 0.722201 0.378185 1.22472 0.976876 0.99749 1.28503 1.17062 -1.14332 -1.34234 -2.49597 -1.18324 -1.53015 -1.34246 0.284255 -0.575 0.499809 0.664947 -0.304472 -0.627799 0.160692 
10:72418027 -0.34802 0.102674 -0.298983 -0.0481995 -0.361257 -1.07372 -1.47845 -0.188523 -1.28266 0.253877 -0.592163 0.00719141 0.464019 -1.14689 1.08839 1.65538 -0.259265 -0.519748 -0.253092 0.673393 0.566614 1.18039 -1.15235 -0.512801 0.513317 -0.361148 -1.58409 -1.24682 1.34142 1.57517 2.24701 1.73724 1.61542 1.91043 2.1286 1.07723 1.29415 2.48422 0.390263 -1.44659 0.245104 1.3176 1.27175 -1.59721 -1.67343 0.0322481 -0.749839 -1.28329 0.734315 1.11832 0.338203 -0.439814 -1.70696 -1.98331 -1.9653 -2.382 
10:72427250 -0.467565 -1.15946 -0.566858 -1.79242 -0.0631431 -0.524078 -2.54327 -1.28587 0.46412 -0.797953 -0.72695 -0.853223 -0.331521 -0.441679 -1.40044 1.07799 0.0757145 1.04772 0.606184 0.704173 -0.735561 -1.27355 -0.656932 -0.0328044 0.259064 0.379067 -1.36232 -0.554974 2.461 1.56481 1.23425 -0.398112 1.87368 1.02674 0.741184 -0.823957 -0.207854 0.421001 0.785674 1.17579 2.3936 0.678112 0.108949 0.42858 0.0782537 -0.449432 0.565132 -0.470207 1.73724 1.62047 1.32754 0.969061 -0.108548 -0.405412 -0.158025 -1.10268 
10:72428216 -1.44162 -2.50086 0.385094 -1.25471 0.669659 -1.27429 -2.5581 -1.31533 0.371257 -2.24235 -1.02312 -0.830004 -0.816117 -0.535559 -0.681424 1.03144 -0.806244 0.504171 0.080215 -0.466792 -2.48523 -0.772502 -0.53458 -0.204843 0.36184 0.11443 -0.646743 -1.35263 1.32186 0.653627 0.175515 -1.43575 0.109731 -0.352959 -1.06634 -1.5836 0.44145 1.41655 -0.679709 2.90672 1.33683 0.759186 -0.65626 0.374822 0.206005 0.0758743 0.0196054 -0.00384444 3.2531 2.50452 1.7861 0.434153 -0.0314478 0.0584628 0.683483 0.499352 
10:72435842 -0.510345 -0.896314 -0.78331 -0.454283 -0.586094 -0.428009 -1.66328 -1.40985 0.591951 -1.4698 -0.337841 -0.670362 0.794553 -1.42803 -1.11526 -1.38392 -0.139674 -0.0641953 -0.544296 -0.272572 -0.575156 -1.60934 0.405768 1.19572 -0.0695644 0.586715 0.43914 0.24747 1.06398 -0.590672 -1.02221 -0.483632 -0.561028 -1.92042 -2.07209 -0.844518 -0.110817 0.479066 2.29731 0.809204 -0.416827 -0.677316 -0.47141 2.0613 1.86106 0.927329 1.96852 1.7584 1.56605 0.707835 2.20582 1.07737 1.39902 0.987926 0.492792 -0.113335 
10:72437338 0.566433 0.93411 0.797569 0.523689 0.583262 0.446931 1.64773 1.39273 -0.611369 1.45389 0.330606 0.655193 -0.724844 1.4021 1.13728 1.43691 0.108023 0.0544887 0.516237 0.238451 0.507902 1.66933 -0.39843 -1.2697 0.000652738 -0.680373 -0.517405 -0.212751 -1.1583 0.512647 0.942192 0.599846 0.550962 1.92472 2.12132 0.942081 0.146865 -0.441402 -2.32936 -0.856256 0.239897 0.748935 0.413005 -2.03465 -1.828 -1.00998 -1.99353 -1.81587 -1.57791 -0.749047 -2.17883 -1.11344 -1.38805 -0.973665 -0.426133 0.147031 
10:72437728 -0.46739 -0.920597 -0.941838 -0.393995 -0.67906 -0.41704 -1.57475 -1.4277 0.45028 -1.54153 -0.173601 -0.45799 0.677674 -1.15774 -1.09247 -1.38317 -0.0827155 -0.229925 -0.620804 -0.221256 -0.484615 -1.7347 0.39843 1.19444 0.183558 0.881332 0.679142 0.271939 1.23708 -0.489218 -0.891378 -0.395871 -0.531228 -1.94802 -2.10052 -0.899974 -0.225579 0.427481 2.34886 0.757216 -0.295903 -0.751857 -0.361501 2.09719 1.83698 1.01607 2.0862 1.82644 1.58868 0.829083 2.32374 1.28093 1.46801 0.979548 0.359425 -0.00295114 
10:72447811 0.559389 0.417862 0.00168658 0.700821 1.2812 0.323654 1.64862 1.6687 -0.325854 0.522649 1.08387 1.57721 -1.21467 1.03606 0.416831 1.47356 0.319506 0.347895 0.708616 0.116742 0.626814 1.72841 0.606804 -0.809997 0.815438 0.00442965 -0.264364 0.176318 -1.48003 -0.43189 -0.0469877 -0.042394 -1.70941 -0.338342 0.136496 -0.377213 0.548619 0.160519 -0.507319 -0.652907 0.638129 1.24211 0.642218 -1.04925 -1.87257 -1.06067 -0.295169 -1.55069 -0.8088 -0.369475 -1.11746 -0.170314 0.0117739 0.233798 -0.399501 1.05216 
10:72450932 1.81195 2.46831 0.60675 0.787216 0.768076 1.35883 0.143324 0.034336 -0.483739 1.79438 -0.808662 -0.420265 1.16465 -1.21989 1.01027 -0.898657 -0.418133 0.464435 0.588257 0.127065 0.225342 -0.818001 -0.306029 -0.135991 0.0780072 0.78988 -0.136077 0.329095 1.38629 1.12214 -0.157169 0.314989 0.717172 0.0406095 -0.478088 -0.148608 0.666112 0.728667 1.85273 -2.20769 -0.417553 -1.02057 0.378511 1.77307 2.06094 3.04823 1.67976 1.9959 0.0125604 -0.630705 0.936636 1.04308 0.34527 -0.194554 -1.09331 -1.56034 
10:72456631 0.14525 0.16045 -0.61186 -1.05322 -0.502298 0.123662 0.352813 0.475896 0.43358 1.70682 0.697269 -0.951389 -0.905833 1.47015 -1.17469 0.427725 1.04477 -0.0935372 0.23786 0.441228 -0.387373 0.766502 -0.503162 -0.259316 -0.510889 -0.665026 -0.325619 -0.232919 0.220589 1.16172 0.866892 0.324661 0.490232 1.3201 0.779661 0.849777 -0.75181 -2.06989 -0.729975 1.36682 1.34555 0.739147 0.269537 -1.04813 -0.716732 -0.514223 -1.1756 -1.66857 -0.92726 -0.0834878 0.000391294 -0.125519 -0.148385 0.726782 0.416849 1.11808 
10:72457558 2.03044 1.89061 0.137296 0.611729 0.844088 0.665671 1.49089 0.827123 0.21303 2.53299 -0.547938 -1.695 2.68908 2.93151 1.5103 0.0112806 3.06003 0.986816 2.37998 0.808901 -0.108605 0.131577 -0.929395 -0.525039 -0.929786 -0.187776 0.702199 0.257754 2.57078 3.12681 1.90097 1.51073 2.75734 2.82274 1.87046 1.35491 -0.357143 -1.10487 -1.03987 -1.8609 -1.12747 -0.366928 0.470581 -1.36105 0.0780906 1.15379 -1.41337 -0.0914498 -1.61395 -1.40625 -0.78358 -1.32021 -1.10779 0.0364747 -0.817143 -0.903636 
10:72462229 0.859454 1.709 -0.394113 0.307783 -0.784175 0.319227 0.631689 -0.330533 -1.02286 1.32451 2.14523 2.13049 -1.10061 -1.25503 0.377747 0.244893 -1.90297 0.76371 0.0862731 0.106068 1.02161 1.34929 0.729496 0.354606 0.892082 0.854859 1.22248 0.573596 -0.894737 -1.25837 -0.864954 -0.904636 -0.90109 -1.13082 -0.834188 -0.805728 -0.787291 -0.403451 -1.31622 -0.0309946 0.273553 -0.384754 -0.25447 -1.7215 -1.78867 -1.46896 -1.23312 -1.34205 -1.25072 -0.327017 -0.747457 -0.433589 -0.262642 0.402062 1.04754 0.573478 
10:72467950 -0.636282 -0.210605 0.26096 0.717368 -0.485485 0.145759 -2.27101 -1.68221 -0.111512 -1.70694 0.666227 1.09851 -0.225472 -2.01131 -0.105508 -1.04369 -0.888756 -0.0112458 -0.612351 -1.69767 -1.80844 -0.580498 0.227488 0.477528 0.536676 1.09916 0.641804 -0.430124 0.374311 -1.96829 -0.383444 0.0973848 -0.977219 -2.40523 -1.69372 0.219774 1.33012 1.96126 1.23637 0.997465 0.480978 1.06685 -0.505998 1.93718 1.41095 1.62233 2.04381 1.76803 3.3616 2.15072 2.87843 0.117195 0.872119 0.103173 0.777896 -0.0159158 
10:72469670 0.636282 0.210605 -0.26096 -0.717368 0.485485 -0.145759 2.27101 1.68221 0.111512 1.70694 -0.666227 -1.09851 0.225472 2.01131 0.105508 1.04369 0.888756 0.0112458 0.612351 1.69767 1.80844 0.580498 -0.227488 -0.477528 -0.536676 -1.09916 -0.641804 0.430124 -0.374311 1.96829 0.383444 -0.0973848 0.977219 2.40523 1.69372 -0.219774 -1.33012 -1.96126 -1.23637 -0.997465 -0.480978 -1.06685 0.505998 -1.93718 -1.41095 -1.62233 -2.04381 -1.76803 -3.3616 -2.15072 -2.87843 -0.117195 -0.872119 -0.103173 -0.777896 0.0159158 
10:72476058 1.48237 1.34512 2.59862 2.42499 2.72002 1.96144 -0.169195 0.714421 0.609867 1.01001 0.18989 0.168111 0.14222 0.256084 1.49647 0.0825904 0.139051 0.194924 0.438812 -0.713183 -0.595912 0.921119 -1.00119 0.516049 -1.98727 -1.29992 -1.86341 -1.73506 1.41662 0.544314 2.1195 1.58626 1.83217 1.33812 2.03003 2.30502 1.30769 1.1726 -0.481652 -0.73962 0.574006 1.63512 1.10731 0.164415 -0.138554 1.24414 0.653001 0.0556665 0.792332 0.320745 0.0446646 -0.829518 -0.0585449 -0.511375 -0.814735 -1.47046 
10:72476378 -0.653327 -1.14825 0.567675 0.375689 0.438289 -0.687898 0.341585 0.0805575 0.493627 -0.274376 0.0981582 -0.163514 -0.968328 -0.878266 -0.718894 -0.681638 -0.970679 -0.928284 -1.31702 -0.479731 -0.939854 0.427044 0.468602 0.950368 0.55108 0.153094 1.03633 0.184158 -0.925455 -0.919966 -1.22101 0.633582 -1.31141 -1.01582 -1.22575 0.952141 -1.36147 -1.82811 -0.143123 0.690977 -0.370441 1.40723 -0.021181 0.96431 0.915645 -0.284792 0.646546 1.17155 -1.38552 -0.802709 -1.06894 1.75349 1.55286 1.23138 1.18961 1.63844 
10:72483251 -0.653479 -1.5457 -0.473419 -0.507268 -0.0036212 0.0693741 -0.870063 -1.24172 0.728389 -2.22333 -0.869588 -1.21819 1.31591 -0.632727 -0.295685 -1.39882 0.113662 -1.11741 -1.13868 0.311522 -0.0976776 -1.42719 0.422964 0.664255 0.104426 0.273278 0.62669 0.735591 1.24553 0.292073 -0.370093 0.304806 0.436979 -0.54911 -0.909107 -0.132438 0.044759 0.778927 1.58456 0.741601 0.142651 -0.957017 -1.35399 1.26388 0.762817 0.735734 1.66958 1.07975 1.65773 1.06032 2.90492 2.15535 1.73631 0.892726 0.901933 0.556416 
10:72484548 0.729027 1.45364 0.717666 0.330632 -0.0374318 -0.167637 0.571077 -0.321493 -1.05314 -0.151596 -1.48816 -0.487854 0.0170211 0.511043 1.07369 1.99799 -0.295071 0.413029 0.434545 0.294815 -1.13213 0.652709 -0.281697 -0.9801 0.390938 0.618896 0.0663724 -0.785819 -0.925718 0.0647651 0.000999086 0.441819 -0.467801 -0.0466564 -0.368799 0.315884 -0.25738 -0.355167 -1.99032 1.65513 0.426365 0.40495 0.0593568 -2.15028 -1.89884 0.0817472 -1.95682 -2.13135 1.01568 1.03494 0.655573 -0.591581 -0.132137 0.367307 1.55086 0.68816 
10:72485910 0.508 1.16377 0.307179 -0.00780645 0.956063 0.902884 1.39444 2.54859 -0.440873 2.0757 0.309935 -0.522098 -1.64153 0.642609 -0.648335 -0.126942 -0.220626 0.00177477 0.331358 1.31086 0.42774 0.637681 -0.0120344 -1.12071 -1.59421 -1.89356 -1.09065 -0.470019 0.304456 1.4052 1.10213 -0.0183313 1.56934 2.45178 2.00696 0.933354 -2.37416 -2.49153 -1.79211 -1.11577 -0.3 -0.539857 1.06256 0.658044 1.26504 0.765154 0.454696 0.283082 -1.16856 -0.529309 -2.21095 -1.14096 -0.964826 -0.106655 0.556176 0.0301594 
10:72494913 -1.48237 -1.34512 -2.59862 -2.42499 -2.72002 -1.96144 0.169195 -0.714421 -0.609867 -1.01001 -0.18989 -0.168111 -0.14222 -0.256084 -1.49647 -0.0825904 -0.139051 -0.194924 -0.438812 0.713183 0.595912 -0.921119 1.00119 -0.516049 1.98727 1.29992 1.86341 1.73506 -1.41662 -0.544314 -2.1195 -1.58626 -1.83217 -1.33812 -2.03003 -2.30502 -1.30769 -1.1726 0.481652 0.73962 -0.574006 -1.63512 -1.10731 -0.164415 0.138554 -1.24414 -0.653001 -0.0556665 -0.792332 -0.320745 -0.0446646 0.829518 0.0585449 0.511375 0.814735 1.47046 
10:72507097 0.362427 1.07917 1.88553 0.191627 0.86704 1.03954 1.46879 2.12982 0.160418 1.75809 0.545136 0.710476 -2.05947 0.20434 -0.427066 0.127711 -0.335529 0.53826 0.976628 0.490137 0.19434 1.05535 0.125041 -0.915169 -0.221792 -0.559094 -0.0109954 -0.224995 -1.31804 0.142776 -0.0676153 0.258366 -0.281775 0.950855 0.857546 0.798042 -1.12946 -2.05337 -1.73922 -0.0919795 -0.179357 -0.384437 0.433724 -0.266242 0.142985 -0.155373 -0.992147 -0.200291 -1.63933 -0.329509 -2.17694 -1.82001 -1.50123 -0.90515 -0.204766 -0.378994 
10:72509919 1.01235 1.02682 -1.43456 -0.160122 -0.965431 -1.48556 -0.455749 -1.41041 -1.63856 0.543577 -0.430073 -0.330559 1.91156 0.388289 1.21563 1.40687 0.74262 -0.00319585 0.0341106 -0.169845 0.293004 0.276409 -0.896482 -0.183919 0.160852 0.129071 -0.812456 -1.0754 0.168627 0.207743 0.70366 -0.476485 0.336128 0.0367959 0.171974 -0.810414 1.49822 2.35009 -0.514388 -0.534969 0.920157 1.23718 1.49248 -2.52294 -2.6938 -1.29741 -1.37976 -2.21678 0.0464339 -0.531614 0.238089 0.0603784 -0.250327 0.0131288 -0.0636068 0.0923816 
10:72510364 -0.72576 -0.569961 1.02281 0.0306944 -0.867122 -0.265641 -0.67759 -1.19746 0.736498 -1.21303 0.13436 1.57268 -0.500138 -0.849046 -0.379888 0.208601 -0.586254 0.436537 0.189505 -1.05513 -0.257006 0.339941 -0.213357 -0.456189 1.29744 1.45047 0.937427 0.236068 -1.43224 -1.35845 -0.919137 -0.0489639 -1.78571 -1.65014 -1.18393 -0.0879456 0.875051 0.719547 -0.993961 1.96262 0.390347 0.357644 -0.740564 -1.48941 -1.8654 -1.20868 -1.63653 -1.29482 0.0464871 0.504993 0.0254985 -0.812606 -0.364683 -0.779873 -0.769647 -0.502051 
10:72511563 1.01256 1.88065 1.20583 0.311853 0.359397 0.032226 1.22643 1.33688 -1.0117 2.22386 0.277395 0.723553 -0.998431 0.529112 0.428152 1.22027 -0.102568 0.623599 0.970222 0.238871 0.371856 1.29223 -0.151137 -1.26147 -0.0465167 -0.470899 -0.372647 -0.768815 -1.51071 0.148561 0.340037 -0.106817 -0.268762 0.924774 0.949934 0.265524 -0.135114 -0.882093 -2.16113 -0.446086 0.139032 0.250669 1.26325 -1.75707 -1.35747 -0.943716 -1.91372 -1.4662 -1.90199 -0.802948 -2.45521 -1.87586 -1.81469 -1.02011 -0.161003 -0.341792 
10:72520912 -1.01256 -1.88065 -1.20583 -0.311853 -0.359397 -0.032226 -1.22643 -1.33688 1.0117 -2.22386 -0.277395 -0.723553 0.998431 -0.529112 -0.428152 -1.22027 0.102568 -0.623599 -0.970222 -0.238871 -0.371856 -1.29223 0.151137 1.26147 0.0465167 0.470899 0.372647 0.768815 1.51071 -0.148561 -0.340037 0.106817 0.268762 -0.924774 -0.949934 -0.265524 0.135114 0.882093 2.16113 0.446086 -0.139032 -0.250669 -1.26325 1.75707 1.35747 0.943716 1.91372 1.4662 1.90199 0.802948 2.45521 1.87586 1.81469 1.02011 0.161003 0.341792 
10:72522698 -0.829775 -1.40275 -0.912019 -0.212693 -1.41755 -1.13963 -1.83946 -2.76113 0.441271 -2.55086 -0.509536 0.390499 1.6161 -0.819466 0.0983403 0.0300682 -0.103645 -0.204746 -0.765926 -1.29537 -0.389502 -0.784226 -0.202937 0.447175 1.22786 1.65525 0.763267 0.455048 0.1385 -1.12798 -0.650155 -0.250198 -1.10809 -2.12265 -1.70308 -0.785605 1.70172 2.43849 0.914372 1.51393 0.41834 0.585356 -1.00516 -0.858573 -1.55632 -0.833837 -0.273015 -0.747715 1.46837 0.756566 2.04184 1.11404 1.14481 0.271636 -0.397369 -0.0803749 
10:72526788 0.829775 1.40275 0.912019 0.212693 1.41755 1.13963 1.83946 2.76113 -0.441271 2.55086 0.509536 -0.390499 -1.6161 0.819466 -0.0983403 -0.0300682 0.103645 0.204746 0.765926 1.29537 0.389502 0.784226 0.202937 -0.447175 -1.22786 -1.65525 -0.763267 -0.455048 -0.1385 1.12798 0.650155 0.250198 1.10809 2.12265 1.70308 0.785605 -1.70172 -2.43849 -0.914372 -1.51393 -0.41834 -0.585356 1.00516 0.858573 1.55632 0.833837 0.273015 0.747715 -1.46837 -0.756566 -2.04184 -1.11404 -1.14481 -0.271636 0.397369 0.0803749 
10:72533110 0.645137 1.95028 1.21869 0.295372 0.16289 0.0418985 0.71677 1.56141 -1.30339 2.04191 0.408725 0.87046 -1.46457 0.762123 0.00368303 0.623973 0.178017 0.724523 1.23741 -0.0428967 -0.0600375 1.15495 0.00280929 -1.63023 -0.0367523 -0.352188 -0.225673 -0.456765 -1.52779 0.042615 0.045004 -0.394827 -0.486339 0.773954 0.66896 0.191393 -0.563306 -1.56824 -1.89478 -0.22192 0.486 0.0387721 0.953774 -1.02648 -0.562464 -0.0490832 -1.45947 -0.92217 -1.24156 -0.6646 -2.04959 -1.68551 -1.61198 -0.991986 -0.0654678 -0.195341 
10:72533679 -1.19402 -2.38924 -1.36772 -0.889539 -0.891879 -0.19384 -1.20579 -1.04384 1.1877 -2.15858 -0.947368 -1.09897 0.0652361 -1.98747 -0.432172 -0.709193 -1.14209 -0.782303 -1.75656 -0.144946 0.0517421 -1.68773 -0.214302 1.23625 -0.208967 -0.34155 -0.887978 0.092057 0.652388 -0.328767 -0.0331145 -0.0540336 0.360348 -0.345381 -0.0650335 -0.096313 0.706687 2.18317 2.1609 0.220192 -0.192885 -0.193587 -1.25812 1.6161 1.12326 0.15973 1.84427 1.30277 0.806993 0.194349 1.2704 2.04904 1.55049 0.588577 -0.270634 0.0881831 
10:72540054 0.753904 1.17646 1.49921 1.84184 1.73823 1.71264 -0.0952007 0.580977 0.185841 2.58096 1.15135 -0.199177 -0.386268 0.481663 0.276579 0.12255 -0.380616 0.00719493 -0.180289 -0.0356588 0.837113 0.48261 -1.82678 1.07882 -2.36982 -1.84313 -1.77479 -1.3029 0.240435 -0.0683144 0.0854818 0.324369 1.13693 1.13752 1.48885 1.36335 0.55249 -1.66543 0.649755 -1.03532 -0.0751232 0.326774 1.6399 -0.471845 0.177948 -0.448716 -1.22283 -0.00966895 -1.90854 -1.34701 -2.28608 -0.784111 -0.89745 -1.23595 -1.75377 -1.46703 
10:72543250 0.645137 1.95028 1.21869 0.295372 0.16289 0.0418985 0.71677 1.56141 -1.30339 2.04191 0.408725 0.87046 -1.46457 0.762123 0.00368303 0.623973 0.178017 0.724523 1.23741 -0.0428967 -0.0600375 1.15495 0.00280929 -1.63023 -0.0367523 -0.352188 -0.225673 -0.456765 -1.52779 0.042615 0.045004 -0.394827 -0.486339 0.773954 0.66896 0.191393 -0.563306 -1.56824 -1.89478 -0.22192 0.486 0.0387721 0.953774 -1.02648 -0.562464 -0.0490832 -1.45947 -0.92217 -1.24156 -0.6646 -2.04959 -1.68551 -1.61198 -0.991986 -0.0654678 -0.195341 
10:72551196 -1.19402 -2.38924 -1.36772 -0.889539 -0.891879 -0.19384 -1.20579 -1.04384 1.1877 -2.15858 -0.947368 -1.09897 0.0652361 -1.98747 -0.432172 -0.709193 -1.14209 -0.782303 -1.75656 -0.144946 0.0517421 -1.68773 -0.214302 1.23625 -0.208967 -0.34155 -0.887978 0.092057 0.652388 -0.328767 -0.0331145 -0.0540336 0.360348 -0.345381 -0.0650335 -0.096313 0.706687 2.18317 2.1609 0.220192 -0.192885 -0.193587 -1.25812 1.6161 1.12326 0.15973 1.84427 1.30277 0.806993 0.194349 1.2704 2.04904 1.55049 0.588577 -0.270634 0.0881831 
10:72560821 1.40757 2.484 1.20114 0.545493 2.32117 1.83745 2.05743 2.07722 -0.278616 3.81002 0.694517 -0.186643 -0.612241 0.680751 -0.23178 0.0618047 0.371854 0.11802 0.726324 1.67418 0.654005 1.11066 0.0443703 0.462917 -0.966494 -0.921973 0.131064 -0.3739 0.147486 0.726306 0.550593 0.520393 0.688084 1.16154 0.577619 0.607783 -2.20647 -3.30157 -0.853908 -1.31032 -0.43714 -0.380993 0.560865 0.437405 1.17403 1.19105 -0.0543936 0.324437 -0.948855 -0.136972 -1.28568 -1.77487 -1.34319 0.230869 1.1272 -0.0109399 
10:72561135 0.603572 0.692839 1.21616 0.442246 0.451318 0.951918 1.39357 2.11591 0.766423 1.30229 1.24908 0.963046 -1.85779 0.600431 0.0688794 1.05384 -0.0664415 1.23424 1.58 0.737611 0.684305 1.42367 0.770476 -0.316122 -0.325903 -0.62796 -0.461919 -0.0771286 -0.885291 -0.164881 0.543682 0.271035 -0.130138 0.854576 1.2314 0.526014 -0.615316 -1.47246 -1.4448 -0.455539 -0.696886 0.338787 0.935594 -0.951195 -0.606632 -0.978122 -1.01095 -0.748458 -1.95162 -0.66423 -2.44454 -2.26296 -1.5777 -1.20259 -1.45355 -0.754864 
10:72561140 0.88463 1.52749 1.26383 0.234456 1.64771 1.39537 2.31542 2.14789 -0.593552 0.907219 -1.38259 -1.6952 -0.797831 1.36631 0.74425 1.01751 0.259559 0.00870037 0.571168 1.4059 -1.60155 0.734188 0.133836 -0.102029 -0.886655 -0.989468 -0.356678 -1.12973 0.0732581 0.966632 0.0128764 0.327222 0.51088 1.01565 0.125489 0.229721 -1.8695 -2.05282 -0.913131 0.37544 -0.00882706 -0.208035 -0.589118 0.495097 1.22063 2.09107 -0.354944 0.344737 1.54563 1.20117 1.16536 -0.0265328 0.429889 1.13698 2.4664 1.26014 
10:72576891 0.603572 0.692839 1.21616 0.442246 0.451318 0.951918 1.39357 2.11591 0.766423 1.30229 1.24908 0.963046 -1.85779 0.600431 0.0688794 1.05384 -0.0664415 1.23424 1.58 0.737611 0.684305 1.42367 0.770476 -0.316122 -0.325903 -0.62796 -0.461919 -0.0771286 -0.885291 -0.164881 0.543682 0.271035 -0.130138 0.854576 1.2314 0.526014 -0.615316 -1.47246 -1.4448 -0.455539 -0.696886 0.338787 0.935594 -0.951195 -0.606632 -0.978122 -1.01095 -0.748458 -1.95162 -0.66423 -2.44454 -2.26296 -1.5777 -1.20259 -1.45355 -0.754864 
10:72577697 -1.01927 -2.06596 -1.9391 -0.491659 -1.20602 -1.6389 -1.49049 -1.50645 -0.020716 -2.92844 -0.131837 -0.589814 1.32614 0.714387 0.0334797 -1.01758 0.744909 -0.680655 -0.670393 -0.83675 -0.949216 -1.2455 0.188799 0.154848 0.413444 0.724815 0.677846 0.680872 1.8553 0.593087 -0.205903 -0.0701624 0.505102 -0.541151 -0.717764 -0.529731 0.707581 1.22798 1.50183 0.285467 0.277703 0.146523 -0.052066 1.36597 0.965086 0.504072 1.63613 1.22632 1.72129 0.289863 2.35961 2.51361 2.33759 1.19073 0.281194 0.947242 
10:72580251 -0.94284 -2.1415 -2.09033 -0.557655 -1.77313 -1.65403 -1.5976 -1.26027 -0.290499 -2.98622 -0.823151 -0.942281 0.811492 -0.0511932 0.483079 -0.266784 0.0245833 -0.520815 -0.965138 -0.789873 -0.453888 -1.37946 -0.0297133 -0.0445653 -0.0842773 -0.193342 -0.882684 0.133777 0.973253 0.289929 0.234075 -0.503939 0.758877 0.129026 0.392873 -0.574604 1.55388 2.79797 1.52318 -0.0854206 0.176999 0.101843 0.0391875 0.690476 0.268398 -0.237492 1.23945 0.648116 1.0256 -0.19283 1.26268 2.33046 1.58267 0.332479 -0.544006 0.466348 
10:72580421 -0.718412 -0.564761 1.01522 0.038749 -0.933131 -0.301988 -0.689053 -1.22665 0.73589 -1.21511 0.193019 1.58256 -0.557586 -0.807868 -0.33247 0.294262 -0.626014 0.416147 0.163194 -1.11737 -0.272655 0.351939 -0.121128 -0.452141 1.18741 1.33328 0.838221 0.150252 -1.413 -1.37263 -0.952991 0.0197809 -1.72033 -1.59359 -1.14232 0.0356505 0.92582 0.796598 -0.978509 1.87581 0.34774 0.392918 -0.766708 -1.46842 -1.82871 -1.14829 -1.62618 -1.27008 0.0237114 0.544244 0.0484208 -0.720494 -0.289503 -0.695293 -0.684889 -0.488372 
10:72581032 -0.699663 -1.50178 -2.00194 -0.193523 -1.35391 -1.61376 -1.60081 -1.469 -0.516038 -2.80458 -0.160846 -0.570751 1.64368 1.19062 0.428374 -0.62794 1.02166 -0.426641 -0.317063 -0.730943 -0.723368 -1.14367 0.0416928 -0.282993 0.271455 0.682367 0.419194 0.750658 1.9862 0.717037 0.0987252 -0.443605 0.788578 -0.337469 -0.44414 -0.960012 1.11809 1.52811 1.5593 0.0657754 0.214095 -0.11139 0.0411334 0.93631 0.617776 0.556387 1.31859 0.826296 1.97204 0.353569 2.32211 2.29891 2.0198 0.915944 0.0844503 0.651244 
10:72583176 -0.95198 -1.96146 -1.90656 -0.418774 -1.21825 -1.62349 -1.49148 -1.48896 -0.0711758 -2.82419 -0.0306104 -0.587644 1.42573 0.759858 0.0496709 -0.981959 0.752137 -0.730864 -0.701558 -0.764275 -0.947564 -1.20941 0.0237479 0.0831508 0.43254 0.742485 0.722855 0.715051 1.9553 0.632956 -0.175356 -0.122834 0.490196 -0.600049 -0.79447 -0.647412 0.641568 1.14037 1.52113 0.335908 0.308768 0.212463 0.00550474 1.39044 0.979394 0.554464 1.66785 1.19266 1.79496 0.244961 2.38298 2.73159 2.56319 1.35699 0.405031 1.05721 
10:72588516 -0.613428 -0.698061 -1.18226 -0.422372 -0.47157 -1.02026 -1.52014 -2.2532 -0.723088 -1.30002 -1.3307 -1.25154 1.89569 -0.608091 -0.0694201 -1.08357 0.120748 -1.11501 -1.43927 -0.590955 -0.552886 -1.59174 -0.714637 0.456781 0.217489 0.589323 0.470515 0.0164404 0.922146 0.0525196 -0.576396 -0.422388 0.169986 -0.949799 -1.36064 -0.703593 0.506284 1.37481 1.55117 0.481156 0.789669 -0.334757 -0.853606 0.886224 0.485377 0.921351 1.02767 0.577632 1.96744 0.498691 2.37974 2.40094 1.69206 1.24913 1.4976 0.721705 
10:72591578 -0.553463 -1.97846 -1.37785 -0.272515 -1.74505 -1.14816 -0.579219 0.561243 0.387814 -2.49124 0.178854 -0.265579 -0.913404 0.499688 0.690592 0.716473 -0.0574349 0.576641 0.353622 -0.327087 0.124187 -0.294994 0.765633 -0.393049 -0.476109 -0.934862 -1.62817 0.0165083 0.304336 0.222228 0.795715 -0.283056 0.865103 1.0995 1.77935 -0.0302836 1.3564 2.03537 0.410622 -0.566834 -0.484533 0.550059 1.02938 -0.0826175 -0.229678 -1.23919 0.514222 0.139904 -0.68997 -0.848375 -0.875892 0.593707 0.346162 -0.837931 -2.1836 -0.221283 
10:72597738 0.0584234 -1.51481 -1.3352 0.439909 -1.01567 -1.08398 0.00898649 0.0572014 0.398346 -2.39813 0.907032 0.0813835 0.710293 2.13732 1.26325 0.985207 1.10025 0.734385 1.07913 -0.132097 0.14345 0.449891 1.09642 -0.038819 -0.15394 -0.124203 -0.381302 0.526508 1.33605 0.627989 0.899669 0.232639 1.07149 0.745394 1.28506 -0.175431 1.22032 1.32463 -0.00494979 -0.573711 -0.845813 0.809655 1.5549 -0.90032 -0.988985 -1.51895 -0.0346679 -0.380382 -0.288693 -0.329794 -0.0966076 0.113025 0.395934 -0.428601 -1.93257 -0.0790916 
10:72600246 -0.990926 -2.05725 -0.36176 -0.1995 -2.154 -1.17039 -0.997253 -0.469737 0.876653 -2.98202 0.236602 0.961564 -1.19082 -0.207684 0.321479 0.828362 -0.504923 0.807618 0.432809 -1.11479 -0.0989206 0.0293183 0.542799 -0.682491 0.525409 0.26685 -0.685225 0.113843 -0.89895 -0.910357 -0.110293 -0.231139 -0.653182 -0.349235 0.567591 -0.0013439 1.83747 2.30543 -0.427641 0.969752 -0.123184 0.780186 0.275927 -1.21939 -1.62033 -1.94288 -0.847797 -0.891797 -0.543846 -0.286919 -0.704551 -0.139456 0.00256351 -1.27836 -2.36717 -0.598936 
10:72605717 -0.260753 -1.24774 -1.00848 -0.717839 -1.82797 -1.26097 -0.631954 -0.494225 1.12563 -1.5455 1.31883 2.05532 -0.668034 -0.557536 -0.349145 -0.168159 -0.440156 1.462 0.893003 -1.04636 1.19317 0.132834 1.72392 -0.272736 1.38005 1.13833 0.748073 1.47931 -0.915986 -0.916066 0.527534 -0.382678 -0.865733 -0.560578 0.394954 -0.539531 0.787402 1.42788 -0.616 0.412775 -0.270157 0.521299 -0.0350253 -1.40678 -2.04352 -2.91766 -0.582802 -1.43844 -2.01519 -0.81254 -1.60954 -1.27126 -0.720071 -0.976758 -1.93012 -0.522206 
10:72617754 0.636883 0.1086 0.336113 0.971522 2.26195 0.892836 1.24704 0.327188 -0.309857 -1.15545 -0.0859953 -0.233662 -0.0380301 -0.0319335 0.180214 0.44566 0.809172 -1.5548 -1.0114 0.0582548 0.84533 -0.333183 1.52924 -0.312389 0.384468 0.07878 -0.320192 -0.123975 0.307097 -0.421028 -0.721877 0.338621 -0.790909 -1.42857 -1.32151 -0.754033 0.811521 0.842797 2.56725 0.060636 0.960316 0.193989 -0.111926 0.684226 -0.883358 -0.760894 1.95125 -0.560202 1.27033 1.29112 2.22498 1.87565 1.38215 0.787777 0.494641 0.846128 
10:72620768 -0.990926 -2.05725 -0.36176 -0.1995 -2.154 -1.17039 -0.997253 -0.469737 0.876653 -2.98202 0.236602 0.961564 -1.19082 -0.207684 0.321479 0.828362 -0.504923 0.807618 0.432809 -1.11479 -0.0989206 0.0293183 0.542799 -0.682491 0.525409 0.26685 -0.685225 0.113843 -0.89895 -0.910357 -0.110293 -0.231139 -0.653182 -0.349235 0.567591 -0.0013439 1.83747 2.30543 -0.427641 0.969752 -0.123184 0.780186 0.275927 -1.21939 -1.62033 -1.94288 -0.847797 -0.891797 -0.543846 -0.286919 -0.704551 -0.139456 0.00256351 -1.27836 -2.36717 -0.598936 
10:72625205 -0.990926 -2.05725 -0.36176 -0.1995 -2.154 -1.17039 -0.997253 -0.469737 0.876653 -2.98202 0.236602 0.961564 -1.19082 -0.207684 0.321479 0.828362 -0.504923 0.807618 0.432809 -1.11479 -0.0989206 0.0293183 0.542799 -0.682491 0.525409 0.26685 -0.685225 0.113843 -0.89895 -0.910357 -0.110293 -0.231139 -0.653182 -0.349235 0.567591 -0.0013439 1.83747 2.30543 -0.427641 0.969752 -0.123184 0.780186 0.275927 -1.21939 -1.62033 -1.94288 -0.847797 -0.891797 -0.543846 -0.286919 -0.704551 -0.139456 0.00256351 -1.27836 -2.36717 -0.598936 
10:72630798 0.560601 0.574615 1.159 0.361757 0.532319 0.869743 1.36712 2.17843 0.823225 1.11786 1.0989 0.951397 -1.81429 0.431867 -0.0181496 0.969555 -0.16588 1.10887 1.41662 0.714648 0.805714 1.23015 0.896333 -0.148833 -0.28244 -0.582292 -0.431718 0.0510916 -0.911032 -0.280242 0.500758 0.221317 -0.0332087 0.914611 1.30299 0.492674 -0.613596 -1.3629 -1.54119 -0.48028 -0.746076 0.360204 0.742903 -0.913198 -0.568206 -1.01177 -0.998453 -0.69432 -2.10636 -0.592496 -2.43357 -2.32261 -1.65014 -1.21722 -1.5163 -0.787037 
10:72640177 0.0552413 0.725928 -0.7624 0.156321 0.706091 -0.176041 -1.09027 -1.71265 -0.437259 2.29951 0.939064 0.529993 1.65961 -0.917988 -0.860123 -1.56443 0.193795 -0.56933 -0.757475 -0.0565978 1.53124 -0.642292 -0.742209 0.742716 0.308021 0.560482 0.949771 0.63569 0.726542 0.0236465 -0.0414453 0.117 0.156904 -0.53527 -0.674598 -0.0882389 -0.3484 -0.574416 1.12915 -1.28634 0.106493 -0.591212 0.209057 0.484293 0.260496 -0.0641589 0.784968 0.289498 -0.886891 -0.817486 -0.420413 0.0256678 -0.460053 0.159168 -0.024239 -0.637094 
10:72644386 0.425302 1.39821 -0.695638 -0.55009 0.916226 0.9739 -0.121117 1.08142 -0.64445 2.27985 -0.475196 -1.28119 -0.374919 -0.826592 -0.847115 -0.843373 -0.0493109 -0.49399 -0.602276 1.27676 0.386707 -0.945923 -0.310839 0.596131 -0.777943 -0.682159 -0.464577 -0.0607348 0.914563 0.585703 0.605149 -0.545213 0.833838 0.613735 0.00442032 -0.493973 -1.49523 -1.69262 1.66172 -1.34514 0.191856 -0.829776 -0.598194 2.39614 2.77378 2.4703 2.01205 1.67621 0.674935 -0.147342 0.397297 0.365972 0.174751 0.848619 1.31353 0.136708 
10:72646323 1.42086 1.34449 1.00363 0.184955 0.921368 0.784186 1.71439 0.629433 0.155629 0.514389 0.555475 1.05915 0.0558824 0.983124 0.239896 0.382421 0.290146 0.356724 0.72571 0.822204 -0.41061 1.29572 0.820062 -0.32 0.782656 0.942476 1.48016 0.212882 -1.41017 -0.0877809 0.149667 0.343701 -1.18744 -0.495081 -0.646939 0.0121219 -2.02678 -1.42829 -2.00778 0.87349 -0.172387 0.415267 -0.966586 -0.719924 -0.57074 0.104023 -0.724862 -0.894551 0.533716 1.96749 0.164654 -1.33275 -0.287596 0.596003 1.72003 1.05722 
10:72647915 -1.011 -0.474926 -0.852451 -0.797176 -0.555545 -0.347532 -1.05126 -1.05907 -0.480384 0.548595 -0.976956 -1.09162 0.078793 -1.92385 -1.09894 -0.850963 -1.19616 -0.676129 -1.77709 -0.796447 0.411782 -1.49696 -1.45006 0.436161 -0.764682 -1.04984 -1.23169 -0.577626 0.289349 -0.376509 -0.757737 -0.833574 0.361505 -0.0996553 -0.170195 -0.282696 0.649895 0.488647 2.01775 0.0556374 0.630279 -0.597554 -0.584771 0.605466 0.448364 -0.347195 -0.00975192 0.340185 -0.585298 -1.31961 0.0907575 1.74499 0.474541 0.0192114 0.00564664 -0.151944 
10:72657563 0.370846 0.393682 0.476331 -1.13934 0.0342564 0.643452 1.32137 -0.213649 0.841848 0.548696 -0.222452 -0.574017 0.36713 -1.21709 -0.867945 -0.323164 -0.88862 -0.712255 -1.0072 0.429289 0.879906 -0.0745475 0.15962 0.52144 0.321105 0.284593 1.08827 0.890138 -0.927055 -0.460171 -0.720157 -0.656689 -0.121298 -0.153849 -0.399208 -0.605978 -1.46183 -1.7715 -0.174061 1.0766 0.861981 -0.720778 -1.6977 -0.295654 -0.294775 -0.957667 -0.781203 -0.684235 -0.848009 -0.202854 0.561859 1.03202 0.607283 0.898136 2.10119 1.16894 
10:72662101 -1.78701 -1.49591 0.643471 0.430784 -0.820114 -1.07812 -2.08427 -1.41779 0.104605 -1.37269 -0.338043 0.00714656 0.168517 -1.16123 0.104608 0.300189 -0.536149 0.44248 -0.460663 -1.55178 -0.190092 -0.826147 -0.977355 1.24979 -0.106835 -0.154344 -1.28664 -0.279148 0.0679257 -1.15899 -0.941517 -0.287258 -0.109691 -0.789538 0.0301225 -0.0309169 2.8904 2.80417 0.971641 0.0580421 -0.312646 0.413239 0.386027 -0.968495 -1.41349 -1.88603 -0.999292 -0.431785 -0.346901 -1.48508 -0.695006 0.916443 -0.0465979 -1.38375 -2.48087 -1.80192 
10:72662817 -1.37498 -1.25656 0.0630354 0.165729 -0.50313 -1.24724 -2.12366 -2.35974 0.409812 -2.10046 -0.693359 0.212648 1.6782 -1.11435 0.245109 0.374713 0.20568 0.527409 0.206811 -0.937746 -0.0320648 -0.26505 0.109265 1.07375 1.12268 1.63774 0.508344 0.826767 1.08235 -0.669157 -0.392547 0.323763 -0.0480629 -1.32167 -0.920724 -0.567643 2.19533 2.79606 -0.243573 0.285003 -0.24576 0.756334 -0.333053 -0.688791 -1.50302 -0.718988 -0.0249046 -0.52846 1.3022 -0.310431 0.911595 1.01617 0.289511 -0.423982 -0.700768 -1.21865 
10:72668048 0.0460548 0.316302 -0.259865 0.417015 0.363374 1.83282 1.88968 2.09403 -0.0946347 1.61486 0.140769 -1.04069 -0.842453 0.812917 -0.267872 0.467131 -0.921873 -1.2313 -0.960817 1.72017 -0.0327395 0.63105 0.0263974 0.537484 -0.666733 -0.6676 -0.241379 -0.855448 -0.360744 -0.592818 -1.53324 -0.515643 -0.589598 -0.238154 -0.814906 -0.487742 -1.61378 -3.36863 0.940735 -0.116924 -0.757417 -0.725106 0.563751 1.61979 2.45933 1.64153 0.41312 1.76316 -0.705556 -0.856043 -1.00504 -0.11381 -0.0953004 0.58822 0.392113 1.25698 
10:72670731 0.44987 0.701815 1.90005 0.945599 2.13389 1.59521 -0.116409 0.977836 1.39976 0.654511 -0.678364 -0.541003 -0.776294 0.0245741 0.579391 -0.347539 0.513684 0.265711 0.606955 0.577114 -0.330213 0.148698 -0.512062 0.421531 -0.99912 -0.518158 -0.84228 -0.898955 1.70939 1.65548 1.61152 2.50124 2.1944 2.08661 1.69495 2.21834 1.09589 0.589115 0.00426848 -0.855993 0.48071 0.793845 1.01723 -0.321925 -0.511489 0.808281 0.744992 0.14524 0.338387 0.934156 0.386769 -0.515891 0.233068 0.06602 0.010818 -1.17204 
10:72674131 0.163168 -0.134555 0.0884636 0.150215 -0.310211 0.374682 1.65904 1.68771 -0.321359 -0.301607 1.69449 1.40254 -1.52937 0.653981 -0.732526 0.644696 0.110218 -0.129134 0.280598 0.657895 1.16876 0.650062 1.3756 -0.42558 -0.00853048 -0.647457 -0.237046 0.176168 -2.187 -1.59536 -1.24603 -1.6091 -2.14764 -1.2914 -0.92349 -1.64814 -1.05398 -1.37283 -0.0115747 0.142968 -0.237272 -0.104008 -0.0581907 -0.259091 -0.524224 -1.72707 -0.48781 -0.859385 -1.30856 -0.0766614 -1.50313 -1.51642 -0.934799 -0.897781 -1.3272 0.266992 
10:72679840 0.765086 0.214164 0.534202 1.01948 0.78271 1.06269 2.18772 2.24478 0.256658 -0.145297 1.57241 1.48613 -2.06307 0.495523 -0.279964 0.375982 0.278078 -0.435518 0.181958 0.759059 1.10429 0.908722 1.21208 -0.520974 -0.374134 -0.708773 -0.607975 -0.635199 -1.77151 -1.11502 -0.783582 -0.380512 -1.54727 -0.800621 -0.627334 -0.935334 0.0798025 -0.348931 0.332109 -0.615964 -1.14179 0.248326 0.848242 -0.453912 -0.92281 -1.07242 0.357299 -0.894057 -1.34917 0.426233 -1.06877 -1.39596 -0.51412 -0.71049 -1.64547 -0.327508 
10:72692954 0.343564 0.524703 -1.65921 0.381525 -0.0868949 -0.969961 0.922871 -0.803111 -2.44288 0.999511 -0.28493 -1.11243 2.98138 1.75248 1.00709 -0.417603 -0.57313 -0.650264 -0.744479 -0.151586 -0.188703 0.677814 0.235558 -0.406627 -0.671157 -0.704662 0.260354 -0.107157 0.954734 0.76751 0.194656 -0.448703 0.768956 0.419619 -0.0917964 0.128733 -0.933192 -0.336134 -0.303338 -0.411395 -0.0973807 -0.539118 0.36675 0.432719 0.774236 1.26477 0.10437 0.502835 0.336805 0.856622 0.58202 -0.429674 -0.446951 1.05795 1.8586 1.14177 
10:72697030 1.3053 0.472873 -0.947702 1.1686 0.700841 -0.308734 0.735543 0.512127 -0.893337 -0.404412 2.14543 1.49101 0.379201 0.940907 -0.374705 -1.26957 0.38901 0.493521 0.723172 -0.101099 -0.346335 0.850074 0.651003 -0.172325 0.39255 0.456833 0.710833 0.322484 -0.736628 -1.25414 -0.174548 -0.766238 -1.2915 -1.32606 -0.750167 -0.977798 -1.37901 -0.253967 0.0530637 -0.446535 -0.362486 -0.350062 1.11891 1.03304 0.362692 -1.08446 1.49874 0.278214 -0.246131 1.23387 -0.65179 -1.49628 -0.656979 0.363894 -0.236037 -0.0407842 
10:72697413 0.384098 1.32236 1.19051 0.323204 -0.790384 0.452975 1.40617 1.29942 0.0064123 0.691857 1.12277 0.814993 -1.64592 0.188529 -0.942718 0.0297895 1.4277 1.20923 1.59136 0.0428395 -1.00069 0.0683126 -0.324437 1.14166 0.0261886 -0.440511 0.0318994 -1.21162 -2.01195 -0.982178 -0.811244 -1.78673 -2.21838 -1.2211 -0.984019 -1.39882 -0.0508563 -1.22854 0.340866 0.630914 1.73763 1.14717 0.52 0.283988 0.2024 -0.16715 0.439028 -0.222521 -0.133747 -0.143592 -0.0173763 -0.134823 0.145008 -0.0941657 -1.09103 0.390922 
10:72706086 -0.737026 -0.438546 -1.57736 -1.42043 -1.37728 -1.96095 -0.704067 -0.794833 0.337723 -0.921356 0.251109 0.249738 0.24235 1.01447 -0.965237 -0.700791 1.03079 1.05526 1.03798 1.10788 0.569927 1.47136 0.390674 -1.67221 -0.0620308 0.296636 0.144177 0.0811121 0.414817 0.376726 -0.0687695 0.113019 1.18547 1.12137 1.07204 0.0944547 -0.133993 0.182729 -1.9489 -0.657157 0.875895 1.12147 0.945931 -0.731617 -1.28577 -0.971135 0.0135138 -1.03932 0.728607 -1.58296 -0.333441 0.820913 0.28925 0.468794 0.826984 1.44682 
10:72709196 -0.0435409 0.613151 -1.80778 -0.206442 0.128571 -1.1449 -0.815608 -0.401263 -1.92807 1.00681 0.617662 0.888587 0.374368 0.740797 1.91425 0.632317 0.435825 0.949356 0.862369 0.248592 1.11827 0.23461 0.404407 -1.46013 0.585655 0.506477 0.470651 0.0797903 0.840991 1.53828 0.923538 0.0622242 1.21275 1.7568 1.10068 0.064892 -0.229874 -0.127606 -0.11994 -0.509208 -0.768946 -0.26392 0.286123 -0.618005 -0.86794 0.569403 0.482273 -0.875769 -0.114233 -1.24436 -0.116455 0.46467 -0.083828 -0.0860272 0.709079 0.485315 
10:72710870 0.626844 0.19648 -1.06078 -0.297531 -0.193158 0.774984 0.167409 0.00191553 -0.0790228 -0.465834 -0.989854 -0.337184 0.550454 0.363997 -0.427341 -0.402829 -0.191152 0.818302 0.535104 0.395761 -0.942152 0.553876 0.232068 -0.108743 0.617085 0.317167 -0.357842 0.409496 -0.382786 0.471517 -0.128416 -0.620742 0.0262708 0.146656 0.0672414 -1.35177 -1.70127 1.05065 -1.03891 -1.64651 1.04398 -0.559151 -0.726886 0.740696 1.2369 1.66706 0.179153 0.707502 0.0397781 0.0107354 -0.826431 0.0324311 -0.161552 -0.0682975 0.127229 0.684838 
10:72713651 -0.51257 -0.214478 0.196995 0.246337 0.889355 -1.58814 -0.687865 -0.53053 -1.78454 0.64298 0.15262 -0.065 1.2 1.19859 2.46542 1.12586 -0.315834 0.31477 0.0584531 -0.40495 0.0141601 -0.430261 0.393367 -0.389161 0.110112 0.421146 0.410826 -0.424354 1.71012 1.80307 0.988229 0.721106 1.00644 1.29419 0.57357 1.25133 2.11608 0.557793 1.01783 0.534581 -1.14397 -0.00139001 0.386504 -0.402715 -0.833803 -0.538921 0.481247 -0.0674906 0.406625 0.387322 0.440026 0.536723 0.0741223 0.291249 0.920978 -0.383409 
10:72715993 0.132948 0.110797 -1.30821 -0.0901331 0.422299 -0.993942 -0.803543 -0.9375 -2.29803 0.0603611 -0.93021 -0.315563 1.66903 1.93039 2.24391 0.983506 -0.519851 1.42583 0.736622 0.0239013 -1.08502 0.283333 0.702108 -0.738128 1.1037 0.950814 -0.0416569 0.488455 1.12047 2.52734 1.07236 0.0354959 1.15561 1.78015 0.9822 -0.404645 0.000277553 2.00803 -0.141882 -1.58759 -0.022243 -0.327469 -0.580863 0.456253 0.573398 1.52822 0.864808 0.652039 0.935429 0.731293 -0.15844 0.421304 -0.158839 0.3262 1.26177 0.41311 
10:72726676 0.0891197 0.2367 0.255999 0.0196861 0.0141091 -0.663336 -1.78242 -0.0900584 0.850917 0.414016 1.31852 1.06939 -0.664686 -2.10101 -0.291075 -0.261302 2.85301 1.65025 2.7006 -0.291625 1.43928 -0.433244 -0.73991 0.019967 0.902903 1.02162 0.813667 1.40807 0.182028 0.190176 0.952841 0.121145 0.568697 0.816303 1.14445 0.215851 0.560141 -1.02572 0.0191506 -0.272513 -0.884929 -0.232615 0.541646 -0.691052 -0.963671 -0.288576 0.243031 -0.246994 -0.759272 -0.999425 0.401305 0.0995889 -0.256203 -0.838817 -2.36638 -1.07558 
10:72726773 -0.320721 -1.14293 -0.28057 -2.5242 -0.261896 0.597334 -0.0109636 1.47112 2.62119 -0.0305227 -1.15148 -1.52858 -1.10912 -1.38446 -4.33473 -1.27307 -1.19677 -1.33676 -1.40909 1.03439 1.08354 0.168354 0.894728 1.26244 0.826185 0.81628 0.857616 1.98981 -0.300136 -1.45343 -2.07151 1.06104 -0.557314 -1.23892 -1.34466 -0.586386 -2.53636 -1.46745 -1.06087 -0.678902 -0.410063 -0.162185 -0.434368 1.36026 1.06831 -0.0065303 0.844889 0.849151 -0.0670523 -0.427584 -1.30306 0.464274 0.688295 -0.0122183 -0.247054 0.808949 
10:72732312 0.905703 1.05263 -1.10741 0.157972 0.169609 0.753615 1.72198 -0.120094 -1.17467 0.530548 -1.03007 -1.35327 1.10644 2.21104 0.481941 0.0769073 -1.35374 -1.04779 -1.58835 0.589452 -0.517808 1.44841 -0.0626557 -0.461111 -1.26422 -1.1378 -1.20841 -1.50756 0.375428 0.163714 -0.238908 -0.0292937 0.911523 0.462762 0.397344 -0.27939 -1.37691 0.590798 -1.38126 0.373228 1.09527 -0.352804 0.0574357 -0.729798 -0.826007 -1 -0.536723 -1.2761 -0.264782 0.397727 0.0688308 -0.00500291 -0.191711 1.06553 2.19023 0.689038 
10:72737149 0.972206 1.10066 1.33884 -0.280673 1.18895 1.13418 0.390607 1.82922 1.13873 1.39795 0.692853 0.304841 -1.39759 -1.75585 -0.795012 -0.70462 0.0174857 -0.0515058 0.192629 -0.207126 1.8317 -0.544824 1.33679 1.41056 0.819013 1.1276 1.12744 1.98669 -0.074866 -0.825657 -0.274853 0.45827 -0.566628 -0.786066 -0.547095 -0.375761 -0.354302 -0.927361 0.208944 -0.785047 -1.19955 0.20364 -0.217246 0.708853 0.485237 -0.0548718 0.127388 0.5096 -0.543276 -0.0461972 -0.177636 0.572982 0.488977 -0.590793 -1.52455 -0.228393 
10:72738241 0.00876252 -0.804444 0.373529 -1.51634 0.201833 0.898175 -1.17398 -1.06133 2.20393 0.292336 -0.0748842 0.460902 -1.0864 -3.11471 -2.55034 -0.188778 0.786598 -0.247674 0.396005 -0.0388749 1.20071 -0.784132 0.847085 0.365642 1.28154 1.32409 0.920622 1.5227 0.164599 -0.770937 0.0242561 0.890393 -1.14231 -1.69971 -1.54571 -1.41237 -0.85988 0.368875 -0.267279 -0.201036 0.262003 -0.142385 0.0774349 0.307777 0.0912548 0.774341 0.982805 0.345015 1.02056 0.525299 0.980593 -0.693735 -1.12235 -1.62222 -1.73317 -0.509742 
10:72753491 -0.0482956 -0.223772 -0.269565 1.39165 -1.0723 -0.791204 0.173561 -0.665078 -0.083353 -1.66599 -0.0726275 0.217467 0.223567 -0.140215 0.733614 0.354146 -0.652811 0.456771 -0.137376 -0.468458 -0.484605 0.4875 0.00811866 -0.744749 -0.879177 -0.407895 -0.141372 -1.45126 -0.619779 -1.5378 -0.951985 -0.827284 -0.0906025 -0.759303 -0.524619 0.52577 0.223154 0.5 -1.18552 1.11228 -0.689446 0.451104 0.0521763 -0.296241 -0.443033 -0.5229 -0.245672 -0.19272 -0.914846 -0.96859 -0.549648 -0.49471 0.244459 0.354719 0.239535 -0.454445 
10:72757175 -0.432909 1.10451 0.469557 0.140555 1.96389 0.287741 1.09558 2.11671 -1.00801 1.40275 0.155805 -0.175176 0.588874 2.45729 1.45762 -0.605949 0.76477 -0.850902 -0.446775 -0.195625 -0.378625 0.402677 -0.832355 0.423576 -0.939764 -1.26427 -0.931598 0.255361 0.839247 1.02902 1.62596 0.239476 1.27321 1.6427 2.04136 0.628122 0.504789 -0.837322 0.659463 0.714668 0.908513 0.718454 -0.738056 0.614083 0.401881 0.0874697 -0.656175 -0.331566 1.63014 0.367402 1.79458 0.959363 1.85857 1.97882 1.47257 2.18201 
10:72760987 -0.104032 0.707844 -0.1164 1.09562 0.921788 -0.80165 0.734184 0.955092 -1.67262 -0.0563714 0.121678 -0.21848 0.67268 2.59411 2.11475 -0.622503 0.476273 0.469118 0.177343 -0.495148 -1.99299 1.00933 -1.38327 -0.439742 -1.34196 -1.51847 -1.00731 -1.74975 0.169688 0.84273 0.692688 -0.749091 1.5543 2.11674 2.01799 1.54621 1.07435 0.493902 0.393794 0.73666 0.744801 0.723991 0.44363 -0.926301 -0.995033 -1.03675 -1.2448 -1.08728 0.449528 -0.285994 -0.56404 0.309704 0.706634 1.59773 1.91395 1.73395 
10:72769438 -0.659304 1.10375 0.402927 -0.468963 -0.273469 1.12549 0.452787 1.51022 -0.220994 1.69901 -0.712953 -0.453701 0.138168 1.3268 1.3023 -0.563363 0.278534 -0.202326 -0.0401187 0.323913 0.653158 0.0583267 -0.952484 0.0132544 0.381834 0.581093 0.309816 1.00139 0.0204844 0.828847 0.653465 0.583769 0.780344 1.46079 1.47291 0.565326 -0.833258 -0.618083 -1.5204 -0.54152 0.00610925 0.150836 0.290864 0.506148 0.784133 1.69866 0.183724 0.304475 0.858788 -0.0237849 -0.350304 -0.668669 -0.400356 0.134914 0.616457 -0.297721 
10:72769488 -0.767158 -1.10208 -0.618852 0.780668 -1.13236 -0.849605 -0.397084 0.148564 -1.63628 -1.16453 -0.179702 -1.01949 1.05981 1.28263 1.38538 1.67261 -1.5175 0.213467 -0.720707 -1.40556 -2.18997 -0.187438 0.342356 0.444485 -0.123707 -0.549957 -1.5302 -1.5685 -0.543269 0.334597 -0.237445 -1.59235 -1.19794 -0.739868 -0.60045 -0.635059 1.94388 2.26686 1.18849 0.274765 -0.852997 0.532828 -0.0404431 1.36552 1.67151 1.24977 0.663898 1.51724 -0.356459 -0.326418 0.256062 2.75563 2.20259 1.89064 0.614176 0.651094 
10:72769800 0.765434 1.09141 0.639892 -0.767902 1.1675 0.887207 0.340114 -0.220633 1.72114 1.15178 0.191569 1.039 -1.00654 -1.32317 -1.39663 -1.74796 1.47675 -0.229483 0.684114 1.41223 2.20817 0.109821 -0.328 -0.419963 0.144945 0.598523 1.55369 1.57207 0.4375 -0.485461 0.176467 1.551 1.05492 0.564123 0.474431 0.530733 -1.9321 -2.23726 -1.2295 -0.23076 0.874714 -0.53294 0.0264553 -1.36238 -1.67708 -1.25836 -0.673015 -1.53266 0.331231 0.304446 -0.278491 -2.8082 -2.23695 -1.91415 -0.603912 -0.688056 
10:72776385 -0.819635 0.20303 0.854627 -1.07651 -0.33441 0.0898479 -0.520377 0.198957 0.582617 0.831444 -1.20621 -0.719194 -0.105059 0.395449 0.693377 -0.472791 0.256052 0.145828 0.253803 0.297154 0.210232 0.136811 -0.588866 -0.346471 0.698561 1.07572 0.369263 1.25781 -0.231666 0.25045 0.745286 0.850375 0.547523 1.09205 1.18761 0.42125 -0.938036 -0.528707 -1.72895 -0.171123 0.560745 0.451246 0.0764026 0.505505 0.738889 1.01328 0.0962882 0.0648439 1.50683 0.556478 -0.385307 -0.239109 -0.294034 0.415888 1.1429 0.11559 
10:72778442 0.371953 -0.631496 -0.925544 0.224105 -0.456007 -0.445184 0.478378 0.494365 -0.400428 -1.31441 0.596954 -0.0233647 -0.889632 -1.20727 -1.11288 0.198827 -1.35885 0.133239 -0.622918 -0.476669 -0.721729 -0.483987 0.648108 0.291295 -1.14463 -1.84363 -1.78659 -1.75934 -0.84222 -0.927482 -1.00202 -1.5537 -0.843975 -0.980695 -0.871847 -0.516028 0.859738 1.22848 1.86957 0.502377 -0.712707 -0.656805 -0.368468 0.355505 0.068335 -0.441298 0.486477 0.376868 -1.51407 -1.09457 -0.251599 0.579112 0.201128 -0.869295 -1.35586 -0.234137 
10:72782732 0.349864 1.51057 -1.18971 0.702677 -0.242441 1.51903 2.59094 2.74149 -0.973488 0.709425 0.879988 -0.446501 0.685762 1.61529 0.529441 -0.747705 -0.210547 -0.299706 -0.452637 0.540942 0.294327 0.334841 -0.659695 0.544828 -0.732406 -1.1052 -0.523407 -0.996047 -0.111619 0.563167 -0.788249 -1.13855 0.0549907 0.455719 0.043056 0.246492 -0.19995 -0.152852 0.329225 0.059043 -1.34837 -0.578032 0.0258471 0.264107 0.206142 0.898167 0.2475 0.511336 -1.05504 -1.20599 -0.0776658 -0.5 0.0347174 -0.376906 -0.679962 -0.32575 
10:72785701 -0.789803 0.312301 0.940665 -0.838251 0.0398612 0.356729 -0.582126 0.323663 0.213591 1.01408 -1.23678 -0.0567628 -0.322738 0.164702 1.1447 0.110179 0.764024 -0.230102 0.228634 -0.124175 0.555009 -0.538462 -0.551465 -0.0820654 0.99888 1.37427 0.895687 1.56023 0.458223 0.911661 1.06974 0.945304 0.832282 1.16243 1.13993 0.129179 -0.651866 -0.585586 -1.56893 -0.279076 0.654982 0.472656 0.316306 0.472947 0.809292 1.62044 0.169702 0.262595 1.54134 0.0961475 0.0103902 -0.308608 -0.128512 0.365479 0.845079 -0.0882854 
10:72785866 -0.789803 0.312301 0.940665 -0.838251 0.0398612 0.356729 -0.582126 0.323663 0.213591 1.01408 -1.23678 -0.0567628 -0.322738 0.164702 1.1447 0.110179 0.764024 -0.230102 0.228634 -0.124175 0.555009 -0.538462 -0.551465 -0.0820654 0.99888 1.37427 0.895687 1.56023 0.458223 0.911661 1.06974 0.945304 0.832282 1.16243 1.13993 0.129179 -0.651866 -0.585586 -1.56893 -0.279076 0.654982 0.472656 0.316306 0.472947 0.809292 1.62044 0.169702 0.262595 1.54134 0.0961475 0.0103902 -0.308608 -0.128512 0.365479 0.845079 -0.0882854 
10:72796372 0.920726 0.023823 -0.940249 -0.389933 -0.725083 0.315945 0.762047 -0.125843 -0.934523 -0.779637 -0.487963 -0.669927 -0.922535 -0.178702 0.276551 -0.74716 -1.11791 -0.453473 -1.11727 -0.146166 -0.874693 -1.1225 1.54433 1.50817 0.637656 -0.39571 -0.0011505 -0.566168 -0.329929 0.779147 0.161712 0.640408 -0.911765 0.197838 -0.402853 1.74251 1.50561 -0.522291 2.50755 0.340004 -0.484423 0.636274 -0.854212 -0.62358 -0.467432 -0.589041 -0.634255 -0.203303 -1.90036 1.64653 0.144659 1.43542 0.681961 0.761326 0.0533632 0.42847 
10:72799573 -0.678451 0.186983 -0.968404 -0.525524 -0.754657 0.231802 0.453569 0.633543 -0.0634179 1.53077 0.33 0.493462 0.136486 -1.28376 -1.10734 -0.574221 0.181565 -2.06806 -1.80868 1.5923 0.268041 0.541036 -0.483986 -1.14353 -0.243608 -0.337587 -0.0636309 -0.2765 0.459652 0.623429 0.0359544 -0.103109 -0.73828 -0.891115 -1.48669 -0.829655 -1.96201 -0.453152 -0.161314 -0.553535 0.662823 0.0815912 0.396854 0.54016 0.311002 1.53825 0.935169 -0.479559 1.58807 0.330189 0.937006 -1.00423 -0.729302 -0.786014 0.369074 -0.640446 
10:72802973 -0.912326 -0.361864 -1.32989 -1.00452 -0.5277 -0.361494 0.161848 0.325767 0.0590109 0.809222 0.20569 0.629281 -1.7993 -1.75527 -1.45701 -1.06839 0.396463 0.12951 -0.0343421 0.917103 -0.127855 0.493616 0.783966 -0.0746771 -1.08431 -1.31898 0.292606 0.234972 -0.176767 -0.656667 0.21161 -0.291939 -1.14594 -1.40796 -1.45273 -0.921716 -1.55409 -1.5036 0.488645 0.779686 0.228714 -0.00103271 -0.220035 0.417344 0.0526344 -0.160747 0.156891 -1.09046 1.77652 0.133953 1.65029 -1.91326 -1.15936 0.0658107 1.09562 0.600232 
10:72803072 0.583819 -0.108273 0.972667 0.519333 0.602256 -0.210708 -0.140772 -0.729909 -0.242636 -1.24246 -0.412083 -0.701923 -0.139831 1.37628 1.37722 0.784469 -0.153732 1.69797 1.43841 -1.58455 -0.362638 -0.162574 0.503291 1.05506 0.240524 0.345778 0.039163 0.0971445 -0.788001 -0.561499 -0.382311 0.057756 0.409335 0.761064 1.20209 0.80102 1.7937 0.572244 0.349096 0.898857 -0.47486 0.280077 -0.321613 -0.742174 -0.482843 -1.51437 -0.979111 0.297466 -1.42065 -0.243816 -0.961944 1.7434 1.22749 1.15703 -0.0870588 0.712213 
10:72804854 -0.289153 0.142786 0.0301922 0.366386 -0.257116 0.593784 -0.450354 0.303382 0.381842 1.25383 0.51269 0.267862 0.351827 -1.22791 -0.973309 -0.901029 0.0333537 -1.54365 -1.41927 1.70057 0.552705 1.14311 -0.0569631 -1.14112 -1.29912 -1.42933 -1.11509 -0.638851 0.808648 0.565021 0.749366 0.317829 0.230132 0.0289938 -0.245447 0.311906 -1.15323 0.023743 -0.234265 -1.4569 -0.0406937 0.757461 0.650468 0.454429 0.254171 1.38641 0.742466 -0.46397 1.27062 0.966995 0.581784 -1.74209 -1.15118 -0.99305 0.335732 -0.589641 
10:72805350 -1.08866 -0.469767 -0.155689 1.13494 0.120145 -0.142094 -0.408134 -0.669084 -0.684656 0.922971 0.566456 0.0793572 -0.217136 0.407089 0.638749 1.81676 -0.300721 -0.664617 -0.755658 0.502835 0.00584783 0.385543 0.302041 0.592895 0.29481 0.276224 0.600473 0.456167 -0.177024 0.0833895 -0.28118 -0.511705 -1.38973 -1.03151 -1.16727 -1.02931 -1.36898 -2.12016 -0.12565 0.0321006 -1.20665 -0.18192 0.557289 -0.606317 -0.604545 0.697486 0.0785063 -0.477424 0.078393 0.272743 -0.245103 1.05653 0.932513 0.446374 0.0442613 -0.295081 
10:72819257 0.64438 0.871206 0.0971651 -2.23324 -0.0938628 -0.558414 -0.130195 0.221777 0.913671 -0.148313 -1.14499 -0.174954 -0.0753878 -0.592656 -0.896207 -1.61628 0.957071 1.29949 1.51118 -0.130407 -0.713617 -0.38 -0.529264 -1.39331 0.632097 0.51761 0.341892 0.40647 0.423988 0.637701 1.20161 0.473541 0.800925 0.55334 0.427727 0.092012 0.675609 0.586147 0.256561 0.188582 1.95201 -1.13077 -2.11735 0.407705 -0.0175024 -0.781258 0.0732877 -0.343799 0.628917 0.297288 1.42365 -1.21491 -0.929873 0.249962 1.3659 0.243987 
10:72822331 0.531463 0.013271 1.32973 -1.125 0.151062 0.344473 -0.0958353 0.0337959 1.37907 -0.359718 -1.24008 -2.71973 0.173811 0.893995 -1.15313 -1.64195 0.605033 0.92826 1.07642 1.49875 -0.329869 -0.221822 2.06145 -1.0567 0.312423 0.685032 0.678986 0.376313 1.39381 1.44586 0.375796 0.398791 0.334264 0.250586 -1.01636 -0.136271 -2.13755 -1.16677 -1.08558 0.835904 -0.193801 -1.02653 -0.569076 0.305832 0.062362 -0.0198339 0.833056 0.627208 0.835637 0.366261 0.695793 -0.844737 -1.80354 -1.03097 0.489308 -2.19841 
10:72824068 1.18008 0.558763 0.780245 0.718229 0.374382 -1.39951 0.733008 -0.7789 -0.40408 0.183313 0.746805 1.34324 -0.235814 -0.501915 0.516107 -0.383496 -1.14673 1.64104 0.416565 -1.54915 -0.391975 -0.110372 2.33772 1.24435 -0.545842 -0.0620916 -0.0599069 0.124284 -0.53506 -1.7292 -0.60516 -0.327063 -0.451354 -1.29636 -0.715783 -0.0229003 0.203932 0.151189 1.27671 -0.0484472 -2.14098 1.64245 1.5 -1.4419 -1.77085 -2.7469 -1.18941 -1.63477 -1.05353 0.00187752 -0.984759 -0.27663 0.513514 -0.048289 0.00360199 0.154497 
10:72840711 -0.0402913 0.945435 -0.156286 0.205438 -1.16833 -0.321373 0.694744 -0.656864 -2.07554 1.20612 0.762234 2.08214 0.849793 1.40809 0.603986 -0.0263917 -1.12309 0.65838 -0.124842 -0.494096 -1.08964 -0.642572 0.0134587 -0.622587 0.00154761 -0.0382954 -0.199562 -0.716806 -1.39707 -0.774021 -1.69462 -0.900609 -1.02531 -0.582459 -0.905138 -0.518156 -1.5 0.203828 -0.213841 -1.12 -0.540961 -0.131156 0.653056 0.440055 0.656008 0.0129593 -0.242111 -0.0576993 0.0788062 0.442629 -1.68951 -1.18958 -0.535925 -0.783181 0.0710015 -0.575302 
10:72843534 -0.823838 -1.8634 -1.30883 -0.417066 -0.680966 -1.08247 -0.808833 -0.518413 -0.240855 -3.17824 -0.0404024 0.193269 -1.84635 -0.347639 -0.990146 0.364488 -0.753721 0.258468 -0.401091 -2.05531 -0.85626 0.221817 0.866912 -1.0265 -0.557093 -0.784779 -0.748964 -0.965934 0.73441 -0.355952 0.577169 0.96047 0.38933 0.370188 0.740524 1.52254 0.161693 2.03219 -1.33805 1.99249 0.803452 1.83187 -0.0194109 0.974093 0.363429 0.832771 1.53252 0.514223 1.31612 0.0966152 0.717423 0.935072 0.675654 0.480348 -0.0557161 0.933424 
10:72845045 0.486432 -0.0236239 -0.753529 -0.355142 0.0829226 0.316714 0.709211 -0.106677 0.774467 -0.331333 -1.39236 -1.68155 0.289127 -0.107029 -0.129868 -0.734885 -0.626719 -0.375936 -0.805884 -0.381175 0.816753 0.242947 0.682594 2.76726 -1.15639 -0.376564 -0.557035 1.06912 1.09872 -0.791075 1.04686 0.544591 1.07612 0.0574824 1.09952 0.851423 -0.631752 -0.125608 -0.956024 0.924538 -0.554506 0.000760265 -0.381909 -1.02347 -0.801998 -0.514267 -0.690667 -1.18242 0.838278 0.367766 -1.66538 -1.63268 -2.07829 0.0618842 -0.345564 0.0182721 
10:72848051 -1.18008 -0.558763 -0.780245 -0.718229 -0.374382 1.39951 -0.733008 0.7789 0.40408 -0.183313 -0.746805 -1.34324 0.235814 0.501915 -0.516107 0.383496 1.14673 -1.64104 -0.416565 1.54915 0.391975 0.110372 -2.33772 -1.24435 0.545842 0.0620916 0.0599069 -0.124284 0.53506 1.7292 0.60516 0.327063 0.451354 1.29636 0.715783 0.0229003 -0.203932 -0.151189 -1.27671 0.0484472 2.14098 -1.64245 -1.5 1.4419 1.77085 2.7469 1.18941 1.63477 1.05353 -0.00187752 0.984759 0.27663 -0.513514 0.048289 -0.00360199 -0.154497 
10:72850825 -0.990927 -0.95 1.42471 -1.57129 1.20039 0.529253 -0.765027 0.0146284 1.71066 -0.99484 -1.36239 -1.86974 -1.09091 -0.541575 -1.47341 -0.016197 0.550862 0.956688 0.935699 -0.970477 0.239709 -1.67322 -1.88011 0.13163 -0.842608 -0.705558 -0.986534 -0.208148 0.333227 0.268579 0.848806 0.159161 0.784163 1.1834 1.49568 0.474818 1.16062 0.647738 -0.581707 2.16716 1.78632 -0.108791 -0.613841 0.823952 0.338374 -0.897518 0.348172 0.415462 1.17626 -0.0133333 1.09902 1.85651 0.518345 0.515677 0.107399 0.147232 
10:72857017 -0.347153 -0.332882 1.38988 0.18344 0.678306 1.45641 -1.08696 1.22222 0.640848 -0.890323 -0.686216 -1.09334 -0.563893 -1.14054 0.361766 0.692835 0.707047 -0.000288083 0.538153 0.13882 -0.570219 0.327872 -1.28622 -1.52973 -0.208837 -1.09843 -1.66966 -0.468966 -0.706742 1.0848 0.191937 0.800186 -0.0557156 1.30403 1.26889 0.977689 0.224468 1.53557 -0.881021 0.889213 1.8778 -0.132306 -1.20904 2.31476 2.4018 3.53412 2.18262 2.45244 1.66045 -0.137773 1.50503 0.395728 0.148534 -0.227313 -0.457128 -0.656649 
10:72859069 0.273796 -0.191301 2.09485 0.114579 1.53791 1.56459 -0.303685 0.692217 2.44941 1.17705 0.0656953 -0.591173 0.479189 -0.634673 0.829528 -0.806765 -0.0891283 0.755809 0.460139 0.280228 0.174065 1.06539 -0.0437008 -0.44524 -0.365818 -0.343058 -0.56583 0.584758 -0.021282 1.67735 1.01075 -0.636627 0.699153 1.32402 1.25513 -0.540275 -1.23958 -0.501252 -0.201229 0.603904 -0.700146 -1.40724 -0.196515 -0.843513 -0.0494715 -0.205058 -1.25345 -0.50081 -1.30203 -0.180896 -0.702409 -0.708702 -1.21329 -0.358149 0.442068 -0.532136 
10:72862839 -0.00704809 0.0543449 0.904051 2.46505 1.9809 1.03161 0.766932 0.49273 0.838834 1.24068 0.682424 0.986355 0.399913 -0.696089 2.11726 0.835984 -0.559561 -0.0549639 -0.353504 0.766224 0.424092 1.49371 0.995717 2.5838 -0.0297232 0.0386539 0.244591 -0.0342788 -0.0634271 -0.686765 0.0749484 -0.284598 -0.701398 -1.21271 -0.691823 -0.802268 2.26155 -0.285175 1.97819 -0.350581 -1.2079 -0.0151446 0.365113 -0.146311 -0.528909 0.482964 0.182328 -0.571767 -1.18014 -0.214492 1.07225 -0.932615 0.726705 0.399839 -0.568634 0.272457 
10:72868809 -0.84507 -1.18951 2.02351 1.18112 3.21207 1.75134 -0.645105 -0.307484 1.99703 0.0993151 -0.191064 -1.11657 0.0832824 -0.136548 1.04946 1.75582 -0.442875 1.08666 0.626462 -1.08416 0.0116845 -0.304202 -1.41031 1.96264 -1.22857 -1.29103 -1.4492 -0.230212 -0.477235 0.407006 0.877716 -1.19018 -0.376 0.352904 1.09278 -0.996761 2.0098 1.39443 0.604284 2.15292 0.561097 -0.908465 -0.675992 0.434572 -0.206649 -0.304153 0.000113168 -0.90835 -0.0688352 0.124526 1.2569 1.05516 0.77314 0.801216 -0.131312 0.497885 
10:72877373 -0.565868 -0.672702 -1.8525 -1.35552 -1.8073 -0.410999 0.321958 0.169741 0.700983 -2.10882 0.824539 1.1797 -3.00919 -1.83673 -2.17579 -0.71004 0.335093 -0.80456 -0.252032 0.181289 -0.29784 0.621635 0.643046 -2.68824 1.23456 0.834167 1.26885 -0.644253 0.175244 -0.985594 -0.324324 0.401178 -0.868811 -1.05097 -1.24871 0.163122 -0.621918 -0.271442 -0.125322 1.14643 1.82254 0.47499 -1.33678 1.99939 1.59844 1.34218 1.90143 1.79587 0.63685 -0.790536 0.783055 0.133145 -0.246582 -0.710112 -0.323461 0.165666 
10:72879994 0.0524128 1.15419 1.57904 1.3773 1.64993 -0.00432847 -0.0853327 -0.883973 -1.23101 0.917228 -0.64599 -0.435024 -1.0857 -0.5605 0.915604 1.49602 0.396332 0.512536 0.554396 -0.987654 -0.372086 -0.873167 1.70524 0.21447 0.0915824 0.200963 -0.00236321 0.525336 -0.174697 -0.207389 -0.530448 0.376143 -1.05549 -1.09337 -0.777728 -0.369276 0.895794 -0.508858 1.36893 1.21564 0.837149 -0.635866 -0.838314 1.94667 1.75941 0.728764 1.12238 1.15021 1.01192 -0.0241869 0.893606 -0.359211 -0.0751676 0.684499 0.930993 0.251698 
10:72890659 -1.01797 -1.14105 -0.213571 0.873555 -0.360451 -0.731554 -1.6669 -1.43014 -1.51992 -0.445973 -0.158938 0.228452 -0.744754 0.337088 0.700092 1.37217 -1.40584 0.468937 -0.84351 -1.05753 -1.88963 0.124251 0.560109 1.49021 0.0965745 -0.806999 -0.546246 -1.40808 -0.492266 1.37686 -0.163241 -0.159164 -1.87688 -0.410812 -0.69055 -0.299724 1.62889 0.97025 0.658891 0.417351 0.185458 -0.0386287 0.889902 0.935 0.887301 0.77913 0.966603 0.0995873 0.46231 1.34127 1.31496 -0.582322 -0.122049 0.871264 0.790836 0.243275 
10:72893060 0.354694 1.57616 0.433256 -0.809892 -0.811317 -0.0640865 0.229336 -0.405047 -0.575828 0.742137 -1.30184 -0.664063 0.466016 -1.6719 -0.227951 -0.582582 -0.719912 -1.2513 -0.838864 0.403239 1.23559 -0.774611 -0.306473 -1.21698 1.24821 1.03031 0.641719 1.06261 -1.24533 -1.19613 -1.24502 -0.507239 -0.249528 -0.674702 -0.565243 -0.790296 0.222631 0.530962 0.12265 -0.506392 0.586355 -1.59548 -1.13476 0.229304 -0.00558796 -1.2081 -0.354682 0.558929 0.0285151 -1.62409 -1.40998 -0.273313 -0.563559 -1.0149 -0.0429435 -0.741667 
10:72896177 0.561323 1.47274 0.765229 -1.1738 -0.0312445 -0.141514 0.48874 -0.00307652 0.193919 0.799422 -1.11794 -0.323109 -0.0641096 -1.341 -0.12357 -0.881212 -0.440198 -0.586664 -0.0928753 0.281619 1.1251 -1.45295 0.380016 -1.32497 1.5093 1.54035 1.14043 1.52132 -1.01154 -0.778049 -1.24946 -0.0227804 0.24317 -0.0686871 -0.159522 -0.631211 0.804913 0.634167 0.603838 -0.2619 0.703171 -1.60791 -1.28532 0.506592 0.312971 -0.992963 -0.440053 0.623672 -0.326189 -2.03483 -1.76264 -0.556216 -0.885747 -1.16367 0.0325944 -0.491579 
10:72899049 -0.755321 -0.500287 1.46762 0.455524 0.419115 -0.57528 -1.59972 -1.43102 -0.277177 -0.719107 -2.3273 -1.8851 1.21195 0.289067 0.566172 0.119722 -2.19692 0.0474599 -1.02335 -0.57824 -0.573871 -1.94834 0.765365 -0.862655 1.38854 1.04144 0.0697497 1.75844 -0.255459 0.439802 -0.615337 0.0596965 -0.0522379 0.0330645 -0.143425 -1.03849 0.776549 1.60316 -0.428226 1.047 0.335486 -1.55611 -0.339846 1.10422 1.14758 0.41707 0.291123 1.07727 0.467044 -0.409737 0.00288877 0.81813 0.101061 -0.313765 0.121505 -0.585814 
10:72901493 1.07035 1.71196 1.71571 -0.372599 1.70253 0.732495 1.08285 0.340636 0.467972 0.874191 -0.347952 -0.823989 0.565527 -1.50698 -0.204946 -0.388141 1.80506 -0.454586 0.99852 0.319059 1.61099 -0.886687 0.362137 -0.614762 0.292186 0.959269 0.379072 1.54981 -0.900069 -1.90611 -1.10838 -0.681164 0.349688 -0.991421 -0.594853 -1.07649 -1.14607 -1.23775 0.448698 0.168534 0.161664 -0.98882 -2.05744 0.928662 0.84135 -0.125333 0.182184 1.08529 0.542769 -1.173 -0.718065 -0.04301 -0.265141 -0.677976 -0.655627 -0.464407 
10:72901888 -0.360752 -1.29647 1.05103 -0.117525 1.33487 0.760189 0.0262922 0.725847 1.62603 -0.813989 -0.202374 -1.444 0.720334 -0.976727 -0.859364 -1.03115 0.864198 0.097659 0.00962318 -0.108561 0.596131 -0.603713 0.202208 0.728216 -1.28553 -1.02456 -1.60264 -0.215956 0.79066 -1.00971 0.780965 -0.665141 1.10235 -0.153506 0.600481 -0.254947 -1.24182 -0.362323 0.120511 1.32805 -0.0170711 0.731681 -0.705586 0.468623 0.845455 0.247509 0.140905 0.47048 0.0164268 -0.128666 0.758935 0.675084 0.57459 0.427621 -0.674623 0.892874 
10:72905007 -1.74792 -1.89266 -0.321911 1.46169 -0.546811 -0.862959 -1.51503 -1.28434 -1.35574 -1.29555 -0.146435 0.541137 -1.31847 0.962868 0.952515 2.0727 -1.99227 0.473205 -1.08877 -1.19621 -1.74756 -0.353273 0.808128 0.602661 0.118908 -0.832957 0.0364657 -0.748985 0.0080077 1.8426 0.0984911 0.378559 -1.60712 0.125828 -0.515228 0.284858 1.42257 0.598436 0.203486 0.703395 0.346659 0.193257 2.06735 0.721692 0.573846 1.10493 1.33309 0.0396936 0.224473 1.47537 1.4823 0.0299061 0.154468 0.650179 0.865552 0.123992 
10:72908595 -0.108214 -1.65193 -0.572876 -0.755294 -0.363171 0.424681 -0.176278 0.940748 2.12812 -1.13462 0.297588 -0.347563 0.572646 0.599756 -1.04041 -2.19277 0.841923 0.950846 0.844787 0.0529256 0.176649 -0.00790238 -0.719 0.10454 -0.917092 -1.00746 -0.736179 0.13975 0.298407 0.0421202 0.677444 -0.433857 1.28565 1.08463 0.969169 -0.134257 -0.293336 0.0551326 -0.0706395 -1.29181 -0.716179 1.1393 0.0629453 -0.639144 -0.0682852 -0.0632226 -1.07328 -0.270528 -0.553903 -0.212996 0.188014 0.205797 0.294906 -0.322873 -1.33654 0.172867 
10:72913602 -1.28663 -1.27306 0.794702 1.65138 0.203072 -0.702703 -2.21985 -1.81288 -0.969469 -0.638599 -1.75486 -1.03396 0.250581 1.97712 1.74996 1.21835 -2.05235 0.949531 -0.58567 -0.783367 -1.90582 -0.670407 -0.140428 0.246312 0.910127 0.338126 -0.0220276 0.287072 0.195484 1.9914 -0.140509 0.395355 -0.922796 0.460457 -0.245339 -0.115929 1.20301 1.12108 -1.16009 0.964135 -0.371029 -1.2547 1.26678 0.663387 0.864737 1.8242 0.814678 0.725382 0.924433 1.79088 1.76499 -0.184349 0.00301955 0.537563 0.626814 -0.894446 
10:72915995 -0.899532 -1.39597 0.928477 -0.563875 -0.458541 -0.407589 -1.6522 -0.993795 1.07598 -1.17143 -2.09787 -1.778 1.695 0.372135 0.192626 -1.16714 -2.04553 0.58701 -0.584957 0.284485 -0.0439786 -1.73797 -0.962973 -0.593023 1.23417 0.677044 0.0945462 1.12676 -0.667399 0.27651 -0.424986 -0.0481566 0.366045 0.674056 0.372156 -0.49171 0.216546 1.49058 -1.41844 -0.00360847 -0.445516 -1.30872 -0.0336218 0.103819 0.533549 0.625213 -0.535561 0.839188 -0.155603 -0.739157 -0.0656548 0.351754 -0.24402 -0.856645 -0.626914 -1.1973 
10:72932091 1.07547 1.29649 1.08486 -0.659272 1.27007 0.748132 -0.373638 -0.0616188 0.740252 0.950008 -1.93532 -2.18389 1.76037 1.6674 0.626575 -1.35864 0.629888 1.1418 1.51253 0.781615 -0.0751203 -0.487063 -0.57379 -1.22515 1.02153 1.68452 -0.202174 1.88544 0.609451 0.618519 0.0463544 0.481098 1.82706 1.27136 1.08921 -0.442651 -0.076945 0.981476 -1.50633 0.112072 -0.645983 -1.73486 -1.17348 -0.459089 -0.135363 0.423478 -1.14404 0.357525 0.501723 -0.0511696 -0.108809 0.31104 0.12695 -0.363416 -0.633749 -1.17207 
10:72932353 1.37446 1.17723 0.0493121 -1.43091 0.55196 0.912906 1.67368 1.68737 1.42886 0.718851 0.160892 -0.380674 0.880713 -0.830642 -0.731972 -1.81239 2.21655 -0.0360823 1.52222 0.804954 1.8301 -0.295194 -0.872309 -0.557482 -0.0585962 0.945696 0.150021 0.939634 0.0714145 -1.59873 -0.384895 -0.592074 1.99122 0.383593 0.800087 -0.372414 -1.17717 -0.64336 -0.0109137 -0.249848 -0.0667916 -0.367123 -1.53772 -0.254918 -0.166106 -0.390069 -0.792686 0.41668 0.0239195 -1.2969 -1.25541 -0.0516733 -0.147904 -0.87084 -1.05561 -0.247441 
10:72937184 -1.02779 -2.40365 -0.557625 0.698353 -0.27988 0.0650379 -1.1741 -0.168684 0.828083 -1.57005 0.707763 0.386629 -0.268475 0.786301 -0.13266 0.163112 -0.840897 1.05492 -0.411721 -0.550281 -1.30318 0.0715721 -0.364606 1.32818 -1.19052 -1.75098 -1.17306 -1.81017 0.878581 1.10326 1.22736 0.758962 0.0159647 0.852294 0.856242 1.00902 0.820904 0.807805 0.129766 0.417468 -0.289542 1.28951 1.00861 -0.12533 0.14244 0.764255 -0.0482666 -0.472484 -0.463838 1.1216 1.838 0.41197 0.734109 0.723201 -0.00363349 0.832217 
10:72941492 -0.201272 -0.110376 -1.29734 -0.357605 -1.6078 -1.43809 -0.424512 -0.240881 -0.751915 -0.0347823 -1.20248 -1.02731 0.643338 0.256751 -0.981047 -1.32459 -2.17028 -2.88762 -3.2323 -0.113472 0.365535 1.27416 -0.23948 0.451814 -0.368908 -0.0634762 -0.624926 -0.340035 0.228559 -1.33389 0.36194 -2.10483 -0.223662 -1.28023 -0.553707 -0.736598 -1.24832 1.08532 -1.46684 -0.420939 -0.640822 1.03431 0.199848 -0.976512 -0.87209 -1.86589 -0.0948181 -0.387275 -0.284012 0.450933 -1.81334 -0.156918 -0.952844 0.152868 0.141282 -0.1041 
10:72950367 0.818502 1.72388 1.87921 -0.689337 0.556132 -0.0399284 0.0778215 -0.330657 0.600486 1.08598 -1.07049 -1.0812 0.665248 -1.32063 -0.256766 -1.54159 0.23672 0.0814271 0.443584 0.413984 1.13636 -1.05397 0.798194 -1.31067 0.729167 0.473994 0.232275 1.62801 -0.917546 -0.631873 -0.846335 0.585401 0.167114 -0.314933 -0.385888 -0.528253 0.616803 0.173668 1.31648 -0.409289 0.251005 -0.715956 -1.24799 0.380847 0.522189 -1.36489 -1.13648 0.462206 -0.471348 -2.27164 -1.0383 -0.494709 -0.446141 -0.654357 -0.420201 -0.165053 
10:72952508 0.643167 0.033304 -1.30035 0.0878619 -0.0773446 0.61604 1.39684 1.69133 0.654812 0.35463 2.12197 1.39604 -1.08004 -0.326953 -0.996294 -0.812852 2.53721 0.0524579 1.03539 -0.228331 0.290958 1.70428 -0.200309 0.840426 -1.8436 -1.45478 -0.651401 -1.26316 0.726496 -0.508037 0.811066 -0.451962 0.539888 -0.0178058 0.224014 0.399191 -0.698135 -1.41047 1.10819 -0.873737 -0.257088 1.94789 0.0968162 -0.647763 -0.583947 -0.725737 -0.29211 -0.871184 -0.216196 0.61475 0.381996 -0.442525 0.345703 0.521664 -0.618981 1.11765 
10:72955355 -0.24754 -2.00898 -2.13614 -0.781764 -1.5678 -0.67288 -0.0584193 0.83492 0.40145 -1.71274 1.41929 1.07048 -0.237995 -0.664851 -1.55431 -1.00532 0.73083 -0.567426 -0.60312 -0.923538 -0.113157 0.410995 -0.300623 1.42237 -1.16409 -1.49969 -0.845571 -1.10959 -0.387326 -0.458209 0.387347 -1.45151 -0.049514 -0.0846617 0.176976 -0.867825 0.421067 0.448033 1.65079 -1.02473 0.0206291 2.25482 0.470289 0.0981526 0.145224 -0.448796 0.0611967 -0.315956 -0.326209 0.161524 0.0668663 0.289769 0.346548 -0.0279432 -1.04459 1.0627 
10:72960663 0.984 1.75121 0.402843 0.544094 1.1714 1.18155 1.95456 0.592891 -0.0789199 1.13357 0.998563 0.450155 1.04705 1.12216 0.73606 -0.275024 2.46881 0.653648 2.23173 0.0253319 -0.502603 0.626202 -0.807629 -0.0912843 0.12325 0.942454 1.61109 0.954891 1.67403 0.767526 1.14227 0.924815 0.928088 0.116285 0.187183 0.804741 -1.20351 -2.27294 -1.1017 1.02328 1.00906 0.193492 -0.264601 0.378304 0.663513 0.98943 0.654924 0.930556 1.85191 1.25424 1.91126 0.526783 1.05918 1.45667 1.253 0.209476 
10:72965898 -1.49613 -1.50869 0.0315051 2.49341 0.02061 -0.310381 -1.36674 -0.951039 -1.41514 -0.796025 0.544283 0.780803 -2.09364 1.26821 1.25045 2.89708 -1.93612 0.332975 -0.93224 -0.689154 -1.38762 0.736253 1.47066 0.176056 -0.693612 -1.50646 -0.896981 -1.32887 0.237704 1.67659 0.219609 1.06529 -1.12423 0.461772 -0.109849 1.12901 1.22042 0.541764 0.532743 0.084201 -0.40899 0.447964 2.15067 0.925319 0.593603 1.0356 1.33201 0.212897 -0.564449 1.37281 0.994895 -0.0181956 0.714842 0.856664 0.82297 0.068154 
10:72971285 1.15391 1.26335 -0.634281 -1.56824 -0.352203 0.315696 2.11616 1.79177 0.793335 0.667244 1.24131 0.908827 -0.0476976 -2.42741 -1.56577 -1.12244 2.10579 -1.18221 0.39362 0.706 1.95413 0.31554 -0.360539 -0.321203 -0.587545 0.0306882 0.572007 -0.179703 -0.479572 -2.25416 -0.179736 -0.963057 0.47106 -0.925861 -0.317014 -0.389517 -1.5353 -1.36003 0.834186 -0.473008 0.599244 1.21293 -1.18587 -0.68734 -0.841534 -1.6327 -0.661642 -0.634465 -0.406375 -1.78416 -1.48476 -0.0336524 0.0173775 -0.440161 -0.461162 1.01522 
10:72973780 0.919777 1.86299 -0.426638 1.14521 -0.0205221 0.325982 1.88791 1.11579 -1.0234 1.30864 2.48716 2.04985 -1.74129 -0.479798 -0.238888 1.0702 1.6615 -0.420941 0.822094 0.246021 0.336481 2.35627 0.976178 -0.204036 -1.28042 -0.924995 0.435523 -1.4979 1.36062 0.0900345 1.20234 1.41899 -0.0322164 -0.430459 -0.133967 1.89587 -0.616732 -1.31805 0.929484 0.267756 0.486441 2.10312 0.327101 0.17533 -0.360113 -0.464066 0.884234 -0.302626 -0.0316755 1.05251 0.950872 0.0112753 1.17581 1.81713 1.60977 1.43981 
10:72973884 0.919777 1.86299 -0.426638 1.14521 -0.0205221 0.325982 1.88791 1.11579 -1.0234 1.30864 2.48716 2.04985 -1.74129 -0.479798 -0.238888 1.0702 1.6615 -0.420941 0.822094 0.246021 0.336481 2.35627 0.976178 -0.204036 -1.28042 -0.924995 0.435523 -1.4979 1.36062 0.0900345 1.20234 1.41899 -0.0322164 -0.430459 -0.133967 1.89587 -0.616732 -1.31805 0.929484 0.267756 0.486441 2.10312 0.327101 0.17533 -0.360113 -0.464066 0.884234 -0.302626 -0.0316755 1.05251 0.950872 0.0112753 1.17581 1.81713 1.60977 1.43981 
10:72979485 0.449925 0.180437 -1.21726 0.0888737 -0.195924 0.702937 1.77554 2.0441 0.57674 0.0499226 1.70098 1.21791 -1.1742 -0.347198 -0.942397 -0.684534 2.23243 -0.0615299 0.823137 0.0518915 0.601534 1.36085 0.251811 -0.198286 -1.63347 -1.37288 -0.117839 -0.782609 1.7735 0.210009 1.82586 0.0337646 0.82894 0.24477 0.253758 0.756045 -1.18074 -1.81393 0.619619 -0.768408 -0.00958398 2.37994 0.466667 -1.33333 -1.26917 -1.02056 -0.397536 -1.33738 -0.549197 0.543608 0.553647 0.405239 1.22725 1.18566 0.00192995 1.5587 
10:72990588 0.444949 1.30189 -0.0086683 0.896047 0.5105 0.275718 1.7149 1.21625 0.157964 0.339529 0.90625 1.17006 -1.47993 -1.69025 -0.813735 0.0762902 0.570569 -0.533333 0.00654927 0.0301209 1.53235 -0.440642 1.34697 -0.509602 -0.419502 -0.0145567 1.1157 1.02606 -0.0676471 -1.95409 -1.28306 -0.383926 -0.932941 -2.0249 -2.11321 -0.781649 -0.396469 -2.03202 2.18538 -0.385251 0.664749 0.907898 0.196222 -0.211828 -0.313472 -2.24419 -0.70647 -0.736523 -0.857252 -1.5272 -1.73195 -1.10963 -0.181664 -0.292676 -0.698947 0.750465 
10:72991391 0.294216 0.396538 0.44384 -0.283654 0.339509 -0.258009 0.241064 0.427664 0.778913 -0.395828 -1.24192 -0.749035 0.151644 -1.28448 -0.467515 -1.27313 0.0552006 0.227452 0.130518 -0.382802 1.25084 -1.97693 1.27768 -0.326842 0.621237 0.835717 0.260563 2.40614 -1.07038 -2.46818 -2.17531 -0.975145 -0.74237 -1.76752 -1.56037 -1.83605 -0.00126997 -0.919946 1.48974 0.0479441 0.0915111 -0.496588 -0.227155 -0.307585 -0.0909309 -1.73118 -1.08382 -0.247763 -0.694951 -1.90226 -2.0773 -1.05553 -1.10658 -1.25961 -1.5832 -0.147808 
10:72991936 -0.207157 -1.10892 0.477112 -1.32878 -0.228187 -0.587537 -1.71205 -0.937863 0.660927 -0.831528 -2.34622 -2.12638 1.83347 0.608292 0.440238 -1.43371 -0.614007 0.877914 0.133682 -0.450444 -0.486095 -1.58191 -0.194836 0.247837 1.1937 0.951545 -1.03818 1.46223 -1.11585 -0.425599 -0.898474 -0.631008 0.284975 0.444789 0.781315 -1.11583 0.469478 1.40879 -0.972994 0.507419 -0.666889 -1.5699 -0.466225 -0.0831148 0.265851 0.75213 -0.335775 0.586045 0.252154 -0.256894 -0.204071 0.159657 -0.965504 -0.997748 -0.875304 -1.02257 
10:73000445 -1.72662 -2.0604 -1.16906 0.233748 -0.471829 -0.661484 0.748022 0.271044 0.114483 -0.352107 1.09323 1.11667 -1.27266 -0.573959 -0.962946 0.678835 -2.46914 -2.21446 -2.64351 -1.13928 -0.583019 -0.771832 1.05898 2.00661 0.417849 0.402368 0.902955 1.39001 -1.14492 -2.52613 -0.911812 -1.58034 -0.271847 -1.69791 -0.49762 -2.44415 -0.191611 -0.170854 0.236283 -0.436513 -0.927267 -0.318198 -0.284993 2.63691 2.56611 1.09854 1.64442 1.15016 0.977302 -0.394506 -0.823767 -0.175768 -0.918857 -0.868861 -0.222046 1.19848 
10:73012345 -0.350579 -1.13449 -2.27353 0.193977 -0.952645 -0.0487811 0.693557 -1.18971 -1.12515 -0.963151 2.74745 2.98763 1.36322 0.00128131 0.122891 1.64474 -1.54035 -1.72849 -1.60885 -1.13166 0.530903 -0.0788414 0.202337 0.832338 1.84303 2.0348 2.41727 0.848498 -0.26386 -1.20149 0.338404 -0.795427 -1.02899 -2.14286 -1.50977 -1.27839 -0.595395 0.583215 -0.328036 0.554713 0.411699 0.539752 -0.629604 1.55946 0.929979 1.76548 2.78715 0.615564 0.613021 0.356266 2.03416 0.898075 1.09542 0.589772 0.497948 1.62727 
10:73012752 0.540081 0.292773 0.757015 -0.390175 1.88238 1.25483 0.248029 0.728172 2.25287 -0.331613 -1.82156 -1.49309 -1.39502 -1.54396 -2.30435 -0.547475 0.0943586 0.602328 0.353626 0.618961 -1.37223 -0.706868 0.764382 -0.472418 0.100085 0.400621 0.276413 1.54509 0.0756039 -1.95962 -1.55999 -0.69066 0.254203 -0.720806 -0.872691 -1.19161 -1.14286 -1.72347 0.915432 0.268808 -1.06836 -1.69557 0.306811 1.24797 2.24165 0.14304 -0.654262 1.05812 0.237634 -1.39005 -2.19134 -0.134803 -2.17683 -2.28695 -0.457025 -0.762851 
10:73023512 -1.66222 -1.84702 -0.716886 0.569982 -0.627208 -0.387296 0.655087 0.451966 0.395871 -0.305029 0.955443 0.871593 -1.45911 -0.799469 -0.683141 -0.0469456 -2.27154 -1.62218 -2.17369 -0.720548 -0.346058 -1.15622 1.52144 2.00039 0.409014 0.286038 1.06705 1.45758 -0.486083 -2.47129 -0.479849 -1.54036 0.140801 -1.44429 -0.399112 -2.1028 -0.282024 -0.518178 0.25029 -0.200054 -0.402188 -0.232221 -0.0707764 2.59166 2.50329 0.702359 1.50399 0.937621 0.806728 -0.426659 -0.512078 -0.376598 -0.524565 -0.495504 -0.0104167 1.20676 
10:73029242 -0.946288 -1.20377 1.90604 -0.00757156 0.429571 -0.369045 0.646299 1.85657 1.74742 0.267247 -1.35083 -2.10045 -2.35757 -0.950425 -0.529854 -0.458478 -0.3307 0.22718 -0.41647 -0.322335 -1.2987 -0.852273 0.252586 1.95118 -2.29203 -2.11356 -1.95206 -0.584663 -0.445025 -1.00255 -0.893948 -0.098693 0.932149 0.850239 1.32812 0.0809537 0.624425 -0.955369 0.609157 0.358567 0.493922 -0.0874448 0.226907 -0.535747 -0.795098 -1.71421 -1.25636 -1.21482 -0.876467 -1.24663 -2.23302 -0.298793 -0.771498 -0.290961 -0.0595374 -0.347563 
10:73032640 1.6715 2.08929 0.92611 -0.233155 0.68545 0.650375 -0.882209 -0.643972 -0.402221 0.581421 -0.93471 -0.858428 1.6226 0.796187 0.924672 -0.439921 2.39228 1.78648 2.32339 0.984407 0.579186 1.15848 -1.31353 -2.17976 -0.304412 -0.378172 -1.18483 -1.397 0.629512 2.68306 0.754601 1.51283 -0.0485721 1.65605 0.66857 2.19295 0.130773 0.526904 -0.0905695 0.218385 0.245801 0.250635 0.20853 -2.55658 -2.36847 -0.733281 -1.631 -0.923781 -0.750163 0.685587 0.68726 0.170881 0.46881 0.560879 -0.0486015 -1.1115 
10:73040709 0.64294 1.42001 2.13772 1.48238 1.90239 0.568515 0.878745 0.864238 0.248543 2.31609 0.427924 -1.15994 0.155695 0.512282 1.4065 1.13609 -0.282713 0.974221 0.547631 0.285208 -1.32439 1.30378 0.960989 1.82973 -1.28438 -1.30985 -0.917774 0.481164 0.845973 -0.245863 -0.142155 1.01969 1.45142 1.43689 2.10325 1.75005 -0.611498 -0.863118 -0.97514 0.283176 -1.06629 -1.02168 0.538977 -1.17024 -0.92766 -1.69763 -2.58487 -1.63938 -1.13159 -1.22459 -2.17588 -0.495785 -1.26808 -0.0776426 0.650474 0.408458 
10:73042141 -0.402899 -1.10623 -0.791841 0.564708 -0.250126 -0.671741 -0.0615482 -0.127832 -0.934398 -1.3366 1.06334 0.542591 2.25323 1.9485 0.619746 0.563915 -0.965792 -0.883868 -1.27756 -0.118345 -2.27456 0.578635 -0.746959 0.392815 0.621587 0.788999 0.109723 0.326147 0.214372 -0.476676 -1.19438 0.567927 -0.484805 -0.423882 -0.171692 0.553968 0.597796 1.10941 -0.816099 0.98278 0.112628 -1.0576 0.390118 1.28607 1.25533 1.15065 0.989132 1.56651 1.36684 0.577991 0.915285 -0.477632 -0.726993 -0.919716 -1.17478 -0.785191 
10:73053488 1.36309 2.52135 3.24576 1.26481 2.08647 0.757481 0.284226 -0.201757 0.725067 2.1822 0.0140454 -1.0551 0.201882 0.365049 1.48728 1.52946 1.16144 2.01174 1.95278 -0.43194 -1.27422 1.58431 0.145865 1.08079 -0.985206 -1.42398 -1.80278 -0.495427 0.259602 0.678194 0.388601 1.25577 0.767481 1.76534 2.01432 1.90102 0.305882 0.764824 -1.46673 1.10067 -0.7712 0.335036 0.901091 -3 -2.2208 -1.40203 -3.88483 -2.20653 -0.640585 -0.175445 -1.17705 -0.0118569 -0.198615 0.723906 1.32162 1.43173 
10:73053662 -1.03415 -1.11173 -2.7214 -0.906466 -2.2396 -0.0444218 0.277552 0.498646 -0.628289 -1.3535 -0.321582 1.04699 -0.0164703 -0.192077 -1.58617 -1.65462 -0.410051 -1.55848 -1.35744 0.354679 1.91757 -0.502861 -1.639 -2.19715 0.489979 0.550336 0.501853 -1.07824 -0.0916036 0.463763 0.286333 -0.776525 -0.816286 -1.08134 -1.70869 -1.08093 0.21835 0.291425 0.860004 -0.792432 0.567767 0.901916 -0.64481 0.878515 0.670543 1.30297 2.09415 1.46103 -0.0293534 0.351971 1.58558 0.870576 1.36932 0.443718 -0.342821 -0.624281 
10:73060553 1.11844 1.2948 2.67589 0.62357 1.95305 -0.180401 0.289748 -0.00571243 0.45277 1.32997 0.406417 -0.874074 0.241688 -0.138841 1.75836 1.23385 0.590028 1.12434 1.19988 -0.734597 -1.55626 0.686522 1.95892 2.64801 -0.655528 -0.859548 -1.05137 0.330985 0.0672077 -0.615291 -0.0966107 0.356802 0.771983 0.808332 1.59755 0.708358 0.00982932 0.298393 -0.869217 0.906218 -0.521895 -0.522512 1.33998 -1.12849 -1.17864 -1.23385 -1.73874 -1.40641 0.340224 -0.264646 -1.13896 -1.07687 -0.840689 0.121284 0.382252 1.4623 
10:73067846 -0.792091 -2.12525 -1.10927 -0.80536 -1.80461 -0.79216 0.0621293 0.327041 -0.0616385 -2.03447 1.08986 0.734037 0.450291 1.27124 -0.648463 0.208816 -2.14302 -2.68345 -2.90965 0.236318 -1.23699 0.158771 -0.0755192 -0.37129 -0.25342 0.548177 -0.426925 -0.85548 -0.175713 -0.333122 -0.442735 0.72844 0.215953 -0.147616 -0.11255 1.17149 -1.49844 0.123963 -2.84791 0.333737 -0.826848 -0.040458 0.484846 1.69752 1.89926 3.34382 2.03161 2.38677 1.50775 1.41689 0.81828 -0.23878 -0.394641 -1.23722 -0.602158 -0.625981 
10:73076503 0.183252 1.19212 0.444202 1.06593 1.55036 0.658399 0.0799002 0.670137 -0.996155 0.923812 1.53307 1.10684 0.894888 0.225019 0.94516 1.64665 1.34919 -0.326358 0.356432 0.381066 -1.24304 0.130075 0.404307 0.109031 2.92929 1.85226 2.29167 0.807973 -0.125077 0.0702601 -1.21433 -0.639334 -1.58628 -0.842646 -1.62268 -0.976456 1.37856 0.919479 0.751829 -0.222932 -0.177557 -1.58395 -0.130217 0.758556 -0.0174243 -0.00184871 0.803109 0.146993 0.787396 -0.226641 1.04454 -0.506924 0.767245 0.237539 0.0425131 0.856296 
10:73082269 -0.774091 -0.406863 -0.747025 0.610073 -0.171312 1.45616 0.306679 1.32878 0.928496 -0.439558 0.955823 1.19231 -1.90041 -0.287449 -0.598213 -0.63132 -2.04358 -0.228757 -0.79902 0.280902 1.32214 1.25684 1.17127 -0.449174 -1.06525 -1.32365 -0.132305 -0.267885 0.344353 -0.299887 0.607093 -0.0823188 0.760824 1.05665 1.42078 1.66155 0.0744576 0.0908625 -0.352989 -2.00166 -0.796639 0.0156519 0.376813 0.835339 0.510724 1.12728 1.15007 0.544581 -1.23036 -0.419875 -0.0697053 -0.195626 -0.148733 0.298816 0.346213 0.841064 
10:73083174 -1.53909 -0.637712 -2.45942 0.16099 -0.847324 -0.0712758 -0.923629 -0.379257 -2.00243 -0.405634 -1.55101 -0.295974 0.275593 2.03994 0.769865 0.526059 -1.32089 -0.425173 -0.801146 0.18913 0.933306 -0.473275 -0.206352 -0.938339 1.31789 1.11632 0.40166 1.33514 0.232516 1.35495 0.393341 -0.701526 -0.422539 0.494759 0.110156 -0.362594 0.00552605 0.12185 -0.366908 -0.3246 0.0335799 -0.529954 -1.60235 0.365917 -0.0744985 0.996656 0.934154 -0.0781286 -0.610764 -0.0220929 0.850575 0.973629 0.808191 1.33534 1.03664 -0.0305505 
10:73093823 0.246288 0.00182286 -0.228137 -0.878712 -0.751611 -0.349448 -1.28891 -0.578417 0.642349 -0.493361 0.698225 0.58122 0.752004 -0.733608 -1.1341 -0.400787 0.0540051 -0.189079 0.547156 -0.0799195 -0.67036 0.707129 -0.461224 0.0153708 -0.861891 -1.56863 -1.52104 -0.196884 -0.580556 -0.487151 0.564575 0.797348 0.289927 0.608456 1.63112 1.76118 0.192069 1.05152 0.637551 -1.78599 0.0359882 -0.131233 -0.583729 -0.9245 -0.489306 0.132122 -0.976044 -0.0584763 0.184655 0.796642 0.751646 0.458426 0.443753 -0.519257 -1.50421 1.0125 
10:73094935 -0.898318 -0.805931 0.74012 0.261934 -0.396226 -0.918257 -1.81683 -1.43823 -1.27053 0.0206495 -2.10532 -1.85798 2.77399 3.42435 1.20376 0.740243 -1.16218 -0.189435 -0.787182 -0.791281 -0.844796 -0.601759 -0.829847 0.321544 1.17693 1.27714 -0.402456 1.32153 -0.221551 1.18406 0.619291 0.233617 0.552794 0.741317 0.747872 0.0682468 -0.605522 0.787854 -1.73805 0.992167 -0.693734 0.00944003 -1.30445 1.16085 1.84832 1.30526 0.272211 1.89359 0.65436 0.341906 0.315466 0.230296 -0.410161 -0.0741935 0.942556 -0.163704 
10:73096487 0.721897 0.646284 2.77474 0.132515 0.339602 -0.45492 -0.526271 -0.925308 0.0639868 1.00623 -0.796785 -1.39112 2.57875 1.07938 0.494986 0.0431348 -0.717451 0.0386079 -0.350594 -0.530112 -1.026 0.121241 -0.295932 1.10945 0.619324 0.937541 -0.359194 0.911576 -0.318807 0.377105 0.582113 0.559976 0.831392 0.384434 0.595593 -0.222852 -0.918965 0.11169 -1.31025 1.16048 -0.507384 1.24864 0.606656 0.45596 1.80153 0.450755 -1.18636 1.54152 1.23419 0.499103 -0.35369 -1.16571 -1.35922 -1.02191 0.255279 -0.394051 
10:73097645 0.721897 0.646284 2.77474 0.132515 0.339602 -0.45492 -0.526271 -0.925308 0.0639868 1.00623 -0.796785 -1.39112 2.57875 1.07938 0.494986 0.0431348 -0.717451 0.0386079 -0.350594 -0.530112 -1.026 0.121241 -0.295932 1.10945 0.619324 0.937541 -0.359194 0.911576 -0.318807 0.377105 0.582113 0.559976 0.831392 0.384434 0.595593 -0.222852 -0.918965 0.11169 -1.31025 1.16048 -0.507384 1.24864 0.606656 0.45596 1.80153 0.450755 -1.18636 1.54152 1.23419 0.499103 -0.35369 -1.16571 -1.35922 -1.02191 0.255279 -0.394051 
10:73111114 1.80891 1.94151 0.965064 -0.747498 1.18495 1.44761 0.895368 1.18609 1.04736 0.256988 0.831929 1.44373 -2.33976 -1.94077 -0.692318 0.200816 2.1668 0.381802 1.63075 -0.181463 -1.01105 0.747803 0.602604 -0.71822 -0.0881704 -0.677384 -0.192685 -0.0413507 -0.563928 -0.279257 0.614098 -0.963206 -0.476907 0.377749 0.139285 -0.627702 0.484026 -0.0273192 1.26144 -1.03564 0.623324 -0.206357 -0.227883 -1.32525 -1.63889 -0.509307 -1.20194 -2.1707 0.578311 1.0399 0.820907 0.746802 1.19803 -0.163903 -1.44433 1.66432 
10:73111756 0.568405 0.425387 1.59602 0.182133 2.00902 1.62928 2.92216 1.92196 0.877141 0.126204 -0.152653 0.048263 -0.0952534 -0.169386 0.340659 -0.278321 -0.985607 -1.0186 -0.750916 -0.630659 -0.511083 1.45894 -0.250169 2.43283 0.617365 0.57151 1.56 1.08986 0.225901 0.390965 0.901469 -0.00744866 0.134958 -0.154597 0.140983 -1.58929 -0.0638833 -1.6107 -0.279327 0.544831 0.048778 0.0745065 -0.0231109 -0.34649 0.391437 -0.15761 -1.28668 -0.156808 0.585146 -0.174816 -0.832492 -0.0312146 -0.317583 0.198772 0.423042 1.10721 
10:73121873 1.40962 0.916571 2.38633 1.2503 0.987552 1.90775 -0.0447238 -0.163124 1.94711 0.360207 0.902108 -0.457668 -0.899233 0.0440964 -0.276571 0.43165 -0.202292 0.459023 -0.245464 1.1858 0.190442 0.63565 1.38119 -1.01204 -0.639528 -0.269202 -0.625398 -1.55374 1.3926 0.0161494 0.800912 1.01053 1.11275 0.428051 0.00407947 1.39413 -0.464582 -0.0714365 0.769137 0.568996 -0.764471 1.32646 1.81684 1.13742 1.45575 0.91332 1.04192 1.33519 0.209553 0.467772 0.132472 -1.26467 -0.663106 -0.632461 0.300613 -0.871261 
10:73131831 -0.209797 -0.208462 0.709819 0.151632 0.231384 -0.841561 0.509085 0.628903 -0.511367 0.439184 -1.72054 -1.19987 1.8884 1.20841 0.879407 -1.05541 -1.11578 0.338037 -0.0664455 -1.10467 0.0738409 -0.362785 -0.915089 1.38262 1.00714 1.34309 1.20881 1.52573 0.151445 0.513802 0.82813 0.118482 1.48054 0.890055 1.18097 -0.234165 0.254787 -0.578923 -1.17748 0.902309 -0.569253 -0.0842232 -0.0327278 0.149398 0.747702 0.705474 -0.500907 1.27488 1.00505 0.27114 -0.198332 -0.586169 -0.909552 0.177015 1.09944 0.696523 
10:73135901 0.0588159 0.743034 1.11865 0.143893 1.14887 0.994232 1.77112 2.0184 0.418946 0.0610558 -0.499253 0.842282 0.276178 1.00561 0.09754 -0.628071 -0.742211 0.868302 0.768654 -0.411017 -0.665791 1.3744 -1.46346 1.41195 2.23959 1.68592 2.823 1.13139 -0.489669 0.0630909 0.660838 -0.103968 0.153179 0.202037 0.612443 -1.1513 1.04345 -0.238208 -0.99762 0.279116 0.235683 -0.430651 -0.687551 0.0251392 0.753889 0.609343 -0.951222 0.504868 1.44098 0.388144 0.69489 -1.01274 -1.20809 -0.260401 0.992981 0.591504 
10:73142996 0.356875 0.193059 1.94908 0.805694 0.3662 0.13652 0.500914 0.589308 0.717576 0.10299 0.309399 -1.1924 0.277787 -0.338134 0.127177 0.446017 -0.543565 0.269883 -0.511083 0.383053 -0.578399 0.152841 0.187611 0.228455 -1.96078 -2.09468 -2.04596 -2.0926 0.880229 0.189438 0.759841 1.02413 1.50062 1.09329 0.985092 1.82354 0.862346 0.348465 0.896463 -0.441768 -1.35175 -0.0464626 1.99065 -0.418703 -0.077477 -0.373829 -1.59284 -0.071163 -0.682025 -1.06446 -1.21219 -0.398124 -0.302967 -0.498283 -0.063908 0.121058 
10:73148169 -1.30854 -1.85482 -2.53656 0.138623 -0.458137 -0.124361 -0.206003 -0.753659 -0.167164 -1.48455 0.120186 0.906292 -1.49327 -0.339329 -0.544032 0.280068 -1.06796 -1.5179 -1.28764 -0.254196 0.967198 0.526114 1.43477 -0.156446 -0.617043 -0.0968247 0.0440983 1.65757 0.566841 -0.329803 -0.32556 -0.244923 -1.05891 -1.23886 -1.12616 -0.783671 -1.58347 -0.638329 -0.107758 -0.122525 0.525293 0.80437 -0.560389 0.811857 0.616158 0.848042 1.92492 0.100764 0.29242 0.570994 -0.0355796 0.942841 0.940068 0.6875 -0.402615 0.456522 
10:73158391 1.30854 1.85482 2.53656 -0.138623 0.458137 0.124361 0.206003 0.753659 0.167164 1.48455 -0.120186 -0.906292 1.49327 0.339329 0.544032 -0.280068 1.06796 1.5179 1.28764 0.254196 -0.967198 -0.526114 -1.43477 0.156446 0.617043 0.0968247 -0.0440983 -1.65757 -0.566841 0.329803 0.32556 0.244923 1.05891 1.23886 1.12616 0.783671 1.58347 0.638329 0.107758 0.122525 -0.525293 -0.80437 0.560389 -0.811857 -0.616158 -0.848042 -1.92492 -0.100764 -0.29242 -0.570994 0.0355796 -0.942841 -0.940068 -0.6875 0.402615 -0.456522 
10:73164985 0.295887 1.03481 2.5023 0.945455 0.407253 0.387028 0.424023 0.0887977 0.387597 1.28673 0.166804 -0.746401 0.27196 -0.484942 0.444022 0.8372 -1.11516 0.589036 -0.5 0.125694 -0.755131 0.0745541 0.524419 0.62281 -1.15942 -0.879128 -1.51816 -1.58329 0.050594 -0.327299 0.0145898 0.496026 0.615487 0.34257 0.149744 0.954042 0.563612 0.531358 0.721088 0.136824 -0.755461 1.27655 2.00844 -0.396304 0.285567 0.129082 -1.72908 -0.289596 -0.183012 -0.908116 -0.562786 -0.352588 0.40614 0.133819 0.508728 0.536814 
10:73176272 0.580498 1.51094 2.59649 0.660034 1.41299 1.58754 1.22203 1.33566 0.0857384 1.68246 -2.34601 -2.38823 1.6086 2 2.03521 -0.698693 -0.335666 0.932262 0.523026 0.421521 0.281498 0.351381 -1.64754 0.358672 0.684016 0.290046 0.578043 -0.835837 0.699246 1.00078 1.22617 0.458841 1.98946 1.44085 1.28711 0.218418 0.648157 -1.26575 -0.697068 1.20895 -1.24907 -0.886903 0.580512 -0.191229 0.759755 0.773954 -1.38254 1.03673 0.188999 -0.458102 -0.0875746 -0.395491 -0.649619 0.228832 1.96899 0.370102 
10:73180087 0.651559 1.10014 2.3718 0.531325 1.11356 1.42176 1.58373 1.60203 0.655569 1.11653 -2.00054 -1.94063 0.983064 1.46512 1.26194 -0.725184 -0.651663 0.522514 -0.0360207 0.00732459 0.140533 0.601075 -1.55237 0.243641 0.35625 0.232239 0.608735 -1.49804 0.464165 1.08192 0.862781 0.309231 1.21923 0.874808 0.674427 0.151752 0.294859 -0.878254 -0.77834 1.0942 -1.2845 -0.677842 0.806467 -0.175816 0.744978 0.675737 -1.30967 1.34481 0.681533 -0.575467 -0.128742 0.225896 -0.566323 0.0991455 1.78885 0.302266 
10:73185918 -1.0458 -1.32244 -2.08105 0.734829 -1.50449 -1.08404 -0.689404 -0.764065 -0.642887 -1.61271 2.28126 2.01831 -1.10995 -0.823626 -1.5959 -0.129835 -1.58744 -1.90749 -2.14149 1.22281 0.558753 1.68738 1.00936 0.455625 -0.130709 -0.94423 1.67847 0.318629 0.155212 -1.18578 0.0720685 -0.0510668 -0.805182 -0.804562 -0.72976 0.431 -0.753712 -0.845905 0.430685 -0.439466 -0.593838 0.717763 1.26552 0.82813 0.978987 0.54675 0.918095 0.599451 0.0470303 0.0902734 -0.00050651 -0.325099 -0.303311 0.190928 0.404704 0.132979 
10:73190296 0.43179 2.35233 1.47109 0.546288 1.3011 3.70058 2.12193 2.16501 1.67385 3.25342 -1.66798 -1.91938 -0.687619 -0.0917293 -0.0571482 -1.37951 0.117368 -0.321713 0.340038 1.5684 1.22683 1.1751 0.496073 -0.128673 -0.594127 -0.385414 0.327729 -0.952558 0.00245373 -0.0134451 0.163854 -0.0234504 0.383333 0.0753896 -0.155705 0.716767 -0.879656 -2.57759 0.30964 -0.257564 -0.198258 0.593496 0.723907 0.903883 1.8655 2.3617 0.0415826 1.7933 -0.362231 0.206924 0.799947 0.268929 0.88583 1.1451 0.494692 1.1104 
10:73192009 -1.0831 -2.5516 -1.34053 -0.00626237 -0.328846 -1.72422 0.155223 0.0348445 0.586828 -3.49054 -1.62645 -2.28598 -1.53311 -0.699895 -1.85531 0.722019 -1.1589 -0.0241136 -0.849717 -0.850467 0.0517555 -1.03755 1.99317 -0.879503 -0.818589 -0.627486 -0.448083 0.111022 0.943245 0.140547 0.42555 1.30513 -0.323918 -1.16683 -0.939862 0.592915 -0.476621 1.16969 -0.824283 0.295914 -0.552397 0.226689 0.135329 1.74311 1.66152 0.747274 1.5321 0.893565 1.03542 -0.301505 0.616976 1.91917 0.670937 0.396086 0.411857 -0.387022 
10:73194078 2.31793 3.28656 2.782 1.25595 2.45871 3.16469 1.04567 1.00957 1.03977 3.00845 0.251607 0.558712 1.51589 0.775365 1.88158 -1.0599 2.25209 1.12665 2.26974 0.893846 0.503067 1.70053 -0.849754 0.187656 -0.972376 -1.0662 0.173757 -0.950749 -0.00472349 0.725962 1.57552 0.0213724 1.76011 1.82765 1.70419 1.19441 0.0845109 -1.30657 -0.248963 -0.266221 -0.314625 0.461948 0.00337963 0.0197052 0.84884 1.07965 -0.954669 0.501695 0.0242183 0.314241 0.716828 -2.23628 -1.22405 -0.214922 0.0711284 -0.309813 
10:73196861 -1.80831 -1.8182 -0.56919 -1.70457 -1.69054 -2.23263 -1.58886 -0.436494 -0.398118 -0.49547 0.995692 0.603129 0.472651 0.274207 -0.98211 -0.310643 -0.233376 0.0585951 -0.50679 -0.0636811 -0.90367 -1.75269 -1.28852 -0.286081 1.43708 1.19841 0.075151 1.03191 -1.26788 -0.841056 -2.38517 -1.9962 -0.987391 -0.194398 -0.793462 -1.93386 0.966807 1.08525 0.420312 -0.620816 0.175174 -2.42552 -0.656221 0.00636364 -0.611975 -1.34571 -0.507505 -0.238638 0.262021 -0.395847 -1.20824 0.126673 -0.456546 -0.877962 -1.00346 -0.149175 
10:73198486 -1.46041 -1.70517 0.364724 -2.387 -0.904876 -1.71754 -0.872425 -0.400959 0.432194 -0.992575 0.157022 -0.274043 0.84658 -0.0672178 -0.900788 -0.164449 1.6496 0.311581 0.491421 -0.296824 -1.07705 -2.1575 -0.84753 -0.590889 1.39349 1.05102 -0.562217 0.248592 -1.14839 -0.634627 -1.78321 -2.37615 -0.976661 -0.360445 -1.01323 -2.6218 1.14382 1.13739 1.0834 0.323848 1.02173 -1.63618 -0.816024 0.119318 -0.400895 -0.86733 -0.348353 -0.50703 1.33026 0.451683 -0.0507704 0.0526361 -0.356141 -0.455835 -0.755621 0.0246234 
10:73204943 -1.6558 -1.91031 -1.6455 -0.833492 -0.615493 -1.92222 0.446501 -0.823272 -0.493827 -2.16192 -0.0274672 -0.482364 -0.328192 -0.305365 -1.63937 1.12949 -0.617502 -0.484812 -1.03585 -0.552996 -0.642944 -1.82056 0.53313 0.447148 1.68086 1.51713 0.904809 1.1008 -0.139574 -0.70128 -1.59835 -0.109271 -2.22208 -2.11902 -2.33299 -1.61404 -0.284521 0.860414 0.49194 -0.316638 0.378151 -0.232298 -0.775749 -1.60316 -2.28979 -2.03523 -0.394842 -1.99416 -0.795819 -0.941351 -1.51792 1.96554 0.811529 0.728086 0.798462 0.431633 
10:73206537 0.553238 -0.0796345 0.472166 -0.855236 0.09889 -1.08372 -0.190014 -0.530802 0.0643851 -1.08351 -0.538855 -0.120408 0.264693 0.128613 -0.201353 1.44098 2.68371 0.559924 1.30894 -0.942264 -0.581868 -1.12808 0.107211 -0.843179 0.357764 0.305191 -0.657756 -0.308551 -0.181601 -0.0892621 0.816356 -0.44959 -0.326545 -0.27888 -0.294381 -0.879361 0.7248 0.857011 0.94801 0.739376 0.548842 0.31785 0.244552 -0.0408845 -0.136856 0.0782955 -0.215743 -0.873618 1.70324 1.42747 1.68229 0.020456 -0.132384 -0.24589 -0.499564 -0.633222 
10:73213932 -0.223118 0.988444 1.6658 0.445857 1.61751 0.466215 -0.00946763 0.00604285 -0.599333 0.495914 -0.962116 1 0.469151 0.843416 0.756862 0.738236 3.52371 1.61101 2.74557 -1.17166 1.56487 -1.6796 -1.27847 -0.31333 1.99113 1.83341 0.491507 1.64201 -0.62863 1.68147 1.50205 -0.0787241 0.230631 1.14418 1.16505 -0.896638 0.424614 -0.456182 0.0495467 -0.0534123 1.10258 -0.785578 -2.0677 0.0648136 0.241888 0.111929 -0.629853 -0.366837 -0.228407 -0.111104 0.157411 0.698487 0.715761 1.0162 0.589437 0.646993 
10:73214973 -0.0428812 0.366574 -0.117142 -0.23472 0.581867 -0.548173 0.0195176 -0.332297 -0.338751 -1.05944 -0.559921 -0.912598 -1.8 -0.259394 -0.612147 -0.0385617 0.0911652 -0.795538 -0.621908 1.27512 0.0424056 -0.869961 0.6607 0.410144 2.32377 1.93653 1.72854 1.96219 -1.57533 -1.20696 0.169878 -0.0799946 -0.679372 -0.82327 -0.526243 -1.47025 0.544347 0.0828559 0.254867 -1.56947 -0.929423 -2.11472 -0.551287 -0.380603 -0.0261055 0.85193 -0.197164 -0.358009 0.316084 -0.594292 -0.463603 2.76479 1.00232 -0.130894 -0.188552 0.168607 
10:73217729 -0.994112 -1.35753 -0.537456 -0.343475 -1.08206 0.279655 0.143816 0.68191 0.509246 0.432133 -0.253486 0.0874358 0.676056 0.36001 -0.293539 0.316054 -2.00569 -1.36578 -1.61435 -1.07548 -0.456166 0.632881 0.428693 0.268331 -2.12487 -1.52594 -1.76297 -1.87976 0.470316 0.00305145 -1.04341 -0.273828 -0.137279 -0.366442 -0.815086 0.613181 -1.12331 -0.594875 -0.969635 1.80025 0.452041 1.39785 2.32632 1.75042 2.48281 0.895661 0.580682 2.4065 0.200673 1.36847 0.38651 -2.79741 -1.56569 -0.436243 -0.285918 -0.791698 
10:73231133 -1.66089 -2.42807 -0.926448 0.527923 -1.19256 -0.832356 -1.30172 -0.324001 0.221444 -2.02934 0.690821 0.695822 -0.909483 0.809558 -0.455525 0.308726 -0.110484 -1.00021 -1.14006 -0.554472 1.14509 -1.25116 -0.00123211 0.622666 -0.358265 -0.253262 0.342811 -0.131932 0.445129 -0.459175 -0.942914 -1.90358 -0.64803 -0.262437 -0.550204 -1.4483 -0.0142204 -1.13734 1.20842 0.781395 0.72515 -0.756551 -0.654241 -0.755362 -1.58242 -1.37988 0.304634 -0.715125 -1.01478 -0.154741 -0.197303 0.0597646 -0.0839506 -0.562849 -0.639302 -0.448665 
10:73231572 -0.794208 -1.26776 0.474321 -0.357032 -0.854294 -0.845314 -0.702831 -0.126853 0.766176 -1.65587 0.280296 -0.419666 -2.34598 -0.2541 -0.929131 0.310536 -0.106105 -0.49989 -0.862056 0.334358 0.292996 -0.894945 1.21614 0.744218 -0.654176 -0.973945 0.185409 -0.450976 0.829823 -0.66677 -1.19612 -1.1524 0.95587 0.721456 0.183488 -0.828711 -0.308925 -1.23058 0.199939 0.824333 0.28938 -1.32832 -1.35997 -0.624065 -0.671994 -0.759444 -0.35788 -0.604523 0.589114 0.608046 0.936137 -0.992559 -0.336412 -0.570415 0.409122 0.180307 
10:73236164 0.822301 0.676892 0.472417 0.965307 0.521213 0.772733 0.702125 0.364518 -0.433265 1.63525 0.180232 0.828136 1.83133 0.243891 0.288731 -0.278689 -0.924652 0.519859 0.189697 -0.154846 0.126993 0.627607 -1.9868 -0.271612 0.586141 0.773319 0.466133 0.063159 -1.94287 -0.640456 0.399322 0.260266 -2.02952 -1.94128 -1.62184 -0.220504 -0.463328 0.16185 -0.285384 0.147296 0.365188 1.88775 1.87378 1.34582 1.27573 1.1062 0.940505 1.05967 -0.2737 -0.0766026 -2.01614 -0.823766 -1.33658 -0.812767 -1.13424 -1.29161 
10:73238079 1.06078 1.45176 0.820048 0.189469 0.277376 0.413041 0.548552 -0.435581 -0.25389 1.88927 -0.444247 -0.245347 1.11529 -0.956254 0.717328 -0.20881 -1.0904 1.01868 0.660679 0.412157 -0.777372 1.01758 -0.561058 -0.60637 -0.261617 -0.382477 -0.506614 -0.484059 -0.905953 -0.174735 0.854459 1.44633 0.297862 -0.28017 0.0438369 1.19269 -0.560831 0.84215 -1.40292 -0.30199 -0.295508 1.11333 1.14143 1.52634 2.23518 2.18316 0.525345 1.42162 1.56067 0.5886 -0.0449482 -0.827674 -0.592607 0.0527044 0.36208 0.0349093 
10:73238801 -0.603122 -0.447922 -0.168541 -0.833915 0.931071 -0.567608 -0.221623 0.61444 0.463294 -0.169003 -0.489448 -0.230579 0.378477 0.147399 -1.74966 -0.570616 1.01115 -0.0917441 0.662449 0.532494 1.05387 0.0161618 -0.981271 0.70112 1.66911 1.91492 0.85931 1.74677 -0.41287 0.0479105 -0.368005 -0.463597 -1.18164 -0.408642 -0.613289 -0.854535 -0.062487 -1.71506 2.09926 -0.571453 -0.374822 -0.309951 0.951111 -0.196943 -0.494903 -1.42186 -0.0647787 0.277835 -1.42898 -1.02174 -0.952556 0.430545 -0.33567 0.280857 -0.50277 -0.123775 
10:73246634 0.554859 1.27106 -0.228553 0.921614 0.647629 1.08447 1.65638 0.838283 -0.255618 1.27799 1.22715 1.46756 2.81724 0.299729 -0.0959252 -0.708014 0.707619 1.26569 1.24778 -0.59459 0.686047 0.893019 -1.09918 1.86924 1.6423 1.25587 1.19071 1.01695 -2.08706 -0.809613 -1.7296 -0.888889 -2.0742 -1.43933 -1.59544 -0.956508 0.114972 -0.0742388 1.19272 -1.05388 0.662447 0.851334 0.464326 -0.80803 -0.51439 -1.0756 -1.12304 -0.224714 -1.45053 -1.26731 -1.09437 -1.54841 -2.13592 -1.76115 -2.44013 -1.87468 
10:73250490 -1.25122 -0.401282 -0.155937 0.26191 -0.690033 -0.0937008 -0.945226 -0.356941 -0.456328 1.0541 -0.558172 0.34313 1.49112 0.0693158 0.632024 -0.402342 0.304026 -0.670138 -0.410348 0.724656 0.348509 0.0872805 -0.915757 -2.60414 -1.07321 -1.49876 -0.731413 -1.01713 -0.125271 1.94247 0.248187 -1.31363 -0.10438 0.509018 -0.505832 -1.40288 -0.425431 -1.18315 -0.139521 0.815364 0.974155 1.17928 0.516999 0.477492 0.584488 -0.702843 0.703304 0.834541 -0.38914 1.41555 0.0532515 0.148221 0.887028 0.832343 0.580831 -0.0999411 
10:73250998 -0.0944033 0.619932 2.36682 1.15054 1.5643 0.259505 -0.726078 0.800362 2.39827 -0.755688 -0.0384586 0.100716 -1.70412 -0.672122 -2.05882 -1.15526 2.96388 1.63743 2.51387 0.55058 -0.2031 0.505333 2.17739 -1.55325 -1.37354 -0.960646 -1.43668 -0.793545 0.605137 -0.280074 1.60638 1.03837 0.605673 0.893559 1.34491 2.15752 -1.675 -1.29958 -0.426046 -0.865297 -0.673423 0.551735 0.0931828 0.926818 1.18805 0.0482087 0.4971 1.04047 1.36872 1.68513 0.227448 -1.35104 -1.56732 -0.10137 0.968189 -0.402121 
10:73251314 -0.0944033 0.619932 2.36682 1.15054 1.5643 0.259505 -0.726078 0.800362 2.39827 -0.755688 -0.0384586 0.100716 -1.70412 -0.672122 -2.05882 -1.15526 2.96388 1.63743 2.51387 0.55058 -0.2031 0.505333 2.17739 -1.55325 -1.37354 -0.960646 -1.43668 -0.793545 0.605137 -0.280074 1.60638 1.03837 0.605673 0.893559 1.34491 2.15752 -1.675 -1.29958 -0.426046 -0.865297 -0.673423 0.551735 0.0931828 0.926818 1.18805 0.0482087 0.4971 1.04047 1.36872 1.68513 0.227448 -1.35104 -1.56732 -0.10137 0.968189 -0.402121 
10:73259391 -0.122078 -1.25713 -0.507833 0.901928 -0.844242 -0.13488 0.217857 0.110537 -0.542336 -1.62307 -0.49137 -1.47032 -0.399024 -0.129022 0.931466 0.235053 -3.0953 -0.78953 -2.12836 0.308992 -1.01887 -0.168586 1.06156 2.49289 -0.464286 -0.657582 -0.643021 -0.643569 0.707079 -0.500748 0.845561 0.393836 0.469359 0.147235 0.829841 0.590561 0.626981 1.71624 -0.748326 1.70086 -0.493698 -0.3473 -0.951997 0.424281 -0.0413108 0.194768 0.464734 0.232798 0.542002 -0.502851 0.883716 -0.119256 0.334843 0.218685 0.394501 -0.294538 
10:73269372 1.40317 0.516681 0.298929 0.658271 0.467828 -1.14366 -0.416473 -0.131618 -0.43477 -0.888161 1.45545 0.944602 0.0148015 -0.504519 0.136517 2.15965 0.266678 -0.312514 0.0877206 -0.9911 -0.116728 1.19077 2.93653 1.59089 -1.55148 -1.27831 -0.985018 -0.125516 0.266358 -0.593097 0.251076 -0.12926 0.39015 -0.303095 0.360073 -0.303851 0.333295 0.503445 0.544493 -1.64181 -1.79115 1.27 -1.3724 -1.07565 -0.592151 -1.34706 -2.12372 -0.893922 -0.753627 -0.917485 -1.30322 -0.0836854 0.283137 0.214798 0.536689 -0.508647 
10:73271959 0.333991 1.33314 -0.180169 -0.000143397 0.383326 0.0571699 -0.115994 -0.324494 -0.118099 0.739564 0.0428618 0.169781 0.331746 0.772351 -1.11262 0.853996 0.927549 0.177926 0.881623 0.456761 0.957968 2.09421 1.42546 -0.386416 0.120104 0.164457 -0.0607601 0.582025 2.40434 1.35493 1.64417 1.4664 2.17499 1.68364 1.8168 0.899165 0.0954883 -0.88587 0.471875 -0.323361 0.244504 -0.042997 -0.903354 0.333776 0.46148 -1.06361 -0.810793 0.716957 -0.299618 0.253831 -0.458531 -0.563949 -0.565412 -0.256597 0.472369 -1.41133 
10:73285559 -0.747363 0.583048 -1.74156 -0.763431 -0.160502 1.40251 -0.147123 -0.22258 0.314984 1.3663 -0.985915 0.343264 0.476358 0.831927 -0.31726 -2.53917 0.866051 1.46636 1.63347 -0.0402314 -0.0402128 -0.0895212 -1.04216 -1.40253 2.1398 2.20133 1.2313 1.89245 -0.314504 -0.91812 -0.460523 0.213766 -0.301733 -0.520473 -0.304584 0.0819394 0.793473 -0.470874 0.331287 -0.977221 0.269619 -1.152 0.211149 1.34915 0.915825 1.53528 2.48502 1.27325 0.711248 0.839557 1.77986 0.115413 -0.293207 -0.653537 -1.34311 -0.381605 
10:73285697 0.9639 -0.565374 1.51709 0.553519 -0.111131 -1.7718 -0.418794 0.13016 -0.599633 -2.05056 1.36427 0.116139 -0.446066 -0.379677 0.165171 2.56457 -1.39573 -1.31944 -1.77923 -0.0845936 -0.131914 0.441785 1.14159 1.09407 -2.55014 -2.50865 -1.82781 -2.03718 -0.11872 0.663621 0.37282 -0.358501 0.446078 0.50221 0.47203 -0.199699 -0.0703039 1.11815 0.128638 0.0407748 -0.447431 1.4694 -0.47064 -1.38423 -0.899047 -1.63516 -2.66024 -1.27535 -1.0668 -1.24154 -2.14931 -0.349512 -0.234335 0.205479 1.04031 -0.0804541 
10:73286834 0.113824 0.7727 -1.12208 0.88405 0.674252 1.44295 -0.181027 -0.174384 0.923357 1.54495 0.192158 2.21724 0.337127 -0.877414 -0.336155 -1.11383 1.74198 1.26893 2.09135 0.595469 0.135341 -1.14928 -0.614848 0.58719 2.86579 2.88662 2.90209 3.11694 -0.171175 -1.29056 0.348018 0.708243 -0.844601 -0.828405 -0.21501 -0.208778 0.758267 -0.621795 1.06104 -1.01593 0.433969 -1.0707 0.0947753 1.77994 1.80291 1.87888 1.80926 0.855171 1.85497 1.51771 2.119 -0.313264 1.08185 1.07024 -0.013801 1.21111 
10:73296366 -0.413363 0.0518091 -0.981234 0.119234 0.140717 0.887127 -0.231648 0.705219 0.329829 0.788286 0.0144034 1.07941 -1.005 -0.30946 -0.487617 -0.792167 0.0418465 -0.846639 -0.457068 1.6601 0.470752 -0.460595 -2.08637 -0.924908 2.24622 2.28599 1.76706 2.36174 -1.44388 -1.01985 -0.620253 -0.193131 -0.824607 -0.189828 0.0363834 -0.955598 1.59407 -0.353784 2.19174 -1.49723 0.141881 -0.578353 1.24183 0.646003 1.05794 1.482 -0.164712 0.0577645 0.821927 0.678531 1.32461 -0.122155 0.809116 0.572935 0.0547677 1.53826 
10:73301325 1.20451 0.188897 -1.32017 0.457528 -0.724079 -0.29388 -0.72852 -0.473555 -0.0119815 -0.4099 0.980445 0.836171 -0.493774 -0.700913 0.231052 -0.555603 -1.80714 0.807995 0.265339 -0.479719 -0.655146 -0.659015 1.10941 2.04647 -1.64073 -1.89097 -1.35515 -0.7424 -1.2392 -1.65383 -0.162121 -0.513725 -1.21216 -1.36902 -0.434663 0.292405 0.386954 1.31663 -0.187052 -1.20877 -0.0286358 0.888928 -0.0937214 0.095913 -0.348179 0.179588 0.783623 -0.661012 -0.0312738 -0.300108 0.541357 -0.00671332 -0.325111 -0.0986108 -0.911979 -0.210596 
10:73313761 -1.76856 -1.94989 0.183922 -1.67491 -0.807031 -0.297761 0.432387 -0.532536 0.305676 -1.22647 -1.90028 -2.7706 0.544778 0.791252 0.197633 -1.67164 -0.334638 -0.151022 -0.610373 -0.609221 -0.997234 0.397753 0.418256 -0.836118 0.115501 -0.0637737 -1.22495 -0.967364 0.175272 0.522061 -0.979576 -0.102574 0.236208 0.345446 -0.48257 0.0457888 -0.488953 -0.331338 -1.54655 1.48043 0.0613342 -0.930881 -0.0121867 -0.867773 -1.44026 -0.514094 0.203891 -0.206459 -0.662791 -0.828399 -0.883835 -0.386942 -1.97534 -2.26068 -1.87931 -1.64428 
10:73313941 -2.25271 -2.86255 -2.08449 -1.50723 -2.76254 -1.36086 -2.06039 -0.307939 -0.188907 -2.22552 0.0893881 -0.0966944 -2.69127 -1.51709 -0.312061 -0.305119 -1.25789 -0.0255936 -0.353523 -1.00028 -0.935139 -1.53398 1.30142 0.514606 -1.72144 -2.22027 -1.67903 -0.704631 -2.34405 -1.51313 -1.61715 -1.41888 -1.76558 -0.918182 -0.422067 -0.47277 -0.401763 1.37989 -0.13509 -1.08683 -0.622584 0.598235 -0.112317 0.4898 -0.109211 -0.732779 0.859793 -0.167136 -1.09789 -0.772356 -0.0619479 0.334985 -0.195886 -1.11569 -1.72951 -0.776003 
10:73315355 -0.292322 0.414534 -1.69396 0.421113 -1.07705 0.563478 -1.18421 0.482907 0.253037 1.03628 1.34282 2.20404 -1.1182 -0.979232 -0.904919 -0.693971 -0.70359 1.34669 0.827676 0.401524 -0.360313 -0.942758 -1.0941 0.261127 0.443753 0.680207 0.863338 1.53243 -0.927965 -2.33521 -0.12827 -0.102189 -0.415331 -0.645093 0.353915 0.440458 0.424957 0.898871 0.280279 -1.93604 0.214139 -0.320767 -0.257535 1.82114 1.55887 1.92231 1.97554 0.854427 0.0722576 0.49608 1.26248 0.60702 1.14882 1.22276 -0.0877786 1.03693 
10:73316053 -0.0861779 0.0741082 -2.8399 0.592183 -1.39182 0.0204671 -1.56776 -0.210086 -0.486954 0.29522 1.99222 3.25947 -0.378585 -0.877422 -0.520354 -0.661652 -0.180155 0.620885 0.518449 -0.341862 -0.589009 -1.04489 -0.905298 -0.731273 0.5611 0.829111 1.37685 1.73201 -0.853189 -2.1062 0.275648 0.0689645 -0.537993 -1.01938 0.153173 0.298985 0.589245 0.64671 0.532334 -1.87883 0.0116113 -0.0158456 0.0149628 2.3775 2.52123 2.4042 2.41081 1.47764 0.522838 1.1074 1.77973 0.788716 1.62606 1.64061 0.427476 1.65754 
10:73316070 1.74339 2.04833 -0.2142 1.48135 0.842358 0.490631 -0.381481 0.668302 -0.325575 1.1121 2.00443 2.90274 -0.395787 -0.712288 -0.032754 1.62112 0.614567 0.19123 0.651096 0.508368 0.678699 -0.429668 -0.871421 0.552484 -0.436459 -0.156605 0.941253 0.784214 0.0552299 -0.483683 1.1715 -0.00892717 0.201476 -0.0937264 0.81101 0.0797329 0.621986 0.46995 1.35799 -1.731 0.16355 0.98059 -0.15792 0.872512 1.42475 0.560582 -0.156024 0.179261 0.390643 0.888644 0.782911 0.504936 1.97557 2.2438 1.88278 1.6967 
10:73324611 -0.533576 -0.308685 1.42754 0.571953 1.13468 0.252576 -0.035938 -0.613592 0.578982 0.207096 1.52862 2.03079 1.56891 1.45781 -0.307118 2.01171 0.499065 -1.25397 -1.02781 -0.760661 0.709418 1.23261 -0.441701 -0.71308 0.19833 0.359098 0.232239 -0.772136 1.56563 0.750335 1.74858 0.668698 0.834259 0.454857 0.647557 1.18195 0.839045 2.05727 -0.452713 0.54717 0.36167 0.649216 -0.791209 -2.70788 -2.22209 -0.40446 -1.73762 -2.30824 -0.986831 -1.02451 -1.72368 0.457374 0.436323 1.07337 1.13159 -0.461586 
10:73330300 -2.76553 -3.5492 -1.28301 -1.13584 -2.01771 -2.33987 -1.54479 -1.25676 -0.717859 -2.64813 -1.23863 -1.65496 -0.514872 0.414003 0.403261 -1.29644 -0.983216 0.132882 -0.257089 -1.88798 -0.766526 -1.54595 1.20019 -0.435277 -0.642052 -0.589434 -1.40145 -1.11257 -2.3616 -0.909113 -1.68997 -1.38408 -2.8021 -2.11253 -2.38437 -1.0422 -0.791316 0.773425 -1.38703 1.34864 -0.581081 1.05501 0.12026 -0.427899 -0.546134 0.0596604 0.44278 0.185852 -0.23397 -0.381887 -0.591134 0.332455 -1.26737 -1.30201 -1.16208 -0.957981 
10:73332137 -0.614406 -0.664615 1.49191 -1.12135 -0.0946351 -1.73851 -0.680877 0.100429 -0.779588 -1.11238 -1.57793 -2.52791 -0.173859 0.406099 0.642174 0.304433 -0.0165771 1.06597 0.843095 -0.789877 0.106033 -0.659462 1.2889 0.47924 -1.56188 -1.38408 -1.97588 -1.80394 -1.36244 0.444774 -1.04103 -1.17956 -1.23852 -0.599601 -1.03394 -0.780874 -0.795246 0.52312 -0.864897 1.04877 -0.397356 1.14181 -0.747536 -0.466526 -0.597106 -1.7533 -0.695503 0.094642 -0.119138 -0.184139 -1.42407 -0.275958 -1.13601 -1.03008 0.0883737 -1.42399 
10:73337468 1.78559 2.39642 2.88911 0.404223 2.24511 0.202377 0.905773 1.24813 -0.215764 0.809717 -0.555721 -1.23036 -0.0224703 0.193659 0.222937 1.75874 1.05731 0.704059 1.05763 0.478688 0.281208 0.9534 0.807578 1.32281 -1.05928 -0.783461 -0.798176 -0.748704 0.528727 1.39139 0.614027 -0.0209114 1.00597 1.12468 0.938706 -0.324419 -0.0407466 -0.360096 0.785116 0.416722 0.134328 0.918901 -0.770199 0.216319 0.449041 -1.71372 -1.37132 0.403417 0.583333 0.606525 -0.732369 -0.397121 -0.160959 -0.101851 1.18133 -0.657647 
10:73342462 1.17944 0.812772 1.24962 0.516149 1.05723 0.445169 -1.05658 0.564024 -0.0807943 -1.11174 -0.978778 -1.08708 0.212245 0.246582 0.345803 -0.751073 0.771235 1.64287 1.82706 0.273254 -0.731959 1.13063 1.06848 -1.28322 0.737495 0.551117 -0.704268 0.159605 -0.744108 -1.13286 -0.138414 0.00446575 -0.609968 -0.223669 -0.0366881 0.0943934 0.450307 -0.0730788 1.34015 0.749844 0.463313 -0.181406 -0.0282415 1.07844 0.971892 0.362594 0.713331 0.536601 1.4812 1.58482 0.599948 -1.00915 0.0488106 -0.457694 -0.415831 -0.312271 
10:73344378 -1.47278 -1.03029 -1.57654 -0.142384 -1.1917 -1.20114 0.349966 -0.966916 -0.870672 0.752424 0.489912 0.227254 -0.816248 -0.113406 0.617308 1.58695 0.427869 -2.14849 -1.56067 -0.383871 1.61562 -0.836381 -0.239011 1.20613 0.0847049 -0.0906074 0.472693 -0.120123 0.320607 1.31042 0.158691 0.717359 0.0968829 0.163384 0.0226249 0.0208363 -1.41983 -1.10075 -1.42641 -1.12743 -1.18329 0.769512 1.6942 -1.17622 -1.19756 -0.966226 -0.491338 -0.755698 -1.41697 -0.419838 -0.242789 0.606128 0.113636 0.470279 0.209919 -0.172238 
10:73353293 1.1204 0.605991 2.06822 -0.384595 1.10691 0.201341 -0.262416 1.27147 1.06391 -0.784412 -0.329211 -1.10355 -0.707826 -1.50036 -0.955253 -0.554257 -0.387802 0.175014 0.048417 0.288264 -0.194028 2.02854 1.63966 -1.02518 -2.15478 -1.91262 -2.37456 -1.95132 -0.530758 -0.959329 -0.435992 -0.873205 -0.158956 -0.747196 0.108991 0.355388 -0.478186 0.0617117 -0.196263 1.64769 0.486331 1.10913 0.873363 1.23746 1.55876 1.15489 0.52609 1.83258 2.02865 2.04351 0.403989 -0.901818 -0.461041 -0.24765 1.30946 -0.580623 
10:73355332 1.58124 1.78233 1.80569 0.265469 1.46413 0.656462 1.24745 1.61539 0.62653 0.686034 -0.454749 -1.48 -0.583846 -1.37695 -0.0786034 0.597819 -1.60397 -0.430545 -0.821981 -0.0317745 0.432493 2.11242 1.74826 0.189535 -1.43034 -0.855442 -0.718611 -0.203949 0.664179 -0.513885 -0.760191 -1.46324 0.789513 -0.316667 -0.0281804 -0.621833 -0.0856607 -0.304866 0.0621608 0.778534 -0.737536 -0.227733 -0.834457 -0.118905 -0.0477557 -0.0255667 -0.358178 0.827964 -0.408568 -0.700326 0.203666 0.928467 0.662664 0.669006 1.5729 0.513581 
10:73357319 0.409057 0.164914 2.3894 0.0260418 0.798414 -0.318961 -0.456992 0.508082 0.688602 -0.731498 -0.140739 -0.76297 -1.15093 -1.14131 -0.389985 -0.264254 -0.141349 0.798091 0.577919 -0.00791858 -0.397868 1.21643 1.89836 -0.722594 -1.1763 -0.998368 -1.39461 -1.13372 -0.628522 0.0365335 0.0801276 -0.502536 -1.05559 -1.06848 -0.561603 -0.101171 -0.379783 0.437911 0.276763 0.502203 -0.771917 1.30747 0.205292 1.32201 1.28311 1.11867 0.958264 1.52707 1.86476 2.0726 0.694142 -0.14831 -0.364059 0.0140213 1.67987 -0.955249 
10:73363001 1.0623 1.70188 0.303428 0.0923388 0.737425 0.660656 -0.13567 1.15963 -0.0933896 0.604474 -0.6753 0.171341 0.0260976 0.293812 -0.550673 -0.237649 1.81395 1.42374 1.6925 0.0686916 0.0244558 1.34808 0.0701257 -2.83989 0.812252 0.425058 -0.0431005 0.547323 -0.560537 -0.974676 -0.908599 -0.983723 -0.915935 -1.05001 -1.23808 -0.455469 -1.3467 0.101759 0.32 -0.818182 0.188224 -0.0618872 0.383932 0.20372 -0.047791 0.414916 0.79009 -0.609719 0.545548 1.08824 1.18408 0.1682 0.704134 0.603281 0.59486 -0.621505 
10:73363261 0.668147 1.01818 0.219755 0.284562 0.617079 0.712818 -0.218265 1.11946 0.266255 0.111393 -0.676433 0.393968 0.117213 0.0225835 -0.555154 -0.496753 1.87595 1.80459 2.04319 0.238425 0.135313 1.06814 -0.0146049 -2.73883 0.354219 0.00382347 -0.375107 0.162469 -0.588819 -1.24254 -0.598844 -0.75531 -0.995714 -1.14834 -1.13295 -0.156656 -1.21667 0.0643921 0.278676 -0.426737 0.324307 0.199503 0.235943 0.464926 0.208474 0.811158 1.04169 -0.464153 0.833705 1.05804 0.917692 -0.285464 0.353522 0.430575 0.432423 -0.786618 
10:73373701 0.227571 1.4585 0.756743 -0.529219 1.25808 1.45238 0.454424 1.21786 0.94055 1.34083 -0.807545 -0.437354 1.36697 0.233436 -1.38011 -2.10035 1.43793 2.18323 2.3267 0.351506 0.17293 1.17207 0.00173221 -2.91996 1.01737 0.961235 0.347714 1.30404 -0.872884 -0.892552 -1.30743 -0.894753 -1.30904 -1.29654 -1.45105 -0.596305 -1.34448 0.351397 -0.286325 -0.799127 1.35626 -0.809553 0.319408 0.0968118 -0.114301 0.413122 0.729447 -0.54407 0.448325 0.298354 0.516071 0.388832 -0.0724859 0.0924656 0.0660745 -1.57303 
10:73384444 -0.103283 -0.265102 0.403174 0.0919303 0.0744848 -0.486827 0.264437 -0.81275 -0.791737 1.16745 0.240906 -0.688251 -1.44277 -0.522811 1.37964 2.23475 -0.660042 -1.20364 -1.02495 0.956061 0.958816 -1.266 0.363873 2.40797 1.03954 0.802359 0.447241 0.30656 0.183872 1.32897 0.319383 0.526116 0.435969 0.875376 0.557046 -1.0865 -1.07246 -0.647465 -0.252624 0.131067 -1.12313 -1.25091 -0.281931 -1.14808 -0.987322 -1.08943 -0.923348 -0.505679 -1.90145 -1.74044 -0.824912 1.40088 1.60951 1.21128 1.1025 1.73844 
10:73385697 -0.886609 -0.244159 -1.83477 -0.605296 -0.969325 0.917712 1.03305 -0.333333 -0.177225 1.00607 -0.103452 0.224414 -1.08932 -0.158381 -0.620244 -0.638306 -0.0880005 -0.928901 -0.876496 1.42034 0.405769 -1.29308 -1.18506 0.401869 2.55889 1.42869 2.16238 1.31899 0.0283448 1.05132 -0.160297 1.03262 0.00761041 1.01753 -0.110112 -0.0901206 -1.20885 0.0137379 -0.627535 -1.48289 0.503431 -1.18752 0.876831 -0.559906 -0.528583 -0.538619 0.159674 -0.839424 -1.34642 -1.73369 -1.11388 0.499567 -0.187701 -0.149946 -0.908067 -0.629238 
10:73390232 -0.919138 -0.604684 -1.18291 -0.274177 -0.893916 -0.0360904 0.386416 -0.450948 -0.825007 1.60732 0.166936 -0.522423 -0.723001 -0.112622 -0.162054 0.424988 -1.20566 -1.1364 -1.20617 0.651391 0.996053 -0.57799 -1.66842 -0.235224 2.08598 1.29934 1.05513 2.72727 0.0987471 -0.0105714 -0.797872 0.256308 0.525779 0.422586 0.0238116 -1.55012 -1.89522 -1.20612 -0.55196 0.0935073 0.675567 -2.1567 1.36822 -0.820084 -0.847833 -1.56122 0.100196 -1.4324 -1.56032 -1.73824 -0.9601 1.71832 0.49339 0.051496 -0.712947 -0.00502306 
10:73395447 -0.886609 -0.244159 -1.83477 -0.605296 -0.969325 0.917712 1.03305 -0.333333 -0.177225 1.00607 -0.103452 0.224414 -1.08932 -0.158381 -0.620244 -0.638306 -0.0880005 -0.928901 -0.876496 1.42034 0.405769 -1.29308 -1.18506 0.401869 2.55889 1.42869 2.16238 1.31899 0.0283448 1.05132 -0.160297 1.03262 0.00761041 1.01753 -0.110112 -0.0901206 -1.20885 0.0137379 -0.627535 -1.48289 0.503431 -1.18752 0.876831 -0.559906 -0.528583 -0.538619 0.159674 -0.839424 -1.34642 -1.73369 -1.11388 0.499567 -0.187701 -0.149946 -0.908067 -0.629238 
10:73401219 -0.00799746 -0.323779 1.18444 -0.170183 -0.116052 -0.661948 -0.557851 -0.766843 0.338179 -0.179547 0.860478 1.48122 -0.0706635 -0.253928 0.601047 0.89523 -0.0568198 0.225205 0.0108028 -0.617379 -0.109084 -0.9599 0.277145 1.6795 -1.46466 -1.07943 -0.989626 -2.2538 -0.638571 0.647617 0.499869 -0.0615783 -0.632955 -0.607159 -0.0341574 -0.0465728 0.799427 0.314781 0.286945 0.642781 -0.234291 1.42779 -0.944334 -0.0571954 0.618987 0.913653 -0.501542 1.04374 -0.274239 0.0942949 -0.305702 -0.222346 0.609439 1.09058 1.56192 1.13111 
10:73403579 1.05249 0.685233 -0.311364 0.734101 0.790721 -1.17233 -0.400549 -0.224008 -0.299562 -1.34018 -0.315394 0.758249 1.24305 -0.186811 0.23278 -0.208664 1.95573 1.78793 2.02358 -1.46958 -1.71077 0.32987 1.32155 0.270369 -0.927813 -0.359983 0.0878578 -1.3877 -0.21376 -0.302082 0.455073 0.225037 -1.15836 -1.03956 -0.331879 0.922474 2.04125 0.213652 1.77249 0.0646229 -1.12279 1.71568 -1.0305 0.988492 1.34067 0.585924 -0.0286557 1.92202 1.75328 1.86044 0.853609 -1.63495 -0.120471 0.27968 0.84768 0.189597 
10:73405242 -0.45179 -1.65139 -0.765293 0.27811 -0.00797448 -0.237065 -0.483871 -0.522481 1.3384 -1.22226 1.47434 1.19713 -0.300531 -0.542267 -0.724881 0.54396 0.143331 0.404517 0.245399 -0.26499 -0.977127 0.144522 1.05068 0.331 0.824856 0.204313 0.179324 0.206443 -0.972518 -0.11062 -0.0551243 -1.01656 -2.92294 -2.26242 -2.4464 -1.85898 -1.18732 0.419636 0.196262 -1.1774 -0.849011 0.393258 1.04357 -0.245797 -0.83908 -0.0688963 1.02495 -0.545455 -0.655405 0.765103 -1.1058 -0.13716 -0.913809 -1.01356 -1.49458 -0.924893 
10:73417350 0.300479 -0.124759 -0.900274 1.0686 1.19828 1.45693 1.76872 0.768632 0.661877 -0.178158 0.906514 -0.914491 -0.0605512 0.0535216 0.0103745 0.56108 0.428548 -0.453165 -0.0294468 0.233886 0.932305 1.01998 0.160317 0.255211 0.91247 0.283133 0.615306 1.01467 0.767975 -0.957465 -0.514154 -0.624858 -0.403779 -0.522363 -0.762593 0.0901485 -1.52125 -0.193925 -0.301338 -0.0960877 0.763055 -0.964868 1.85612 -0.877563 -1.4993 -0.72614 0.420398 -1.61133 -0.711769 0.0723455 -0.212056 0.305747 0.557025 0.0426745 -1.7034 0.123333 
10:73417527 1.24773 -0.210096 0.215499 1.28929 1.39767 0.292807 0.765415 0.974572 0.997336 -2.16989 0.842479 -1.01739 0.282797 0.11025 -0.274108 0.936267 0.321157 -0.381217 -0.165145 -1.27201 -0.715638 1.61473 0.71084 -0.285582 -1.61167 -1.37155 -1.02578 -1.13128 1.02088 -1.63752 -0.113662 -0.92605 0.195826 -0.719207 -0.188456 1.18413 0.598769 0.482914 0.110526 1.16615 0.436005 0.569331 1.07518 -0.147547 -0.4008 0.0831311 -0.0417924 -0.281675 0.851964 1.55877 -0.130769 -0.733448 -0.135841 -0.224886 -1.08993 0.395434 
10:73420275 0.698264 -0.14723 0.257773 1.51062 1.85895 0.0255058 0.524229 0.758433 0.452768 -0.917518 0.9309 -1.06048 0.806197 0.0122427 0.0378679 0.886672 0.50326 0.390255 0.694206 -1.03215 0.150915 1.68659 1.31387 -0.333754 -0.471555 -0.288106 -0.563809 0.715946 0.642882 -1.66866 -0.305187 -1.06823 -0.509102 -1.2986 -0.616266 -0.107267 -0.462976 -0.150049 0.481539 0.982234 -0.272947 -0.293444 1.01172 -0.132282 -0.866016 -0.532925 0.570202 -0.681883 0.531551 1.71484 0.407437 0.0898837 0.604297 0.088456 -0.852177 0.34175 
10:73420676 0.886609 0.244159 1.83477 0.605296 0.969325 -0.917712 -1.03305 0.333333 0.177225 -1.00607 0.103452 -0.224414 1.08932 0.158381 0.620244 0.638306 0.0880005 0.928901 0.876496 -1.42034 -0.405769 1.29308 1.18506 -0.401869 -2.55889 -1.42869 -2.16238 -1.31899 -0.0283448 -1.05132 0.160297 -1.03262 -0.00761041 -1.01753 0.110112 0.0901206 1.20885 -0.0137379 0.627535 1.48289 -0.503431 1.18752 -0.876831 0.559906 0.528583 0.538619 -0.159674 0.839424 1.34642 1.73369 1.11388 -0.499567 0.187701 0.149946 0.908067 0.629238 
10:73429626 -1.06279 -1.72685 -1.7007 0.183391 -0.331475 -0.408776 -0.947802 -0.901465 0.618009 -0.395425 1.35824 1.23247 1.02545 0.353875 -0.457876 1.22324 -0.54991 -0.312373 -0.802875 -0.370318 -0.504398 1.0162 1.20756 -0.101764 0.203171 -0.0847442 -0.315102 -0.120141 -0.828885 -0.938851 -0.290984 -0.667943 -2.3323 -2.44538 -2.25456 -1.03264 -0.768835 1.28391 -0.641565 -1.39832 -0.473229 1.18756 0.771363 -0.175817 -0.414973 0.164859 0.67516 -0.18141 -0.33353 1.15681 -1.11637 -0.0222542 -0.0255024 -0.680306 -1.78656 -0.819794 
10:73436368 -0.0289364 0.844629 -0.323452 -0.531079 0.438669 1.93982 1.52548 1.1299 0.122919 0.124385 0.0271352 -0.73341 0.350346 0.363962 -0.344128 -1.34142 0.622127 -0.565217 -0.109111 0.125335 1.0481 1.17698 0.054321 -2.22835 0.805661 0.461482 0.316364 1.44391 0.745758 0.179451 0.0182031 -0.380051 0.873937 0.86102 0.362066 0.376253 -0.744109 0.72623 -0.921528 -1.15105 0.84538 -0.71899 1.09018 -0.158381 -1.07603 -0.026444 0.497312 -1.35482 -0.119788 0.132282 0.207405 -0.0322487 -1.18285 -1.76398 -1.93097 -1.63301 
10:73436454 0.678199 0.888994 -0.745938 0.43542 0.985401 1.0979 1.91371 1.20801 -0.671186 -0.0552405 0.1585 -0.883824 0.320664 0.528837 0.0699927 -0.644194 0.519188 -0.520022 -0.0180962 -0.183894 0.375374 1.19707 -0.518309 -1.11083 1.09984 0.933841 0.692564 1.74129 1.10724 -0.272275 -0.321828 0.115535 0.906381 0.671908 0.392813 0.61215 -0.28587 0.110421 0.0308228 -0.699746 0.564784 -0.939495 1.53221 -0.364478 -1.17964 -0.964062 0.0387455 -1.61683 -0.3012 -0.167058 -0.03771 0.0968921 -0.679212 -1.11947 -1.62348 -0.809426 
10:73444267 1.07804 -0.00761057 0.22618 0.151839 0.388537 0.0439826 -0.074144 0.993236 0.584115 -2.30781 0.131489 -0.111225 0.497091 0.0858833 -0.722242 0.204213 -0.163928 -0.442249 -0.648087 -1.9945 -1.23767 1.77036 0.662941 -1.8589 -1.17292 -0.920076 -1.5086 -0.906185 0.627723 -1.10624 0.30844 -1.26565 -0.038252 -0.957811 -0.487847 0.393639 1.01109 1.62758 -0.395511 0.412168 0.10397 1.29145 0.60011 0.584497 0.0205174 0.78691 0.372831 0.0763882 1.11738 2.08106 -0.431982 -1.11111 -1.53377 -1.72709 -1.69107 -0.872826 
10:73449670 0.142027 0.487464 2.82051 0.401799 0.96729 0.349346 -0.797271 0.570884 1.01791 0.0272706 -0.593861 -0.911802 0.0567234 -0.486774 0.540047 0.750404 0.0784488 0.5755 0.437848 -0.780764 1.11012 0.283962 1.44046 -0.542929 -1.5051 -1.30889 -1.62228 -1.14578 0.0959385 -0.257216 0.940193 -1.28794 0.0161883 -0.554678 0.0432954 -0.314815 -0.0113393 0.453259 -0.871309 2.33241 -0.212253 0.863409 -1.48248 0.610323 0.677268 1.8368 0.579963 1.10343 1.15931 1.68754 1.2494 0.0414856 1.04845 0.899661 1.00698 0.653006 
10:73450535 0.701103 0.0285346 1.59384 0.509602 0.765822 -1.13099 -1.19444 0.230904 0.154322 -1.08482 -0.113882 -0.26651 0.951714 0.00964337 0.502408 0.480795 0.0905142 0.759098 0.660768 -1.37198 -0.552537 1.27528 1.02178 -0.397298 -2.51251 -1.43363 -2.16768 -1.32852 -0.0931696 -1.1436 0.198986 -1.02591 -0.110278 -1.13044 0.0534159 0.0212596 1.0633 -0.106411 0.31522 1.52476 -0.407386 1.02523 -0.894987 0.618328 0.589457 0.586624 -0.0702303 0.864688 1.14701 1.5668 1.04328 -0.441891 0.21848 0.225431 0.933893 0.761481 
10:73460363 1.4347 0.757448 -0.527847 -0.190674 -0.448227 -0.160293 -0.362743 -0.0928036 -0.349147 -0.113617 2.19717 1.7691 0.646048 -0.778424 0.0587867 -0.364264 -0.78899 0.969089 0.122437 -0.705545 -0.807004 1.14191 -0.976769 -0.720415 -0.653663 0.0798629 -1.06113 -0.212307 -2.84767 -2.56762 -1.01162 -2.32516 -1.53054 -1.68968 -0.599255 -1.47412 0.628085 1.2477 -0.0887103 -0.288301 -0.0591076 0.350154 -0.880102 -0.236377 0.479099 0.0826311 -1.61145 -0.17166 -1.22059 -2.22145 -2.31183 0.0204772 -0.875434 -0.391537 -0.00318459 0.274165 
10:73467902 -2.04659 0.155431 -0.811171 -0.77396 -0.641073 0.887002 -0.126798 0.365042 0.517153 1.77552 -1.0705 0.105718 -1.78161 -1.46875 -2.68241 -1.26072 -0.735634 -0.348449 -0.404255 -0.537873 1.78575 -0.538608 0.79044 -1.89446 1.36631 0.917811 1.85907 1.98646 -1.37121 -2.12667 -1.48604 -1.09795 -1.06423 -1.24528 -1.32561 -1.03865 -1.19828 -1.03268 0.431055 -0.446963 0.894947 -0.54668 -0.253487 1.24776 1.13627 0.0605401 1.40943 0.46901 0.0610492 0.974738 -0.335582 -0.788196 -0.61751 -0.0578976 -0.487829 -0.556734 
10:73468121 0.819836 -0.408033 0.776736 -0.470931 -0.841415 -0.658167 -0.960798 -0.840915 0.252957 -0.720858 1.61259 0.942937 0.545455 0.0187209 1.10991 -0.0286368 -0.895005 1.31352 0.589715 -0.0197452 -1.99729 0.275037 -0.137538 0.565338 -1.47503 -1.04843 -2.04774 -1.86837 -0.0208798 0.586541 0.853971 0.0844595 0.600702 0.617918 0.576734 -0.0134756 1.37381 2.33495 -0.373157 0.325707 -1.01563 0.944995 -1.3403 -0.344994 -0.143288 0.975654 -0.681361 -0.230769 -0.0320713 -1.28397 -0.810846 0.748268 -0.0343753 -0.774305 -0.231263 -0.313319 
10:73469346 -0.830703 0.165758 1.16535 0.107273 1.14486 0.56582 0.28909 0.541216 0.320411 0.257866 -0.748101 -0.399932 0.162306 -0.892638 -1.85584 -0.513547 -0.210826 -0.354056 -0.474088 0.125217 2.40797 0.181787 -0.895283 -1.9932 1.09108 0.235699 1.08825 1.65922 0.965936 0.74355 0.499845 0.436109 0.392878 0.459791 0.705165 0.489264 -0.931818 -0.940048 -0.475916 0.668529 0.883912 -0.324413 0.291632 0.316412 0.378489 0.494496 0.471771 0.253184 -0.190356 0.723203 0.675288 -0.653303 -0.0538763 1.30642 1.16388 0.502356 
10:73469832 0.691591 -0.117638 -0.186424 1.35332 1.55316 -0.396505 1.11012 0.470785 -0.939586 -1.36053 -0.014869 -0.419583 0.987491 1.33629 2.46163 1.7637 1.52422 -0.64346 0.0829489 0.133103 0.0718829 0.209911 -0.466574 1.56897 0.525328 0.333668 0.373539 0.350207 0.850719 1.24259 0.472189 1.23093 0.0769664 0.512408 0.897511 1.04105 -0.736283 -1.41399 -0.490913 -0.216222 -0.268746 -0.246296 1.4713 -1.2434 -1.56518 -1.5844 -0.710168 -0.853271 -0.648378 -0.00434867 1.43134 -0.266367 0.854727 1.37233 1.06883 1.04448 
10:73482598 0.265959 -0.383208 -0.363614 -0.370802 -0.0578529 -0.682292 0.244848 -0.46906 -0.900101 -1.4322 1.24096 0.596687 0.627567 -0.315463 -0.435 -0.566941 0.496361 -0.77439 0.0340594 -0.454722 -2.37721 1.3372 -1.09031 1.05813 0.368777 0.145328 1.70559 0.517672 -0.049822 0.871314 0.434847 -0.404596 -0.86623 -0.533909 -0.73763 -0.413464 -0.272118 -0.327664 1.48395 -0.980787 0.116657 -0.0934531 1.11309 -1.1984 -1.15998 -0.696921 -0.515394 -0.940138 -0.442737 -0.0264342 -1.23244 0.954113 0.216338 0.343213 -0.248441 -0.165976 
10:73483211 -0.551253 -0.880946 0.122201 -0.0228878 -0.700577 -0.161209 -0.734092 -0.54006 1.14194 -1.3293 1.18376 0.677165 0.169332 -1.82078 -1.14884 -1.37903 -1.07043 -0.877164 -1.07743 -0.310483 0.333588 0.157685 0.478937 0.157137 0.587724 0.00762708 -0.370117 0.375319 -0.938553 -0.709891 -0.143376 -0.903955 -0.349291 0.337916 0.341533 0.220306 -0.393151 0.338423 -0.514393 -0.547944 1.26227 0.453502 1.66206 0.663133 0.821909 0.111775 0.482722 -0.0876396 0.424715 1.86759 -0.744157 -0.795122 -0.916528 0.231225 0.804982 -0.369097 
10:73484288 0.307568 -0.0353833 0.536237 -0.428468 0.67741 0.182 0.910184 1.44046 0.343932 0.379416 0.517632 -0.0507602 0.0372037 -0.585459 0.197376 0.0889756 1.02254 0.529605 0.864049 0.538256 -0.721563 -0.287698 -1.53315 0.1284 -0.973409 -0.550559 0.572699 -1.68551 -0.350547 -0.699905 0.244196 -0.831475 -0.510306 -1.10287 -0.749661 -0.72801 1.72617 0.255179 1.21386 0.519456 -0.845716 0.027364 -0.959019 -0.174596 -0.715869 0.537833 -0.319807 -0.12474 0.811605 -1.29634 0.830601 1.02814 0.564545 -0.619835 -1.09154 1.21147 
10:73488747 0.693958 0.371429 1.69837 0.230237 0.242843 0.323646 -0.341802 0.651834 0.897896 -0.477952 -0.431852 -0.503117 -0.544186 -1.53094 -1.11479 -0.610333 -0.60305 -0.271519 -0.54841 0.575283 0.0571674 -0.260133 -0.790336 -0.801678 1.14944 0.857172 -0.377292 1.27606 -0.344519 -0.288059 -1.04442 -0.404734 0.260872 0.606764 0.307192 -0.0496228 -0.618491 -0.586207 -0.493465 0.560523 1.55592 -1.0902 1.11736 0.616348 0.853363 -0.435563 0.117283 -0.103125 -0.389105 0.651134 -1.04336 -0.970863 -0.729158 0.562347 1.13584 -0.0632394 
10:73491989 0.634866 0.190812 0.413468 1.28111 0.51651 0.752522 0.620381 -0.119844 0.0935773 -0.78131 0.887622 1.33665 3.07723 1.46954 0.510498 0.211543 1.27964 0.939851 0.960457 -0.99666 0.808905 0.245652 0.478283 0.217837 1.31356 0.851095 0.16401 1.51963 0.680193 -0.341878 -0.0158189 -0.196893 -0.118634 -0.524208 0.405158 -0.0646345 -0.777934 -0.0805928 -0.552706 -0.86178 -0.838442 -0.106511 -2.08451 -1.82525 -1.43857 0.0608961 -1.16693 -0.867977 -1.38413 -1.5695 0.0689844 -1.18173 -1.24134 -0.992802 -1.14052 -0.9904 
10:73497449 -0.589621 -1.57687 0.819759 0.502437 -0.271291 -0.913411 -2.23928 -1.017 -0.221702 -0.659517 -1.25046 -1.07895 1.25458 -0.623358 0.252199 0.605859 -1.01231 -1.25173 -0.903203 0.398275 -1.65751 -1.54728 -1.26647 -1.04036 0.0634216 0.18633 -0.834304 -0.797496 0.00195411 0.384818 0.155397 0.618542 0.983301 1.26231 0.664986 0.544902 1.4058 0.555759 0.183714 1.27611 1.81216 -0.401028 2.08114 0.607832 0.418492 -0.633875 0.275567 -0.455259 0.373707 1.16395 -0.691422 -0.0151216 0.315519 0.637095 0.872472 0.948187 
10:73503409 -0.060879 -0.341916 1.37785 1.42478 0.655352 -0.192076 -1.54661 -0.660816 -1.36031 -0.0205129 -1.24088 -0.364623 3.23304 2.53131 1.63023 1.68137 0.692252 -0.701178 -0.306028 -0.865359 -1.09178 -0.434395 -0.439765 -1.44475 -0.743213 -0.353535 -1.80376 -1.23416 1.68139 0.922993 1.34256 2.33493 1.9001 1.3203 1.8524 2.11738 1.36394 0.537068 -0.517519 1.44248 -0.10666 0.246536 -1.08156 -0.799467 -0.808608 -0.206057 -0.518127 -0.662382 0.0933505 -0.475906 0.627368 0.209887 0.733308 0.358486 0.464764 0.624645 
10:73514587 -2.17008 -0.117328 -0.257236 -1.43425 -0.873913 -0.656997 0.169794 -0.566472 -0.342302 1.72113 -0.651574 0.660746 1.05181 1.42001 -0.0379413 -0.0747193 0.919548 0.889327 0.932151 -1.87911 -0.183686 -0.299322 -0.0600354 -1.39936 1.19853 1.3777 0.348145 0.602679 -0.563368 -0.944073 -1.0099 -0.927727 -1.34463 -1.68057 -1.48908 -2.08307 -0.403534 -0.923798 1.01081 0.157188 0.456458 -0.72083 -0.122128 0.324536 0.158561 -0.278625 1.43892 0.81298 -1.41017 -0.901586 0.41585 -1.02597 -0.350736 -0.46167 -0.288659 -0.600691 
10:73518950 0.342584 -0.276528 -1.69979 -0.458507 -0.81194 0.592742 -0.233658 -0.306015 0.381184 -0.717559 0.530883 1.19299 -1.38292 -0.12361 0.218075 -0.473636 -1.81944 0.682912 -0.608725 -0.571667 -0.0479322 0.0744516 -0.598626 0.776332 -0.69255 -0.860285 0.151247 -0.954423 0.504082 2.08591 1.90159 1.65042 0.790461 1.15305 1.40256 1.45196 1.56078 1.48201 -1.22359 0.754266 0.0167524 0.713544 -0.628325 -1.09733 -0.783944 0.732814 -1.56072 -0.64081 0.481919 -1.43136 0.606589 0.95301 0.644274 0.24808 0.152289 -0.416975 
10:73519866 -1.42643 -0.10345 0.449773 -0.584886 0.278124 -0.515195 0.136853 0.0282527 0.302589 0.996716 -0.259618 0.15244 0.806545 -0.421691 -0.314301 0.0314833 2.09353 0.453296 1.40058 -0.66854 0.521778 -0.301028 0.395698 -1.13091 2.02556 1.6929 0.827876 1.88084 -1.17637 -2.13636 -2.10323 -2.37489 -1.8704 -1.92483 -2.07749 -2.53399 -1.34981 -1.02759 1.41281 -0.525644 0.100747 -0.801945 0.944322 0.747543 0.433077 -0.86 1.88036 0.651628 -0.899852 0.179609 -0.274545 -1.23742 -0.524967 0.0654709 -0.0747613 -0.0365704 
10:73522240 -2.30004 0.147428 -1.16207 0.322911 -1.13274 -0.676508 0.0913899 -0.228853 -1.04319 2.60743 -1.71748 -0.813855 -1.04907 0.791933 -0.000990035 0.187794 -1.34173 0.152721 -0.597561 -0.399376 0.14152 -0.845125 -1.75066 0.19177 1.82183 1.56677 0.93756 1.39386 -1.77132 -1.28516 -1.32363 0.175297 -1.67129 -0.732176 -0.937856 -0.337952 0.0536253 0.214821 -0.14025 -0.538277 1.57732 0.386691 2.38558 1.2651 0.943119 -0.108198 1.42637 0.221674 -0.339031 1.33927 0.665159 -1.53486 -0.499232 0.388971 -0.273058 -0.333653 
10:73523887 0.509127 0.0348837 1.01372 -0.97356 0.191313 -0.191443 -0.389273 -0.315966 0.0639423 -0.597073 0.291344 0.963958 1.46943 1.0098 0.18969 0.127816 1.60802 0.786438 1.20202 -0.899275 -0.182382 0.310232 1.079 -1.41235 -0.842932 -0.433817 -1.32449 -0.96434 0.869759 0.0623492 0.189746 -0.446557 0.497048 -0.667911 -0.143903 -1.10307 -0.17265 -0.869736 0.722377 1.11731 -1.09241 -0.637872 -2.57713 -0.284101 -0.0739418 0.153073 0.0149018 0.891503 -1.20811 -2.02727 -0.433333 0.20763 0.0203767 -0.628472 0.268241 -0.0993284 
10:73525996 0.810453 0.0635159 1.51525 0.0645022 1.44602 0.0106457 0.0579064 0.296656 0.787755 -1.36 -0.200056 -0.556892 0.455338 -0.527067 0.0564941 0.493651 2.14754 -0.129261 0.922613 -0.334038 0.672414 -0.644301 2.54955 -1.34169 0.075 0.233781 -0.601376 -0.314597 0.587917 -0.473573 -0.942842 -0.901085 -0.381423 -0.734507 -0.670199 -0.63302 -2.07988 -1.86035 0.0266667 0.267615 -1.46252 -0.664179 -1.63601 -0.0798507 0.235537 -0.921646 0.208392 0.970253 -0.78776 -0.229525 -0.560657 -0.619614 0.468441 0.517326 1.5299 0.343552 
10:73526389 1.01527 0.952738 0.380165 0.47161 1.23054 1.16 0.834931 0.290738 0.86307 -0.0840881 -1.11145 -1.90676 -1.81472 -0.547999 -0.153665 0.428866 -0.084475 -0.506649 -0.329938 -0.142598 0.537373 -1.57305 2.25917 0.493736 -0.0961736 0.0731227 0.553299 -0.721297 0.725547 1.26159 0.38648 2.36906 0.433277 1.52207 1.20605 2.80007 -1.15379 -0.97142 -1.46539 -0.891134 -0.00864444 -0.619153 0.0500898 -1.21155 -1.00306 -1.25249 -1.59471 -0.916896 0.373659 1.17041 0.500837 -0.442243 1.13636 0.70347 1.08015 -0.000206627 
10:73526648 -1.44801 0.763632 -0.471329 0.179585 -0.288481 -0.0604153 0.146026 -0.0120649 -0.308747 2.75638 -1.52799 -0.844095 -1.24191 0.341866 -0.308913 0.235207 -0.213981 0.64183 0.389972 -0.227224 0.293914 -0.89032 -0.931586 0.276174 1.96647 1.63828 1.00967 1.67989 -1.88641 -1.61139 -1.46735 0.324618 -1.54368 -0.581644 -0.727015 0.000876469 0.0399016 0.224068 0.352956 -1.01682 1.45255 -0.269919 2.24728 0.780135 0.342718 -0.564557 0.93068 -0.289914 -0.423659 1.02677 0.254735 -1.58589 -0.616636 0.00720648 -0.72087 -0.382841 
10:73531842 -1.08057 -1.13585 -1.05879 -1.37858 -1.53333 -0.186232 -0.737391 -0.716802 0.504936 0.822213 0.608947 0.833333 -0.633485 -0.298682 -0.559444 -0.323099 -1.49215 0.204324 -0.352096 -0.302579 -0.449598 -0.135966 -0.556456 1.21339 -0.40141 -0.429263 0.194085 -0.330666 -1.20726 0.31544 0.157864 0.0391451 -0.365594 0.221317 -0.316433 -0.0549719 2.07162 2.24134 -0.569608 -0.793804 1.13146 0.389127 1.08791 0.61496 0.16 1.23236 0.322893 -0.147141 1.62018 0.586189 1.10254 0.580886 0.14377 -0.66913 -1.63448 -0.170941 
10:73532857 -0.180772 0.315305 -0.383543 -1.35436 -0.503355 0.430055 0.38416 -0.0229608 -0.394247 0.795018 -0.326193 0.238595 0.0392095 1.87009 0.400762 0.489007 -0.632031 0.415444 -0.251127 -1.7808 -0.981562 0.127989 -0.335863 -0.115919 -0.58784 -0.152214 -0.334194 -0.354316 1.26317 1.98705 1.34863 1.76197 1.67208 1.15205 1.36551 0.659779 1.29848 0.388459 -0.396581 0.830517 -0.217439 -0.606469 -1.10794 -0.765489 -0.763126 0.252132 -0.887517 -0.133113 -0.0431857 -1.39721 1.76992 1.2308 0.966168 -0.325678 -0.0606654 0.0354753 
10:73539401 1.20795 -1.29102 1.21793 1.0203 1.07547 0.257543 -0.620058 0.459917 1.36825 -3.77408 0.0798275 -0.82227 -0.393403 -1.93018 -0.269441 -0.401247 0.718544 -1.46586 -0.685164 1.22665 0.0535469 -0.180031 1.05802 -0.6899 -1.0145 -1.12561 -0.83788 -1.04028 1.09413 0.215903 0.00973825 -0.273689 0.316227 0.183275 0.108481 0.670006 -1.24843 -0.97526 -0.526909 1.61932 -0.690058 0.307078 -0.469271 -0.00184204 0.599189 0.123716 -0.588861 0.670605 0.336948 0.536316 -0.828916 0.161085 0.457143 0.686475 1.53115 0.754247 
10:73540024 -0.648811 1.53703 -0.963439 -0.20239 -0.912946 -0.21248 0.730552 0.0949841 -1.63725 3.06143 -1.31923 -0.166944 -0.831856 2.34605 0.705271 1.04258 -1.11536 0.673267 -0.263699 -1.65696 -0.146443 -0.552801 -1.07927 0.523701 0.4862 0.741295 0.350433 0.617079 -0.0672944 0.497412 0.71966 2.22162 0.628425 0.759393 1.02707 1.08743 1.45732 0.311553 -0.0943316 -0.708978 0.6387 -0.121092 0.226836 0.597576 -0.0289252 -0.233112 0.457856 -0.323174 -0.341247 0.155051 1.16978 0.173398 0.625605 0.295855 -0.330535 0.124277 
10:73549931 -1.0909 -1.57565 0.395387 -1.31842 -0.192737 1.33939 0.328971 1.18756 2.38101 -0.891271 0.704647 1.18544 0.927054 -2.00229 -0.501985 -0.549127 1.75958 1.82244 2.124 0.0258399 -0.983929 0.294523 -2.14852 -0.244344 1.26438 0.300868 0.575075 -0.304238 -2.14548 -0.545873 -0.801107 -2.20193 -2.55126 -1.5516 -1.39233 -2.11829 0.813503 2.58202 0.567412 -0.0535767 1.08308 0.194525 0.301993 0.246409 -0.100866 -0.388309 0.587648 0.0298306 1.01414 -0.654477 0.822034 1.25509 1.20096 0.788645 -0.113958 0.0003823 
10:73556338 -0.679491 -0.820486 1.22664 -0.794684 0.461754 1.04639 0.912634 1.59532 2.26638 -0.818328 0.61235 1.08138 0.39827 -2.88326 -0.661429 -0.354153 2.38153 1.31077 2.37057 -0.939093 -1.41633 -1.01277 -1.14438 0.227929 1.21545 0.49279 1.37532 -0.31224 -0.600655 0.650206 -0.0345345 -0.832662 -1.76377 -0.80037 -0.897039 -0.483469 0.203448 1.3267 1.06785 -0.486748 0.948183 -0.148865 0.431404 0.857537 0.427609 -0.459597 0.991823 0.598213 1.46796 0.236343 0.630681 2.03967 2.1208 1.61781 1.09674 0.644437 
10:73556424 0.60006 1.00497 -1.24356 -0.0133054 0.00463528 -0.638013 -0.0842939 -0.752195 -1.90841 1.03046 -0.258426 -0.461072 0.576244 2.83307 1.28375 0.0220847 -0.0863691 0.36557 -0.18141 -0.899119 -0.0702204 0.843671 0.370348 -0.668061 -0.458579 -0.183898 -1.15218 0.107636 -0.837718 -1.05589 -1.26276 -0.656763 0.295642 -0.377725 -0.1669 -0.90589 0.114028 -0.435934 -0.488608 0.877204 -0.648305 0.0138918 -0.763889 -1.30993 -1.12393 -0.246695 -0.859712 -1.02192 -1.37796 -0.730169 0.153067 -1.48135 -1.33931 -1.10726 -0.613164 -0.345468 
10:73558336 1.05079 1.63168 -1.05106 -0.4999 -0.437921 -1.0189 0.800275 -0.777028 -2.21557 1.33071 -0.668339 -0.860887 0.387635 1.59866 0.733298 -0.500739 -0.789354 -0.348469 -0.79539 -2.13553 -0.871186 -0.534749 0.0721831 -0.0474421 -0.340801 0.204147 -0.119682 0.214965 0.83317 0.26557 -0.885335 0.0204799 1.1499 0.0313546 -0.180526 -0.534842 0.3449 -0.770668 -0.314362 1.80783 0.469395 -0.82172 -0.0761194 -0.677204 -0.58791 -0.192348 -0.638492 -0.426051 -1.12693 -0.77134 0.220613 -1.09883 -1.45548 -1.12701 -0.217123 0.183625 
10:73560452 -1.11891 -0.718283 1.22442 -0.846318 0.28042 0.873828 0.00896941 0.589517 2.49873 0.246075 0.122639 1.24248 -0.11179 -2.82706 -0.782914 -0.00678327 1.51525 1.44609 2.20028 -0.721683 0.0497168 -1.50233 -0.627743 0.821337 2.11818 1.36173 1.93682 1.12097 -0.188336 1.74005 1.08091 0.375787 -1.12295 0.281065 -0.00108131 0.163817 0.196539 0.936347 0.940765 -1.50832 0.787696 -0.437734 0.177411 0.875511 0.417973 -0.578932 1.01881 0.616905 0.87456 -0.51039 -0.128011 1.58333 1.643 1.58764 0.626014 0.235108 
10:73569858 1.18741 1.944 0.743861 -0.249543 -0.498877 0.0401663 -0.467604 -0.81686 -1.21773 2.01158 0.145109 -0.362272 0.421709 1.30774 1.48968 -0.0436987 -1.3638 0.65684 -0.37436 -0.454846 -1.76895 0.792839 0.19912 -0.951936 -0.97539 -0.788604 -0.75768 -0.530122 0.910172 1.7777 1.6594 1.64654 2.29171 1.91737 2.07854 0.950696 0.997948 0.408736 -1.56449 1.19085 -0.839385 -0.928274 -1.93197 -1.28365 -1.07114 0.825923 -1.34206 -0.82979 -0.728484 -1.85068 0.0454302 0.0850021 -0.0986636 -0.889496 0.442229 -0.0973977 
10:73572116 -0.749435 -0.580066 1.23991 0.111188 1.35059 1.16343 0.49478 1.66218 2.31594 -0.940152 0.246975 0.497482 -0.198488 -2.14259 -0.0939357 0.448368 2.91882 1.28483 2.52991 -0.57464 -0.705984 -0.618708 0.268369 -0.531469 0.607517 0.124717 0.603718 -0.584634 -0.436737 0.520083 0.154304 -0.738413 -1.25477 -0.29637 -0.446414 0.176218 -0.787587 0.305741 0.687537 -1.24626 -0.222166 -0.0240417 -0.34657 0.872302 0.641401 -0.0136848 1.04453 1.04991 1.29128 0.788957 0.42665 1.73366 2.25866 1.58899 1.03682 0.292656 
10:73572786 -0.102478 0.890178 -0.0232447 -1.00579 -1.36952 -0.362277 -1.71656 -1.7228 -0.777014 2.51143 0.1828 0.502722 0.683608 1.10471 0.745563 -0.187326 -1.87451 1.75357 0.177591 0.800591 0.17141 1.09508 -0.0501415 -0.394536 0.623945 0.618575 -0.293478 1.18066 -0.114899 0.964223 2.09099 1.505 1.45472 1.33816 1.87206 0.205872 1.18711 0.516187 -0.811594 -0.207571 -1.47734 -0.493941 -1.3579 -1.57516 -1.27545 0.0122056 -1.57491 -1.45607 -1.32349 -2.45254 -0.730386 -0.743576 -1.15616 -1.2175 -0.72251 -0.759082 
10:73576695 -0.923469 -1.25768 1.0432 -0.298619 0.321597 1.03029 0.524038 1.13822 2.42888 -1.32027 0.374971 0.847153 0.336056 -2.68434 -0.367095 -0.649798 1.81515 1.31186 2.13884 -0.549715 -0.956504 -1.29576 -0.846983 0.4195 0.665258 -0.125361 0.890817 -1.414 -1.03658 0.568985 0.115787 -0.652338 -1.94105 -0.717937 -0.903467 -0.234514 0.400553 1.5644 0.675557 -0.260179 1.1487 0.31028 0.278656 1.30514 0.937512 0.091752 1.3498 1.02892 1.32416 0.0776954 -0.0394944 1.89014 1.83556 1.53831 1.04387 0.562684 
10:73580294 0.521322 -0.00568612 0.0453469 -1.08972 -1.25895 -0.0671722 0.796347 -0.0886957 -0.311169 0.333238 0.443935 0.803442 0.953465 -0.798415 -0.675481 -1.2954 -1.4032 -0.137608 -0.627198 -0.469011 -0.857554 -0.71781 -2.41363 1.59512 1.08927 0.7417 1.29971 0.657281 -0.510475 0.330018 -0.369757 -0.127522 -0.732955 -0.717897 -0.754514 -1.42934 1.9645 1.69618 0.471901 1.24088 1.93579 -0.575591 1.18043 0.101032 -0.238826 -0.622579 0.0474396 -0.641824 0.239399 -1.13536 0.308359 0.220927 -0.674138 -0.161586 -0.00236952 0.565705 
10:73592604 0.108148 -1.12353 0.136063 0.730246 -0.346769 0.407507 -0.113708 -0.456529 1.56789 -1.70772 1.28565 1.59548 1.04097 -0.423916 -0.760752 0.0302432 0.426047 1.10654 1.04693 -0.309014 -0.59058 -0.850698 0.209333 1.62144 1.14246 0.780516 0.49637 1.29259 -0.426888 -1.19579 -0.0878607 -0.768249 -1.1347 -1.01562 -0.523853 -0.520419 0.358918 0.286348 1.57555 -1.12815 1.13694 0.651899 0.660876 0.135828 0.672884 -0.354162 -0.319174 -0.10913 -0.0671935 -0.284345 -0.791722 -0.004361 -0.57344 -0.0997114 -0.817315 0.183418 
10:73594005 -0.851332 -1.24344 0.844702 -0.734736 -0.60029 -0.289377 -0.519624 0.598841 0.903631 -1.18397 0.406572 0.34266 -1.31509 -0.530716 -2.34724 -0.676471 -2.60064 -0.643681 -1.89472 1.5997 0.173384 1.28032 -0.0488993 -0.267282 -0.949625 -1.01005 -1.58268 -1.14469 -0.780091 -0.713642 -0.719461 -2.00765 -1.14074 -1.15829 -1.82027 -1.85871 -0.29297 0.578373 -0.34089 1.13561 0.258468 1.10921 -0.517155 0.525413 1.16039 0.608396 -0.305796 0.738544 0.80772 -0.386236 -0.891197 0.0994544 -0.10508 -0.0510287 0.552588 -0.214949 
10:73596015 0.987176 1.11881 0.318832 -0.51757 0.509677 -0.310636 -0.1195 0.422758 -1.20713 0.312124 0.313959 0.257557 -1.25273 -0.270849 -0.109052 -0.259913 -0.172451 -1.53267 -1.38742 0.362759 0.665989 1.48036 -0.51494 -1.26405 -1.36004 -1.29961 -0.153567 -1.33151 -0.384684 0.667585 -0.00858356 -0.0773265 0.09655 0.486175 -0.22346 -0.136319 -0.397536 0.120384 -1.48183 1.13435 -0.465541 0.791587 -0.470513 0.375057 0.443359 1.83054 0.431255 0.614976 1.8224 1.46109 0.51488 -0.457441 0.437801 0.211847 1.1222 -0.0621242 
10:73599740 0.737574 0.209848 0.54646 1.17292 0.328175 1.05549 0.695442 0.24562 1.03248 -0.614189 0.647096 0.852881 1.08409 -0.113878 0.229126 0.292599 2.1037 1.43144 2.05661 -0.735008 -1.00087 -1.30795 0.616098 1.85844 1.40055 1.45787 0.833904 0.919261 -0.209222 -1.65097 0.275375 0.356637 -0.0595272 -0.745561 0.547568 0.881285 -0.0224594 -0.3875 1.76736 -1.15049 0.503517 -0.535422 0.874061 -0.783537 -0.776814 -1.36514 -0.532149 -1.1038 -1.2456 -0.260088 0.307204 0.067451 -0.739673 0.001471 -0.783519 0.289048 
10:73603634 1.38998 0.667728 -0.941584 0.20713 0.0796088 -0.159924 1.10308 -0.510085 -0.959449 -0.48821 1.4271 1.78576 0.0107216 -0.372964 0.456073 -0.162628 -0.2 -0.750612 -0.676306 -0.491868 0.362595 -0.355217 -0.0113664 0.279791 1.17607 1.70776 1.94703 0.44583 -1.41128 -1.91839 -1.65103 -2.12355 -2.30409 -2.54482 -2.71476 -2.64896 -1.156 -0.623713 0.497933 1.21893 1.09706 0.145501 0.880439 1.02579 1.64536 1.58922 0.703764 0.549826 1.27146 0.923077 -0.162717 -0.16423 0.402851 0.684388 0.907864 1.15481 
10:73613248 -0.311562 0.43273 -0.124009 0.344653 0.0131705 -0.976851 -0.567929 0.0569223 -0.580079 0.921309 -1.26857 -1.97552 0.548931 0.14203 1.13505 -0.0954264 1.06337 0.306852 0.572759 0.913728 0.180098 -0.615354 0.0346751 0.685478 -0.270913 -0.191607 -0.286587 0.6728 0.967972 1.69141 0.589556 1.3374 1.24238 1.59292 1.9153 1.711 0.543297 -0.807312 -0.572832 -1.25568 -0.180294 -0.466733 0.60099 -0.82185 -1.39207 -1.35169 -0.429393 -0.734576 -0.943317 1.09331 1.85255 0.326055 1.00844 1.44613 1.04814 1.70819 
10:73616008 0.183326 -0.261652 0.0567803 0.0276152 0.813887 0.891105 1.14948 0.504253 0.681392 -0.640094 0.30105 1.13243 -0.513434 -0.438606 -1.12974 0.0329808 -0.83371 -0.793636 -0.687954 0.139708 0.757196 0.496654 0.474494 -0.479808 0.0217023 0.303792 0.504722 -0.828028 -0.922203 -2.3975 -1.07739 -0.671906 -1.12019 -1.83481 -1.9197 -1.34227 -0.587283 -0.0866529 0.860185 1.29814 0.576892 0.504368 -0.232146 1.19482 1.90777 1.58757 0.683883 1.36523 1.98712 0.639412 -0.975153 -0.967663 -0.469167 -0.726532 -0.536761 -0.744118 
10:73617382 0.098501 0.656274 0.173442 0.121633 -0.363165 -0.50455 -1.17086 -0.424608 -0.448112 1.38885 -0.350609 -1.21422 0.93656 0.730273 1.02986 0.28224 0.784517 0.965924 0.781849 0.212807 -0.713991 -0.240249 -1.0861 -0.010003 0.0574604 -0.265276 -0.882047 0.737641 1.01792 2.46147 1.30738 0.562683 1.31958 1.99329 2.08984 1.20117 0.344694 0.115271 -0.249541 -1.1522 -0.618509 -1.3429 0.256505 -1.43745 -2.35255 -1.88321 -0.696839 -1.89909 -2.65077 -1.00352 0.670503 1.07 0.572559 0.791594 0.487533 0.763724 
10:73622859 -0.144365 -1.63982 -0.404049 -0.866804 -0.620935 0.230145 1.19236 0.861104 1.60192 -2.77185 0.326968 0.439875 -0.248631 -2.00648 -1.4427 -0.674659 2.04542 -0.760149 0.758358 -1.12352 0.802579 -0.821925 1.8545 0.405079 -0.276273 -0.329476 0.671685 -0.540133 0.778722 -0.776733 -0.895807 -0.263706 -0.171157 -0.860459 -1.30302 0.0101053 0.202868 0.628462 0.469363 -0.343387 -0.484079 2.51628 0.904868 1.54568 1.41117 0.0820652 1.34807 1.33328 1.40902 0.740243 -0.175863 0.0212722 -0.756173 -0.462763 -0.599792 -0.646498 
10:73627874 -0.00584072 -1.36359 -0.404229 -0.0969397 -0.693778 0.843765 0.706428 0.483273 1.68408 -2.18484 0.456813 -0.721142 1.07428 -1.06025 -0.160268 -0.720229 2.4894 -0.0638388 1.35124 -1.18276 -0.119081 -0.714038 1.19506 -0.166938 -1.67876 -1.80867 -0.898863 -1.64752 0.993229 -0.125808 -0.992691 -0.257614 -0.136043 -0.432661 -0.461793 1.0204 0.91888 0.892095 0.284884 -0.242965 0.0664016 1.76885 2.0457 0.511424 0.0992558 -0.771421 0.678218 0.257852 -0.455272 0.427821 0.233802 0.698 0.103571 0.356117 -0.115883 0.339189 
10:73628820 0.277894 0.658691 0.184477 1.23365 0.223631 0.813949 -0.836673 -0.665864 -0.159912 1.11982 0.286266 -1.36729 1.54139 1.63746 1.98993 0.300414 0.217702 1.11262 0.700494 0.0829847 -1.25848 0.274929 -1.0347 -0.665469 -1.58498 -1.7427 -2.00835 -1.32215 0.146932 0.714665 -0.078364 0.122644 -0.0129246 0.504685 1.12182 1.26605 0.905063 0.280833 -0.345557 0.086581 0.856292 -1.29442 1.17 -1.42228 -1.69662 -1.05516 -1.0385 -1.47816 -2.58836 -0.437604 0.537016 0.851563 1.20847 1.03105 0.658203 1.30291 
10:73634635 -0.115148 -1.43807 -0.283717 -0.0217502 -0.730873 0.913484 1.10457 0.899697 1.83995 -2.34445 0.23984 -0.742154 0.751498 -1.25832 -0.153252 -0.62252 2.59758 0.648486 1.99614 -1.04393 0.100039 -0.579017 1.21531 0.164167 -1.93474 -2.07609 -1.08273 -1.67104 0.897788 -0.555985 -1.04397 -0.429614 -0.0865102 -0.591628 -0.601658 0.853951 0.760838 0.916069 0.10176 0.105799 -0.170436 1.99145 1.71492 0.410098 0.0528424 -0.725621 0.602363 0.401 0.0647246 0.458687 0.341978 0.199797 -0.530739 -0.061992 -0.376183 0.0218123 
10:73644051 0.0338094 0.662299 -1.27471 0.0865837 0.834466 -0.145419 0.37477 0.747675 -0.870279 0.775977 0.129366 0.434541 -0.568205 -0.0626961 0.662265 -0.594809 0.191742 -0.352905 -0.18935 1.70485 0.753859 0.450438 -0.371777 -0.250258 0.99623 1.326 0.274919 -0.1241 -1.86413 -0.99457 -1.30951 -1.16078 -2.17459 -2.31148 -1.88157 -1.71122 -1.74858 -1.14833 -0.601805 -0.493006 -0.335536 -0.707435 1.20497 0.478996 0.0652183 1.11535 1.06516 0.185968 0.646476 1.93052 1.75898 0.0535106 0.750715 0.539293 0.3939 0.337143 
10:73650932 0.317029 0.801786 -1.35463 0.00211345 0.50443 -0.442551 0.00446164 0.00239644 -1.22852 0.834052 0.40378 0.168235 -0.862069 -0.213853 1.00615 -0.515761 -0.114081 -0.211403 -0.184103 1.43417 0.6093 0.531539 -0.117591 -0.247157 0.678827 1.28181 0.550769 0.0989716 -1.73423 -0.758078 -1.45779 -1.48896 -1.91804 -1.77198 -1.75374 -1.85538 -2.00493 -1.51193 -1.20388 0.215113 -0.319307 -1.08632 1.27241 0.599222 0.089378 1.34113 1.1897 0.0677694 0.603204 1.74247 1.36286 -0.49027 0.422596 0.353357 0.584152 0.284738 
10:73651230 0.212476 2.26259 1.41269 1.103 2.04011 0.479913 0.241134 1.19691 -0.472695 2.99558 -1.58968 -0.830256 -0.996198 0.620569 0.836333 0.289004 -0.0457671 2.06515 1.08969 1.1672 0.206242 0.274746 -0.823676 0.0441533 1.96048 2.0199 0.966622 0.795802 -1.17604 0.259434 0.950397 0.78875 -0.934582 0.0809984 0.766811 0.0655856 0.271856 -0.742565 0.192014 -0.921618 -0.0364841 -1.05417 -1.09804 -0.670469 -1.13909 0.144506 -0.0309622 -0.949379 0.225135 1.46496 1.22903 -0.391373 0.80533 0.507284 0.300745 0.0356144 
10:73657744 0.286556 2.39426 1.13526 0.502795 1.69085 0.0164915 -0.397479 -0.00381829 -1.51041 2.93708 -0.96116 0.351771 -1.02784 0.940188 0.845225 0.979927 -1.74989 0.726968 -0.640185 0.514745 0.353003 0.616387 -1.60694 -0.356305 2.28073 2.07501 1.17227 1.56431 -0.698091 0.742865 1.71383 0.436159 0.415354 1.16452 1.59874 -0.293527 0.391585 -0.309499 0.407986 -0.585174 0.380585 -2.17067 -1.98366 -0.352938 -0.430501 -0.0111822 -0.67271 -0.919127 -0.281055 -0.71158 0.121634 -0.314438 1.08265 0.740216 0.51563 -0.0694763 
10:73659842 0.574671 -0.0370013 -0.164434 -0.565541 0.220858 -0.343898 0.0199633 -0.777042 -1.0296 -1.20707 -0.0967449 0.483982 -0.978693 0.548359 -0.500203 0.849868 -1.16384 -0.552025 -0.955374 -1.2503 -0.558679 -0.186506 0.637455 -0.344538 0.755321 0.363175 1.14803 0.623843 0.0911339 0.157287 -0.470209 -0.75507 -0.141238 -0.120995 -0.921658 -1.01764 -0.382021 -0.254744 1.16757 0.835642 -0.175838 0.0932127 -0.230865 0.547432 0.779921 0.204541 -0.157795 0.0836754 1.33202 -0.580861 -0.679736 1.26884 1.08971 0.419877 0.735027 0.000414648 
10:73662643 -0.420606 -0.887134 1.28011 -0.0497169 -0.506227 0.393005 -0.0124922 0.015855 1.28214 -0.871969 -0.362571 -0.041039 0.886978 0.129062 -1.05543 0.54162 0.042066 0.292115 0.222882 -1.39161 -0.623459 -0.550374 0.0121099 0.270109 -0.393713 -1.03118 -0.377033 0.0182182 1.55961 0.595946 1.40431 1.49019 1.75416 1.62095 1.67951 1.74298 2.07813 1.55881 1.21502 -0.188815 0.38557 0.991111 -1.17435 -0.689789 -0.177173 -1.36722 -1.29227 -0.109342 -0.568688 -1.68254 -1.36217 0.504522 -0.468226 -0.437673 -0.655025 -0.319864 
10:73668413 -1.15125 -2.07962 -1.20307 -0.85399 -1.77918 -1.27185 -0.249357 -0.412807 1.25962 -1.76236 0.909332 0.375646 1.13132 -0.549305 -2.16102 -0.780062 2.50416 -1.27296 0.0925792 0.353686 0.344185 -1.12638 -0.242692 -1.0413 -1.25013 -1.238 -0.722741 -0.242446 1.30983 0.44528 -1.07503 -0.161253 0.394507 -0.384717 -0.878658 -0.262657 -0.55262 -0.852143 0.630554 -0.472143 1.2394 1.21689 1.74443 -0.298526 -0.141192 -1.12559 0.184097 0.646862 -1.18765 -1.19822 -1.17751 0.906397 -0.558081 -0.178793 -1.21621 0.465786 
10:73669450 0.707015 0.51886 -0.77362 0.631441 0.103674 -0.280946 0.325225 0.15291 -0.896778 0.25247 0.113043 0.747803 0.547989 -0.590537 0.962607 -0.549039 1.20222 -0.948894 -0.178165 0.728933 1.83868 -0.0840931 -0.561243 0.165571 -0.632468 0.551614 -0.822452 -0.724891 -0.16739 -0.605399 0.2851 0.295815 0.049013 -0.967717 -0.0233161 0.0897581 -0.752833 0.0415886 -1.13851 0.397341 -0.507966 0.463111 0.690944 -0.157563 -0.494601 0.300679 0.0144768 -0.407453 0.16892 1.72756 1.48159 -1.26626 -0.498491 -0.149958 0.386933 -0.527638 
10:73673008 -1.75208 -0.990385 -0.781774 -1.00979 0.38618 -0.939956 -0.23174 0.807101 -0.00490853 1.38664 -1.96763 -1.09168 -1.50638 -0.671817 -0.829828 0.978067 -0.86825 0.298921 -0.327133 0.870345 2.07735 -0.466981 -0.860392 -0.199274 -0.526638 -0.459485 -0.2628 -0.636564 -0.408895 0.619666 0.384008 -1.098 -0.950673 -0.443496 -1.1419 -1.31513 -0.313955 -1.14745 0.326525 0.0286782 -1.74403 -0.0818297 0.145476 -0.582936 -0.680639 -0.188561 0.00286625 -0.126091 0.801034 0.241134 -0.795526 0.886476 1.30627 1.3129 1.52333 0.615336 
10:73674919 0.804695 -0.405355 0.901808 -0.440245 0.291129 -1.09294 0.242457 0.36858 0.685119 -0.133772 -1.26297 -1.27903 0.861481 0.866995 -0.799276 -0.518836 1.10339 -0.164898 -0.143991 0.190627 -0.115473 -0.395139 -0.735035 0.111417 -0.977288 -0.503236 -1.27812 -1.27274 0.107084 -0.490945 -0.299756 -0.802208 -0.291209 -1.06606 -0.939516 -1.50085 -0.860062 -1.58055 0.0518491 1.59156 -0.167066 0.319138 0.362695 -1.46964 -1.2797 -0.396894 -1.14215 -0.554522 0.464765 0.640767 -0.690838 0.0952941 -0.392634 -0.703953 -0.0921815 1.38982 
10:73686184 -0.180863 0.260167 1.09458 1.51468 0.810099 -0.047356 0.554739 1.28818 -0.423977 0.828918 -0.552226 -0.203988 1.56845 1.50252 0.820741 1.40992 0.120535 0.0860515 -0.466368 -0.820318 -0.343263 0.550439 -1.50852 0.271751 -0.588753 -0.041462 -1.00233 -1.71646 0.559383 0.276075 0.984697 0.710505 -0.0921059 -0.309668 0.485017 1.46872 1.53627 0.780008 -0.225396 0.362011 -0.0300201 1.18656 -0.102161 -0.809239 -1.0056 0.191602 -1.16783 -0.469356 -0.4334 0.0513307 -0.102882 0.604368 0.961237 0.729866 0.686962 -0.137765 
10:73690307 -0.709147 -0.870547 0.647238 -0.460852 1.07013 -0.447951 0.734133 2.67344 1.3295 -0.103691 -2.58714 -1.30374 -1.97792 -2.12852 -0.118031 1.75634 -0.761454 0.138782 -0.160522 0.391521 0.87387 -0.976779 -0.380552 0.877747 -0.306302 -0.398054 -0.745399 -0.94574 0.567423 -0.576 0.198224 -2.14815 0.472942 0.217444 -0.157868 -1.32564 0.569437 0.497582 1.03791 1.24237 -0.187377 -0.498852 -0.671773 -0.0879224 -0.289927 -0.952424 0.0375016 0.157409 1.17862 0.844927 0.608325 0.237422 1.62303 1.56913 1.23323 0.882053 
10:73691948 0.750272 -0.0153576 1.28318 -1.16849 0.445609 -0.141333 0.200118 0.76174 1.80484 -1.16218 -2.01118 -1.02038 -1.04864 -1.9403 -0.711706 -0.63982 1.48976 1.37223 2.01086 0.424727 -0.670125 -1.19379 0.655527 -0.536476 -0.201459 -0.753031 -0.829697 0.361341 0.570101 -0.163119 -0.379359 -2.04641 0.933189 0.463993 -0.102404 -2.59201 -1.42476 -0.671512 0.414103 2.68456 1.10557 -1.34566 -1.00156 0.269987 0.470761 -0.698818 0.496517 0.495146 1.62852 1.15199 0.504218 -1.43242 -1.12219 -0.92488 -0.17307 0.793906 
10:73697985 1.83982 1.02989 1.61246 0.878667 0.210828 1.35801 0.252137 -0.203699 -0.0517554 -1.24282 0.410382 0.103368 1.48219 1.07361 0.584868 -0.3272 0.446695 0.894875 0.695921 -0.659984 -2.11556 -0.24285 0.854086 0.197125 -0.28509 -0.662623 -0.975853 0.0454096 0.37593 0.434069 0.451766 1.53577 0.643916 0.330227 0.60564 1.07874 -0.2788 0.899952 -0.874094 1.08256 0.926272 0.0868089 -1.35105 -1.16881 -0.521583 0.322976 -1.14142 -0.60691 -0.415715 0.0164628 -0.237061 -0.742647 -1.29879 -0.910594 -0.165814 -0.508297 
10:73701001 -1.8606 -1.16143 -1.38927 -1.05531 -0.163875 -0.879014 0.186732 1.23943 0.267953 0.191313 -1.26781 -0.715168 -2.93665 -2.40291 -0.756383 0.115899 -1.21595 -1.29024 -1.08139 1.32441 1.74989 -0.64401 -0.222055 0.347473 0.559197 0.402677 0.959509 1.03145 0.518702 0.131115 -0.740933 -1.74738 0.698775 0.942989 -0.0621457 -1.07259 -0.28694 -0.472079 0.897335 -0.286403 -0.244581 -1.46432 0.748074 1.58257 1.18343 -0.558306 1.11021 0.826431 0.302745 -0.307876 0.247101 0.187161 0.722729 0.833801 0.148461 -0.138475 
10:73708499 0.990334 0.568995 0.293343 0.6263 0.836353 0.932912 1.52221 1.71026 0.995656 -1.14691 -2.03588 -0.922663 -0.0562568 -1.18671 0.949266 -0.108327 2.19801 0.6738 1.53718 0.92189 -0.336945 -1.29265 -0.038547 -0.348608 0.488918 -0.308689 -0.177469 0.690618 1.82682 0.986276 0.127391 -0.606458 1.6391 1.24512 0.680943 -0.625814 -0.884906 0.402106 0.447885 1.97091 0.987868 -1.33126 -1.00911 -0.283947 -0.0914573 -1.03404 -0.19559 -0.141566 -0.0896705 -0.0264305 0.614213 -0.298133 -0.286496 -0.305761 -0.369489 -0.871472 
10:73710674 2.14491 1.29481 0.668541 0.54817 -0.0898634 1.15129 0.502514 -0.689309 -0.368316 -1.07478 0.428448 0.197733 1.70318 1.05444 0.832867 -0.480416 1.27387 0.0263023 0.226237 -0.343535 -1.08669 -0.424929 0.632293 -0.102422 0.687864 0.171267 0.357596 0.545853 -0.0375748 0.350842 -0.252854 0.963543 0.171901 -0.0386797 -0.207244 0.348537 -0.176886 1.06241 0.120348 0.0823778 0.202256 0.356082 -0.556698 -1.46513 -1.05868 0.0326661 -1.21417 -0.841176 0.219336 0.154963 1.26515 -0.0881803 -0.86402 -0.888222 -0.254929 -0.40513 
10:73715696 -0.708877 0.137947 -0.530284 -0.630478 -0.105432 -0.446399 -0.590898 -0.154283 -0.467855 0.352295 -0.634831 -0.342112 -2.82661 -1.06054 -1.01631 0.0759516 -0.133799 -0.822629 -0.625548 0.899256 0.766288 -1.00519 0.3723 -0.906863 0.604202 -0.120449 0.772607 1.3898 -0.483702 0.293487 -0.621216 -0.206981 0.447103 0.955475 -0.172715 -0.882682 -2.16399 -1.37872 0.257681 -0.122146 -0.318119 -0.974785 -0.18024 0.309526 0.543599 -1.03958 0.320443 0.306198 -0.707349 -0.128389 -1.17267 -1.56786 -0.478727 -0.222968 0.115663 -0.668581 
10:73717427 0.406477 -0.392216 0.531819 -0.405206 -0.852616 -1.51573 -0.785714 -0.828031 -0.171631 0.47083 1.01163 -0.027424 2.18333 0.867317 -0.586117 -0.426548 -0.531364 0.382193 -0.000925389 0.316692 -0.392116 0.989628 -1.14213 0.352299 -0.291472 0.299939 -0.538605 -0.717123 0.568684 -0.287168 0.59221 0.189855 0.673661 -0.127347 0.888137 0.0588493 1.35322 0.650542 -0.443936 0.0178722 0.928006 -0.130302 0.449768 -0.709735 -1.17229 0.285045 -0.0983089 -0.634963 -0.240688 -0.571871 -0.273671 1.6 0.404443 0.0889069 0.00350115 1.09031 
10:73717702 0.500466 -0.349194 0.940661 -0.625738 -1.15636 -1.88408 -0.627985 -0.740979 0.425318 0.440498 0.167318 -0.592693 1.77076 0.0899551 -1.0539 -0.636486 -0.168711 0.773712 0.374876 0.253513 -0.811336 0.168775 -1.89446 -0.026777 -0.0821994 0.179141 -0.456188 -0.205994 1.18253 0.114385 0.480077 0.158827 1.51901 0.57296 1.08276 -0.835021 0.581291 0.145352 -0.308996 1.26257 1.88341 -0.918268 0.708007 -0.722315 -1.10642 -0.378677 0.308742 -0.330336 -0.856086 -0.423103 -0.454714 0.6711 -0.518519 -0.657942 -0.228439 1.04785 
10:73731361 1.99365 0.452022 0.44423 0.379468 -0.632997 -0.439736 -1.21531 -2.14057 -0.370214 -0.410008 1.87818 0.20561 3.12918 2.04672 0.798414 0.343702 0.933826 0.268849 0.347715 -0.41087 -0.477619 0.511022 0.697245 -0.404788 -0.0150898 0.108322 -0.427026 -0.0373411 0.67563 0.805146 1.40496 1.4604 1.49384 1.01271 1.65318 1.22236 0.291223 0.782673 -0.568597 -0.538783 -0.246286 0.468108 -0.217495 -2.11698 -2.1966 -0.277024 -1.44804 -1.5495 -0.253044 -0.794839 1.26242 1.29548 0.443296 0.0482878 0.185394 1.28 
10:73732790 -2.15644 -1.3444 0.187141 0.451374 0.494574 0.491426 -0.103451 0.590075 0.990788 0.113564 0.104157 0.6548 -0.487521 -1.10899 0.124229 -0.7489 -0.236276 0.790787 0.982497 -0.203048 -0.200291 0.644911 -1.15241 -0.394712 -0.0583788 0.32895 0.24682 0.37299 0.369817 0.682714 0.196857 -0.863687 -0.723085 -0.312663 -0.315726 -0.616091 1.24923 -0.0196511 0.550559 0.566476 0.714535 -1.18304 0.909674 1.56621 1.21001 1.3921 1.6889 0.895604 -0.326192 0.148884 -0.679015 0.956293 0.63953 0.868861 0.786896 -0.360391 
10:73736984 -2.47494 -0.975197 -0.531115 -0.0925268 0.452703 0.630878 0.687597 1.66261 0.756257 0.324268 -1.54674 0.251528 -2.86869 -2.07256 -0.541438 -0.00220686 -0.614405 -0.248661 -0.101333 -0.0655812 0.901235 -0.644345 -0.62575 0.374988 0.271855 0.10015 0.801219 0.680136 -0.387769 -0.102355 -0.605826 -1.02283 -1.1522 -0.483407 -1.16467 -0.775836 -0.22986 -1.15924 0.641567 0.424687 0.140205 -0.598531 0.419247 2.18832 2.38284 0.328191 1.36966 1.57136 0.169179 0.458174 -1.33082 -1.32053 -0.392189 0.0711599 -0.273699 -1.09501 
10:73745703 0.280927 0.316485 -2.72042 1.44075 0.386802 0.207272 1.64017 1.105 -0.84134 -0.855059 -0.330493 -0.287274 0.680498 -0.687943 0.369074 0.040537 0.834465 0.398019 0.924364 0.654533 0.237767 -0.573523 -0.915276 -0.881376 0.716519 0.364518 0.721473 0.237507 1.51446 -0.187943 0.174864 -0.246063 -0.378426 -1.14581 -1.65965 -0.985171 -1.89389 -1.87056 1.17723 1.7054 -0.0265349 -0.658474 0.631203 1.31963 1.09614 -0.184231 1.96531 0.749692 -0.310864 0.144914 -0.376753 0.383848 0.847276 1.10134 0.0298101 -0.548851 
10:73746893 -0.199232 0.382416 -2.12523 1.00833 0.757307 0.343888 1.31886 0.52439 -0.733752 -0.36702 -0.0953646 -0.471732 0.290249 -0.816866 -0.280412 -0.642026 0.747801 0.555395 1.07016 1.48873 0.246248 0.0062585 -0.333971 -1.27749 0.767128 0.511241 0.423726 0.161733 -0.525954 -1.25948 -1.80254 -1.08782 -1.91808 -2.19278 -2.63339 -1.49373 -2.31427 -1.28741 0.669498 0.49873 0.0390706 -0.704868 0.901359 1.55265 1.77778 0.713171 1.91639 1.07365 -0.233597 0.601756 -0.935029 -0.0937905 0.253162 0.792762 0.0599551 -0.520654 
10:73749872 -1.00786 -0.893443 0.0801868 0.928477 -1.22439 0.350353 -0.197147 -0.509333 0.417365 0.700493 -0.609799 0.785579 -0.233531 0.351459 0.963396 1.03697 -0.858133 0.112963 -0.203456 -0.901805 1.51709 -1.5255 -2.40938 1.17231 0.256143 0.439058 0.260826 -1.42556 -0.558642 -1.05097 -0.257346 -0.368891 -1.28905 -1.31824 -0.585028 0.334739 1.62837 0.0209359 0.555556 0.11697 0.46514 1.18489 0.847815 -0.0886674 0.236791 -0.718568 -1.05439 -0.052681 -1.01451 -0.728127 0.196058 -1.00263 -0.0032738 -0.0790285 -1.00255 -0.039973 
10:73750464 -1.16934 -0.645961 0.885232 0.723039 -0.610927 0.420851 -0.22828 -0.812039 0.282331 1.375 0.341734 1.1515 -0.920394 0.387347 0.506311 0.257822 -0.96983 0.513444 0.0404383 -0.380699 1.3397 -0.558683 -1.53764 1.2354 0.746198 0.716233 0.278417 -1.06045 -2.13813 -1.63615 -1.69311 -0.578624 -2.26072 -1.73245 -1.11414 0.0510306 1.65774 0.81713 0.249927 -1.11585 0.268268 1.35313 1.138 0.104708 0.626395 0.0630201 -0.994641 0.0690581 -0.729514 -0.643253 -0.00930862 -1.16713 -0.39426 -0.140729 -0.395931 0.209936 
10:73765616 0.480281 -0.0286788 2.22335 -0.993578 0.257904 0.104533 0.0548113 1.08853 0.154367 -0.294631 -0.958286 -0.533169 -0.564233 0.339828 0.373682 -0.276218 -0.501431 -0.0980004 -0.742285 -0.136093 -2.31634 0.893046 0.187385 0.0966438 -2.4971 -2.47326 -1.73533 -2.08918 0.829179 1.86639 1.11142 0.524739 0.837958 1.04246 0.703526 0.318572 1.64432 0.937284 -1.05029 1.49248 0.208546 0.555845 -0.922554 -0.339822 -0.72023 0.37906 -0.427304 0.183445 2.29786 1.1573 0.983823 -0.239257 -0.0975304 -0.429836 1.11197 1.12357 
10:73768084 -0.579176 -0.846588 1.97703 0.0355434 -0.892414 0.114568 -0.251166 -0.140675 0.0662644 0.531808 0.589956 1.17517 -1.78756 0.440449 0.652827 0.333902 -2.70497 -0.292762 -1.83858 -0.256857 -1.37407 1.13119 -1.34842 0.905787 -1.48685 -1.67583 -1.33141 -2.20145 -0.966699 -0.495631 -0.586631 -0.479517 -1.28773 -1.00889 -0.590037 -0.155476 2.54354 1.87968 -0.863286 0.445306 -0.0698134 1.8666 -0.0776413 -0.215093 0.278019 0.531772 -1.50858 0.0572796 0.753634 -0.247584 0.0506405 -1.16075 -0.220518 -0.334706 0.782231 1.04316 
10:73769049 -0.283828 -0.793859 1.28384 -1.04549 -1.19135 -1.23356 -1.11053 -0.619109 0.174428 0.341167 0.262678 0.790158 0.407601 0.40367 0.534059 0.810025 -1.29295 -0.773794 -1.62179 -1.11974 -0.499814 0.679207 -0.304348 0.129753 -1.20813 -0.828434 -1.12906 -0.38243 0.546181 1.34277 2.26509 1.46183 2.05093 2.08975 2.65716 1.60671 2.31193 1.691 -1.19529 -0.266565 -0.64557 0.754843 -1.93556 -1.66684 -1.9395 -0.550728 -1.5051 -1.2151 0.245723 -0.367501 0.948129 -0.548689 -0.481441 -0.92571 -0.28705 0.536732 
10:73771845 -2.11274 -3.27764 -0.551573 -1.21933 -2.54528 -1.79588 -1.8744 -1.58032 1.12 -0.911142 0.739035 2.5597 1.0032 -0.735917 -0.86758 1.06768 -0.578995 -2.61021 -2.37813 -1.28152 1.32307 -0.747715 -0.622302 0.430499 1.38926 1.80836 1.00814 1.61317 0.130345 -0.130607 0.802497 0.46726 -0.0622969 -0.434409 0.0887054 -0.238611 1.5091 0.075969 0.697544 -0.57025 -0.410888 0.891561 -0.627808 -0.755482 -0.880474 -0.758803 -0.793572 -0.758909 -0.741829 -0.515567 0.206054 0.298074 -0.177282 -0.572422 -0.989493 -0.650557 
10:73773202 -0.77666 -0.985979 -0.231644 -1.92125 -0.399418 -1.21136 -0.656431 -0.0354525 0.0543114 -1.26351 -0.17241 0.255581 0.135457 -0.888573 -1.94059 -0.997522 0.644715 -2.25255 -1.51735 0.407273 0.565989 0.558584 2.37645 -1.0359 0.299138 0.473078 0.643934 1.61838 0.499034 1.60474 0.663784 0.76829 0.841319 0.943731 0.247548 -0.319186 -0.786825 -0.435989 -0.275457 -0.582822 -0.0441067 -0.534812 -0.881127 0.0294667 -0.446391 0.564096 1.008 0.345269 1.2963 1.86278 0.678762 0.622473 -0.705179 -0.739911 -0.076116 -0.856239 
10:73781251 -1.76509 -3.0052 -0.459706 -1.11826 -2.52395 -1.65793 -1.72298 -1.50648 1.08034 -0.781191 1.09666 2.66933 0.895002 -0.621591 -0.921053 1.12547 -0.24239 -2.39119 -1.99714 -1.24364 1.55812 -0.948681 -0.596841 0.869165 1.58631 1.81903 1.06575 1.61129 -0.135128 -0.292752 0.65671 0.753417 -0.15203 -0.41464 0.109744 -0.0306222 1.50108 0.0158298 0.737059 -0.874962 -0.303486 0.95597 -0.638555 -0.925814 -1.10108 -0.98685 -0.848447 -0.923846 -1.03372 -0.559676 0.0533611 0.576644 -0.139693 -0.578494 -0.879614 -0.38748 
10:73784235 0.0116792 0.169657 -1.52634 -0.966624 0.110031 -0.368261 -0.130735 -0.777356 -0.0462845 -1.66631 -0.137952 -0.179365 0.790172 -0.871083 -2.10766 -1.72851 1.75723 0.440465 1.49015 0.0768 0.916743 -0.93419 1.93616 -1.05891 1.25884 1.31817 1.1179 1.29117 -0.878534 -0.472464 -1.36051 -0.613636 -0.923054 -0.897904 -1.39242 -0.662309 -2.22375 -0.544417 0.22815 -0.64359 0.776688 -1.57227 0.693108 1.74903 2.10299 1.19342 1.65514 1.51148 0.363835 0.927104 0.329025 -0.185511 -1.20738 -0.435218 -0.511111 -0.987865 
10:73785690 0.0875057 0.103481 -1.43801 -0.911906 0.165576 -0.557825 -0.0226065 -0.779929 -0.13298 -1.56367 0.521309 0.259265 1.0647 -0.90578 -2.0689 -1.55924 1.59336 0.346084 1.31531 0.206601 0.569406 -0.843349 1.83763 -1.10646 1.88081 1.91785 1.54902 1.96895 -0.940049 -0.588349 -1.24455 -0.389537 -0.73253 -0.727717 -1.20434 -0.780713 -2.3551 -0.510406 0.17569 -0.586052 0.562696 -1.92074 0.196279 1.35783 1.77554 1.17163 1.63146 1.04474 -0.0714942 0.640927 -0.0183732 -0.0422018 -0.900273 -0.131471 -0.281711 -0.852707 
10:73792710 0.476276 0.952336 0.330781 1.57886 0.342279 1.56189 0.631034 -0.0769613 -0.104224 1.48699 0.570829 -0.0482027 0.0642944 0.91685 1.73598 0.691505 -0.609729 1.95629 1.21473 -0.447066 -0.256459 -0.296696 -1.9034 1.01152 -0.140052 -0.524186 -0.526728 -1.27549 -0.942144 -1.62623 -0.650164 -0.952369 -1.01062 -0.991702 -0.309554 0.187169 0.815336 0.917157 -0.118606 0.19269 0.144926 1.17181 0.989792 0.19374 0.594318 -0.0242882 -0.729788 -0.304894 -0.844553 -1.43103 -0.500741 -0.282051 0.756194 0.551469 -0.179814 0.564386 
10:73793956 0.300693 0.810551 0.265853 1.602 0.241114 1.48136 0.485812 -0.176923 -0.129959 1.39624 0.380177 -0.143507 0.0350302 0.860081 1.76281 0.652995 -0.846416 1.85212 0.988694 -0.49411 -0.366521 -0.220584 -1.90389 0.750184 -0.258848 -0.536207 -0.567085 -1.28731 -0.791065 -1.54123 -0.572253 -1.13208 -0.96462 -1.01035 -0.324368 0.065642 0.820559 0.960968 -0.121893 0.325113 0.100335 1.07657 0.967822 0.209068 0.662597 0.0271153 -0.765156 -0.246664 -0.794171 -1.41404 -0.466835 -0.439251 0.762024 0.58362 -0.270246 0.442205 
10:73794707 -0.45166 0.0166077 1.66961 0.837508 -0.0252617 0.602002 0.340308 0.814788 -0.354567 1.94953 0.158969 0.237174 -2.73261 0.5537 1.07726 0.848274 -2.89768 -1.21477 -2.61488 0.674199 -0.18117 1.90642 -1.25564 0.962187 -1.60356 -1.81385 -1.21045 -1.80322 -0.377837 -0.505078 -0.23454 -0.0727602 -0.525815 -0.336021 0.0267108 0.239732 2.17992 1.21652 -0.598016 -0.456047 -0.740299 2.4268 0.127103 -0.66769 -0.7167 -0.126127 -1.41118 -0.528755 0.340059 -0.43487 -0.316167 -0.551611 0.303773 -0.0273005 0.747103 0.565704 
10:73797115 0.45166 -0.0166077 -1.66961 -0.837508 0.0252617 -0.602002 -0.340308 -0.814788 0.354567 -1.94953 -0.158969 -0.237174 2.73261 -0.5537 -1.07726 -0.848274 2.89768 1.21477 2.61488 -0.674199 0.18117 -1.90642 1.25564 -0.962187 1.60356 1.81385 1.21045 1.80322 0.377837 0.505078 0.23454 0.0727602 0.525815 0.336021 -0.0267108 -0.239732 -2.17992 -1.21652 0.598016 0.456047 0.740299 -2.4268 -0.127103 0.66769 0.7167 0.126127 1.41118 0.528755 -0.340059 0.43487 0.316167 0.551611 -0.303773 0.0273005 -0.747103 -0.565704 
10:73801860 -1.47221 -0.731164 0.935736 1.38363 0.713069 1.62927 0.419957 1.58177 0.10251 1.33281 -1.04862 -0.420795 -0.682386 1.06708 2.0041 0.671289 -1.89717 -1.05167 -1.88591 0.0351727 0.620674 1.24659 -1.12987 0.366776 -1.88772 -1.79728 -1.99177 -2.17655 0.93413 1.32903 1.19297 -0.398767 -0.212629 0.171175 0.280216 -0.0989431 2.8438 2.17083 -0.778638 1.10044 0.269124 1.69959 0.0213352 -0.204188 -0.892951 0.0527127 -0.195172 -0.404964 0.706585 -0.365016 -0.438592 0.712201 0.373073 0.327352 0.317935 -0.110228 
10:73803598 1.55154 0.762211 -0.788189 -1.62278 -0.453425 -1.6574 0.0225523 -1.03997 -0.1339 -1.4425 1.29902 0.737252 0.54463 -1.51459 -2.03938 -0.890625 1.99179 0.75672 1.58051 -0.31668 -0.865332 -1.16843 1.38438 -0.27738 1.77059 1.82666 2.06389 2.26537 -1.15092 -1.72992 -1.98405 -0.409579 -0.344181 -0.845178 -1.05852 -0.70805 -2.74732 -2.0937 0.889781 -0.913043 -0.41856 -1.47455 -0.224791 0.336496 0.987602 0.0723332 0.259729 0.604662 -0.638168 0.649773 0.869623 -0.385623 -0.174185 -0.445182 -0.290235 0.318304 
10:73812458 0.0576499 -0.363431 2.02019 1.1426 0.430108 1.34052 0.261682 0.832925 1.54419 -0.453716 1.14562 0.537721 0.485048 0.763211 0.926598 0.521158 -0.68884 0.497005 0.0825128 -0.875086 0.403162 -0.521872 -1.06139 1.56166 -1.96239 -2.03894 -2.24544 -2.64571 0.247399 0.819303 1.68434 0.34375 1.11408 1.80634 2.26448 1.81083 3.29429 3.65468 -0.18661 -0.421394 0.185304 0.641353 -0.354405 -0.847137 -1.12393 -0.514537 -1.28718 -0.907346 0.365339 -1.25991 -0.113945 1.33873 1.41287 1.84689 1.18154 1.00195 
10:73819893 -0.402653 -0.650989 1.25266 1.22823 1.00223 2.21501 0.133944 1.23281 1.89139 0.757846 0.587789 0.914365 -1.63562 -0.23557 0.411339 0.894421 -1.54762 -2.04963 -2.33516 1.25708 2.49732 0.383407 -0.830769 1.03542 -1.21293 -1.38848 -1.31974 -0.781529 0.716279 0.77747 0.993282 0.572157 0.58594 1.00259 0.810621 0.886735 1.39514 0.747363 -0.321721 -0.970988 -0.490964 1.2736 0.588399 0.318862 -0.010437 0.528563 0.370477 -0.195785 0.504244 0.0826531 0.496778 1.56695 1.71422 2.06625 1.09163 1.33103 
10:73820361 -0.541401 0.736979 -1.4359 -1.54724 -1.02898 -1.91937 -0.125499 -1.42559 -1.79539 0.174237 -1.12597 -1.31796 0.108033 0.0436105 -1.08297 -1.35066 -0.028738 1.55893 1.39559 -0.288352 -1.47255 0.285679 1.18074 -0.710246 1.13041 0.994348 1.13949 0.720905 -0.136593 -0.374922 -0.899196 -0.253433 -0.560834 -0.849047 -0.82949 -0.553889 -1.53348 -0.922631 0.0546622 0.00465087 0.328239 -0.753791 0.10212 1.14724 1.35478 0.171055 0.771396 1.37449 0.262415 0.535673 0.204072 -1.60231 -2.0146 -2.51999 -1.47793 -1.76722 
10:73825286 -0.891396 -0.898965 -0.347458 -0.0892647 0.0733913 0.757277 0.423403 -0.278409 2.09618 0.377001 2.16595 1.95461 -0.789547 -1.91304 -0.52007 -0.159579 -0.378769 0.763394 0.634416 0.633557 2.16927 -0.954374 0.188901 0.914273 1.05079 0.405791 0.903665 0.592283 -0.54563 -0.532483 -0.100059 0.220483 -1.3238 -0.628915 -0.750957 0.402876 -0.422164 -0.550633 0.0757359 -1.96066 -0.620863 0.189785 1.00887 1.18027 0.977073 0.902495 1.14293 0.206444 0.0408559 -0.996364 0.610261 1.19783 1.53219 1.80264 0.238522 0.877913 
10:73826403 0.735319 1.64982 -0.674978 0.0526444 0.0268161 -1.02213 -0.391295 -0.642985 -2.73033 0.841909 -1.91556 -1.71244 0.00935657 1.09115 0.920237 -0.0807931 1.01681 0.757569 0.838251 -0.626074 -1.94235 0.969727 0.208036 -2.13071 -0.407188 -0.0226006 -0.0797843 0.197739 -0.0354668 0.0564634 0.0334347 -0.147927 0.550852 -0.141726 0.101566 -0.641935 -1.09773 -1.42677 -0.400945 1.83303 0.295451 -0.743965 -0.742335 -0.607301 -0.203433 -0.372397 -0.412087 0.212792 -0.385429 0.749685 -0.945794 -1.33051 -1.08937 -1.21091 0.134627 -0.624684 
10:73826836 -0.19857 -1.57205 1.19759 -0.327679 -0.180097 0.0843972 -0.195889 1.38269 1.24308 -2.12577 -0.0995427 -0.306878 0.7554 1.04923 -0.782297 0.184923 -1.13081 -1.89044 -2.01438 -0.1197 -0.345183 -0.241571 -0.442263 2.45816 -0.970943 -0.633059 -1.43758 -1.48679 0.752626 0.575763 -0.0232754 -0.433513 1.06345 0.98811 0.728581 0.267732 2.69919 3.24126 0.230987 0.10511 0.562767 0.638985 -0.268343 -0.702184 -1.05032 -0.439757 -0.930827 -0.53486 0.758158 0.401139 0.498224 0.132415 -0.94824 -1.158 -1.08947 -0.662806 
10:73837692 1.06055 0.339356 -0.958772 0.0135612 0.24039 -0.687927 1.03695 0.353758 -1.21403 -1.11737 0.0680493 -0.312299 0.478543 -1.2405 0.222011 -0.492413 1.16315 0.463034 1.12858 -0.176287 -0.0566418 -0.946483 -0.564254 -2.04278 0.897194 0.847834 0.638753 -0.500287 -1.87807 -1.80509 -2.51119 -1.83813 -2.29548 -2.40272 -2.48905 -2.00606 -2.17968 -2.01453 0.457561 1.79035 0.396962 -0.800219 0.418506 0.974739 0.80339 -0.322377 0.356662 0.329488 -0.812869 0.241183 -1.25079 0.532734 0.770239 0.917495 1.03869 0.771328 
10:73838148 -0.40825 -0.13289 1.1715 0.116963 0.267468 0.389761 -0.592871 -0.403751 1.11867 1.29066 0.95614 1.50595 0.304402 1.15569 0.247028 1.58868 -0.934431 -0.114616 -0.792622 -0.316929 0.948512 0.451439 0.73516 2.9281 0.684389 1.01907 0.660834 2.2394 2.18455 1.80399 2.79746 2.38117 2.35772 2.22952 2.47523 1.76177 1.5798 1.25011 -0.053212 -1.99661 -1.24028 0.323764 -1.29538 -1.57232 -1.3877 -0.211346 -0.612004 -1.23378 -0.123172 -1.14692 1.13618 -0.0894436 0.339519 0.437952 0.017883 0.174716 
10:73846918 0.673029 0.916391 1.18182 1.23042 0.331931 -0.0940883 -2.22596 -1.17871 -0.628748 0.601052 -0.531325 1.0039 2.63583 1.8798 1.73804 0.353081 2.6713 0.601409 1.81199 0.59198 -0.0757558 -0.91494 -1.56228 -0.164429 0.679463 1.24459 0.168817 -0.622922 0.515922 0.132449 0.796289 -0.15976 0.894477 1.033 1.13899 0.686347 0.148959 -0.237309 -0.330448 0.0130091 1.63675 -0.427877 -0.390917 -1.16757 -0.816733 0.613238 -1.17381 -0.994083 -0.602643 -0.0613355 -0.702975 -0.312079 0.400277 0.934534 -0.0776933 0.378279 
10:73847767 0.00708254 -1.16514 -0.0898147 0.184286 -0.8572 0.259845 -0.331114 0.527479 1.04812 -0.430203 0.126037 -0.626251 -2.64174 -0.512615 -0.853821 -1.06258 -1.05987 -0.793035 -1.61087 0.868607 -0.413746 1.20698 0.629261 0.100227 -1.58755 -1.60444 -1.4352 -0.843137 -1.24329 -0.452381 0.313914 0.236491 -0.652037 -0.33161 -0.074324 0.326946 -0.439123 0.442665 -1.74977 0.436228 -0.607143 1.45258 1.45643 -0.256447 0.0294217 1.30359 0.227284 -0.0616828 1.15982 1.56135 0.611971 -1.26094 -1.33436 -1.35763 -0.605091 -0.0080671 
10:73851435 0.621501 -0.187288 2.33474 0.721875 1.23892 0.826098 0.394966 1.14502 1.41051 -0.348606 1.00244 1.38962 -2.47511 -0.616364 0.459104 -0.474086 0.607965 -1.08279 -0.771826 0.481757 0.000631557 0.268956 0.183309 0.312325 0.706865 0.312836 0.204069 -0.199533 -1.23052 -0.0760331 1.0408 0.45098 -0.88399 -0.285431 0.0304549 0.167956 -0.414323 -0.27846 -1.62504 0.388666 -0.157779 0.439865 0.755823 0.802585 0.848803 2.37966 0.644452 -0.0503795 2.14276 1.28172 2.28526 -1.25813 -0.498336 -0.18226 0.64337 1.17376 
10:73851676 -1.73481 -0.879744 -0.778936 -0.324955 -0.8839 -0.925787 0.129159 -0.0314938 -1.60889 -0.584067 -0.459932 1.451 3.71603 0.695741 0.716605 -0.183404 -0.413099 0.784006 0.655722 -1.12919 0.258824 -0.161917 -1.78449 -0.0040012 0.313391 0.439074 -0.460506 -1.0168 0.0578348 0.604632 0.134985 -0.0154206 -0.868256 -0.661605 -0.55609 -0.362862 1.14257 1.29666 -0.129039 -0.866042 0.974983 0.00827593 -1.06368 0.113392 0.124174 -0.507705 -0.212017 0.394992 -0.421046 -1.11236 -1.266 0.588827 -0.522683 -0.243658 -0.281417 -1.46117 
10:73856241 0.435032 0.0691419 -1.56903 1.13217 0.217505 -0.244787 -1.9299 -1.4425 -0.595548 1.07038 0.303942 -0.48976 -1.79246 0.286492 0.614055 0.966099 0.670101 -1.21776 -0.646168 0.352847 1.34412 -0.174087 1.93555 -0.612548 0.647313 0.440773 0.844687 2.07471 -0.527717 -0.665263 -0.384054 0.080244 -0.325051 0.00309951 -0.235803 -0.115828 -1.03873 -1.4701 1.02276 -0.0177897 -1.83389 0.537216 1.08718 0.0331962 -0.460078 0.185108 1.24178 -0.0616813 -0.175421 0.949841 0.348402 0.174519 0.590325 -0.073464 -1.57768 0.646591 
10:73866485 -1.48551 -0.742739 0.531016 -1.03693 0.159825 0.779713 1.72862 -0.0576353 0.711563 0.34282 -0.440842 0.212381 2.29148 -0.87852 0.360116 -0.89583 -0.127277 1.88542 1.52375 0.217744 1.11226 -0.0238412 -0.57971 -0.0240969 0.194918 -0.0802614 0.184058 -1.4237 -0.249305 1.01795 0.344367 0.258617 -0.0729605 0.0504152 0.194151 -0.141707 0.299238 0.842981 -1.1176 -1.10797 0.388481 -0.514316 -1.82274 0.00995604 0.387661 -1.33737 -1.07789 -0.140761 0.224358 -1.49909 -0.274343 -0.764826 -1.00782 -0.626745 0.267273 -1.14922 
10:73870564 0.35284 -0.553542 -2.09596 -0.343916 -0.634847 -0.166236 -0.542405 1.59674 0.109621 -1.8342 -1.22668 -0.954178 -2.41935 -1.99331 -2.38854 -2.16589 0.426248 -1.97428 -1.2288 1.15632 0.573478 -0.134812 -0.129887 -0.683288 -0.85285 -1.02167 -0.408495 -1.20705 -0.675959 -1.52007 -1.09791 -1.24207 -1.60539 -1.7716 -2.23105 -0.583655 -1.69314 -1.42189 -0.753982 2.09228 -0.01021 1.36752 1.70126 1.50061 1.10025 1.82242 2.14964 1.24954 2.27452 2.54857 0.847964 -0.0112765 -0.728289 -0.929402 -1.15307 -0.0479442 
10:73871851 -0.338081 0.167591 0.205907 0.441658 -1.37767 -0.164549 -0.382647 -2.36353 0.314783 1.28433 0.964352 0.200663 2.39308 1.8035 1.41041 1.85849 -0.641762 2.37819 1.34459 -0.458878 -0.26779 0.270853 0.562337 -0.286122 -0.664773 -0.17948 -0.441845 0.748015 2.19987 1.77724 1.92964 1.55964 2.73843 2.37692 2.73478 1.41809 1.30736 1.61943 1.57088 -2.07911 -1.37405 -0.500501 -1.19866 -2.30847 -2.21995 -2.1595 -2.1214 -1.69177 -2.66236 -2.54261 -1.47877 1.33699 0.943038 0.41266 0.139153 -0.455247 
10:73877651 0.104448 -0.723865 -0.818508 -0.98581 0.180896 0.895188 0.628133 1.61362 1.32282 -1.51608 -1.91045 -0.6815 0.0336431 -1.8126 -1.9871 -2.33844 2.57143 1.10544 2.10352 0.756897 0.999346 -1.68968 -1.01249 -0.304832 -0.290999 -0.00405539 0.199812 -1.79189 -1.59215 -1.21862 -1.30238 -1.477 -1.87751 -1.80902 -2.25523 -1.0305 -1.18108 -0.761888 -1.47485 1.21876 0.487939 0.669549 0.159644 0.896239 1.18196 0.941667 0.401198 0.301524 2.11543 0.959535 -0.398641 -0.545984 -1.11765 -0.686505 -0.422961 -0.715164 
10:73881607 0.349161 2.13157 1.29421 -0.648014 1.50892 0.418141 1.20853 0.229205 -0.828928 1.95609 0.229212 0.356275 0.479277 1.64065 1.06591 1.80794 -0.201653 0.705105 0.422316 0.567185 -0.147745 0.674264 -0.482759 -1.43791 1.12798 0.820243 0.647437 1.33859 2.05701 2.0978 1.7754 1.96513 2.42182 2.21441 2.26679 0.744588 0.934247 0.664164 0.432244 -0.987238 0.433735 -1.82184 -2.05577 -0.48001 -0.384 -0.827098 -0.972587 -0.385456 -0.645912 -1.41573 0.207933 -0.10954 2.15368 1.82017 2.0194 0.459908 
10:73881706 1.23258 0.973079 1.35565 0.911765 2.49003 0.877843 2.23601 1.74578 0.75642 -0.206397 -0.166096 0.598253 0.161331 -0.912774 0.896087 1.33803 0.793395 -0.334157 0.43939 -0.324324 0.349875 -0.524497 -0.000669195 1.80474 2.1845 1.96002 1.43515 1.24699 -0.2805 -1.04117 -0.0356755 0.238262 -0.23117 -0.511038 0.010737 -0.18217 -0.6343 -2.07641 0.470902 0.759891 0.508751 -1.51712 -0.729381 0.0191788 0.221598 -1.24804 -1.144 -0.929283 -1.04814 -1.19862 0.0881791 -1.38548 0.201285 1.12507 0.743427 0.444135 
10:73883116 0.879814 1.77133 0.0057941 -0.0336786 2.02868 0.253882 2.49966 2.97201 -1.00759 1.05016 -0.21945 1.16834 0.22325 -0.153815 0.20744 0.149583 0.522311 -0.317528 -0.0614981 0.984163 0.131734 -0.0897881 -1.46169 -0.0196468 2.51236 1.54038 1.76426 1.02737 -0.557912 -0.121386 -0.799698 1.44458 -1.10831 -0.710273 -0.651893 0.449405 0.298239 0.515921 -0.847206 -0.366349 0.676124 -0.668431 -0.203117 0.564005 0.387422 0.0504552 0.201035 -0.192302 0.668525 0.0400062 1.03674 -0.930804 0.248451 0.311062 0.236136 -0.535267 
10:73887209 -2.11847 -2.64945 -0.620837 0.192669 -1.43511 -1.49879 -1.76193 -2.85357 -0.100277 -0.592843 0.645249 -0.288968 -0.0965903 -0.113636 0.433887 -0.0582083 -2.30025 -0.919143 -1.64605 -1.10584 0.454758 1.77447 2.13368 1.05081 -0.729498 -0.611369 -0.879849 -0.277863 -0.868648 -0.220085 0.256884 -1.02761 -0.330325 0.0410485 0.232098 -0.559611 -0.0223192 -1.17019 0.451299 0.120631 -0.518961 0.350344 -0.813887 -0.238326 -0.0260578 -0.564794 -0.168836 0.525501 -1.42177 -0.201086 -0.497 -0.399304 -1.09368 -0.0121223 0.3781 0.76164 
10:73889156 0.366526 1.51774 0.0830879 -0.835238 -0.107881 0.307182 0.0262174 -1.03191 -0.387583 0.91826 0.1681 -0.66731 -0.443652 0.889394 0.0462084 0.990169 0.0214451 0.753162 0.524377 0.40078 -0.125467 0.781621 -0.157533 -2.11958 -0.89919 -0.842805 -0.598783 -0.0234895 2.51108 2.00433 2.10953 1.46098 2.92556 2.16602 2.18943 0.880538 0.459033 0.92538 0.718788 -0.433231 -0.468431 -0.656994 -0.793492 -0.0881219 -0.10913 -0.122363 -0.0659303 0.591295 0.119219 -0.55728 0.383199 1.2254 2.13172 0.965948 1.16834 0.56321 
10:73895750 -1.70727 -0.778546 0.217978 -1.44436 0.463901 0.133072 0.478252 -0.39573 0.245779 -0.142134 -1.45437 -0.880468 0.326073 -0.0575774 -0.14303 -0.691724 -0.229931 0.234275 0.344515 0.261755 1.28426 0.817786 0.141272 -1.19041 0.0231374 0.104188 0.00535531 -0.870033 -0.0983538 0.769144 0.429862 -0.708361 0.321027 0.376052 0.0368464 -0.84069 -0.344786 -1.13203 -1.05247 0.300589 1.05637 -0.805193 -2.10898 0.658908 1.1357 -0.357823 -0.653775 0.83544 0.665567 -0.248621 -0.393162 -1.28039 -0.0022722 0.560981 1.49495 0.0586078 
10:73897199 2.99065 2.8411 1.92861 1.18957 2.15566 2.53916 0.532861 0.704031 1.20858 0.794898 -0.815329 -0.299224 -0.475152 0.146211 0.877765 1.65137 2.87214 2.1335 3.03093 0.534483 0.0576689 -2.21247 0.061272 0.826323 -0.026346 0.681921 -0.0113617 -0.0690647 1.40331 -0.479067 1.09837 -0.840216 1.43605 0.627673 0.900927 0.147671 -1.49593 -1.46763 1.05904 1.56826 -0.304889 -0.681247 -0.59933 -0.298149 0.128682 0.500967 -0.992687 -0.917056 -0.307836 -1.61408 -0.495004 0.189256 1.07292 1.11573 0.226828 0.729626 
10:73902742 0.764485 1.5404 1.09144 0.437443 -0.494323 -0.120915 -2.05895 -2.21239 -0.959549 2.11656 0.391703 -0.221898 0.416442 2.93341 1.25107 2.17345 0.29972 1.97946 1.49731 -0.759938 -1.2511 -0.40839 1.53067 -1.41796 0.0794105 0.320285 -0.364948 1.40615 1.34092 2.15674 1.62782 1.04188 1.90039 2.62332 2.49731 1.1727 0.830055 1.12689 0.107867 -0.209235 -0.865976 0.454508 0.00851462 -0.297912 -0.465246 0.228364 -0.0846961 -0.0326766 0.632597 1.45175 0.612115 -0.0351684 0.779888 0.13883 -0.116684 0.395549 
10:73904490 -1.87021 -1.39586 0.356583 -1.23121 -0.28959 -0.965124 -1.61527 -0.199071 -0.504451 0.915181 0.197439 0.702637 1.05765 1.46331 -0.165533 -0.518698 -0.657654 0.134807 -0.289445 0.78933 -0.469937 0.51983 -0.655314 0.242084 1.31265 0.591001 0.645676 1.19644 -1.0678 0.878709 -1.32717 0.215372 -1.05749 0.43662 -0.109523 -0.0879222 0.964835 1.69419 -1.30319 -1.87739 0.7966 -0.475735 -0.220475 -0.620126 -0.893514 -0.296308 -0.201338 -0.28225 0.371917 0.108076 -0.296053 -0.37316 -0.496771 -0.224408 -0.0342538 -0.387437 
10:73905511 1.66571 2.10078 2.03227 1.41 1.15733 0.463568 -0.0350171 -0.562493 0.332285 1.43119 -0.140025 0.0698264 -0.711877 0.54386 0.930056 2.96867 0.923039 1.46005 1.60896 -1.45169 -0.575679 -0.856319 1.54105 -0.561566 0.501574 0.907345 -0.251768 1.25352 1.61432 1.58346 2.82022 1.729 2.63764 2.57295 2.90274 1.62373 -0.0821138 -1.03718 1.39478 0.359758 -0.658716 -0.556864 -1.06137 0.332866 0.563896 -0.0222892 0.0606739 0.546553 -0.0271283 0.551649 1.02544 -1.2525 1.07115 1.20729 0.398117 1.00606 
10:73906302 -0.0284186 -0.28269 0.044 -0.238043 -0.178917 -0.0480889 -0.655448 -0.388008 -0.661901 0.251668 1.32258 0.50178 1.87433 2.03855 0.940215 -0.423344 0.29106 -0.116454 -0.249273 0.856138 -1.11352 0.310497 -1.94205 0.352612 0.521198 0.284759 0.866357 0.792564 0.000480609 0.0388436 -1.28612 -0.145664 -0.769541 -0.399915 -0.54613 -0.572647 1.70649 2.05352 -0.316851 -1.28441 0.704873 -0.250211 0.515442 -2.28564 -2.60499 -1.39873 -1.80511 -2.76126 -1.06756 -1.09166 -0.741495 1.7785 0.802575 0.0255525 0.0497058 -0.775826 
10:73911105 0.00204922 1.66777 1.94057 0.0572217 -0.172641 0.436393 0.0198674 -1.39647 0.35688 1.37374 0.431506 -0.0274057 -1.19634 0.42432 0.252344 0.442735 0.0480167 2.9632 2.33917 -1.15623 -0.0498504 0.0191044 2.03224 -0.98692 -1.70188 -1.52363 -1.60118 -0.42144 1.13212 2.06498 2.2503 0.87584 2.01645 2.24486 2.26246 1.13302 0.853956 0.637115 0.191062 -0.880712 -0.634008 0.230951 -1.87149 0.21733 0.604387 0.296663 -0.502307 1.1632 0.348836 0.408204 1.00731 -0.455747 0.648738 0.958889 1.01658 0.465428 
10:73913390 -0.833957 0.842643 -0.312675 -0.350163 -0.364343 -0.68511 -1.13824 -1.45946 -1.49965 1.74283 -0.105231 0.431826 0.915689 -0.208914 0.362738 0.368736 0.0831854 0.40217 0.58015 -2.74282 -1.292 -0.244632 0.827246 -1.27541 0.501008 -0.0947218 0.108749 0.0847899 -1.02475 1.924 1.81847 0.899808 -0.526459 0.900082 1.16088 0.0224013 1.34825 1.65067 0.105574 0.26314 -0.0639748 -0.390685 -0.976685 1.18863 0.552981 -0.0376342 1.83735 0.429876 1.39475 2.38974 1.37183 -0.417098 -0.393408 -0.583973 0.213916 -0.536194 
10:73917949 -0.512406 -0.0428509 0.468038 -0.957232 -0.302525 -1.174 -1.56672 -1.12627 -0.0320401 1.19823 -0.576516 0.301291 0.50965 -0.493763 -0.956641 -0.71608 1.01155 1.57464 1.52755 -1.03823 0.791391 -2.40663 -0.964189 -0.945007 0.0554399 0.248655 -0.906581 -0.0769939 -1.37851 1.29266 1.24829 0.347957 -0.503316 0.610284 0.289088 -0.107049 0.513014 -0.451051 0.0851945 -0.505866 -0.883575 -0.236063 -1.24477 -0.594734 -0.497173 0.0997049 0.0283588 -0.0555186 -0.77456 -0.558173 -0.114031 0.0975831 0.458 1.30183 1.5514 0.521619 
10:73923093 -0.101265 -0.0103452 -0.266764 0.444905 -0.306659 0.234885 0.102879 -0.365941 -0.492354 0.0985204 0.77618 0.149054 -1.44626 -0.0499561 0.13038 0.566487 -2.31088 -1.18245 -1.76117 0.378115 -0.762754 1.38718 0.785233 0.9622 1.08267 0.396487 1.40911 1.46874 1.05584 -0.989221 -0.825717 -0.847022 -0.161575 -0.928772 -0.68772 -1.07144 -0.0551702 0.263376 0.437641 0.758019 -0.0888622 0.0383269 -0.0873903 1.4731 1.17466 1.18725 1.18354 0.250181 0.587116 0.132452 -0.122255 0.941351 0.831469 0.0725725 0.0465524 -0.579248 
10:73925285 0.404474 0.55033 -0.812045 0.0454966 0.902093 0.499813 1.04636 0.7086 -0.377778 0.885122 0.185533 0.604183 0.370147 -0.797366 0.36432 -1.36074 0.652878 -0.93081 -0.213294 1.3125 2.63447 -1.17505 -0.469638 0.264472 1.71658 1.81673 0.335248 1.20808 0.258469 -0.766474 0.950489 1.0311 0.777538 -0.00780695 0.334983 1.28107 -0.887182 -1.41376 0.13166 -1.34852 -1.08227 0.17678 -0.710977 -0.239072 0.616246 1.58192 -0.568674 0.0374281 -1.33427 -1.65646 -1.1414 0.171075 0.803137 1.48855 0.78127 0.0283276 
10:73932579 1.61968 1.04138 0.673039 0.279888 0.440732 1.50398 1.11106 0.688549 1.48545 -0.40533 -0.0401 -0.629889 0.647359 0.61985 1.20537 0.0102322 1.40531 1.10433 1.27498 0.62337 -1.60108 1.67681 1.57743 0.466014 -1.77831 -1.41996 -0.427542 -1.32549 0.841509 0.0355169 0.543978 1.40831 1.67116 1.28266 1.6125 2.37696 -0.446903 0.0405724 -0.975144 -0.568717 0.383949 0.505925 1.01429 -1.42146 -0.959947 -0.704054 -1.81029 -0.542803 0.544131 0.0891641 0.492073 -1.73165 -1.14936 -1.76167 -1.73549 0.223359 
10:73943360 0.958279 -0.136007 0.415771 0.245379 0.471604 0.807326 1.3246 1.42899 1.26284 -1.10322 0.458588 -0.367631 -0.890473 0.404529 -0.113813 -0.132007 -0.110626 -0.624735 -0.765926 2.22684 1.43842 0.781112 -0.711218 0.86287 0.0377013 0.519277 0.00411528 0.975813 1.11153 -1.51013 -1.65848 -0.979887 0.924896 -0.452098 -0.829636 -0.0614496 -1.27989 -1.75586 0.206227 -0.569652 -0.477475 0.386556 0.63783 -1.21116 -0.55657 -0.191352 -2.07621 -0.43671 -1.36967 -2.38154 -1.00231 0.839741 0.958468 1.13373 0.0465861 0.754098 
10:73945278 -0.878641 -0.0652959 0.630404 -0.690265 -0.474699 -0.660418 -1.49032 -0.66646 -1.27039 0.406348 -0.525638 -0.460282 0.269598 0.384515 -0.400555 0.593311 -1.32283 -0.212593 -0.807057 -1.58623 -1.02771 -0.196983 0.927616 -0.0960857 0.0449934 -0.601538 -0.159733 -0.356354 -1.03308 1.10327 -0.698492 0.0238194 -0.870778 0.392375 -0.0205033 -0.44103 1.61859 2.148 -0.852025 0.999363 0.68894 0.197472 -0.792762 0.169027 -0.62648 -0.745098 1.07174 -0.00368909 1.77651 2.05909 1.65313 0.6242 -0.366831 -0.703062 -0.117728 -1.28965 
10:73945414 0.383345 0.76193 -0.990764 -0.403824 0.788008 0.161262 1.0664 0.504029 -0.658678 1.71002 0.520143 0.638367 0.34166 -0.605235 0.0077559 -0.987845 -0.564074 -0.455446 -0.277344 0.930576 2.93468 -0.691136 -0.84681 0.19537 1.3095 1.4432 0.274823 0.926624 -0.353411 -1.24075 0.634126 0.289093 0.225644 -0.489923 -0.0680505 0.424276 -0.834458 -1.75449 0.0541524 -1.02613 -0.909986 0.309774 -0.50013 -0.184321 0.515684 1.37402 -0.483327 -0.117961 -1.4843 -1.82391 -1.33164 0.0961108 0.821487 1.53244 0.677999 0.728076 
10:73949144 1.22957 1.21774 -0.589345 0.0668697 0.866361 0.980549 1.19547 0.162413 0.273142 1.37049 0.584968 0.388595 0.0738624 -0.108105 0.614541 -0.622133 0.156795 0.350745 0.449558 1.49085 1.38121 0.307903 -0.100688 -0.0528952 -0.504538 -0.0827489 -0.389625 -0.331977 0.414257 -1.07843 1.32548 0.896163 1.32009 0.511001 1.01467 1.58182 -0.434135 -1.47868 0.218477 -0.836875 -0.702313 0.189784 0.402291 -0.135044 0.425562 1.16006 -0.399519 -0.0770613 -1.24247 -1.65298 -1.151 -0.389431 0.843267 0.741669 -0.239667 0.849798 
10:73961310 -1.85644 -0.662173 -0.118783 0.461283 -1.68129 -1.65884 -2.39589 -1.71238 -1.84758 0.75755 0.494024 -0.27107 0.14083 0.706338 0.345814 0.113909 -2.2429 1.0238 -0.169541 -1.17609 -0.81558 0.647963 0.938599 -0.955854 0.488563 -0.435698 -0.368683 0.204412 -0.71894 -0.129755 -0.476698 1.01065 -0.00347658 0.355571 0.434382 0.834122 0.180763 0.897901 -0.282119 -0.755488 -0.691251 -1.05004 0.586351 0.388924 -0.0972192 -0.570782 1.63483 0.202431 -0.387612 1.12059 0.0296252 -2.01863 -0.72496 -0.338268 0.31338 -0.093574 
10:73961861 0.539701 0.929381 -0.325922 0.24524 2.26101 1.13491 1.46676 1.83525 0.679845 1.13169 -2.27302 -1.09517 0.299907 0.0303402 0.452337 -0.347937 -0.178692 -0.653615 -0.162694 1.24641 1.39697 -0.3223 -1.4574 0.988955 0.931708 2.09205 0.720993 -0.432338 -0.830234 -0.370958 -0.182558 0.117393 -1.85171 -1.53025 -1.15516 -0.122459 0.635702 -0.917311 0.61315 1.64058 0.733384 -0.442942 1.00478 1.6384 2.06586 1.47882 0.489199 1.86043 0.578225 0.0519639 -0.0976677 -0.348873 -0.275744 0.192144 0.511344 0.293602 
10:73962674 -0.731002 -0.131412 -0.817923 0.896003 1.49437 0.476886 1.07692 1.47329 0.402344 0.769009 -1.34899 0.0319041 0.181544 0.0859045 0.710707 -0.00214879 -0.837078 -0.64694 -0.468458 0.138034 1.50431 -1.05592 -1.05367 2.04649 1.58531 2.45629 1.26848 0.937096 -1.35234 -1.48698 -0.855622 -0.780856 -2.26206 -2.15094 -1.87637 -1.18785 -0.177324 -1.54706 1.04867 1.35909 0.500577 -0.516266 1.45344 1.20805 1.8798 1.90666 -0.00970159 1.59361 -0.426031 -0.639001 -0.482331 -0.371204 -0.668157 0.212612 0.182853 0.590317 
10:73968849 0.704186 1.50043 -1.30981 1.35782 -0.104211 -0.668186 -0.084747 -0.902842 -1.8754 1.04954 -0.0149287 0.195248 0.228011 1.29896 0.567935 1.57539 -0.503034 -0.553781 -0.504772 0.0575873 0.633468 0.612694 -0.631926 -0.21412 -0.335622 0.370002 -0.469996 -0.525561 0.0630369 -0.338433 0.47879 -0.914574 -1.12969 -1.15617 -0.571237 -0.792604 2.17197 0.722008 1.77233 0.475235 -0.931627 -0.143556 0.399578 -1.0673 -0.82351 -0.949756 -1.52049 -0.89242 -0.284055 -0.602257 1.48349 0.422761 1.33348 0.639702 -0.250489 0.647146 
10:73978660 -0.727246 -1.47297 1.85801 -1.15385 0.163408 0.837889 0.172369 0.877815 1.83171 -1.03754 -0.125016 -0.14979 0.014728 -0.989969 -0.105336 -1.52566 0.563873 0.663406 0.620309 0.0745664 -0.460987 -0.153464 0.587632 0.451213 0.787354 0.0528014 0.857017 0.544337 0.287752 0.837429 0.268136 1.09951 1.11935 1.21551 0.910951 0.912962 -1.74468 -0.38447 -1.46777 -0.425266 0.934382 0.132288 -0.542002 0.988629 0.643648 0.602019 1.49968 0.864144 0.518383 0.622294 -1.6743 -0.519559 -1.31664 -0.790838 0.118491 -0.816828 
10:73984678 -0.411313 -1.25902 0.0569448 -0.715918 -1.10405 -0.796068 -0.567113 -0.315917 -0.0781955 -0.692531 1.2878 1.24901 1.14685 0.442826 -0.373725 -0.33198 -0.414019 -0.154587 -0.640028 -0.891386 -1.68989 0.464899 -0.791432 -0.376793 0.335443 -0.212525 0.359331 0.345837 0.458359 -0.174355 0.0748856 0.781022 0.940673 0.186399 0.0878961 0.133541 -1.27435 0.999089 -1.83789 0.0515085 0.562096 0.589962 -0.140214 0.453624 -0.466153 -0.108117 1.51211 -0.319399 0.734897 0.685006 -0.188209 0.940444 -0.24055 -0.8029 0.239817 -0.595007 
10:73989419 -1.48776 -1.03488 0.818675 -0.283542 -0.0867286 -0.993979 -1.488 -0.153287 -0.138754 0.294236 -0.649133 0.224288 2.07918 0.277294 1.02658 -0.822475 -1.19209 -0.0786292 -0.12663 0.118939 -0.0218086 -0.615484 -0.981381 1.11281 1.63235 1.62328 1.20994 0.889154 -0.328633 -0.0512228 -0.156825 1.53394 0.346604 0.520871 0.790405 0.532843 0.269272 -0.0968107 -0.265807 0.465528 1.58153 -0.405955 1.27752 2.07923 1.65101 1.33054 2.53136 1.35053 0.58444 0.649307 -0.891564 -1.36413 -0.961948 -0.0646494 1.27597 -0.700253 
10:73990330 0.821875 -0.144515 0.191609 -0.707829 -0.38128 0.734641 -0.123529 0.244811 1.27441 -1.37357 0.779899 -0.447609 -2.98683 -0.260876 -1.06668 -0.663768 -0.39165 1.08007 -0.0398768 0.360255 -1.05186 1.78322 1.46073 -0.808413 -0.8601 -1.64741 -0.0811771 -0.47174 0.507528 0.993674 0.81629 -0.167154 1.20952 1.49664 0.507311 0.917801 -1.66081 -0.254423 -2.02403 -0.359034 -0.42696 0.895826 -1.80563 -0.89618 -0.793645 -0.283452 -0.605391 -0.577916 1.11322 0.0527328 -0.802295 -0.00715576 -0.852333 -0.607103 -1.04501 -0.704579 
10:74001019 0.244424 -0.102058 -0.782609 -0.355181 -0.777606 1.10551 0.846402 1.00465 0.616398 -1.23285 -0.3681 -0.031027 -0.0537026 -0.964845 -0.0657336 0.578917 1.15186 -0.594021 -0.0924895 0.801216 -0.212267 -0.0209221 -0.0708509 -1.17565 0.85888 0.681293 1.10107 0.447386 1.53051 0.451628 1.62627 0.300544 0.13154 0.100973 -0.178202 0.447619 -0.934643 -0.335577 -0.0249883 1.06587 0.337846 0.393632 -1.11873 0.311269 -0.482425 -0.0446584 1.205 -0.768208 0.430395 0.658726 0.773932 1.12772 -0.222689 -1.18436 -1.79218 -0.754401 
10:74004062 -0.315997 0.380016 0.379017 1.58222 0.278565 -0.880767 -0.622799 0.491061 -0.603064 0.622811 0.517975 1.27149 -0.753721 -0.0472404 0.590355 0.565451 -1.77229 1.58577 0.389948 -0.830344 -0.478952 -0.420756 -1.01479 1.53753 1.2081 1.12809 0.413786 0.272353 -0.0443178 0.702164 0.700905 0.287503 -0.416002 0.124437 0.262505 0.0456076 1.58144 1.08551 0.409604 0.43259 2.10951 -1.16793 1.22417 -0.749135 -0.179187 0.588483 -0.828191 -0.412948 -0.636092 0.714456 -0.484477 -0.830319 0.0204931 0.964474 0.726778 1.13254 
10:74004630 0.175385 -0.680873 -0.814068 0.30262 -0.496564 0.39253 0.554007 0.45241 -0.0674059 -1.50566 -0.524197 -0.278323 0.112317 -0.784292 0.515132 0.141022 1.17007 -0.826121 -0.2411 1.2249 -0.0324444 -0.209979 -0.244902 -0.586735 1.45624 1.14483 1.63885 1.20121 1.26881 0.99299 1.8203 0.550998 0.172469 0.380292 0.0916788 0.312221 -0.673896 -0.525435 0.42009 0.997356 -0.0618425 0.66652 -0.917951 0.252729 -0.578744 -0.125701 1.36161 -0.860331 0.215279 0.473423 0.0762786 1.22859 -0.33271 -1.11867 -2.0306 -1.62976 
10:74009632 0.809988 -0.992224 0.0593124 -1.90113 0.154727 0.716406 0.0797183 -0.241829 0.234021 -1.50256 -0.6491 -2.05513 0.396279 -0.159532 -0.173399 0.221744 0.396641 -1.46916 -1.16471 1.00711 -0.414235 0.214575 -0.0310366 -0.220616 -0.901566 -1.23113 -1.00743 -0.0192705 -0.113879 0.265108 -0.367945 -0.371481 1.10488 0.995813 0.716478 -0.270409 -1.23107 -0.466827 -0.871694 1.25482 -1.06274 1.07135 -1.08329 0.131725 -0.564381 -0.485396 0.643587 0.0708072 0.763691 -0.0449777 -0.331864 1.32018 0.00896916 -1.15158 -1.36675 -1.20337 
10:74018806 -0.510976 -1.48121 0.604451 1.42512 0.865355 -1.58929 -0.0419839 -0.509579 -1.35768 -0.699354 0.0807992 -0.300661 0.213469 0.295474 0.642135 -0.819531 -0.378749 -0.632143 -0.568568 0.968453 0.60364 0.14193 -0.164116 1.16535 0.503257 0.25214 0.614295 1.55933 -0.637883 0.560452 -0.161582 -0.482657 -0.13618 0.142824 -0.1176 -1.09704 -0.000951362 -0.226276 0.533237 0.0017692 -1.40447 0.71475 -0.0133362 -0.113434 0.0311283 -0.147858 -0.129239 0.0699707 -0.593953 -0.641427 -2.11576 0.719504 -0.213025 0.685463 0.629538 -1.32917 
10:74020463 1.01314 -0.234897 -0.218592 -1.67984 0.138681 1.5917 0.766438 0.471528 0.898651 -0.444472 -0.589069 -2.1418 0.692077 -0.228743 -0.470889 0.552509 0.0944754 -1.52576 -1.30725 1.22222 -0.130165 0.417902 -0.0734925 -0.476169 -1.46354 -1.51885 -1.30395 -0.387143 -0.0280079 -0.263658 -0.368865 0.164007 1.29113 1.14492 1.11581 0.786627 -1.18726 -0.475201 -1.10787 0.551273 -0.972406 0.532481 -0.979144 -0.0238205 -0.886645 -1.14947 0.449478 -0.0681645 0.118586 -0.373055 -0.218019 1.10351 -0.142148 -1.30979 -1.3666 -0.833689 
10:74021383 0.510976 1.48121 -0.604451 -1.42512 -0.865355 1.58929 0.0419839 0.509579 1.35768 0.699354 -0.0807992 0.300661 -0.213469 -0.295474 -0.642135 0.819531 0.378749 0.632143 0.568568 -0.968453 -0.60364 -0.14193 0.164116 -1.16535 -0.503257 -0.25214 -0.614295 -1.55933 0.637883 -0.560452 0.161582 0.482657 0.13618 -0.142824 0.1176 1.09704 0.000951362 0.226276 -0.533237 -0.0017692 1.40447 -0.71475 0.0133362 0.113434 -0.0311283 0.147858 0.129239 -0.0699707 0.593953 0.641427 2.11576 -0.719504 0.213025 -0.685463 -0.629538 1.32917 
10:74028662 -0.510976 -1.48121 0.604451 1.42512 0.865355 -1.58929 -0.0419839 -0.509579 -1.35768 -0.699354 0.0807992 -0.300661 0.213469 0.295474 0.642135 -0.819531 -0.378749 -0.632143 -0.568568 0.968453 0.60364 0.14193 -0.164116 1.16535 0.503257 0.25214 0.614295 1.55933 -0.637883 0.560452 -0.161582 -0.482657 -0.13618 0.142824 -0.1176 -1.09704 -0.000951362 -0.226276 0.533237 0.0017692 -1.40447 0.71475 -0.0133362 -0.113434 0.0311283 -0.147858 -0.129239 0.0699707 -0.593953 -0.641427 -2.11576 0.719504 -0.213025 0.685463 0.629538 -1.32917 
10:74038861 -0.421152 0.861807 -1.23825 1.19876 0.105405 -0.77708 0.496242 0.233211 -0.765782 1.52913 0.221448 1.35346 0.613978 -0.0117833 1.00313 0.349213 0.0148747 1.40075 1.33769 -0.375554 0.291081 -0.0849257 -0.0352956 0.504862 1.76386 2.39955 1.71945 0.849112 -0.334291 -0.707382 0.238547 -1.16532 -2.22114 -2.00674 -1.452 -0.864162 1.35117 0.306407 0.811922 -0.382577 0.760933 -0.475152 -0.171384 -0.395802 0.0770631 0.417207 -0.677961 -0.706246 -0.386761 0.361639 0.358302 -0.526213 0.180602 0.678476 -0.0328508 0.447747 
10:74039634 -0.421152 0.861807 -1.23825 1.19876 0.105405 -0.77708 0.496242 0.233211 -0.765782 1.52913 0.221448 1.35346 0.613978 -0.0117833 1.00313 0.349213 0.0148747 1.40075 1.33769 -0.375554 0.291081 -0.0849257 -0.0352956 0.504862 1.76386 2.39955 1.71945 0.849112 -0.334291 -0.707382 0.238547 -1.16532 -2.22114 -2.00674 -1.452 -0.864162 1.35117 0.306407 0.811922 -0.382577 0.760933 -0.475152 -0.171384 -0.395802 0.0770631 0.417207 -0.677961 -0.706246 -0.386761 0.361639 0.358302 -0.526213 0.180602 0.678476 -0.0328508 0.447747 
10:74040385 0.109315 0.458436 1.79432 -1.28947 1.22478 1.08754 -0.813253 0.629467 0.40942 0.670517 -0.711246 -1.4176 -1.64261 -0.242588 0.163002 0.99357 -1.67328 0.033792 -0.849983 0.0602689 -0.092887 0.42772 0.186949 0.32984 -0.830557 -1.21033 -1.73452 -1.14717 -1.16624 0.774656 -0.783863 -0.1165 0.633515 1.30722 0.996248 -0.0631336 -0.202096 0.43683 -1.70646 1.00703 0.696633 -0.574624 0.0358988 -1.14496 -1.31646 -0.30934 -0.729385 -0.142157 0.323972 0.514701 -0.305671 -0.424797 0.125582 -0.0469229 0.220589 0.98444 
10:74048546 -0.678587 -0.121407 1.51448 -1.49053 1.26061 0.63862 -1.0433 0.785825 0.395296 0.736404 -0.429 -1.02362 -1.07734 -0.00163412 0.172203 0.840431 -1.99645 0.164305 -0.91283 0.00205771 -0.311144 1.37362 0.52647 -0.237203 -1.4556 -1.83126 -2.55451 -1.93166 -1.34707 0.40942 -0.500301 0.27356 0.360406 0.931911 0.827653 0.406613 0.146191 1.09645 -1.56851 0.880072 0.132426 -0.467696 0.0490538 -1.04116 -1.43645 -0.264135 0.0481735 -0.0639744 0.357611 0.612035 0.00488272 -0.766667 -0.291973 0.167522 1.31687 1.08053 
10:74051902 -2.14568 -0.833299 1.17311 -1.65497 -0.443865 -0.644092 -1.90849 -1.94351 0.52737 1.24128 0.174374 0.273444 -1.24119 -0.116182 -0.952632 -0.884362 0.0387738 2.11122 1.91365 -0.122551 0.057062 -0.375718 -0.111074 0.380812 1.90983 1.43273 0.653104 0.520991 -2.36651 -1.2063 -2.23527 -1.34788 -2.96875 -2.28168 -2.47746 -2.31868 -0.846339 0.219563 -0.172528 -0.502691 0.959626 -0.341054 0.620704 0.619283 0.912173 1.36147 0.60055 0.403559 -0.0660685 0.855355 -0.0300075 -1.15152 -0.970889 -0.389817 0.427889 0.530992 
10:74053066 1.95125 0.425579 0.198695 -0.536088 1.27231 0.730209 1.89749 0.659681 0.408767 -0.625402 -0.28365 0.180313 1.97172 1.03311 -0.308425 -0.230365 2.20571 0.335118 1.07564 0.210966 0.0396541 -1.43875 -0.363046 -0.146099 -1.08721 -0.287337 0.166013 0.274027 0.791626 0.296841 -0.559581 0.502798 0.583637 0.417596 -0.0481059 0.623701 -0.500972 -1.65061 0.0934043 -0.920894 -0.564131 0.56745 -1.18618 0.311973 0.724294 -0.17688 -0.208261 1.13011 -0.0405835 -0.859296 -0.944345 1.40349 1.16069 0.995815 0.195177 -0.537716 
10:74056600 0.852443 0.573311 0.228522 -0.342748 0.741013 -0.0860728 0.452937 -0.457894 0.966838 -0.386607 0.569817 2.06955 1.80508 0.672517 -0.532051 -0.816527 3.14403 1.14762 2.46631 -1.23195 -1.08764 -2.12446 0.120755 -0.125783 0.798396 1.15812 1.07317 1.51129 -0.457265 -0.08117 -0.339004 0.218838 -0.518937 0.00385992 -0.0272688 0.0316942 -0.656725 -0.385049 0.879893 -1.20581 -0.0536585 -0.0761261 -0.622183 0.138405 0.591933 0.567552 -0.211826 0.670048 0.662583 0.36602 0.727088 0.73587 1.19845 0.906996 0.225524 0.136591 
10:74060756 1.0848 -0.475855 -0.399415 0.531128 0.160717 0.187329 0.377423 -0.940792 1.02502 -2.19965 1.97517 2.99316 0.610617 0.245097 -0.247384 -0.356448 1.99944 -0.667967 0.609298 -1.03113 -0.308599 -0.63784 1.06433 0.46434 -0.214183 -0.0591081 0.612809 0.424665 -0.838244 -1.85382 -0.452712 -1.3282 -1.19985 -1.14373 -0.644602 -0.785401 -0.931034 -0.670161 1.12239 -1.03502 -0.522063 0.76935 -0.747852 -0.399493 0.424739 0.749196 -1.01255 -0.24587 0.273395 -0.863279 -0.153794 0.272467 1.17879 1.30793 1.046 0.616079 
10:74065447 -3.14956 -1.98825 -0.10126 -0.0243336 -1.4004 -1.68558 -0.991684 -0.0399666 0.387116 -0.3724 -0.825648 -0.354502 -1.798 -0.985143 -0.854896 -0.29216 -2.97894 -1.13973 -1.87705 -0.451216 1.10872 1.14063 0.143561 0.29228 0.506217 -0.0625451 -0.30956 0.0350636 0.6061 0.800666 0.318648 0.566934 -0.222831 -0.413925 -0.549903 -0.365132 0.992814 1.51989 -0.949425 0.164528 0.352245 0.343057 -0.0676446 1.02882 0.59285 -0.285427 0.557298 0.410099 0.837619 0.889586 -0.14179 -0.542368 -1.55919 -0.883088 -0.461122 -0.946294 
10:74069755 1.39367 0.677932 -0.888825 0.22214 -0.174492 -0.0751515 -0.167856 0.532305 -0.0700806 0.424001 0.563212 0.908744 -0.208762 -1.27378 -0.239601 -0.842747 1.27709 1.67689 1.81803 -0.681671 0.499574 0.189234 -0.666623 0.973765 -0.411782 -0.169923 -0.247973 -1.88512 -2.25621 -1.48568 0.231283 -0.757945 -1.88329 -1.42163 -0.357689 0.190867 0.76175 0.606374 -0.387154 -0.178763 1.18129 0.582752 -0.140226 -0.3765 -0.0654923 1.25281 0.13587 0.095429 1.57568 1.05869 1.94091 -0.837066 -0.248429 -0.577197 -0.299381 0.424664 
10:74078020 -2.16885 -1.46308 0.294257 0.357715 0.557842 -0.440973 -0.395205 -0.270905 1.37259 -0.0407737 -0.395512 0.906122 -1.82545 -0.90878 0.0303411 -0.595829 -0.138776 1.33217 1.45286 -0.0583906 1.60569 -0.881579 0.220824 0.337783 1.19442 0.668943 0.372541 -0.57937 -0.179659 0.623457 0.756481 0.377993 -1.67786 -0.952752 -0.891093 -0.0617378 0.671806 -0.121534 0.743003 -0.726322 0.33825 -0.195064 0.249624 2.03554 2.36076 2.16493 1.36239 2.01858 0.786084 0.912688 0.601944 -1.38592 -0.659002 0.291433 0.606546 -0.247021 
10:74078564 2.1538 1.44167 -0.501301 0.0542932 0.518379 1.27915 1.27066 0.254969 -0.483104 0.979876 0.102943 0.453644 2.83874 1.06199 0.956221 -0.0646526 1.98263 0.310286 0.827094 0.314516 -1.49587 -0.864162 -1.90139 -0.138327 1.04371 1.65357 1.47706 2.15839 0.447207 0.000668953 -0.0129527 1.03044 0.743668 0.439859 0.656838 0.676401 -0.0272698 -0.0729274 -0.0108484 -0.42568 0.704671 -0.86565 0.136881 -1.10727 -0.446706 -0.471416 -0.808433 -0.145878 -0.779476 -1.25697 -0.208983 0.508102 0.424479 0.345245 -0.565072 0.175929 
10:74079177 0.0899804 0.712478 0.645238 -0.27677 0.474881 -0.112433 0.578774 0.347987 1.01813 0.99915 -0.103691 0.487298 -0.0907243 -0.990069 -1.08998 -3.21062 1.15582 2.23703 2.36017 -0.0342977 -0.187838 -1.58668 -1.1711 -0.060109 1.17633 1.10071 0.66423 0.725564 -0.377314 0.485257 0.16023 1.07304 -0.0569358 0.493081 0.286654 1.08485 0.747973 -0.415527 1.02824 -0.494442 0.731148 -1.59129 0.96488 1.55049 1.87491 1.64673 1.25 2.015 0.851446 1.17816 0.894782 -0.487842 -0.849024 0.151527 -0.0712844 -0.0977207 
10:74083332 -0.0421223 0.970358 1.29166 -0.682889 0.324088 -0.615265 0.0371175 1.35212 0.985507 0.116264 -0.480991 -1.82975 -1.0325 -1.49837 -2.23928 -1.03352 -1.34387 0.418631 -0.159099 0.0690301 -0.651296 0.869043 0.480872 -0.571648 -1.25957 -1.35572 -1.52295 -0.536155 -0.290995 0.349357 -0.0894845 -0.668261 1.48937 1.43575 1.37159 -0.161665 -0.336085 0.115746 -0.365772 0.903158 0.0137097 -1.18742 -0.194506 -0.132694 -1.08192 -1.23026 -0.041174 -0.84102 0.374922 1.21165 0.0495984 -0.413062 -0.988586 -0.702209 -0.163813 0.427434 
10:74090613 1.01985 1.41078 1.57964 -0.899287 0.49358 0.321141 0.226454 1.5337 0.879826 0.684059 0.105912 -1.55201 -0.910016 -1.97866 -1.67824 -1.61559 -0.866491 0.896141 0.194521 0.038641 0.267797 1.25578 0.220026 0.138486 -1.24958 -1.1136 -1.33881 -1.62449 -1.29261 -0.57162 -0.576789 -1.14015 0.674022 0.645088 0.481168 -0.202865 0.00857005 -0.620301 -0.169522 1.11333 0.000912688 -0.955527 0.238947 -0.615919 -1.15823 -0.175117 -0.279006 -0.745383 0.072013 1.39327 -0.274237 0.243818 -0.952073 -0.567501 0.309438 0.436985 
10:74095066 -0.619297 -0.307648 -1.0926 0.193276 0.203288 -0.473104 0.239846 -1.07978 -0.723435 0.513671 -0.113452 1.57045 3.09403 2.40911 1.54647 0.559225 2.49082 1.02077 1.89663 -1.51444 -1.60964 -1.85456 -0.453502 0.000287215 1.57101 2.08052 1.07455 2.03276 0.688422 0.661324 0.363059 0.673397 -0.565745 -0.638585 -0.172201 -0.627428 1.47941 1.99051 0.236809 -1.123 0.902457 0.0680017 -0.591809 -0.248328 0.379538 0.549509 -0.326935 0.114242 0.308943 -1.05022 1.08582 0.197186 0.649502 0.214669 -0.397689 -0.727764 
10:74099287 -0.515069 0.248545 -0.881281 0.057901 0.848878 0.471708 0.672709 -0.339965 -0.741797 0.591291 -1.05397 0.545406 1.10885 1.60022 1.30522 0.855623 2.86064 0.899829 1.9794 -0.591507 -0.676816 -2.08433 -0.758492 -0.119655 1.20474 1.38194 0.852379 1.44634 0.488614 0.914114 0.402282 0.606186 -0.777529 -0.341322 -0.422113 0.0375296 0.351213 0.0638487 1.10767 -0.699099 0.275744 0.167553 -0.686174 0.038374 0.608998 0.288199 0.0815129 1.14072 0.137157 -1.15602 1.18279 0.183617 1.47673 0.842881 -0.358353 0.232465 
10:74103312 -0.695019 -0.671419 -1.40942 -1.70474 -1.43478 -1.95165 -1.14236 -1.74962 0.0914919 -0.049294 -0.799471 -0.812749 -0.142955 -0.66563 -2.24523 -2.5955 0.108333 0.339491 0.225365 0.589409 0.223613 -1.66585 -0.334154 -0.931913 -0.0669783 0.298169 0.534468 0.157987 0.100946 0.34236 -1.05655 0.952483 0.605704 0.819053 -0.171886 1.0596 0.075797 -0.471888 -0.0636744 -0.696069 0.632754 -1.18548 0.480771 1.4336 1.52381 0.248762 1.51419 2.14689 0.99631 0.560543 0.281044 0.133287 -0.0885735 -0.147063 -0.0554928 -0.0376495 
10:74111393 0.590698 0.849487 1.09987 2.10783 1.02165 1.54098 1.41493 1.43713 -0.665717 -0.0149369 1.2383 1.08777 -0.502214 0.893333 2.19283 2.63895 -0.221524 -0.500268 -0.494362 -0.928343 0.129527 1.75061 0.00659431 1.28453 -0.260927 -0.750996 -0.917704 -0.11234 -0.534011 -0.975318 1.33214 -1.2312 -1.01412 -1.19604 0.0616097 -1.04439 0.0830645 0.152068 0.526974 0.605131 -1.07172 1.58184 -0.764331 -1.1471 -1.19775 -0.285714 -1.50841 -1.84308 -0.860822 -0.823377 -0.0260566 -0.0219245 0.43947 0.377516 -0.0202983 0.268884 
10:74112276 1.81481 1.8233 1.42846 1.72685 1.64698 2.8017 1.54697 1.98141 -0.75757 0.474907 0.479329 0.0161045 -1.88477 -0.0515489 2.23867 2.16082 0.386822 0.12938 0.168287 0.336187 1.05613 1.53984 -0.0469609 0.76844 -0.182167 -0.717952 -0.351924 -1.09867 -1.01283 -0.852091 0.479905 -0.706223 -1.30971 -0.874456 -0.634803 0.0578909 -0.805585 -1.53839 0.555598 0.586342 -1.29097 0.823185 -0.314526 -0.80913 -0.677356 0.657824 -0.91866 -0.624303 -1.11874 -0.269218 -0.370206 0.277431 0.74137 0.590819 0.285527 0.991185 
10:74116167 -0.590698 -0.849487 -1.09987 -2.10783 -1.02165 -1.54098 -1.41493 -1.43713 0.665717 0.0149369 -1.2383 -1.08777 0.502214 -0.893333 -2.19283 -2.63895 0.221524 0.500268 0.494362 0.928343 -0.129527 -1.75061 -0.00659431 -1.28453 0.260927 0.750996 0.917704 0.11234 0.534011 0.975318 -1.33214 1.2312 1.01412 1.19604 -0.0616097 1.04439 -0.0830645 -0.152068 -0.526974 -0.605131 1.07172 -1.58184 0.764331 1.1471 1.19775 0.285714 1.50841 1.84308 0.860822 0.823377 0.0260566 0.0219245 -0.43947 -0.377516 0.0202983 -0.268884 
10:74119437 1.29467 0.869662 -0.700424 1.25835 0.468019 0.752721 1.52961 0.58266 -1.37911 0.806348 0.231285 0.739563 1.70088 1.84312 2.07849 1.6439 2.45357 0.260488 1.01667 -1.22835 -1.13313 -0.744671 -1.58746 1.82766 1.49568 1.5703 1.2888 2.12844 -0.518662 -0.652885 0.596262 -0.183886 -1.00607 -1.08234 -0.21673 -0.625256 0.48932 0.13171 1.03071 0.0556084 0.371522 0.613174 0.491729 -1.55476 -1.01061 -0.0557188 -1.23412 -1.22597 -0.582665 -1.58395 0.192746 -0.360777 0.176052 -0.393332 -1.27552 -0.187215 
10:74121144 -1.64011 -1.60306 0.60695 -0.0291294 0.124268 -0.553865 -0.627745 -1.32153 0.177364 -0.814644 0.776207 1.7847 1.29722 1.4917 1.4649 1.07088 0.221693 -0.690882 -0.217141 -1.09155 -0.111154 0.0457111 2.00405 0.172551 -0.998031 -0.626708 -1.14162 -1.35394 0.212232 -0.0344352 -0.246969 -0.314059 -0.642984 -1.03047 -1.03045 -0.822992 1.45296 2.34645 -0.422308 -0.968387 -0.565543 1.31944 -1.69368 -0.16831 0.152013 0.821617 -0.537994 -0.153588 0.2502 -0.55615 0.30555 0.97475 1.04433 1.03919 1.8657 -0.288628 
10:74129302 -0.213503 -1.29523 -0.614851 0.551608 0.492253 1.10629 0.813429 -0.155838 0.580481 -0.554357 0.0132462 1.70119 0.471348 0.955958 1.71125 0.427839 1.71553 0.22883 1.08319 -0.0248883 0.0567841 -1.07389 -0.46174 0.770029 0.64855 0.553506 1.01922 0.237819 0.200158 0.0699564 0.199709 0.345852 -1.75338 -1.64638 -1.62164 -0.17395 0.268322 0.664509 0.181641 -0.575135 0.281182 1.36833 -0.133908 0.0762802 1.19569 1.38418 -0.376488 0.72968 0.128655 -1.704 -0.138291 -0.64145 0.135833 0.153502 -0.114711 -0.655648 
10:74131322 2.67823 2.09062 1.54545 1.32644 1.79615 2.5043 2.17357 2.61616 0.538395 0.878043 0.924121 0.832386 -0.991089 -0.956346 1.13439 -0.597732 0.702577 2.18773 1.8495 -0.291968 0.762969 0.734378 -0.661342 1.51841 0.0655596 -0.16323 -0.303956 -1.60682 -2.06641 -1.51496 0.327542 -1.03532 -1.89887 -1.60539 -1.05794 -0.328233 0.519257 -0.051432 -0.106712 0.512666 0.113891 0.451521 -0.115458 -0.613095 -0.122192 1.81712 -0.748541 -0.449634 0.147616 0.70076 0.151056 -0.17242 -0.486602 0.00359701 0.474725 0.14993 
10:74131332 -0.213503 -1.29523 -0.614851 0.551608 0.492253 1.10629 0.813429 -0.155838 0.580481 -0.554357 0.0132462 1.70119 0.471348 0.955958 1.71125 0.427839 1.71553 0.22883 1.08319 -0.0248883 0.0567841 -1.07389 -0.46174 0.770029 0.64855 0.553506 1.01922 0.237819 0.200158 0.0699564 0.199709 0.345852 -1.75338 -1.64638 -1.62164 -0.17395 0.268322 0.664509 0.181641 -0.575135 0.281182 1.36833 -0.133908 0.0762802 1.19569 1.38418 -0.376488 0.72968 0.128655 -1.704 -0.138291 -0.64145 0.135833 0.153502 -0.114711 -0.655648 
10:74139352 3.25043 2.35842 1.8142 1.08368 2.20559 1.47186 3.37248 2.40173 -0.095091 0.0925063 0.446557 0.0510702 0.218132 -0.772009 0.839749 -0.101237 0.457398 0.335936 0.408339 0.097678 -0.07089 0.519417 -2.13749 1.29287 0.0110966 -0.833333 -0.0896822 -0.755546 -0.877674 -0.912977 -1.0851 0.734903 -0.719804 -0.792942 0.284204 0.969577 1.01141 1.00094 -0.399941 -0.0598235 0.473314 -0.561447 0.127614 -0.4153 -0.113414 -0.810299 -0.610967 -0.206589 -0.896907 0.121728 -0.743896 -1.15208 -0.309879 0.482183 0.552542 0.861759 
10:74144583 -0.351635 -0.656651 -1.16798 1.56395 -0.0357361 -0.302939 1.44614 0.57963 -1.09643 -0.914486 1.05327 1.34879 0.835013 1.94404 2.48758 1.72624 -0.436175 -0.272841 -0.573162 0.265744 2.03186 0.327175 1.99454 -0.928541 -0.626354 -0.658995 -0.0985881 0.707894 1.52974 1.28853 1.67254 1.32813 1.09329 0.940862 1.29428 1.04853 0.0563521 -1.56823 0.603115 -0.92285 -1.97617 0.0128142 -0.864911 -0.0695122 -0.143114 -0.30309 -1.38123 -0.187205 -1.18534 -1.61885 -0.481608 -0.268726 -0.431874 -0.424501 -0.730308 -0.990041 
10:74149838 1.95655 1.7122 0.327933 2.30794 2.28351 1.09262 0.951111 1.86065 -0.836689 0.570385 0.593548 0.835572 1.89168 1.36621 2.98284 2.71621 0.431935 0.0114045 0.208333 0.114984 1.19917 -0.602139 1.03461 -0.00561279 0.260537 0.491796 -0.802278 0.880131 2.05004 0.575827 2.20325 0.930056 2.3239 1.3822 1.94878 0.390493 1.12921 0.691681 0.674306 -1.92024 -0.862995 -0.187818 0.97048 0.0595344 0.130904 -0.44402 -1.14314 -0.163629 -0.838595 -1.4941 -0.195055 -0.523824 0.987935 0.942178 0.961615 0.933411 
10:74158174 -1.30609 -0.506865 0.498139 -0.225956 0.924498 1.06059 0.0429927 0.00424054 0.22665 0.969715 -0.282725 -0.82188 1.5943 0.207585 1.31445 -0.196087 1.22022 2.1072 2.24251 -0.290238 0.309097 -1.67655 0.233047 0.482961 -1.13582 -1.04018 -0.736106 -0.942833 -0.622898 1.41091 1.45614 -1.57212 -0.740911 0.391973 0.543417 -1.21287 -0.0034071 -1.01933 1.21141 -0.214889 0.943019 -2.16634 -1.2987 -0.114024 -0.863297 0.213362 0.349703 0.0571287 -1.01421 0.646409 -0.88103 0.544184 0.0400277 -0.585519 -1.11563 0.602941 
10:74158872 -0.252497 0.285288 0.00306394 -0.137021 1.46953 -0.0575618 0.555914 -0.0559291 0.647372 -0.500218 -0.707609 -0.627347 -0.67744 -1.08628 -0.241379 0.235094 -0.188023 0.81141 1.04091 0.756445 -0.416212 0.939457 0.159115 1.02236 0.850693 0.869518 0.587783 -0.665061 -0.934315 -1.57414 -1.471 -0.657552 -0.875701 -0.941667 -1.3902 -0.284611 -1.76485 -0.496483 0.000578796 0.725867 -0.693142 -0.578947 -0.0894039 1.36138 1.06005 0.183812 1.18883 0.115586 1.08244 0.256414 0.489823 -0.325048 -0.44003 0.130058 0.591837 -0.889198 
10:74161985 -1.09654 -0.678233 -1.26402 -0.684255 -0.652829 -0.699028 -0.983248 -0.863419 -0.107967 -0.586044 -1.81577 -0.89564 -0.526435 0.512416 -0.535219 -0.232421 -0.972342 -1.07077 -0.844737 0.209474 -0.211621 1.88714 -0.588635 -0.667771 -0.497471 -0.0990726 -0.118324 -1.24782 0.63908 -0.0310595 -1.26419 0.253118 0.630202 0.318608 -0.433894 1.16264 -0.529221 -0.515226 -0.58829 1.04707 -0.497094 0.522635 0.561226 0.87919 0.592371 -0.82373 0.533693 0.527515 0.341891 -0.0565711 -0.239612 -0.492912 -0.513247 0.202672 0.454417 -0.379581 
10:74168548 -2.73067 -2.61388 -0.249705 -2.07412 -1.84393 -1.38136 -0.672541 -1.36868 0.521021 -1.6524 -0.846471 -0.469429 0.587782 -0.548401 -1.74895 -1.31747 0.394884 -0.492331 -0.363808 -0.548636 -1.17164 0.7935 -0.768689 0.101574 -1.07344 -0.793521 -0.0933246 -1.23846 0.178514 0.348711 -1.51118 -1.40304 -0.781217 -0.784768 -1.61044 -0.960288 -2.09473 -1.16006 -0.602634 2.01573 0.910585 0.670236 0.13498 0.748151 0.507282 1.36432 1.60351 1.11121 1.08199 2.07527 0.572463 -0.0857475 -2.02989 -1.6025 -0.839519 -1.87035 
10:74172352 0.113228 -0.0184459 0.00480614 0.0746548 -1.76705 -2.19936 -0.735467 -0.879468 -1.40581 -0.312371 1.33931 1.22993 1.62062 0.187057 -0.163669 -0.00634656 -0.404531 -0.698791 -1.43909 -0.450614 -1.38244 -0.623367 -0.415798 -0.181352 0.405207 0.140151 -0.0659077 0.906948 -0.291255 0.0736364 -0.0287203 0.398825 -0.826645 -0.951024 -0.73988 -0.690945 0.687628 1.6167 -0.666142 0.0303726 0.0744942 0.819984 0.64365 -1.21195 -0.850602 0.782628 -0.185755 -0.755532 0.210011 1.05427 1.76845 0.455015 0.506958 0.183978 0.955504 -0.565481 
10:74175456 -1.57087 0.219782 -0.625247 -0.429244 -1.20578 -1.93992 -2.06216 -2.56703 -1.96976 1.00743 -1.62611 -1.35612 0.117294 0.72183 -0.248231 -0.152768 -0.14717 0.421561 0.287841 -0.434347 -0.835191 0.596244 -1.56131 -0.677626 0.567638 0.212019 0.471192 -0.465888 1.4097 1.42433 -0.355818 -0.179039 -0.502267 -0.393506 -1.57077 -0.750931 -0.830574 -0.173864 -1.00213 1.33007 0.532963 0.170121 2.00792 0.754107 0.230292 0.41426 1.97266 0.481411 0.422431 0.79868 1.28147 -0.764909 -0.933384 -0.752869 -0.282061 -0.895151 
10:74177536 -0.0864188 0.0196134 0.00197081 0.350418 -1.94281 -2.45419 -0.99267 -1.15856 -1.79744 -0.271312 1.45411 1.41158 1.96978 0.155735 0.151294 0.138705 -0.293988 -0.791078 -1.47751 -0.803561 -1.30072 -0.480586 -0.45429 0.0110262 0.207176 -0.136529 -0.339752 0.865963 0.232864 0.265845 0.243418 0.566674 -0.431345 -0.636264 -0.401947 -0.340807 0.811062 1.44382 -0.641689 0.235382 -0.0411962 0.927402 0.687384 -0.952184 -0.644383 0.889781 0.235688 -0.584464 0.390687 1.1471 1.92418 0.500422 0.773126 0.383295 0.740382 -0.38013 
10:74180831 -1.93841 -2.36762 0.285405 -1.9767 0.302591 1.09415 -0.23988 -0.622145 1.59877 -1.6001 -1.25 -1.16864 -1.19521 -0.628571 -1.08356 -1.31489 1.10704 0.27817 1.14434 0.491815 0.48398 0.407003 0.376113 0.122217 -0.842021 -0.436608 0.159096 -1.54762 -0.767021 0.0784602 -1.33842 -2.15167 -0.891134 -0.557636 -1.49886 -1.18073 -2.23628 -2.30036 0.0835812 1.11377 0.706301 -0.461614 -0.996069 1.98265 1.6796 0.670273 1.6959 1.91864 1.47063 0.961562 -0.939075 -0.137823 -1.73259 -1.50388 -1.4806 -0.855122 
10:74186794 -0.15254 -0.441529 -1.37641 0.111736 -2.76167 -1.46056 -1.56998 -0.757251 -1.26247 0.0322549 0.834563 1.79668 1.54481 1.27073 0.141434 -0.0301664 -1.21993 -1.77531 -2.32164 -0.602593 0.204265 -0.0408459 -0.0156469 -1.75174 -0.83092 -0.810031 -1.25498 0.399515 0.352509 1.22905 1.58943 1.52945 0.872487 0.882003 1.42863 1.25036 2.86222 1.75302 0.216701 -1.72716 -0.658713 0.616061 0.485638 -1.15783 -1.52437 -1.0616 -0.954677 -0.691489 -1.22525 -0.547292 -0.167236 0.242226 0.638959 0.269575 0.506262 0.874563 
10:74186917 2.80168 3.18248 -0.304898 2.1928 1.65756 1.18436 1.43554 2.12734 -0.164679 2.27697 0.236214 0.272984 -0.517999 0.667874 1.24326 1.54934 -1.12253 0.321727 -0.0825671 0.224612 0.652564 -0.0652362 0.0285681 -0.180211 0.891129 0.677702 0.136649 1.15002 0.71443 -0.407968 1.52569 2.18396 1.50185 1.28095 2.31218 1.82816 2.09098 1.55089 0.543608 -1.74605 -0.893142 -0.298321 0.703361 -1.61782 -1.513 -1.71221 -2.45379 -1.90323 -2.39002 -2.35791 -0.64088 -0.424749 1.41309 1.52699 1.12924 1.36907 
10:74191720 3 2.01796 0.954236 1.514 1.80588 1.7296 2.17607 2.68455 0.991881 0.298767 0.898075 0.768196 -0.485475 0.10368 0.735285 0.899625 0.110139 -0.495598 -0.275861 0.212973 0.181961 0.386777 0.428494 -0.59624 0.381098 0.455521 0.344011 1.04456 0.453116 -0.719101 0.713312 1.99088 1.66803 1.35136 2.43328 2.23044 0.669621 0.511925 -0.367286 -0.496692 -0.784197 0.447523 -0.624297 -1.54595 -0.657714 -0.716671 -2.95706 -1.45121 -1.38446 -1.28587 -0.9201 0.122551 0.88653 1.14275 0.584015 0.463884 
10:74196886 1.88356 1.52129 -0.534252 1.25651 1.25128 0.346743 1.01835 2.30598 -0.266681 -0.338568 0.255214 -0.748749 0.454819 -0.204118 0.314749 -0.322335 -0.253094 0.174924 -0.165531 0.33976 -1.62464 0.770826 1.0011 -0.808424 -0.54302 -0.396532 -0.039165 -0.485377 0.165339 -0.908194 -0.290556 0.534483 0.397402 -0.0959042 0.394458 0.32089 -1.62619 -0.446662 -0.401959 0.61828 -0.0849345 0.132457 0.061523 -0.708185 -0.629457 -0.4988 -1.43767 -0.917413 -0.524011 -0.34887 -1.28352 0.326747 0.142612 -0.186754 0.278652 -0.218778 
10:74198987 0.246874 0.987554 0.734108 0.448659 1.08617 0.832425 1.41343 1.20347 -0.128627 0.848281 1.36625 1.22265 -2.02951 0.0413967 1.34661 0.546689 0.129169 1.08749 1.27988 -0.229216 0.162228 0.264614 1.42788 -0.126223 0.738894 0.210111 0.562449 0.54999 -1.13998 0.0347738 0.758841 1.65783 -1.04244 0.00752086 0.790538 1.09057 0.838105 -0.502246 0.662774 -2.039 -1.48333 -1.02036 -1.2822 0.851088 0.353353 0.619635 0.631248 0.143163 -0.344662 -1.2831 -0.795805 -0.693043 -0.408238 -0.779858 -0.443091 -0.46999 
10:74201085 0.117787 0.322205 -1.06099 -0.198828 -1.24199 -0.405802 -1.9517 -2.02869 -0.0667529 0.556911 -1.25886 -0.447776 1.88862 0.29067 -0.612245 -1.11133 1.14379 -0.158882 0.129393 0.912232 1.18919 -0.473616 0.179035 -1.59276 0.0641195 0.53678 0.0579292 0.280023 2.48127 1.8047 1.98496 0.949207 2.55801 1.41202 0.954644 0.949864 0.0443986 -0.155444 0.593841 0.119097 -1.10432 0.186611 -0.355827 -1.0204 -0.514815 -1.10449 -0.605699 -0.4423 -0.138451 -1.29811 1.07734 -0.394156 0.0677914 0.219355 0.841883 0.192695 
10:74206144 0.0834057 -0.3739 0.413935 -0.486028 -0.295147 0.302062 0.841375 1.35043 0.0109516 0.421868 0.369973 0.214328 -0.539528 0.393503 0.204874 0.626827 -1.06836 -1.03441 -1.60606 -1.21948 0.0880691 -0.00634794 -1.47838 1.05771 -0.0389982 -0.0371104 -0.234933 -0.471173 -2.03465 -1.40997 -1.35412 -0.805735 -1.56212 -1.19796 -0.302032 -0.156816 1.23301 1.82997 -1.02203 0.672609 1.61638 0.626245 1.11315 -0.554599 -0.367313 -0.370922 -1.63123 -0.161182 -0.106014 1.23248 -0.210755 0.660331 0.35688 0.113359 -0.19013 0.731981 
10:74211291 1.64432 1.60519 0.822494 1.01239 2.26283 1.43701 1.42511 1.58716 1.06975 -0.138391 0.8814 0.540684 -0.481144 -1.18164 0.866851 -0.081099 0.977257 1.55853 2.07847 0.599367 -0.504681 0.537924 2.75461 0.166789 -0.0738044 0.0231102 0.0501865 0.414572 0.759919 -0.50294 1.5445 0.824977 1.46634 1.00235 1.80209 0.879828 -1.5337 -1.70072 0.949756 -0.955112 -1.84777 -0.832666 -2.14607 0.136683 0.237509 0.0991471 -0.304149 -0.635326 -0.382398 -1.56508 -1.94344 -1.07275 -0.640604 -0.308794 0.379226 -0.750832 
10:74215519 -1.38508 -1.19103 0.0832057 -0.501435 -1.09369 -0.0686962 -0.809758 -1.26892 0.744286 -0.455037 -0.646742 1.12404 1.90585 0.0218859 -0.328861 -0.495907 1.29398 -0.137413 0.272425 -0.46453 2.59701 -0.0725625 -0.995558 0.0922058 -0.584955 -0.380983 -1.10814 0.0313013 1.10735 0.598484 1.38883 -1.01816 2.01929 0.939679 1.13069 -0.0312547 0.381714 -0.110465 0.388322 0.149068 0.166328 0.862779 -1.45097 -0.610795 -0.396345 -1.12097 -0.18104 -0.430081 0.718794 -0.160291 0.310934 -0.338314 -0.634056 0.156383 -0.309925 -0.335221 
10:74217630 -0.82855 -0.739859 0.00636648 -1.31118 -1.56494 -0.864119 -1.34393 -1.32771 -0.222703 1.05515 -1.13189 -1.88285 -0.173245 0.935004 -0.977095 -0.294284 -0.711397 -0.190938 -0.813597 -0.293554 -1.04376 -0.668854 -1.60867 -0.397668 -0.126761 -0.162961 0.338717 -0.526543 -0.877002 0.479749 -1.5838 0.00746144 -1.65766 -0.794055 -1.68199 -0.450529 1.19037 1.30494 -1.23624 0.888466 1.36964 0.166311 1.95624 -0.595759 -0.380677 0.137727 -0.507534 0.647946 -0.126287 0.928432 1.6008 0.534326 0.412241 -0.334785 -0.526334 0.526592 
10:74229248 1.66094 1.42861 0.576302 1.60739 2.46952 0.988509 2.04813 2.14453 0.349836 -0.431565 1.09856 0.680098 0.0889639 -0.877575 1.39985 0.846549 -0.0504086 0.622591 0.74397 0.106 -1.12635 1.01557 0.644125 1.2213 0.13266 0.144776 -0.0626823 -0.572692 -0.0114198 -1.52499 0.433291 -0.404578 0.605542 0.0963632 1.06225 0.157614 -0.166046 0.0764993 0.880923 -0.191299 -0.373059 -0.662571 -1.20118 0.169703 0.0364408 0.402267 -0.274152 -0.760793 -0.135758 -0.589695 -2.26129 -0.537071 -0.0196097 0.119214 -0.0441083 0.298282 
10:74231782 0.704821 0.602328 1.40345 -0.461985 -0.0610351 0.662317 0.132797 0.6968 1.01578 1.34406 -0.227904 -0.557612 0.468557 0.57076 0.175372 0.295007 0.195122 0.837877 0.270086 -1.72808 -1.16223 -0.226783 -1.23233 0.171648 -0.280139 -0.217959 -0.232774 -0.547518 -0.984816 -0.554187 -0.398826 0.381423 -0.30288 -0.0714421 0.661316 0.770787 1.72443 1.73051 -0.630317 0.465255 1.05359 0.14532 -0.0988034 -1.57306 -1.07171 -0.73913 -2.59699 -0.624609 -0.44455 0.271668 -0.648083 -0.0274287 -0.0450339 -0.460567 -0.599687 0.429472 
10:74233869 1.30172 0.683649 0.356505 0.214652 0.0970482 -0.21564 0.271336 0.519074 0.446291 0.197718 -0.404677 -1.27394 1.47917 -0.484998 0.095572 1.22158 -1.27296 0.0556364 -0.755002 -1.08827 -1.84696 0.452577 -1.00104 1.64622 0.212921 0.590723 -0.179152 -0.894185 -0.146477 -1.55777 -0.941007 -0.687435 0.0976331 -0.319796 0.215533 0.201677 1.19078 2.00626 -0.406116 1.4331 1.27105 -0.453125 0.195822 -0.650399 -0.409725 -0.198994 -1.3217 -0.0692009 0.0243482 1.48523 -0.55608 0.427333 1.19747 1.09937 0.728447 1.78293 
10:74233931 1.5546 0.820828 0.203298 1.20707 1.87687 0.52614 1.02128 2.53368 0.170296 -0.654127 0.978271 0.492711 0.799228 0.319599 0.822919 -0.469542 0.239772 -0.854486 -0.58694 0.652685 -1.52115 0.461619 0.798627 -0.963233 -0.645741 -0.230132 0.0956283 -0.775645 0.0907237 -0.493937 -0.675559 0.711853 0.0410075 -0.153034 -0.0636691 0.789521 -0.424278 0.140857 -0.360495 0.00997365 -0.284844 0.0498752 0.143262 -1.3061 -1.2684 -0.215919 -1.89399 -1.20291 -0.794737 -1.14279 -1.22884 0.488363 0.16319 -0.196297 -0.01464 -0.181053 
10:74235606 0.23396 0.906752 -0.665285 1.30709 0.996689 0.403547 1.86249 1.6363 -0.314831 -0.692765 0.905697 2.30162 0.446958 -1.36162 0.87799 0.0397029 0.0785483 0.0372452 0.463795 0.855084 0.924829 0.690332 0.278328 -0.65058 0.400908 0.23852 -0.0820468 0.051388 0.697042 -0.140796 2.24099 0.224892 0.916569 0.348217 1.09489 0.0425604 -0.368356 -1.38743 1.46476 0.124418 -0.347054 -0.340072 -1.90706 0.383429 0.180358 0.292419 0.608322 -0.381958 0.406427 -0.932511 -1.16904 -0.326178 -0.285164 -0.156837 -0.163464 -0.492727 
10:74242050 -1.26008 -2.75877 -1.66918 0.115221 -0.863261 -0.637992 -1.57897 -1.10889 0.316891 -2.22563 0.712452 0.0849457 1.67178 1.60494 0.291695 -0.291628 0.133996 -1.43139 -1.20509 0.373097 -0.356949 -0.993061 0.0384751 0.685039 -1.18522 -0.255099 0.278533 -0.407584 0.874718 0.463561 -2.02319 -0.943503 -0.30602 -0.717387 -2.32531 -1.09602 -0.308382 -0.491392 0.538041 0.37886 -0.663593 -0.0598645 1.8373 -0.194607 -0.687165 0.245039 0.987985 -0.0250577 -0.756219 -0.306491 1.49742 0.932546 0.0322997 -0.319131 -0.4129 -0.0367742 
10:74248628 0.841735 0.853552 -0.126842 -1.30999 -0.656007 0.81395 -0.350071 0.71674 0.626007 1.33809 -0.740597 0.532819 -0.525024 -0.703704 -1.58528 -1.21481 0.554626 -0.216234 -0.360535 -0.643555 0.11299 0.0887338 -1.82095 -0.481939 0.282815 0.311943 0.461454 -0.772659 0.566667 0.475716 0.210956 0.41453 0.600931 0.448883 0.450268 0.698369 0.308526 2.18768 -0.787635 0.764965 1.18161 1.41493 0.275214 -0.858934 -1.01154 -0.982061 -0.368574 -0.591505 -0.00770393 0.925498 -1.2105 0.0720207 -0.594248 -0.580977 -0.667014 0.703717 
10:74258163 0.113369 -0.0150337 -0.0293895 -0.352663 -0.659241 -0.216068 -1.43466 -0.344473 -0.68915 0.385895 -0.242796 -0.393195 0.493168 1.23031 0.0702967 0.939547 -0.107736 -0.349957 -1.05403 -0.576741 -0.545776 -0.233934 -0.727504 -2.12713 -1.01724 -0.445861 0.00411266 1.0314 0.412435 1.19242 0.416667 1.10931 0.761785 0.866329 0.925408 0.61543 0.212703 0.398317 -1.91003 -0.424067 0.0268718 1.39543 0.15645 -0.208774 0.408795 0.223108 -0.649982 0.713192 0.08099 0.0815131 0.3215 -0.878009 -0.890664 -0.286723 0.368682 -0.971659 
10:74261215 -0.52908 -0.619751 0.714413 1.75968 0.535526 -0.628203 1.03105 -0.0974132 0.0337478 -0.76188 0.485806 -0.230694 1.39461 -0.0972597 0.997453 1.06913 -0.374747 1.17372 0.969875 -0.311886 -1.41569 -0.502227 0.899155 0.786298 0.214699 -0.185323 -0.715598 0.077908 0.249093 -0.379075 0.516119 -0.0618569 -0.145331 -0.257415 -0.200177 -0.446998 0.572148 -0.422013 2.03393 0.06598 -0.864221 -1.28318 -0.396331 -0.297699 -0.600406 -0.235445 -0.0530738 -0.698069 -0.983483 -0.235332 0.0388168 0.519383 1.11004 0.0630114 -0.364234 -0.376053 
10:74264379 -0.920428 -0.812488 2.08156 1.98832 0.385985 -0.848358 -0.487724 -0.640129 -0.798708 -0.115927 0.174472 -0.478704 1.00121 1.93717 2.34916 2.16916 -0.160605 0.439726 -0.0698086 0.146247 -1.98417 -0.557814 -0.046797 -0.941425 -1.20287 -1.46159 -1.24228 0.144687 0.74725 1.2255 1.77255 1.72537 0.735561 1.03518 1.48298 1.43255 1.456 0.795153 -0.027049 -0.0466091 -0.510762 0.464773 0.0236961 -0.467001 0.0178168 0.691731 -0.859694 -0.0234728 -0.616775 -0.0513152 0.485192 -0.255928 0.809228 0.475491 1.04767 -1.36876 
10:74265479 0.680034 1.07731 2.80497 1.92203 2.222 0.666623 1.27686 0.0736786 0.363221 0.823281 0.0148997 0.86293 1.30901 1.15717 2.6828 0.403186 1.16738 2.25391 2.92168 0.357879 -1.00908 -0.397347 0.365912 0.327041 0.317688 -0.201159 -0.807418 -0.157447 -1.13172 -0.427167 1.28368 0.363743 -0.0506941 0.47084 1.44847 0.503833 1.13869 0.645688 1.58417 -0.219553 -1.24742 -0.28429 -1.62939 -1.15181 -1.16701 0.153735 -1.26947 -2.07894 -0.926847 -0.706832 -1.64603 -0.455122 0.119366 0.543394 0.548268 -0.399786 
10:74269061 1.21002 2.11058 3.36079 1.193 2.60374 1.38056 1.13429 0.851856 0.566667 1.71398 -0.796489 -1.00561 1.52685 0.231702 1.4643 0.627735 0.803245 1.81495 1.88153 -0.821053 -1.73168 -1.56 1.80506 0.296679 0.257378 -0.358392 -0.539398 0.0697474 0.0753406 1.33176 1.71783 0.578655 -0.408289 0.541401 1.05677 -0.162457 -0.137472 -0.232102 0.81433 -0.39021 -1.07525 -2.10249 -0.495928 0.103694 -0.139365 0.391159 -0.39147 -0.231709 -1.11702 -0.107727 -1.15223 0.761272 1.57168 1.28978 1.98532 1.8482 
10:74275520 0.310335 0.90411 0.769124 -0.425947 1.55694 1.67302 2.14965 1.3584 0.382687 0.756234 -1.11514 -0.576865 0.225341 -0.688999 0.916216 -0.0783487 1.59927 0.179386 1.51834 0.953762 1.74888 -0.377337 0.231566 1.02457 1.93333 2.013 1.36318 0.802995 -1.27703 -1.35069 0.269825 -1.15973 -1.18668 -0.850919 0.239358 -0.732676 -0.0640573 -0.225703 0.651219 -0.494201 0.078269 -1.87479 -0.786709 0.10546 -0.388807 0.375224 0.107048 -0.632866 -1.08631 -1.65149 -0.809769 0.52102 -0.953692 0.078103 0.226756 0.090734 
10:74275582 -0.481144 -0.64339 -2.0242 -2.30197 -1.03895 0.186821 -0.0371783 -0.243678 0.863336 -0.290894 -0.00189542 0.955259 -1.72584 -1.85468 -1.90737 -1.76364 1.34289 0.670752 1.42666 0.289744 2.69062 -0.215715 -0.924174 1.19153 1.69129 2.07551 1.02969 0.211016 0.421862 -0.603759 0.122004 -1.46812 0.159677 -0.124411 -0.0664122 -0.52005 0.14146 -0.546757 0.314358 -0.537513 1.06104 -0.809965 -0.327789 0.887288 0.587434 1.00706 1.10182 -0.0851175 0.833437 -0.839808 0.366407 0.14001 -1.52284 -1.1621 -1.68691 -0.851976 
10:74275647 1.41835 1.2939 2.00797 -0.71115 1.72055 1.45297 1.58338 0.967708 1.56635 -0.15943 -0.00354097 0.268673 0.111677 -2.19352 -0.230805 -1.12723 1.95897 0.803108 2.12307 0.158712 0.547637 -0.731911 1.8116 0.987059 1.7942 1.34337 1.1042 0.785289 0.696047 0.124588 1.5908 -0.199366 -0.0712986 0.259335 0.991501 -0.3544 -0.175975 -0.209555 1.29111 -0.0498029 -1.07611 -2.4753 -0.731536 -0.0156404 -0.612579 0.500893 0.039277 -0.734553 0.0551141 -1.20561 -1.1002 1.32253 0.0195169 -0.0148128 0.451783 0.885935 
10:74283014 -0.869597 -1.26857 -1.88527 -1.96909 -2.17893 -1.26486 -1.95297 -1.48192 0.0311603 -0.532601 1.17514 1.17559 -2.38206 -0.448367 -2.30687 -1.70955 -0.844606 -0.217073 -0.95052 -0.112365 1.05451 0.026247 -1.03113 -0.308905 -0.40206 -0.161796 -0.157936 -0.28097 1.08128 0.964917 -0.398238 -0.321191 1.11025 0.668501 -0.487691 -0.182743 0.0707383 -0.343929 -0.927657 0.0214121 0.734513 0.793547 0.670019 0.77611 1.01831 0.479093 0.61166 0.72622 2.03068 0.957196 1.77032 -0.384252 -0.537313 -1.02759 -1.28471 -0.650106 
10:74288380 0.01272 0.401974 0.793578 -0.344417 -0.411699 0.31563 0.132441 -0.433043 0.77027 0.0580311 -0.0455465 0.989651 0.643195 -0.0877052 0.303886 -1.17749 1.33272 0.214654 1.14717 -0.71411 -1.00574 -0.783425 1.00048 -0.356522 2.21426 2.62945 2.36866 1.50242 -0.783001 -1.29579 0.11919 -0.566708 -0.939742 -1.50633 -0.940871 -1.41235 -0.70758 -0.853832 1.47882 0.761605 -0.54774 -0.667161 -0.242534 -1.81974 -1.76218 -0.335081 -0.857515 -2.0339 -1.6088 0.00269539 -1.6568 -0.252176 -1.22335 -0.126272 0.296845 -0.732267 
10:74288525 0.651816 0.254828 -0.617629 -0.501154 0.866341 0.175003 1.12132 1.22037 0.458243 0.106468 -0.180589 0.09787 0.764877 -1.02946 -0.186006 0.485697 0.265486 0.0428854 0.211061 0.777849 0.882787 0.397297 -0.367925 0.865644 -0.156495 -0.482643 -0.547299 -0.576863 1.39825 0.484612 1.60306 -0.0684587 1.29358 1.19299 2.01946 0.999751 0.824514 1.7898 0.170245 -0.733569 -0.40625 -0.463554 -0.725655 -1.76075 -2.28244 -1.44904 -1.60734 -1.67568 -1.88529 -1.72242 -1.68003 1.47226 0.765658 0.340377 -0.253053 0.586772 
10:74289088 -1.26132 -1.29466 -0.900535 -1.67775 -2.34957 -0.779689 -1.84264 -2.04611 0.487812 -0.333944 0.780198 1.35202 -1.71577 0.000461176 -1.39042 -2.1302 0.251894 0.369668 0.306519 -0.156589 0.606639 -1.20882 -0.148422 0.253622 1.33771 1.63069 1.20654 0.514712 0.348034 1.0503 0.144023 -0.54321 -0.0879539 0.027577 -1.05008 -0.918405 -0.51875 -1.05108 -0.205224 -0.167535 0.470155 0.110747 0.675406 0.299238 0.616854 1.1893 0.435438 -0.00309707 1.31178 1.15033 1.16614 -0.364089 -0.876182 -0.923547 -1.05444 -0.587266 
10:74298772 0.22484 0.293856 -2.18731 -1.34527 -1.35693 -0.679655 -0.901437 -1.03931 -0.105253 1.21788 0.513279 0.581678 -0.396161 -0.261766 -1.25921 -0.926924 -0.0311467 0.738854 0.341029 -0.309901 1.52354 0.776499 -1.28228 0.538193 -0.00636194 0.244009 -0.399493 -0.211138 1.19422 0.190184 1.16854 -0.287235 1.93082 1.53581 1.85148 0.944705 1.42689 1.47086 -0.0217349 -0.846062 0.276352 0.178295 -0.619825 -1.41934 -1.45081 -0.910579 -1.48356 -1.79293 0.284046 -0.959777 0.00503388 0.520665 -0.256548 -1.04643 -1.57439 -0.231493 
10:74302833 0.49773 -0.306993 -1.20061 -0.0673304 0.606609 -0.361898 0.658197 0.970088 0.599275 -0.374972 0.231367 0.806818 1.28081 -1.09886 -0.0606565 0.575124 0.256108 0.15113 0.545221 0.436835 0.68371 0.0967317 0.197239 2.05131 0.46744 0.0776167 -0.146716 0.0169073 1.0736 -0.299434 1.33109 -0.36874 0.483312 0.419887 1.39409 0.63634 0.486472 1.68552 0.644817 -0.762758 -0.414341 0.123882 -0.416587 -2.15994 -2.73315 -1.62332 -1.60865 -2.23493 -2.24984 -2.22942 -1.95557 1.375 0.590652 0.273103 -0.528994 0.409091 
10:74306449 0.684726 0.0757177 0.67753 1.571 1.65635 -0.112519 0.318262 0.616673 -0.00499085 0.142831 -0.0999335 -0.119828 3.1209 1.25268 2.1127 1.66658 -0.00256142 -0.178369 -0.0870686 -0.0362469 -1.54655 -0.62002 0.960288 0.885973 -0.786524 -0.899195 -0.94413 -0.00304434 -0.0048851 0.246361 1.00737 0.419528 -0.0335538 0.371475 1.18167 0.803685 0.435078 1.63103 0.144917 -0.323507 -1.03358 -0.185662 -0.458483 -2.36573 -2.64745 -1.7426 -2.18113 -1.78993 -2.91628 -1.52434 -1.89874 1.02771 1.50272 1.19701 1.02777 0.643665 
10:74306688 0.684726 0.0757177 0.67753 1.571 1.65635 -0.112519 0.318262 0.616673 -0.00499085 0.142831 -0.0999335 -0.119828 3.1209 1.25268 2.1127 1.66658 -0.00256142 -0.178369 -0.0870686 -0.0362469 -1.54655 -0.62002 0.960288 0.885973 -0.786524 -0.899195 -0.94413 -0.00304434 -0.0048851 0.246361 1.00737 0.419528 -0.0335538 0.371475 1.18167 0.803685 0.435078 1.63103 0.144917 -0.323507 -1.03358 -0.185662 -0.458483 -2.36573 -2.64745 -1.7426 -2.18113 -1.78993 -2.91628 -1.52434 -1.89874 1.02771 1.50272 1.19701 1.02777 0.643665 
10:74316269 -0.523846 0.647161 0.627547 1.11386 -0.814634 0.645947 0.302785 -0.485337 -0.865687 0.515559 -0.185919 -0.852801 -1.95047 1.15314 0.0530845 -0.174892 -0.976734 -1.43731 -2.03652 0.974847 -0.0678354 1.05673 -1.17421 -2.01669 -1.16632 -1.03267 -0.0936626 -0.503071 0.10861 0.639273 -0.796422 1.64094 0.64004 0.373202 -0.40814 1.06324 -0.412048 -0.675041 -0.736267 0.362286 0.164744 1.5112 0.909438 0.575198 1.33967 0.734815 0.285021 1.02824 1.15325 1.25916 1.45966 -1.21901 -0.424745 -0.0656197 0.481931 -0.492626 
10:74316568 -0.703908 0.748318 0.854681 0.743745 -0.763854 0.313599 -0.156226 -0.872553 -0.948456 1.30334 -0.65344 -1.07983 -1.25755 1.75927 0.536676 -0.574355 -0.576601 -1.33558 -1.59971 0.630032 -0.127389 0.786378 -0.976936 -1.4881 -1.08401 -0.547044 0.0263783 -0.457729 -0.92314 0.178018 -1.41539 0.812639 -0.182931 -0.21291 -0.960453 0.380373 -0.341006 -1.14671 -0.912366 0.357685 0.249289 0.936034 0.782746 0.58506 1.44785 0.959357 0.316979 1.22095 0.862272 1.297 1.37541 -1.60116 -0.962414 -0.41522 0.389986 -0.99082 
10:74321868 -1.31241 -2.69716 -2.9778 -0.149849 -1.53289 -2.38201 -0.857069 -0.963749 -0.995338 -2.04228 1.12752 0.732465 0.345503 0.508007 -0.256753 0.442435 -1.99254 -2.24418 -2.66579 2.32159 1.49356 1.00325 -0.401244 0.375126 0.637269 0.503364 1.38327 1.7322 0.347751 -0.34738 -1.0032 0.591203 -0.0254568 0.0478911 -0.558521 0.543629 0.782329 1.46465 0.179733 -1.12886 -0.625935 1.53354 0.351562 1.21 1.15086 -0.37346 0.310924 0.675732 0.785557 0.466542 0.74505 0.70445 0.518856 -0.42454 -1.08257 -0.644595 
10:74323328 -0.468653 0.15522 0.902167 0.347647 0.229156 1.59215 1.96831 1.92051 0.220276 0.131364 -1.76361 -2.11992 -0.550964 0.344091 0.303503 -0.320312 -0.402586 -1.43894 -1.25293 0.577093 -0.367631 0.901429 0.192706 -1.63058 -0.504337 -0.093339 -0.259841 -0.0667648 -0.973799 -0.980905 -1.01638 -0.00880303 -0.0220691 -0.465219 -0.257582 -0.34895 -0.963313 -0.964904 -0.191811 1.29203 1.02572 -0.241595 -0.831433 -0.980235 -0.953331 -1.61545 -0.0566486 -0.0679749 -1.91291 -0.935669 -1.53834 -0.711187 -1.14053 0.462564 0.954781 -0.427786 
10:74324970 -0.0909981 0.288564 1.60089 -0.153149 0.364618 1.68073 1.98346 1.68531 0.132127 -0.348663 -0.734796 -0.757412 -0.272162 0.154143 0.0520149 0.30498 0.668362 -1.31195 -0.498034 -1.1358 -1.20348 0.3946 -0.0129027 -1.4856 0.342744 0.888259 0.244624 0.291658 -1.08781 -1.66606 -0.806284 -0.681628 -0.486072 -1.38092 -0.789954 -1.2485 -0.723427 -0.963432 0.357016 1.30923 0.799556 -0.887824 -0.648017 -0.195212 -0.222523 -0.647249 0.47595 0.327091 -0.45536 -0.132565 -0.901673 -0.651591 -1.11633 0.25154 0.773464 0.223791 
10:74335216 0.640852 1.09844 -0.197115 1.07192 -0.10273 0.649274 0.207724 0.409954 -0.0636954 1.16746 -0.904531 -1.16715 0.700078 1.65843 1.12379 -0.0465506 0.212014 0.171562 0.130814 0.642021 0.224496 0.657392 0.24647 -0.562693 -0.712286 0.0470246 0.376499 0.596621 -0.580378 -0.568807 -0.33578 0.671131 1.27579 1.19174 1.30906 1.1779 0.693964 0.423077 0.538875 0.150525 0.0711104 0.556198 -0.696768 -2.45525 -2.02664 -2.40542 -2.43954 -1.98046 -3.09665 -1.08253 -2.08595 -0.0925997 -0.230926 0.395415 0.369875 -1.15764 
10:74343931 0.825754 -0.0131017 1.84798 0.12832 1.68158 1.03555 1.03219 1.16775 0.855425 -1.25886 -0.454609 -0.664374 0.231153 -0.653303 0.155944 1.57704 0.954073 0.396533 0.990518 -1.25824 -0.993716 -2.01369 -0.171146 1.8912 -0.0100106 0.0918528 -0.760879 0.0478206 0.778729 -0.640402 0.94997 -1.03043 -0.938532 -1.03727 -0.495637 -1.15352 -1.39614 -1.2021 0.280127 1.01109 0.692308 -1.61197 0.596154 0.728938 0.658121 0.814903 0.304466 0.870056 -0.665237 -0.0884277 -0.923018 0.513254 0.284991 0.548504 0.478216 1.03528 
10:74349197 0.428237 -0.0908311 1.37079 0.620959 1.68279 1.27193 1.17799 1.56386 0.741389 -0.668738 -1.51178 -2.11295 -0.144231 -0.261703 0.691692 0.964212 0.156071 0.363618 0.45761 0.591349 -0.163544 -1.66848 0.0262884 2.16203 -0.497337 -0.607058 -0.964479 -0.126574 0.587714 -0.101101 0.845074 -0.460624 -0.805931 -0.361423 -0.138728 -0.469701 -1.77458 -1.449 -0.124936 1.09839 0.891883 -1.08636 0.966501 -0.270159 -0.395906 -0.445272 -0.32805 0.24665 -2.58731 -0.803488 -1.72935 0.557522 0.266175 0.848711 0.650674 0.438143 
10:74349347 0.154089 1.43547 2.25469 0.255377 1.45652 1.99081 1.74695 1.95716 0.686204 1.29467 -0.841883 -1.39806 -2.1621 -0.974544 -0.896681 -1.45535 0.100593 -0.48201 -0.0889889 -0.571281 -1.97281 -1.00689 0.77975 -0.599924 0.754947 0.508249 0.371182 0.516874 -0.484405 -0.631004 -0.734026 -1.17012 -1.51777 -1.58235 -1.73697 -2.4893 -2.09778 -2.14118 -0.197722 1.54822 0.490701 -1.57255 0.296566 -0.447864 -1.00262 -0.10005 0.764615 -0.335393 -0.249352 -0.266806 -0.130345 -0.334225 -0.633574 -0.431569 0.80658 0.756083 
10:74349438 0.143169 -1.10899 -0.716641 -0.356209 -0.133333 -1.71491 -1.18778 -1.5579 0.121902 -1.35785 0.578879 0.581668 1.70305 -0.361288 0.383626 2.15449 -0.25786 1.37217 0.900101 -0.34635 0.24922 -0.77631 -0.613976 1.43684 -0.661958 -1.04197 -0.953408 -0.36596 2.29655 0.915269 2.45931 0.550597 0.853757 0.798685 1.26784 1.19154 0.747688 1.26969 0.558708 0.00504011 -0.714236 0.0601466 0.216855 0.166362 0.138492 0.232565 -0.46617 -0.124048 -0.348961 -0.503887 -0.647776 0.852399 1.29907 0.665357 0.0816444 0.600879 
10:74360240 -0.233364 -0.186639 -0.837459 -0.0069241 -1.19855 0.246638 0.56044 0.20008 -0.054614 -0.153035 -0.01 0.0346245 0.947524 0.90491 -0.647525 -0.152297 -1.11709 -1.50304 -1.96547 -0.936567 -2.26915 1.52679 -0.240046 -2.28033 -0.00942727 0.450507 0.406598 1.13917 1.01324 -0.646492 0.165383 0.756574 1.95334 0.20495 0.625547 -0.0633527 0.185895 0.670192 1.02465 0.695127 -0.0564059 0.744876 -0.233783 -1.18371 -1.15848 -2.51028 -0.798304 -1.12763 -1.07271 -0.0911486 -1.51215 0.0481523 0.0588634 0.205737 0.417778 0.488826 
10:74371522 1.21651 1.34601 2.9195 0.266575 2.56612 2.46267 2.42003 3.20722 1.05875 -0.727128 -0.776188 -0.971041 -2.89053 -1.71813 -0.883955 -0.607962 1.40618 -0.198272 0.897986 -0.757193 -0.498028 -1.03833 0.494051 0.981744 0.602442 0.844735 0.554949 -0.0146469 -0.998185 -1.4049 -1.61307 -1.49384 -1.9395 -1.81724 -1.82318 -1.99449 -1.93426 -2.73943 -0.0535329 1.31143 1.56979 -1.63348 0.572612 1.34209 1.64361 2.22512 1.10716 1.69382 1.13911 0.90205 0.318034 -0.395659 -1.30154 -0.15575 0.488114 -0.177574 
10:74372456 1.04457 0.00459743 1.68025 -0.13556 1.9903 0.730712 1.23077 1.65614 1.12117 -1.9582 -0.176486 -0.356911 -1.13897 -2.03492 -0.506852 1.24668 1.00119 0.952594 1.47665 -0.769624 -0.0467931 -1.67555 -0.123657 2.08787 -0.272687 -0.423807 -0.562094 -0.428852 1.09238 -0.520952 0.680723 -1.04924 -0.89905 -0.870019 -0.444697 -0.802322 -1.09147 -1.20932 0.254512 1.16782 0.548771 -1.51366 0.615428 1.35476 1.43198 1.98129 0.670203 1.34683 0.616082 0.268093 -0.281612 0.589431 0.127009 0.467147 0.415789 0.560921 
10:74378515 -0.481191 0.689071 -1.30081 0.325241 -0.873689 -0.669456 -1.07498 -1.5555 -0.769722 1.99345 0.610609 0.77531 -0.0263085 0.686275 0.283932 -1.25294 -0.580995 -0.0331805 -0.350433 1.82985 1.74479 1.44414 0.274923 -0.515924 0.645932 0.0644007 0.821695 -0.21066 -1.76054 0.848913 -1.16615 1.10561 -0.6491 0.601292 -0.0764097 1.01817 0.863565 1.10759 -0.860545 -1.72541 -0.737345 1.19007 -0.218305 -0.291748 -0.366038 -0.108788 0.0672281 -0.388101 0.43352 -0.200358 1.19482 -0.840897 -0.336345 -0.669225 -0.342029 -0.671886 
10:74388493 0.144962 0.742504 1.69733 0.530732 1.20237 1.35964 1.07367 1.88972 0.632749 0.157388 -0.654463 -0.992489 -2.17617 -1.57537 -0.551773 -1.21437 0.832242 1.36792 1.57031 -1.1458 -1.92156 -1.4414 0.861924 -0.572234 0.538643 0.198337 0.08402 -0.440839 0.350488 -0.31816 -0.102237 -1.27652 -1.28323 -1.23876 -1.45276 -1.84079 -1.73305 -2.49408 0.310682 1.9032 0.806023 -1.01641 0.0206325 -0.529843 -0.9841 0.782006 0.855897 -0.620906 0.310159 0.0547047 0.186942 0.291186 -0.109917 -0.328587 -0.0608295 -0.00647025 
10:74390231 -0.564004 -0.203092 -1.23159 0.254936 -0.499701 -0.548774 -0.141372 -0.521906 -0.932588 0.163204 0.385139 0.445622 -0.355576 0.514395 0.313627 -0.507999 -0.586689 -1.03701 -0.984976 2.13665 2.40731 1.72939 0.0757541 -0.0810484 0.644868 0.307853 0.753742 -0.349548 -2.45443 -0.169393 -2.21547 0.758239 -1.44144 -0.293703 -0.863432 0.784325 0.325194 0.518182 -1.03218 -1.74737 -0.136774 1.16345 -0.134116 1.39528 1.571 1.01448 1.06019 1.54341 1.30059 0.450903 1.67663 -0.923464 -0.786204 -0.437673 -0.406334 -0.976835 
10:74391164 0.564004 0.203092 1.23159 -0.254936 0.499701 0.548774 0.141372 0.521906 0.932588 -0.163204 -0.385139 -0.445622 0.355576 -0.514395 -0.313627 0.507999 0.586689 1.03701 0.984976 -2.13665 -2.40731 -1.72939 -0.0757541 0.0810484 -0.644868 -0.307853 -0.753742 0.349548 2.45443 0.169393 2.21547 -0.758239 1.44144 0.293703 0.863432 -0.784325 -0.325194 -0.518182 1.03218 1.74737 0.136774 -1.16345 0.134116 -1.39528 -1.571 -1.01448 -1.06019 -1.54341 -1.30059 -0.450903 -1.67663 0.923464 0.786204 0.437673 0.406334 0.976835 
10:74391821 -0.268678 0.606859 0.655582 0.760269 0.328246 1.53045 0.358971 0.836426 0.121967 0.97825 -0.700957 -0.632684 -1.5108 0.089938 -0.120935 -1.64629 0.605852 -0.948514 -0.130122 0.717444 0.109126 0.0206282 0.918056 0.263563 1.26874 1.25481 0.787164 0.201964 -2.34446 -0.552525 -2.3185 -0.498435 -1.95719 -1.00147 -1.86525 -1.12306 -1.21286 -1.59307 -0.584682 -0.313251 0.926056 -0.0201991 0.216916 0.31802 0.315415 0.573923 1.13849 0.649912 0.538574 0.552622 0.939145 -0.821962 -0.903925 -0.773555 -0.818357 -0.957128 
10:74397095 0.208506 1.61837 -0.0316441 0.0623131 -0.632743 0.0382122 -1.79329 -1.89155 0.544819 3.20031 0.242076 0.329465 0.617686 0.213277 -0.0355975 -1.47701 0.0141291 1.78786 1.06911 -0.869062 -1.47792 -0.828874 0.551036 -1.14118 -0.239426 -0.630867 -0.0935225 0.0611174 1.45506 1.70633 2.08196 0.550951 1.38103 1.46969 1.36251 0.313068 0.8378 1.01001 0.408381 0.141186 -1.24335 -0.0599717 -0.270628 -3.38504 -3.8114 -2.32486 -2.17647 -3.91749 -1.89338 -1.30068 -0.92327 0.333055 0.855954 -0.571488 -0.0244196 0.653703 
10:74404479 -1.05543 -0.526624 0.112063 -0.644014 0.0402758 0.869082 1.27541 2.5898 0.743276 -0.914501 -0.931714 -1.17842 -2.13696 -1.42132 -1.81314 -0.509002 -0.357974 -0.40427 -0.472626 -0.771727 -1.55149 0.16522 0.845058 -1.7603 -0.356547 -0.0540097 0.147845 -0.294709 0.308325 -1.78726 -1.72229 -1.17491 -0.092081 -1.38263 -1.71203 -1.63427 -1.71437 -1.39717 0.30773 1.87982 1.23323 0.242114 0.242016 1.44749 1.12218 0.468144 1.62253 1.47012 1.06365 1.66797 0.657672 -0.42217 -0.586253 0.00451043 0.306692 -0.103551 
10:74405541 0.282571 -0.691377 -0.52532 0.167322 -0.303683 -0.92722 -0.52665 -2.18657 -0.857518 -0.272499 0.740654 0.935504 2.28619 1.51321 1.51015 1.1319 -0.585736 -1.35634 -1.19444 1.65842 2.3457 0.317085 -1.08281 2.4977 0.912522 1.01149 0.497547 1.07389 0.406737 1.69082 0.931183 1.108 -0.105342 0.63899 0.737374 0.958416 0.803075 1.20781 -0.810569 -2.0806 -0.756516 -0.171675 0.276023 -0.0461352 0.0976789 -0.776471 -0.401605 -0.112352 -0.488464 -0.734185 0.00422343 0.265679 0.600561 0.499354 -0.325157 0.450366 
10:74406818 0.889438 0.320011 -1.14679 0.822606 -0.801252 -1.1294 -0.930813 -2.01771 -0.824009 0.218081 1.38337 1.15738 1.53774 0.341616 1.00073 0.222805 -0.383612 0.128499 -0.303344 1.06588 1.14751 1.16925 -0.877839 0.457565 -0.575468 -1.63296 -1.14581 -1.14765 0.117397 1.68513 1.81262 2.25614 0.574736 1.74538 2.18009 2.8652 1.68192 1.73343 -0.421847 -2.11125 -1.37992 0.817606 0.189083 -0.658339 -0.724708 -0.0179087 -0.682338 -0.818023 -0.242879 -1.51289 -0.150405 0.35537 0.508429 -0.590896 -0.492168 0.355223 
10:74412897 -0.619771 0.197794 0.500365 -0.422495 -0.421242 0.521833 0.0539703 0.752214 -0.0911421 0.0538741 0.228624 0.899736 -1.36116 0.0184713 -1.22149 -0.472443 0.503424 -0.881161 -0.294042 -1.37836 -1.17083 0.00817881 1.11098 -1.62146 1.10297 1.84908 1.2368 0.394372 -0.690186 -1.17274 -1.60177 -0.936974 -0.330473 -1.19025 -1.68591 -1.43849 -0.774908 -1.04018 0.22469 0.504642 0.896676 0.0758538 -0.275752 1.32917 1.43295 1.01615 1.62858 1.19832 2.43154 2.45877 2.22448 -0.532514 -0.302394 -0.360705 -0.332564 -0.431866 
10:74414857 -0.136351 -1.61398 -0.438014 -0.534286 -0.179071 -0.407985 1.86377 1.29533 -0.341366 -3.1311 -0.103528 -0.330863 -0.792808 -0.354244 -0.544007 0.774066 -0.0376284 -1.58676 -0.984253 0.691041 1.47052 1.06417 -0.784756 1.24722 0.314498 0.807779 0.284821 -0.432149 -1.33882 -2.26966 -2.50585 -0.383896 -2.25546 -2.33226 -2.13063 -0.11743 -0.73123 -0.828619 -0.0978682 -0.460169 1.44261 0.102323 0.664512 2.96823 3.32253 2.05795 2.12059 3.23206 1.54986 1.44554 1.04982 0.715924 -0.380602 0.69657 -0.137156 -0.424387 
10:74418515 -0.619771 0.197794 0.500365 -0.422495 -0.421242 0.521833 0.0539703 0.752214 -0.0911421 0.0538741 0.228624 0.899736 -1.36116 0.0184713 -1.22149 -0.472443 0.503424 -0.881161 -0.294042 -1.37836 -1.17083 0.00817881 1.11098 -1.62146 1.10297 1.84908 1.2368 0.394372 -0.690186 -1.17274 -1.60177 -0.936974 -0.330473 -1.19025 -1.68591 -1.43849 -0.774908 -1.04018 0.22469 0.504642 0.896676 0.0758538 -0.275752 1.32917 1.43295 1.01615 1.62858 1.19832 2.43154 2.45877 2.22448 -0.532514 -0.302394 -0.360705 -0.332564 -0.431866 
10:74423038 -0.523086 -0.548921 0.21509 -0.530317 0.137003 0.157831 -0.192903 0.830214 1.17108 -0.376907 -0.384526 -0.97972 -0.334726 -1.49077 -1.03608 -0.107543 -0.194488 0.978791 0.428786 -1.4657 -1.944 -1.15476 -0.145387 -1.29876 -1.06369 -1.51962 -0.98948 -0.0716681 2.20682 0.0365519 1.39562 -0.558515 1.57976 0.474607 0.608886 -0.77318 -0.460181 -0.0768442 0.682874 1.8967 -0.107083 -0.490978 0.125949 -0.499504 -1.18682 -0.785714 -0.273735 -0.833752 -0.723627 -1.02425 -1.18571 -0.0364548 0.14912 -0.0371981 0.448669 1.15965 
10:74426259 -0.863631 -1.68056 0.128754 -0.892942 -0.234143 0.524029 0.349809 0.434243 0.584961 -1.18993 -1.26462 -0.901709 0.141696 0.746817 -0.370032 0.74966 -0.310816 -2.45779 -1.70212 0.320293 0.43837 -0.303276 -0.157819 1.72427 0.493083 1.71826 0.712777 1.0615 -0.317004 -1.1449 -1.49001 -1.06667 -0.686927 -1.27439 -1.60287 -1.24917 -1.15767 -0.736219 -0.292986 -0.393672 1.60326 -0.750362 0.921734 1.18705 1.66144 -0.15701 0.533333 1.7861 0.267438 1.51546 0.0581521 0.172687 -0.0304467 0.421329 -0.633466 0.134197 
10:74431540 0.578747 0.692595 1.49832 -0.333499 0.288111 0.296253 1.11275 0.381413 0.40454 0.332163 0.127855 -0.190824 1.68134 0.613827 0.558974 0.615197 0.42061 -0.947812 -0.772808 -1.02755 -0.0466715 0.196937 -0.0696948 -0.222843 -1.38097 -1.31867 -0.673803 0.164764 0.137037 1.22494 1.10404 1.93204 1.17052 1.57553 2.09716 1.70406 0.764147 0.824568 -0.796049 -0.987399 -0.11323 0.218808 -0.671362 -1.25947 -0.438684 -0.752365 -3.12084 -0.706802 0.776699 -0.546956 0.630421 0.142494 0.781864 -0.0696002 -0.0980963 0.825958 
10:74435248 0.152657 -0.27897 -1.21865 0.120551 -1.37855 -0.640422 0.195021 0.350888 -1.48122 -0.900302 1.22275 1.39793 0.95389 -0.349653 0.669854 -1.35444 -0.547141 -1.72566 -1.85133 0.615294 -0.697352 0.117815 -0.146055 0.653028 0.536094 -0.736589 -0.483171 -0.232111 -1.7396 -0.303441 -0.31763 -0.332819 -0.511463 0.570726 0.593064 0.280604 1.07125 0.593404 -0.762511 0.0420663 -0.755147 0.671355 0.807823 -0.356119 -1.16851 -0.0122263 1.33537 -1.158 -0.591169 -1.07786 -1.91621 -0.0534519 -0.865706 0.0556859 0.501205 -1.19156 
10:74442398 0.392545 0.414232 -2.05191 2.30889 -0.54156 -0.766474 1.35307 -0.949699 -2.61096 0.231598 1.85075 2.59818 1.76239 1.09561 1.95692 1.73724 -2.67918 -2.14159 -3.40324 -0.939683 -0.200313 1.0974 -1.08112 -0.93006 0.135249 -0.536447 0.26764 1.26963 -0.584517 0.134476 0.981677 1.32417 -0.963827 -0.603417 0.199041 0.274707 0.0898551 0.000315967 0.503202 -0.544853 -1.27013 0.931785 1.13066 0.516353 0.476729 0.0170064 0.696265 0.128499 0.821347 -0.654862 1.12337 0.828143 0.689441 0.241047 -0.476837 0.0338237 
10:74447498 0.368097 0.0771014 0.904936 -0.434771 1.19735 1.81744 1.67941 1.70226 0.55596 -0.460494 -1.40348 -1.50635 -0.562781 -0.154028 0.156332 0.737132 0.641014 -0.387373 -0.0769777 0.551947 1.98329 -0.170509 0.477937 -0.0393521 -0.973905 -0.919188 -1.1666 -0.111491 -0.466062 0.709573 0.674054 0.493245 -0.14566 0.675957 0.718245 -0.175206 -0.655376 -0.519116 -0.0869028 -0.0432675 0.440963 1.04023 -0.590721 1.07267 0.9027 0.144991 0.478931 0.826712 -0.351113 0.0969359 -0.014689 -0.280459 0.721028 0.264786 0.405063 0.550303 
10:74447598 -0.118601 -0.226749 0.461851 -0.493586 -0.532062 -0.996813 -0.430774 -0.876125 -0.0636152 0.32203 -2.19116 -0.931743 0.119516 -0.327069 -0.354052 0.19196 -1.25373 -0.46341 -1.10058 1.02767 -1.27247 0.590423 0.58569 -0.771743 -1.16369 -1.91066 -1.18879 -1.21318 0.541542 0.301456 0.705173 0.345168 0.831889 0.294677 0.00574709 0.570791 0.347692 -0.916286 -0.275481 0.34002 -0.0261009 0.400866 0.378108 -0.0876747 0.498202 -0.44761 -0.820063 0.612542 0.593754 0.0362321 -2.28791 -2.12082 -1.088 -1.11535 -0.513536 -0.118296 
10:74457519 -1.91894 -2.35222 -3.28835 0.271066 -2.52651 -2.15927 -2.72145 -2.42133 -0.0374171 -0.939075 1.70401 1.04635 1.03356 0.682436 -0.00552016 -0.816597 0.579376 -0.0916289 0.140992 -0.899438 -0.272852 -1.27762 -0.0150372 0.570856 0.502618 1.18848 1.55145 1.41306 0.443964 0.285241 -0.657953 -1.86619 -0.582124 -1.23989 -1.85543 -2.25109 0.515282 1.04442 0.778637 0.564815 0.13827 0.0642511 0.701341 -0.986577 -1.16782 -0.786792 -0.730009 -1.18713 -0.920455 -0.884527 0.854869 1.2072 0.490662 -0.4068 -1.09091 -1.07295 
10:74461484 0.216958 0.109457 0.748706 -0.579115 -0.0453716 -0.226175 -0.551173 -0.769259 -0.0286525 0.43197 -1.87209 -0.985379 -0.29593 -0.338737 -0.273563 -0.157007 -0.816536 0.22235 -0.506112 0.917453 -1.34791 0.185842 0.863753 -0.528295 -1.47541 -2.12031 -1.52314 -1.5182 0.904774 0.316029 1.06681 0.215112 1.30507 0.561393 0.52385 0.554348 0.717463 -0.638503 -0.200495 0.693519 -0.00506416 -0.0171927 -0.297521 -0.592087 -0.0673102 -0.320046 -0.58103 0.1167 -0.0265627 -0.494452 -2.16539 -1.65356 -0.0717991 0.0559631 0.281911 0.0623721 
10:74463878 -1.37089 -1.71073 -1.66246 0.0350585 -1.67306 -2.10295 -2.5287 -2.43056 -0.0662884 -0.122238 -0.939247 -0.118599 0.999128 0.251879 0.0960852 -0.56253 -0.547819 -0.242399 -0.661836 -0.142227 -1.04118 -0.493208 0.202491 -0.411317 -0.802489 -0.971077 -0.0200978 0.113366 0.399936 0.231143 0.107772 -1.10954 0.0823675 -0.694059 -1.20795 -1.12558 0.932773 -0.0704866 0.547674 0.807873 -0.0791205 0.516792 1.09174 -1.11865 -0.821248 -1.31583 -1.29086 -0.721966 0.115035 -0.718088 -1.15539 -0.579773 0.0451559 -0.580654 -0.701337 -0.355932 
10:74464101 -1.30499 -1.62503 -1.82956 0.100976 -1.84246 -2.13486 -2.38729 -2.35756 -0.162691 -0.161616 -0.844796 -0.0826658 0.924084 0.36966 0.0580695 -0.419386 -0.402226 -0.15384 -0.514177 -0.0802247 -0.913721 -0.638967 0.33228 -0.32306 -0.927039 -0.98562 -0.0340971 0.0283202 0.441637 0.107223 0.0884638 -1.06069 0.107422 -0.747833 -1.23096 -1.02646 1.22462 0.244738 0.670791 0.587993 -0.18116 0.370744 0.888801 -1.10993 -0.827013 -1.35373 -1.4243 -0.776339 0.0246662 -0.879394 -1.25522 -0.526016 -0.0107289 -0.690655 -0.742241 -0.500347 
10:74465731 1.42699 1.88883 1.9577 0.0306232 2.13916 2.28934 2.53405 2.43312 0.188364 0.296225 0.562736 0.029325 -1.01043 -0.357669 0.0796325 0.65391 0.625099 0.722754 0.972433 -0.310821 1.20737 0.469541 -0.38611 0.302169 0.778797 0.873566 -0.0977348 0.0293608 -0.432217 -0.0143752 0.124596 1.12882 -0.0104169 0.901433 1.49811 1.21549 -0.905186 -0.127891 -0.466036 -0.584977 0.0816589 -0.32543 -1.10519 1.00295 0.696853 1.11904 1.20363 0.688605 0.102979 0.824455 1.47106 0.758658 0.303243 0.985251 0.935073 0.677509 
10:74475171 -0.702976 -1.09275 -0.80119 -0.582301 -0.525773 -1.34011 0.0521665 -0.281364 0.882599 -1.56299 0.738431 0.456102 -1.22149 -2.21616 -1.0939 0.328552 -1.1666 1.80616 0.579735 -0.49913 0.0741522 1.70313 -0.987964 -0.637018 -1.56015 -1.8312 -0.942081 -1.42921 1.5037 -0.153986 0.970146 1.32119 1.55825 1.01748 1.03851 1.37126 1.29455 -0.032786 0.362922 1.90288 0.314159 0.950106 -1.13572 1.21555 1.6398 1.29894 1.14455 1.40116 1.51617 2.04252 1.34429 0.13387 1.03037 0.539915 -0.362232 -0.445146 
10:74476635 -1.72404 -1.99176 -0.838605 -1.61989 -0.891051 -1.02119 -0.920234 -1.22319 1.63874 -0.870903 -1.2427 -1.50399 0.0542261 -1.52341 -1.3919 0.0653469 -1.37389 0.887998 0.000656176 -0.0908767 -0.0088138 0.798295 -1.57644 -1.06171 -2.01546 -1.71838 -1.47153 -1.38787 0.599651 -0.437911 -0.0192128 0.860223 1.17214 0.592877 0.244849 0.469211 1.12105 0.558696 -0.664644 2.22209 0.927018 0.563549 -2.20638 0.735306 1.26337 -0.181944 0.599028 1.61031 0.579885 1.25531 0.239907 -0.607613 0.973156 0.719177 -0.178162 0.091651 
10:74486065 0.445629 2.12379 0.0556322 -1.13697 -0.749638 0.436369 -1.03057 -0.52253 -0.978027 2.83075 -0.661851 0.0113509 0.0148596 -1.21145 -0.315717 -0.589461 -0.409423 0.0602116 -0.142632 0.450306 1.22312 -1.92558 -0.0737348 -1.22239 1.13617 0.855888 1.1018 0.990379 2.14544 1.64701 1.97662 1.47103 2.40626 2.55595 2.05164 0.704484 1.66344 0.371834 0.643622 0.652749 1.64456 0.717166 0.128904 -1.31863 -1.63332 -1.65035 -0.0656193 -1.92186 -1.63205 -1.63129 -0.774226 1.29415 2.48894 2.74209 1.57693 0.813092 
10:74486399 1.90915 1.5625 1.38556 1.9211 1.53046 0.467006 0.247437 0.20438 -1.4063 0.947558 0.302583 0.172696 0.662154 1.82351 1.92185 0.866135 1.53653 -0.1365 0.38101 0.289415 0.364029 -1.22609 1.68221 1.28875 -0.154536 -0.496348 -0.458815 0.587105 -0.662621 0.795119 0.620192 0.0191927 -0.407073 0.173454 0.353175 0.299575 -0.826006 -0.363735 0.433604 -1.09861 -1.70284 0.208494 2.2142 -0.805484 -0.724025 1.10699 -1.35606 -1.24212 -0.38183 -0.994105 0.26253 -0.336512 -0.675616 -0.201876 1.28985 -0.310778 
10:74486622 1.72019 2.00112 0.878345 1.64427 0.938392 1.05344 0.931951 1.22319 -1.61126 0.901997 1.23488 1.48649 -0.0542261 1.52267 1.41174 -0.0301996 1.37404 -0.861195 0.0203432 0.0908767 0.0122378 -0.759785 1.57644 1.11264 2.01546 1.71838 1.47153 1.38787 -0.599651 0.437911 0.0192128 -0.860223 -1.17214 -0.592877 -0.244849 -0.469211 -1.06861 -0.51087 0.666601 -2.22128 -0.91298 -0.516722 2.22941 -0.676528 -1.2139 0.199653 -0.551579 -1.56432 -0.533686 -1.23162 -0.215152 0.633468 -0.956202 -0.703279 0.207501 -0.107386 
10:74489599 -1.39915 0.0504894 -2.16994 0.37031 -1.47814 -2.87703 -1.78566 -1.75227 -1.90341 1.55048 -0.720258 0.811278 0.840649 0.480226 0.0571442 -0.0950965 -2.5124 -0.521523 -1.6399 -1.38557 -0.516324 -0.435362 -0.759457 -0.938315 0.166142 -0.22234 0.197436 -0.469459 -1.16927 0.657855 -0.421383 -0.641482 -1.28686 -1.25883 -1.64936 -1.44725 1.1346 1.48968 0.13987 0.340258 -0.247162 1.6367 1.49818 0.242371 -0.704169 -1.65418 0.686684 0.0708272 -0.169409 -0.696291 -0.078413 -0.423169 -0.673521 -1.00831 -0.0544358 0.224862 
10:74496045 0.665716 2.08409 1.32462 1.77539 0.161458 0.955998 1.45536 0.576019 -0.415693 1.27992 1.49848 1.77778 0.462179 0.539692 1.08465 0.870109 0.0742172 0.209408 0.363531 0.147986 -0.2013 0.191569 -0.412253 -0.24076 2.12481 1.31126 1.10965 0.795522 0.399032 0.42723 2.01875 -0.128197 -1.67734 -0.941392 0.326148 -1.05442 0.68322 0.576872 0.729649 -1.33725 0.407777 -0.636446 -0.163581 -0.158021 -0.63952 -0.941366 1.14748 -0.615829 -0.836644 -0.135027 0.645241 1.56742 1.409 0.46654 -0.540868 1.08714 
10:74504417 1.26261 1.24454 1.37748 2.22115 0.132155 -0.15197 0.954982 -0.0361157 -0.776968 0.663535 1.78591 1.96938 1.71722 0.920863 2.05247 2.09782 1.00544 0.0636022 0.252774 -0.553934 0.320054 -1.2436 2.01842 1.26562 0.087006 -0.359738 -0.408062 1.27672 -0.149378 1.04849 2.20307 -0.214647 -0.47999 0.170693 1.06124 -0.369263 0.249359 0.0932294 1.3509 -1.51642 -1.39442 -0.50568 0.317125 -0.508146 -1.12129 0.553649 -0.444444 -1.55405 -0.333929 -1.23889 1.00419 1.2233 0.822123 0.203014 0.60317 0.671229 
10:74504563 -1.26261 -1.24454 -1.37748 -2.22115 -0.132155 0.15197 -0.954982 0.0361157 0.776968 -0.663535 -1.78591 -1.96938 -1.71722 -0.920863 -2.05247 -2.09782 -1.00544 -0.0636022 -0.252774 0.553934 -0.320054 1.2436 -2.01842 -1.26562 -0.087006 0.359738 0.408062 -1.27672 0.149378 -1.04849 -2.20307 0.214647 0.47999 -0.170693 -1.06124 0.369263 -0.249359 -0.0932294 -1.3509 1.51642 1.39442 0.50568 -0.317125 0.508146 1.12129 -0.553649 0.444444 1.55405 0.333929 1.23889 -1.00419 -1.2233 -0.822123 -0.203014 -0.60317 -0.671229 
10:74507583 1.10114 2.2434 0.51497 0.508217 -0.957085 1.04782 1.1145 0.844595 0.39947 1.16227 -0.204923 0.0143365 0.736652 -0.0245683 -0.219108 0.325292 0.428964 -0.530878 -0.483678 -1.32171 0.103769 -2.00907 -0.248274 -0.193346 0.0127273 -0.0352513 -0.125778 1.21343 1.25497 1.57114 0.788665 0.817284 0.873424 0.680177 0.693149 0.190303 0.824569 1.02544 -0.115114 -0.660234 0.556226 -0.448109 1.00985 -0.470085 -0.295592 -0.424658 -0.984829 -0.335544 -2.00359 -2.0838 -0.579372 0.540565 -0.0236456 -0.0979195 -0.0750069 -0.300642 
10:74510242 -1.9084 -2.63052 -2.19568 -2.27389 -1.43314 -0.580894 -1.17251 -0.510407 0.599265 -1.59437 -0.368221 -0.955805 0.73268 -0.726234 -1.16043 -0.793311 0.118233 -0.890824 -0.899895 -1.16274 -0.478483 0.520114 -0.66157 -1.60358 -0.460807 -0.174171 0.890313 -0.622131 0.902256 0.443512 -0.706623 0.00899706 0.758263 0.540704 -0.220444 -0.264579 0.373422 0.114636 -0.470691 1.10048 1.69442 0.548729 -0.426763 0.877976 0.82947 -0.589507 1.37684 1.70113 1.51153 1.31005 -0.374969 0.327976 -0.0850064 -0.575089 -1.40518 0.252607 
10:74517189 0.373009 1.81988 0.0670554 -1.16903 -0.883504 0.476112 -0.393655 0.0879157 -0.967954 2.34853 -0.24704 0.193022 -0.648056 -1.17222 -0.281985 -0.537324 -0.73481 0.174839 -0.269016 0.507675 1.22298 -1.72252 -0.025876 -0.524224 1.10987 0.704738 1.38088 0.994045 1.53119 0.92052 1.11222 0.995778 1.79992 1.84335 1.12893 -0.0520088 1.11983 0.511333 0.202104 0.597582 0.920277 0.704812 -0.339295 -1.37482 -1.70119 -1.70711 -0.256119 -1.56481 -1.31993 -0.854038 -0.677624 0.900421 2.06995 2.20301 1.1672 0.697139 
10:74524463 1.38699 1.17031 0.101888 0.530891 -0.11867 1.69227 0.840957 2.43876 -0.237728 0.423057 -0.678823 0.41677 -0.82366 -0.433435 -0.818973 -1.358 0.465974 -1.64151 -0.841913 0.240173 -0.000654448 -0.886867 -2.94174 -1.19624 1.37399 0.929134 1.72639 1.01222 -0.23508 0.639017 0.211712 0.881535 -0.236853 0.678942 0.377093 -0.11801 1.27288 1.13135 1.07429 0.590217 2.49586 0.42183 2.57815 -0.0922557 -0.588179 -1.03148 0.341759 -0.692092 -0.285277 0.873971 -0.712848 1.48523 -0.404108 -0.22141 -0.419156 -0.0640727 
10:74524590 -1.55192 -1.7191 -1.26964 -0.462013 -1.05743 1.14434 -0.497469 0.302139 0.786434 -1.12989 -0.405418 -0.282387 -1.30242 -0.318159 -0.936939 -2.07983 -0.309989 -1.31865 -0.985143 0.665628 0.0936177 0.622287 -1.05608 -0.64135 1.06498 1.33793 1.16822 -0.713973 -0.284352 -0.707683 -0.865815 0.213838 -0.363518 -0.486274 -0.80162 0.192895 -0.0671697 0.341214 -0.137036 -0.0696698 1.26337 -0.731969 -1.26624 0.0904238 -0.999302 -1.36864 1.08493 -0.579225 0.320226 0.635027 -0.654744 -0.253846 -1.00348 -1.44934 -2.14809 -1.27034 
10:74525356 -0.583704 -0.278998 0.7834 0.0435976 -0.776826 -2.22711 -1.73949 -2.22413 -0.461256 0.431318 1.63052 1.24039 0.746054 0.617582 0.609502 1.17582 -0.398529 1.99964 1.31176 -1.30659 -0.54753 0.634466 1.6163 0.364731 -0.0851638 -0.283563 -0.707071 -0.165082 -1.0258 -0.805701 -0.264467 -0.353668 -1.56186 -1.77414 -1.41592 -1.0412 -0.692661 -0.112371 -0.949072 -0.948692 -0.585023 -0.155435 -1.71783 1.01073 1.03694 1.33616 1.5711 1.36954 0.787671 -0.312711 1.57984 -1.16887 0.570648 0.329732 0.935963 1.02334 
10:74526437 1.5792 2.39564 1.55437 0.809637 1.5325 1.62321 1.53105 2.28769 -0.659889 0.858532 -0.517774 -0.0787585 -0.105594 -0.240882 -0.129597 -1.0514 1.11254 -0.761697 -0.0698618 -0.224772 0.59212 -0.604302 -1.71544 -1.07519 -0.173662 -0.482586 -0.259815 0.654651 2.88206 2.5553 1.48774 2.08984 2.53162 1.85985 1.62694 1.69009 0.675922 1.02718 1.11548 1.4093 0.198451 0.938333 1.49352 -0.203662 0.523689 -0.707951 -0.737354 -0.0463977 -1.13872 -0.402673 -0.745474 -0.152135 0.180722 1.29767 2.41565 0.797354 
10:74527114 -0.14489 -0.859466 -1.28362 -0.176404 -1.30872 0.414702 -0.361615 0.601885 0.307213 -0.307336 -0.0836446 0.738194 -0.736313 -0.241818 -0.790893 -0.473154 -0.439722 -0.890444 -0.693471 0.446502 -0.377523 -0.372475 -1.42719 -0.347451 1.77692 1.54369 2.22539 0.780436 -2.44888 -1.33095 -0.706687 -0.696024 -2.29971 -0.76915 -0.773841 -1.34441 0.752514 0.258792 0.139719 -0.664585 2.23959 -0.474335 1.43116 -0.0271393 -1.06273 -0.471174 0.830079 -0.721036 0.602855 1.10714 -0.246495 1.46541 -0.704795 -1.30872 -2.36191 -0.714495 
10:74536353 0.0389996 -1.64186 -1.19447 -0.488304 -1.00791 -0.981352 -0.0860977 0.00911013 0.53133 -1.85736 1.6817 0.690541 0.220575 -0.565785 -0.67157 0.852487 0.491028 -0.422417 -0.610163 -0.589 -0.586489 -0.225421 1.40035 0.167482 -2.18282 -1.96413 -0.334767 -0.945946 0.884183 -0.759378 -0.625571 0.748354 0.954066 -0.0501157 0.12506 1.14178 -0.783594 -0.435854 -1.67808 0.274653 -1.03865 0.963144 -0.00102574 0.555495 0.664625 -0.0674883 0.340647 0.904522 1.34649 -0.441962 2.19096 -0.320924 -0.0438972 -0.684909 -1.01211 0.661204 
10:74541696 -0.624198 -0.700571 -1.98178 0.555919 -2.1554 -0.461254 0.0978918 1.06244 -1.27607 -0.32263 1.16975 1.37801 -0.655074 -1.21135 -1.30016 0.53475 -1.96124 -2.0618 -2.19549 0.156818 -0.407669 -0.0556863 -1.01561 -0.456258 0.446489 0.617985 1.1648 0.900924 0.425525 -1.92166 -0.471074 -1.37195 0.279432 -0.46269 -0.438185 -0.837223 0.346777 0.900048 0.23477 1.51295 2.1137 0.393154 1.63539 -0.276064 -0.578143 -1.33572 0.207185 -0.647178 0.860759 1.05619 -0.00587208 1.34448 -0.095857 0.0519258 -1.13167 0.848441 
10:74541786 -0.491115 0.206613 0.37986 0.738871 0.652389 -1.20262 -0.679224 -1.46154 0.284566 1.49855 0.0613956 0.870511 -0.189356 -0.257851 0.9068 -0.562119 -0.415811 2.22124 1.69147 0.26764 1.42337 -1.33075 -0.60459 0.935449 1.02165 0.514701 0.440311 0.625351 -1.30188 0.223274 0.436394 0.419393 -1.3398 -0.194217 -0.0894782 0.0231305 1.74337 0.696912 1.72015 -0.796416 -0.230372 -0.0589572 0.64027 0.280325 -0.0258799 0.433687 -0.037792 -0.86554 -0.351496 -1.30448 0.322672 0.837946 0.720563 1.1588 0.892569 0.682 
10:74545398 -0.212467 1.47033 0.364781 1.20267 -0.96205 -0.635446 0.547669 0.399976 -1.25517 2.07035 0.547078 1.88619 -0.383702 -0.165194 -0.015319 -0.545249 -2.20536 1.30053 0.245725 -0.951664 0.147273 -0.0402323 -1.10757 0.41447 2.17195 1.83701 0.580829 1.12572 -1.57523 -0.365074 1.07024 -0.390815 -1.35325 -0.474001 0.228876 -0.271345 0.427051 0.716067 1.1736 -0.433852 0.866465 -0.514835 0.232781 -0.373276 -0.610794 0.405723 -0.107346 -1.29695 -1.12734 -0.16979 -1.0334 0.936644 -0.573246 0.163052 0.541509 0.00673596
[truncated: 78,133,908 more chars]
