# Supplementary material for: Detailed phenotyping identifies genes with pleiotropic effects on body composition
Source: BMC Genomics. 2016 Mar 12;17:224. doi: 10.1186/s12864-016-2538-0 (PMC4788919; doi:10.1186/s12864-016-2538-0)
Supplement: Additional file 7: — The signed t-values of SNP effects (450,001 to 510,174 in “chromosome: position” order) for the 56 traits used in multi-trait, meta-analysis. (GZ 12388 kb) [file 12864_2016_2538_MOESM7_ESM.gz]

Archive with 1 entries (1 files):
- AdditionalFile7_SNPeffect-t_values.txt
