# Supplementary material for: Detailed phenotyping identifies genes with pleiotropic effects on body composition
Source: BMC Genomics. 2016 Mar 12;17:224. doi: 10.1186/s12864-016-2538-0 (PMC4788919; doi:10.1186/s12864-016-2538-0)
Supplement: Additional file 7: — The signed t-values of SNP effects (450,001 to 510,174 in “chromosome: position” order) for the 56 traits used in multi-trait, meta-analysis. (GZ 12388 kb) [file 12864_2016_2538_MOESM7_ESM.gz › AdditionalFile7_SNPeffect-t_values.txt]

SNP_chr:pos_OAR3.1 PSWT HCWT LLWT LLFAT TOP RND BONE LEGBONE LMY DRESSING DMLOIN IMF CFATSCORE CCFAT HGRFAT CFAT5 CEMW CEMD CEMA SHEARF5 SHEARF1 MYOGLOBIN GLYCOGEN ICDHACTIVITY RCL4 RCL3 RCL2 RCL1 RCb4 RCb3 RCb2 RCb1 RCa4 RCa3 RCa2 RCa1 CFb CFa CFL PH24LL PH24ST IRONWET ZINCWET EPADPADHA EPADHA FA_C22_6n3 FA_C22_5n3 FA_C20_5n3 FA_C20_4n6 FA_C20_3n6 FA_C18_2n6 FA_C18_0 FA_C16_0 FA_C14_0 FA_C12_0 FA_C10_0 
21:6547709 -0.748896 -1.6381 1.36463 -1.89844 -0.670665 0.416584 -0.501515 -0.161313 2.1008 -1.90665 -0.0869746 0.617021 1.45961 0.155192 -1.79825 -1.99425 0.856212 1.03469 1.4197 -1.32592 -2.24892 1.13582 1.27981 -1.20371 0.144468 0.275974 0.0604733 0.701416 2.50673 0.828496 1.30856 1.32927 2.52424 1.88949 2.03851 1.75169 -0.427695 -1.01552 0.627848 0.384264 1.09859 1.98645 -2.05422 -0.880383 -1.06184 -0.179675 -0.621559 -1.63062 -0.105097 0.386499 0.656082 0.935745 0.622531 0.447319 0.145856 1.45429 
21:6551934 -0.613181 0.638675 -2.07676 1.45018 0.727495 -0.544872 -0.115763 0.00205802 -2.35137 -0.408486 0.879587 0.523457 -1.25601 -0.189609 2.4063 -0.787627 -1.08505 -0.388263 -0.805955 0.525563 0.781287 -0.396033 -1.14116 1.30881 -0.0911437 -0.518271 -0.306651 -0.657265 -2.44383 -0.615144 -0.348087 0.134024 -1.79315 -0.873027 -0.818496 -0.0677157 0.884482 1.07676 -0.0907813 -0.2404 -1.24772 0.451433 1.70071 0.880332 0.994286 0.629669 0.243606 0.971673 -0.363289 -0.261263 -0.254461 -0.54898 0.0433465 -0.192239 0.014419 -0.272046 
21:6553470 -0.737797 0.0623092 -1.14577 0.0108575 0.271031 -0.733405 0.117288 0.502531 -0.737801 -0.125485 0.9557 0.286695 -0.448876 0.533768 1.25948 -1.59255 -0.208053 0.500554 0.499817 1.91053 0.595982 0.601805 -0.77581 1.03764 0.786745 0.388706 0.576803 -0.306056 -2.05751 -1.09785 -0.975594 -0.646638 -2.05457 -1.91188 -1.84732 -0.963346 0.295381 -0.229692 -1.05377 1.01123 -0.283672 1.3132 1.36819 1.52792 1.45429 2.11036 0.741886 1.52865 -1.29802 -0.412872 0.225191 0.179606 0.456493 1.14249 1.12057 0.730612 
21:6568212 0.430837 1.16217 0.381523 1.25505 -0.693175 -0.429369 -0.787599 -0.904654 -0.370664 1.83393 0.22024 -0.123131 0.767586 1.93471 2.04283 1.1902 -1.23211 1.41725 0.427016 0.813834 1.66956 -0.856348 -1.09277 -0.687156 0.69662 0.9148 1.48792 1.49495 -0.234732 0.342517 -0.295898 0.0394924 -0.0755598 0.196257 0.124778 -0.133104 0.439501 0.655576 -0.911748 0.423175 -0.80685 -2.36041 1.70614 0.678174 0.580837 0.127563 1.08743 1.26319 -0.123451 -1.45509 -0.988095 -0.229812 -0.856198 -1.00799 0.00336361 -0.224974 
21:6573086 -0.831683 -0.843556 -2.43198 -1.14175 -1.55772 -0.641821 -0.0662086 -0.792788 -0.488808 -0.660691 1.61009 2.03822 0.351817 -0.354352 -0.313405 -1.16043 -0.940038 -0.823063 -0.989466 -2.92201 -0.546425 0.607972 -1.01126 1.40852 0.495393 -0.272246 0.341011 1.24847 1.08975 0.615531 0.535149 0.275848 0.597391 0.537473 0.0373636 0.148275 0.738014 0.59773 1.80694 0.854685 0.295612 1.60511 1.33456 0.490724 0.791694 0.486004 -0.0202953 0.256398 0.511927 -0.480221 1.31651 1.59207 1.03314 0.379948 -0.0759494 1.39121 
21:6573304 0.374645 0.772179 1.98681 0.42112 0.256976 0.143544 -0.611854 -0.201507 1.0239 1.45406 0.406339 -0.488095 -0.07841 1.01315 0.59601 1.44203 -0.466947 2.52305 1.54543 1.88487 0.737879 0.426363 0.39526 -1.01895 1.23235 1.73124 2.15172 1.52856 -0.0735464 -0.424885 0.232924 0.179147 -1.2247 -1.00409 -0.672455 -0.841162 -0.184106 0.448497 -1.51964 -0.792746 -0.418894 -2.2937 -1.17708 -1.09208 -1.00355 -0.876209 -0.16812 0.145276 -0.223548 -0.403517 -1.12207 -1.52258 -1.71051 -1.1662 -0.539335 -0.933193 
21:6577268 0.601541 1.41569 -0.44199 0.983662 0.656384 -0.0416564 0.629335 0.0534779 -0.831251 1.2006 1.36352 0.442621 0.499758 0.284815 0.94175 0.835685 0.526327 0.894927 1.08501 0.163693 1.02747 -1.68916 -1.10749 -0.539125 1.54924 1.61616 1.53326 2.40011 0.864448 0.353072 0.353846 2.08059 0.481955 0.555709 0.519298 0.845828 0.109733 1.11754 0.86668 -0.487179 -1.001 -2.00387 -0.577482 1.04504 0.876868 0.662607 1.36476 1.70596 0.285877 0.287306 -0.396372 -0.408834 -0.438784 -1.19244 -0.660373 0.221578 
21:6582722 0.410136 -2.16304 -1.46704 -1.15537 -0.946078 -1.06523 -1.22317 -1.52901 0.402248 -2.02137 0.595855 1.6156 -0.626385 -1.08501 -1.19572 -1.017 -0.922274 -1.00438 -1.42183 -2.70119 -0.600348 -0.171503 -1.26474 1.3678 -0.510657 -0.955306 -1.11224 -0.608 0.0468085 -0.322684 0.236869 -1.51798 0.247968 0.429885 0.396026 0.196937 1.07638 0.690222 1.60962 0.940365 -0.237128 -0.202855 1.20961 0.148346 0.424363 -0.987621 0.140285 -0.0995082 1.58696 0.586242 0.816969 -0.548966 -0.0246945 -0.651311 -1.12344 0.15909 
21:6588997 -0.513015 -0.0542965 0.421962 -1.47658 -0.464146 -0.582062 -1.87995 -0.982131 0.0215513 0.568715 -0.831176 0.135844 1.40916 0.0555779 -0.207921 0.645829 -0.264442 -0.170532 -0.204219 0.15325 -0.0336846 -0.309753 -0.0508368 -1.04152 0.626142 1.84205 1.2758 0.644678 2.18336 0.0643607 0.800269 -1.24366 0.516348 -0.766893 -0.633808 -0.597289 -0.602433 0.150084 -0.568763 -0.332011 -0.48561 -2.25447 -0.754832 0.344055 1.06321 1.94722 0.131541 1.41977 -0.0592403 -0.407855 -0.253056 -1.54545 -2.62246 -1.66906 -0.816842 -1.21893 
21:6592810 1.10626 0.384131 -0.662858 1.31606 0.391683 -0.513206 0.821098 0.131923 -1.97044 -0.872134 0.848995 1.55259 -0.00878729 -0.302061 1.23935 1.04106 -2.23863 -0.285997 -1.4218 -0.0271384 1.34627 -0.255827 0.487042 0.094429 1.09468 0.11038 0.450612 0.197674 -1.71713 -0.452484 0.587888 0.214504 -1.33819 -0.282603 0.236133 -0.230308 0.876652 0.0206556 -0.196143 1.2774 0.0400533 -0.411591 0.106808 -0.580736 -0.958221 -1.02886 -0.288872 -1.87953 -0.15929 0.766325 0.0928311 -0.746552 0.855502 1.03995 1.04132 1.41792 
21:6599939 -0.100747 0.91243 -0.758973 0.332396 0.640134 -0.218389 0.727151 0.220075 -1.52534 1.03778 0.605391 0.81658 0.179407 -1.04513 0.961182 0.983416 -1.17344 -0.69478 -1.12458 0.746882 2.5083 0.161038 0.0286564 0.238287 0.976397 0.639374 1.27639 0.147844 -1.0411 -0.365278 -0.529514 0.409494 -1.47436 -1.43895 -1.35576 -0.613387 0.178075 -0.383341 -0.496198 0.47311 0.128546 -0.318872 -0.0221814 -0.82339 -1.03245 -0.174401 -1.6803 -2.04707 -1.04105 -0.0862816 -0.0738939 0.162028 0.962303 1.81648 1.9707 1.58988 
21:6600596 -0.216889 0.650884 0.938362 1.9076 0.841527 -0.926271 0.0581794 -0.676715 -1.88665 0.650754 0.939705 0.24563 1.75998 0.429868 1.64672 2.44708 -0.167168 0.730141 0.452442 -0.717238 -1.35769 -1.5065 0.655454 -3.82792 -0.125136 0.518663 0.507753 0.478801 1.53079 1.31096 0.936077 2.03731 1.3141 1.33548 1.21764 0.528547 1.1104 -0.423219 0.939335 -1.29992 -0.96389 -1.48118 -0.379485 -2.24529 -2.16287 -1.7653 -1.86998 -2.15388 -0.746533 -0.805794 -0.995031 -1.5625 -0.731858 -1.09274 -0.131349 -0.78886 
21:6608968 -0.185256 -0.909248 0.71445 1.76739 0.336844 -0.230357 0.939502 0.364401 0.00486749 -1.17814 -1.22783 -1.46309 0.588316 2.06142 0.536559 1.29182 0.63211 0.358549 1.09828 -0.0687697 -1.42493 -0.631029 2.37278 -1.45826 -0.212527 0.192071 -0.101061 0.810799 0.539434 0.767813 0.535912 -1.15612 0.799599 1.00828 0.64989 -0.994536 -1.07889 -1.56896 -1.02186 1.03665 0.268705 0.548306 1.25717 1.1677 1.12298 1.41383 1.63501 1.56584 -0.749169 -0.0835897 -0.510955 -0.6682 -0.521239 -0.743004 -0.83594 -1.73032 
21:6620615 0.211692 1.28835 -1.58748 -1.09894 -0.18806 0.991459 -0.048829 0.435053 -0.715294 0.868387 0.596308 0.708623 -0.20787 -1.42797 -1.5204 -1.35551 -0.0385894 -1.48335 -1.06476 -1.13543 0.672036 0.829935 -1.7233 0.937817 -0.852717 -0.311842 -0.861747 -1.53576 0.946083 -0.788468 0.947878 0.506895 0.97021 -0.0308077 0.665624 0.717371 -0.1171 1.69803 0.30415 -0.381053 0.323995 -0.318679 -0.66536 -0.745443 -0.370762 -0.259642 -1.8572 -0.999527 -0.032841 -0.36885 0.0724759 -0.489241 -0.662688 0.258231 0.138777 0.3277 
21:6621029 0.817464 -0.348321 -0.0573818 0.408082 -0.320441 -1.56117 0.00643115 -0.505715 -0.768657 -0.533413 -1.50152 -0.977734 -0.0114034 1.77004 1.71726 1.0606 -0.379196 0.283458 -0.133644 1.79569 0.933586 -1.93999 1.48404 -0.686223 0.970263 0.196597 0.646234 1.07239 -1.67626 0.103947 -1.68421 -1.64155 -2.0256 -1.38941 -2.17527 -2.12022 0.121682 -1.03722 -1.19834 1.04208 -0.299964 0.849545 2.28617 1.36223 1.08669 0.658286 1.94438 1.35277 0.451206 -0.135255 0.359018 1.82882 1.60133 0.562416 0.116116 0.762794 
21:6622163 -0.649289 -0.858639 -0.738854 0.850823 -1.47636 -0.895086 -0.917876 0.0810188 -0.236068 -0.802799 0.726862 -0.160961 -0.464011 0.667437 -0.490685 0.762954 0.983939 -0.820864 0.125101 -0.771916 -0.789248 1.79043 -0.209841 0.218593 0.00912191 -0.310379 -0.745705 -0.800086 -0.951754 0.14315 -0.369899 0.940925 -0.175175 0.308127 0.0408259 0.64531 0.887232 0.623066 0.396552 -0.031592 0.862778 -0.409354 0.762238 0.250242 0.583333 -0.218363 -0.826959 0.139859 -0.763207 0.183301 -0.44043 -0.239052 -0.566046 -1.17028 -2.2599 -2.30615 
21:6622726 0.58101 -0.725796 -1.57022 -1.13631 -1.63305 -1.8326 -0.514431 -0.92107 -1.61667 -0.650446 0.462571 0.438978 -0.266353 0.241394 0.272544 0.572281 -2.03084 -2.20333 -3.04304 -0.484334 0.543572 0.62127 0.251679 0.366344 1.67351 0.0813979 0.241436 0.266289 -2.1943 0.581123 0.0230757 1.44438 -1.89831 -0.16459 -0.417464 0.532241 1.88214 0.726527 1.22681 0.816495 0.648564 -0.297474 0.0792683 -0.370806 -0.896901 -0.342781 -0.0784542 -1.71208 0.715049 0.517061 0.484874 1.58667 1.07497 0.388113 0.189928 1.31844 
21:6626151 2.11419 1.59146 0.543384 -0.389829 -0.783597 -1.16093 -0.200757 0.0420644 -0.912933 0.912319 -0.64599 -0.578346 1.96615 1.20162 -0.166566 -0.150012 0.315934 1.24343 0.603163 0.981749 -1.01359 -0.890716 -0.473531 -0.219452 0.122792 0.363656 0.0847139 0.224053 -0.250843 -0.430069 -0.375597 -1.9238 -0.830821 -0.751321 -0.966453 -1.04191 -0.0308791 -0.253126 -0.54365 1.02145 -0.249411 -0.716263 -1.2072 -0.209896 -0.148947 -0.335984 0.710468 0.242029 0.510015 0.153283 0.969161 0.953099 1.0755 0.299391 0.279811 1.30264 
21:6630691 1.04324 0.547945 0.461609 -0.524141 -1.54429 -1.11939 0.689567 0.719761 -0.488924 -0.0273205 -0.954809 -0.141646 0.589349 0.0700447 0.0241311 -0.135327 -1.09059 -0.345127 -0.855177 0.393914 0.385857 -0.73649 0.90563 1.29329 1.21095 1.46071 1.65687 0.929197 0.8032 0.722269 -0.0442158 -2.48621 -0.819124 -0.983894 -1.3654 -2.34166 0.786495 1.07368 -0.35152 0.698722 -0.607289 -1.38102 -0.106494 -0.888575 -0.898252 -0.569176 -0.57601 -1.02554 -1.28117 -1.62666 -1.08197 0.587719 0.500199 0.860584 1.17623 1.40371 
21:6634186 -0.29803 -0.773532 0.87413 1.2635 0.272436 0.620224 -0.101881 0.940568 0.506277 -0.312195 -0.418947 -0.692982 -0.350515 -1.91589 -1.50765 0.97189 1.33059 0.331331 1.20967 -0.906681 -1.62508 0.397094 0.210504 -0.144866 0.811133 0.665017 0.128342 0.178307 -0.470451 -0.605201 0.932833 -0.996201 0.162077 0.361849 0.725278 -0.176928 -0.0739636 -0.616054 -0.366858 0.149328 -0.0874209 -0.713973 -0.116424 -1.46377 -0.976505 -1.67884 -1.6133 -0.903236 -0.126796 -1.4562 -1.01414 -1.1278 -1.03551 -1.31254 -1.75614 -0.924624 
21:6639149 -1.06307 -0.678454 0.339782 -0.880472 -0.461076 0.0160305 0.641074 -0.02 1.56597 -0.19104 -0.571916 0.119695 -1.51639 -0.204922 -0.13861 -0.543276 -0.570667 -0.653026 -0.548263 -0.468846 0.5985 -0.604998 1.78401 -0.571658 0.446329 0.919502 1.26743 0.482225 2.07325 1.28714 0.212701 -1.4471 0.163818 -0.593304 -1.14303 -2.33388 -0.489019 1.33108 -0.674332 -0.517676 0.230607 -0.230428 1.21578 0.570875 0.510171 1.26427 0.0149361 0.492105 -1.34944 -1.59222 -1.19049 0.508081 -0.862016 -0.091967 1.19696 -0.359032 
21:6640254 -1.25106 -1.39919 -2.01957 -0.767701 -2.29776 -2.03053 -0.619051 -0.470538 -1.11695 -0.843624 1.02965 1.31743 -1.5857 0.0499158 -2.28084 -0.603387 0.102913 -1.59503 -1.17219 -0.828571 -1.04839 2.03004 -1.39736 0.607626 -0.0830864 0.0745504 -0.617907 -0.660505 -0.158552 -0.629681 1.73813 1.16187 0.115604 0.046509 0.831415 1.48771 -0.629412 0.0296961 0.488041 2.65753 0.316364 -0.296475 0.622587 0.902357 0.782167 -0.0743218 1.12878 0.147711 0.536842 0.727743 0.344327 1.10714 0.786892 0.347881 -0.0207442 0.931158 
21:6647434 -0.732336 -1.35408 -1.87744 -2.13931 -2.33853 -2.29738 -0.36993 0.454872 -1.50057 -0.531351 -0.366455 1.26056 -0.394391 -0.913007 -1.55375 -0.452127 -1.42686 -2.1196 -2.59118 -0.692441 -1.57439 0.764225 -1.07061 1.83941 0.0459972 0.055216 -0.324982 -0.644076 -0.767936 -1.06055 0.706234 -0.266388 -0.91053 -1.22064 -0.0925522 0.321243 0.878407 2.01884 1.58446 -0.362738 -0.894944 -1.2947 0.291418 -0.0719028 0.186243 -0.606563 -0.533403 -0.902165 1.27224 0.0233696 0.111604 -0.0372679 -0.83552 -1.26521 -0.850562 0.88754 
21:6661884 -1.15522 -1.12927 -0.191408 0.736983 0.257946 0.638837 -0.461503 0.056643 0.737855 -0.670299 0.852192 0.399956 -1.82357 -0.18384 -1.10194 0.0391751 1.15319 -0.25889 0.718294 -1.17195 -0.998329 2.72204 -0.749348 0.751059 -0.862189 -0.365031 -1.00298 -0.420806 0.540565 -0.952649 1.18441 1.63024 0.896201 0.290122 0.916019 1.7761 -1.9334 0.168183 -0.80023 1.18096 0.695407 1.12392 0.657221 0.933827 1.04752 1.67891 0.730092 1.3666 1.32941 1.10195 0.606379 -0.156902 -0.825254 -0.470402 -0.93885 -1.72973 
21:6662946 -0.312319 -0.753331 -1.73114 -0.411367 -0.630334 -1 -0.266416 -0.906905 0.119989 -0.980072 -0.165382 -0.719944 -0.190566 0.602677 -0.742502 -1.05912 -0.908139 0.0111111 -0.513874 2.26408 2.1281 -0.405426 -1.32134 1.03404 1.42527 1.18301 1.48733 0.432588 -1.75407 -0.719215 -1.81804 -0.911734 -2.21842 -1.70339 -2.46961 -1.96093 0.277225 -1.85009 0.0910063 3.20958 0.332885 0.590914 0.913197 0.81238 0.125427 0.557001 0.695177 -0.77704 -0.621797 -0.905905 -0.179237 1.1338 2.04314 1.56874 1.48908 2.60578 
21:6677278 -1.41861 -0.993986 0.269339 -0.738287 0.276946 1.04813 0.315843 0.287891 1.44686 -0.804737 0.827374 0.59458 -1.60958 -0.684574 -0.0175907 -0.763689 -0.040153 -0.474421 0.11654 -1.7515 -0.0330204 2.18385 0.803131 1.40174 0.11032 0.27129 0.214606 0.678638 1.24879 0.701408 1.0972 1.54615 1.40873 1.04371 1.29861 1.04911 0.197807 1.11237 0.48268 -0.933724 0.250235 1.006 0.747067 -0.305823 -0.376735 1.19184 -0.899566 -0.583885 -0.874372 -0.51152 -0.402484 0.260143 -0.686737 -0.187388 -0.0184768 -1.31012 
21:6693437 -0.0291659 0.451236 1.1114 -0.578216 -0.456011 -0.120501 0.341429 0.105551 0.0626222 1.46831 -0.408769 0.0998156 -0.433375 1.06642 -0.282067 -0.979472 0.893868 -0.178926 0.37922 -0.799279 -1.51018 -0.0600998 -0.407852 -0.632 -0.0427499 0.740958 0.437235 0.620964 2.2016 -0.252136 1.16429 -1.36199 1.09856 -0.661266 -0.197881 -0.68692 -1.3041 0.963642 -1.0587 0.0822672 0.294401 -0.208842 -0.28694 1.14795 1.48773 1.65261 0.748866 1.61768 0.308963 0.80393 0.490947 0.968175 0.105996 0.878188 1.26198 0.437088 
21:6693667 -1.91706 -2.00586 -0.410661 -0.336052 -0.0314625 0.827854 -0.969466 -0.804367 1.95527 -1.21397 0.559756 -0.370093 -1.69006 -1.21006 -1.22437 -0.963131 0.172 0.144514 0.491772 -0.619944 -0.277151 1.85785 -0.388389 0.8345 0.549675 0.451798 0.0378378 0.399806 -0.214106 -0.608303 0.683751 0.467421 0.280158 0.0833885 0.223941 -0.0978062 -0.600586 -0.357015 0.0193551 0.807987 0.545671 0.992261 0.299421 -0.0267458 -0.424128 1.02591 -0.203434 -0.620341 -0.47429 -0.254846 -0.630802 0.741585 0.151732 -0.305285 -0.555034 -0.289378 
21:6697499 -2.01006 -1.79363 -0.298265 -0.834941 -1.07946 -0.0336038 -1.34659 -0.29385 0.934339 -0.861057 0.867774 0.562739 -1.63709 -2.38672 -1.83067 -0.254559 0.532704 -1.3792 -0.778552 -2.88045 -1.70414 2.69213 -0.0397977 1.51974 -1.35002 -1.53527 -1.8059 -0.941712 -0.161543 -0.107388 1.59013 2.58534 1.52637 1.7783 2.58105 3.16249 0.957323 2.07467 1.88834 -2.38889 0.263909 0.0174506 0.430419 -1.74431 -1.26758 -1.7847 -1.91041 -1.3078 0.0435796 -0.329527 0.178582 -0.773275 -1.37421 -1.90095 -2.03406 -1.5466 
21:6698042 -2.21349 -1.72375 -1.54973 -1.25148 -1.44401 -0.76775 -0.495458 -0.401826 0.474685 -0.944769 1.13086 1.20559 -1.97851 -1.9163 -1.27206 -0.391336 -1.06769 -2.09779 -2.0562 -1.66842 0.3161 2.15074 -0.125484 1.88304 -0.209022 -0.502057 -0.355968 -0.158385 -0.358336 0.0489617 0.750873 2.42003 0.388254 0.66183 1.14468 1.69116 0.831479 1.52532 1.93692 -0.587818 0.153283 -0.365331 1.08824 -0.857914 -1.00021 -1.17516 -1.13462 -1.49083 -0.789964 -0.686924 -0.643336 0.315186 -0.477292 -0.668205 -0.525637 -0.233252 
21:6706832 -1.33528 -0.944329 1.30479 -2.19288 0.568245 0.931801 -0.0232177 0.360451 2.25539 0.114589 -0.0585101 -0.839513 -1.52203 -1.03309 -1.02824 -1.43013 0.880333 -0.10603 0.640292 -1.19469 -1.24412 0.0649361 0.460738 1.5127 0.378785 0.716274 0.661547 0.504883 0.884458 0.905292 -0.246621 -1.5566 0.130833 -0.00597273 -0.596672 -1.70844 0.695095 1.31823 0.795394 -2.65546 -0.546395 0.437658 1.01597 -0.282978 0.267944 0.618574 -1.79287 -0.20053 -0.522878 -2.18991 -0.440674 -0.442522 -1.65572 -1.33174 -0.187819 -1.03349 
21:6708134 -1.74413 -1.1844 1.50722 -2.73244 0.459211 0.859432 -0.131407 -0.094184 2.82178 0.061991 0.180177 -0.280546 -1.44184 -1.3782 -1.59399 -2.1157 0.726293 0.077886 0.688674 -1.65013 -1.66854 -0.0679017 0.700513 0.364753 0.614838 1.04435 0.850227 1.05228 1.52063 0.837879 0.375699 -1.66916 0.536989 0.139066 -0.346258 -1.84164 0.679946 1.52822 0.837705 -2.44024 -0.0765356 0.0381033 0.206306 -0.199641 0.197982 0.126412 -1.43342 -0.299016 -0.783191 -2.35052 -0.940038 -0.291256 -1.61081 -1.33387 0.182617 -0.467401 
21:6713466 0.600899 0.427717 0.493076 -1.62745 0.581584 0.894458 -0.826504 -1.03375 1.53374 0.0446313 1.79535 1.31622 -0.715785 -0.319674 -0.492158 -0.55624 0.765466 1.21416 1.23967 -0.685235 -0.111893 -1.06807 -0.286148 -0.656366 0.0193252 -0.279438 0.0363618 0.516011 -0.0359131 0.570264 -0.419618 1.65423 -0.0657173 0.582918 0.170038 0.713808 2.0055 1.24104 3.7329 -3.08099 -1.60103 0.157019 1.36072 0.317911 0.212355 -0.320698 0.494997 -0.217434 0.324457 0.0144899 0.195384 0.121952 -0.124116 -1.53089 -0.55985 -1.1557 
21:6714736 0.323368 0.381438 0.44525 2.33586 0.392243 0.382791 -1.27308 -1.02141 -0.880171 0.0125986 0.322453 -0.263151 1.33474 0.906075 0.67899 1.44246 1.47389 1.31271 1.55663 0.830216 -0.70121 -0.886105 -1.12417 -1.4437 -0.726479 -1.1251 -1.46356 0.0205761 -0.92102 -0.396324 0.482946 0.68009 0.658269 1.40561 1.77958 1.31035 0.378041 -1.24629 -0.834852 -0.50192 0.0936392 0.663208 0.478967 -0.280822 -0.0522692 -1.05935 0.3832 0.536487 -0.343034 1.34194 -0.125869 -1.10515 0.567502 -0.383572 -1.28231 -0.530242 
21:6715578 0.306667 1.02886 -0.087284 2.02276 0.322606 -0.501565 -0.0465181 -0.0608796 -1.00462 -0.0301155 0.300712 0.626133 1.18919 1.65141 1.01349 0.405401 0.593069 0.428614 0.416064 1.8097 1.35898 -0.802134 0.0412799 -1.59705 -0.0348174 -0.255913 -0.312097 0.678471 -0.354861 -0.0105611 0.131287 1.45858 1.06511 1.45283 1.81693 1.69179 0.727204 -1.53038 -0.58969 0.559158 0.0942439 0.157101 0.318841 0.613208 0.650258 -0.475574 0.781266 0.460372 -0.989664 0.982743 0.789521 -0.429644 1.10112 1.0092 0.496309 0.212418 
21:6727695 -1.06946 -0.43585 -1.90099 -0.917653 -0.982075 0.0198445 0.80315 0.691072 0.40625 0.226645 0.803699 0.809371 -0.764378 0.0991899 -0.376331 -0.246384 -0.705555 -1.88824 -1.55249 -1.51092 0.892623 1.16022 1.85577 0.459448 -0.309708 -0.351411 -0.115947 -0.885511 -0.104575 0.0496407 -1.08764 0.330604 -0.423552 -0.749576 -1.24228 -0.268363 -0.438747 1.61101 -0.362141 -0.0143925 0.133789 0.199302 -0.381783 0.645941 0.478218 0.776002 -0.011676 0.574924 -0.110035 -0.850118 -0.435034 1.02123 -0.583843 -0.0535404 -0.486227 -0.862619 
21:6728264 -1.86219 -1.56358 -0.397198 -0.0671875 -0.865734 0.706947 -0.364869 -0.0540738 0.0895462 -0.310478 -0.229323 -0.718809 -0.0704172 -0.361646 -0.386826 0.311544 -0.0325984 -0.183946 -0.173169 1.01678 -0.390901 0.375043 0.372646 0.156694 -0.909705 -0.440537 -0.0862823 -0.6319 -0.671761 -0.179445 0.288658 -0.912692 -0.708645 -0.608473 -0.416473 -0.989501 -1.44924 1.01816 -0.706875 -0.0563194 0.156359 0.907701 -0.518138 0.693396 0.526289 1.44532 0.0647033 1.42082 1.84208 -0.17769 -0.313543 -0.0931225 -0.177409 -0.589265 -0.451389 -0.693945 
21:6729275 0.184076 0.989573 0.457964 0.845324 0.277414 0.530721 -1.35798 -0.73212 0.0384752 1.55336 -0.137255 -0.731325 0.67621 -0.600066 0.219968 -0.613357 0.206036 1.32239 1.29529 1.25222 0.306799 -0.380026 -2.43667 -0.0182913 0.972595 1.04361 0.476071 -0.153865 -0.0221649 -0.751781 1.05935 1.28218 -0.445352 -0.632526 0.177615 0.856872 -0.695673 -1.54038 0.523509 -0.983888 -0.177441 -0.0731801 0.299198 -0.802476 -1.22757 -1.67984 0.0250799 -0.0533965 -0.778871 0.405354 0.665609 -0.854073 0.123163 0.387441 -0.571342 0.228457 
21:6730981 1.54598 1.64731 -1.03418 0.774173 -1.07287 0.150869 0.8557 0.334495 -0.960495 0.735166 1.70426 0.990113 -0.644256 0.96467 -0.129868 0.0959979 0.230302 -1.58916 -1.20081 -0.787965 0.687915 0.834176 -0.143877 1.75633 0.497601 0.0796748 -0.000493434 0.400217 -1.61525 -1.15219 -1.73769 -2.0682 -1.45195 -1.23415 -1.56357 -1.83286 -0.209762 0.989453 -1.93139 1.81293 0.051289 0.173505 -0.0789071 1.14848 1.34964 0.352325 0.164831 1.12696 0.181623 0.154226 0.694709 1.34985 0.813339 1.28001 0.555634 0.812966 
21:6732280 1.33291 1.51332 -0.67406 1.71785 -0.96116 0.257857 1.42339 1.15845 -1.12262 0.473145 0.653822 0.796519 -0.71159 1.40886 0.258587 1.22647 -0.341839 -1.03773 -0.991964 -0.00791698 0.682607 0.348084 1.01858 1.21899 0.0249636 0.146791 0.228765 0.0746019 -0.66798 -0.336449 -1.0857 -1.60202 -0.764423 -0.737459 -1.25735 -1.55785 -1.40148 1.54765 -2.3444 1.46856 -0.753199 0.389057 0.540599 0.685576 0.835982 0.349197 0.277588 1.76515 1.19287 0.122674 0.921416 0.762721 -0.170456 0.1975 -0.0883651 -0.148051 
21:6740680 0.0587854 -1.06201 0.721062 -1.94075 1.10372 -0.11818 -0.574908 -0.266321 1.15658 -1.87993 0.183221 0.537704 -0.572231 -1.31945 -0.804866 -1.69052 0.490717 0.722774 1.1619 0.00551344 -0.435157 0.687365 -0.786663 0.250708 -0.329596 -0.484962 -0.665651 -0.51171 0.595525 0.759274 2.04256 1.38119 0.930185 1.16823 2.03772 1.88719 1.07461 -0.825365 2.22672 -0.368618 0.395655 0.957734 -0.181301 -0.889554 -1.39363 -1.12934 0.223305 -2.26565 0.285069 1.39789 0.394892 -0.439442 1.02834 0.682818 0.108516 1.08989 
21:6742066 -1.9158 -2.1502 0.418638 -0.987715 -0.261781 -0.640602 -1.4549 -1.32027 2.63747 -0.684926 -0.480996 -0.436888 -2.83333 -1.04679 -1.92464 -0.708475 0.542456 -0.047851 0.430712 0.466646 1.08359 -2.08628 -0.732701 -0.657345 0.694825 1.02257 1.00297 -0.355248 0.84238 1.17186 1.20455 -2.06778 -0.433168 -0.05606 -0.576586 -2.63958 0.70057 0.404353 1.42764 -0.499756 0.945081 -0.750334 1.40286 0.039432 -0.0436167 -0.0189216 -0.369251 -1.01679 0.473389 -0.112994 -0.257591 0.0458371 0.623731 0.687924 1.17644 0.632606 
21:6748407 1.76028 1.76186 -1.24261 0.942519 -0.471016 -0.615044 0.860014 0.308709 -3.45622 1.10847 -0.531416 -0.213138 0.650273 1.78228 0.484724 1.25475 -1.67982 -0.363048 -1.27748 0.274555 -0.0387036 0.484039 -0.926025 0.239095 0.607939 0.556364 -0.318083 -1.20122 -1.60627 -1.63042 -0.864577 -1.08545 -2.33608 -2.40451 -2.35525 -0.901383 -1.00489 -0.499057 -1.69224 3.35944 0.703264 0.625102 0.0746112 1.35926 0.631116 1.79781 1.62684 0.564245 0.219146 0.495157 -0.258599 1.65936 1.36501 1.81813 1.0051 2.12033 
21:6750778 0.694807 0.534996 0.680629 -0.753849 0.314765 1.18463 2.56425 2.02542 0.95725 0.492199 -1.08069 -0.600749 -1.19122 -1.64067 -0.856937 0.815619 -1.44207 0.0258022 -0.909025 0.812159 1.11503 -0.9907 1.61507 -0.261493 1.05076 0.864119 1.35537 0.335921 0.162637 2.00399 1.3279 0.192101 -0.601371 0.3664 -0.168958 -1.4397 0.028273 0.624171 -0.191707 0.232615 -0.0339625 -1.18445 1.67975 -0.562761 -0.394077 0.836516 -1.57059 -0.920934 0.300745 -2.1555 -0.203056 0.906569 0.321335 0.948227 1.96027 -0.00566812 
21:6751357 -0.653952 -0.534996 -0.680629 0.851259 -0.314765 -1.05058 -2.41172 -1.90288 -0.910168 -0.480503 1.07751 0.602995 1.35375 1.70212 0.954775 -0.748566 1.5058 0.0296814 0.992422 -0.805924 -1.12076 1.01517 -1.61507 0.313831 -1.05076 -0.864119 -1.35537 -0.335921 -0.162637 -2.00399 -1.3279 -0.192101 0.601371 -0.3664 0.168958 1.4397 -0.0407895 -0.665088 0.199401 -0.223262 0.0366704 1.18193 -1.68502 0.59589 0.413383 -0.797793 1.60895 0.92686 -0.285342 2.18837 0.238383 -0.903737 -0.31514 -0.937834 -1.95378 0.0170225 
21:6759343 -0.478141 -1.24985 0.213063 -0.370216 0.0560895 -1.2625 -0.671261 -0.794881 0.361635 -0.454612 0.729856 0.832831 0.326386 -0.165421 -0.692652 -0.454463 0.226203 -0.00169253 0.401155 -0.577185 -0.0208622 0.498748 -1.13428 -1.24417 -0.581815 -0.516306 -0.881633 -1.10958 0.0909202 -1.33912 0.20785 -1.35376 0.0584719 -0.636381 0.352599 0.0248105 -1.10221 -0.686348 -0.27905 0.540179 0.725956 -0.0290487 -0.279341 0.179717 -0.173323 1.03751 1.5822 0.107854 1.62215 1.84438 0.47686 -0.843453 0.319048 -0.0159361 0.141002 -0.0461457 
21:6763194 1.83419 1.76193 -1 1.20263 -0.503319 -0.453447 0.0814982 -0.251222 -1.84472 0.799268 0.620009 0.123705 1.92814 1.72131 1.8557 1.00269 -0.486612 -0.131259 -0.57784 -1.38596 -1.31267 1.27548 -0.0173185 0.716811 -0.522009 -0.200997 -0.127565 0.877364 -0.354132 -1.13786 -1.81948 0.797541 1.10721 0.29639 0.153493 1.6867 -0.734345 -0.168595 -0.790981 1.46561 0.319028 -0.388489 -1.37308 0.0459249 -0.271116 -0.755681 1.37148 0.807111 -0.754687 -0.880445 -0.338593 -0.0931276 -0.554259 -0.923875 -1.33681 -0.625033 
21:6766671 -0.60719 -0.38613 -0.223553 -0.776495 -0.556986 -1.33474 0.483672 0.92146 -0.887951 -0.0647014 0.165137 -0.00844627 -1.60497 0.1522 -0.818855 -0.0899451 -0.688342 -1.18847 -0.807609 -0.271875 1.45859 -0.713445 -0.328861 -0.0405211 1.69252 1.03913 0.454565 -0.35142 -0.598202 0.482505 1.32485 0.0417569 -0.903632 -0.289874 0.0407926 -0.896489 0.123516 0.933302 -0.256344 -0.400614 -0.706897 -0.303483 1.62226 -0.0140567 0.0274142 0.91567 -0.568304 -1.07676 0.206101 2.35003 1.68588 1.45718 1.87216 1.26513 1.12192 0.944122 
21:6768357 -0.331139 -0.652788 0.921999 0.87714 1.65885 0.742218 -1.17572 -0.750908 1.334 -0.945923 1.1028 0.495174 1.6727 -0.817856 1.18716 -1.37354 1.96401 1.97135 2.615 -0.93557 -1.9237 0.148308 0.0378487 0.679842 -0.112166 -0.660975 -0.227158 0.959767 -0.835264 -2 -3.10057 -1.34974 -0.678391 -1.03578 -1.16925 -0.501661 0.299144 -1.56591 -0.0568394 0.246039 0.102622 0.25451 -2.34377 0.069008 0.198619 -1.05186 0.00624389 1.26195 -0.768387 -0.555799 -0.528012 -1.21334 -1.18423 -1.28484 -1.65015 -0.706587 
21:6776187 -1.67053 -2.21311 0.676869 0.377635 -0.559037 -0.655417 0.0844118 0.397535 0.441155 -1.45174 1.2631 1.03353 0.62272 -1.42513 0.232929 0.208476 0.50007 0.620778 0.900696 -0.495235 -0.51558 0.704938 0.635022 -1.0515 -0.719806 -1.33983 -1.13977 -0.370859 -0.587422 -0.383597 -0.288122 -0.390064 -0.731553 -0.122387 0.314206 -0.17078 0.191449 -0.794466 0.286893 0.271517 -0.477645 0.659633 -0.664441 0.964524 1.00708 1.6619 1.76569 1.08963 0.748907 0.826179 -1.15521 -0.884396 -0.278172 -0.0307838 -0.108015 -1.43339 
21:6780678 -0.751897 -0.561505 0.934119 0.588966 0.46 -0.219763 -1.09797 -1.1199 0.549438 -0.356462 1.44785 0.665786 1.35638 -0.948257 1.83808 -1.10717 1.35925 1.13844 1.68711 -1.93429 -2.10967 1.29806 0.330312 0.811842 -0.727656 -1.76004 -0.728314 0.975215 -0.730806 -0.156822 -2.68834 0.19069 0.752938 1.08311 0.350533 0.762717 0.84599 -0.00714679 0.111111 -0.820513 -0.470524 0.340723 -1.38848 -0.181731 0.328611 -1.09536 -0.819674 0.757476 -1.25036 -0.962195 -0.0797274 -0.12597 -0.164391 -0.669202 -0.828213 -0.206662 
21:6784449 1.67881 0.7452 -0.757088 0.0392669 0.0350739 -0.862515 0.0727974 0.0696119 -0.578208 -1.05634 0.472014 -0.0278478 1.96716 1.01969 0.559277 -1.06368 -0.579233 0.643582 0.153623 -1.04397 -1.7044 2.00723 -0.481088 2.27737 -0.382995 -0.767346 -1.23135 0.157214 -1.02101 -1.69657 -1.61921 1.15406 0.662666 -0.0528776 0.281437 1.78475 0.0339377 0.241979 -1.21432 0.262996 -1.32586 0.808935 -1.33958 -0.753432 -1.19216 -2.25846 0.0371445 -0.95399 -2.14825 -1.27076 0.0641044 -0.105596 -0.36134 -0.829865 -1.32498 -0.803823 
21:6786941 -0.138406 0.242615 0.241991 1.20114 -0.0618334 0.659626 -0.250973 -0.577635 -0.508997 1.19861 -0.00820251 -0.322935 -0.417182 -0.202796 1.10745 1.29992 0.199128 -0.145998 -0.0283182 0.118156 1.4975 -0.87799 -0.02573 -2.07414 -0.537879 0.106839 0.18745 -0.386405 0.27399 0.547155 0.365779 -1.34778 -0.0223009 0.300398 0.0601951 -0.413256 -0.986537 -0.574686 1.22171 1.37961 1.961 -0.465515 0.787915 1.43847 1.1384 1.97305 1.96016 1.8876 1.78363 0.357676 -0.204444 0.176685 0.698067 0.64063 0.558736 0.620502 
21:6792312 -1.23038 -1.10776 0.772394 -1.26308 0.320663 0.242766 0.651475 0.964618 1.44472 -0.133859 -0.460557 -0.232915 -2.07747 -1.0023 -1.98257 -0.00760031 1.01109 -0.569513 0.118309 1.51066 1.08377 -1.69633 0.462814 -0.802939 0.480883 0.438608 0.839166 -0.182008 0.56513 0.954439 1.44156 -0.71617 -1.0132 -0.539977 -0.351199 -1.95468 0.0974391 0.39517 -0.113263 -0.575814 0.337259 -0.60691 1.21943 0.022891 0.482548 1.12897 -0.918786 -0.0171984 1.16724 1.07707 0.158699 -0.0986002 -0.107215 0.407889 0.969633 0.354731 
21:6802402 -0.136301 -0.662116 -0.927711 -0.680597 0.394087 -0.327634 -0.586207 -0.279792 0.120751 -0.975302 0.124904 -0.776253 -0.725693 0.0293693 -0.754494 -0.736272 1.58429 0.74512 1.46012 0.258502 -1.48092 0.823471 -0.867329 2.84457 -0.941441 -1.09607 -1.16141 -0.50395 -0.556876 -0.842549 0.136338 0.17833 -0.304626 -0.384212 -0.0115686 1.09195 -0.881347 -0.196422 -0.58213 0.23463 -1.06649 0.0602039 0.09874 0.115223 0.379819 0.0314097 -0.189111 0.532129 0.484899 1.26896 -0.143357 -1.01028 -1.40123 -0.656445 -1.18009 -0.705796 
21:6805882 0.861769 1.2635 0.28469 0.722438 -0.172818 -0.372649 1.56159 0.928867 -0.646722 1.62126 -0.577765 -0.367652 0.845902 0.301935 0.96664 1.01336 -1.01663 0.0375245 -0.269557 0.921089 1.00601 -0.43125 0.856662 -2.75326 0.531691 0.236761 -0.348393 0.373716 -0.693382 -0.821429 -0.0664334 0.31094 -0.787957 -0.896052 -0.563716 -0.459296 0.29099 0.290251 -1.1152 -1.36349 0.951476 0.41779 0.0557036 0.584251 0.191966 0.591842 0.653379 -0.0321847 -0.143484 -1.2822 -0.288309 1.05544 1.48097 0.288741 0.442338 1.10389 
21:6807185 -1.59417 -1.68516 1.03732 -0.609687 0.265825 -0.0596402 -0.667318 0.0591425 0.891493 0.459971 -0.456383 0.27831 -0.104364 1.05478 -0.381657 0.66361 -0.389212 -1.72452 -1.46904 -0.538428 -1.42311 0.530942 0.356071 0.382248 -0.635938 -0.980395 -0.984306 -0.527688 -0.187439 -0.126617 -1.05239 -0.22154 -0.175847 -0.217423 -0.692164 -0.0587323 0.452462 -0.843825 -0.0557477 -1.26734 -0.660669 1.06636 0.72473 -0.621467 0.202612 0.248499 -1.25347 -0.888215 -0.451346 -0.573898 0.579437 0.301421 -0.103488 1.01987 1.62488 0.186173 
21:6809160 1.39664 2.38667 -0.0913155 0.0626482 0.216667 1.11023 1.88128 1.03943 -0.833194 0.96181 0.0833848 0.650732 1.11972 0.796357 0.873232 0.0398794 -1.61197 -0.167947 -0.738949 -1.00828 1.76861 -2.20905 1.51295 -2.22403 1.84245 1.64318 1.72377 1.43707 0.478887 1.13184 -0.296428 0.146419 0.684268 0.961213 0.372176 -1.23723 0.812368 0.754233 0.527062 0.399882 0.819833 -0.451833 -1.57487 0.440335 -0.617774 -0.0710679 1.06021 -0.474789 -0.885364 -0.54665 -0.0738481 0.475413 1.43872 -0.180267 -0.507958 -0.00634095 
21:6815959 1.24343 1.08648 -0.765511 -1.78327 1.33463 -0.339441 0.229353 0.425662 -0.835984 0.0327608 0.613389 -0.454823 -0.716962 -0.0370742 -0.386151 -0.542893 -0.108142 -0.195936 0.164879 -0.715147 -0.849955 -1.07118 -0.636582 2.45272 0.473684 0.262543 -0.0649254 0.0991033 -0.375339 -0.654182 -0.220418 -0.508885 -0.420029 -0.292932 -0.68921 -0.248768 1.3125 0.645582 -0.28895 -1.09119 -1.58117 -1.19714 -1.05482 0.277541 0.617777 1.22128 -0.61969 -0.0289378 -0.397126 -0.188103 -1.09943 -0.00684332 -0.534605 -0.485845 -0.290118 -0.188454 
21:6816011 0.596869 0.454141 -0.889134 -0.158761 0.1536 -0.826748 0.976045 0.919674 -0.489357 0.310545 0.0962025 -0.928571 0.0364662 0.00384591 -0.554501 0.0394695 1.3519 -0.0883303 0.735513 1.34505 -0.700663 0.519531 -0.687321 0.64087 -0.374182 -1.09816 -1.57084 0.18001 -1.73206 -2.35923 -0.2805 0.0183794 -1.68208 -1.96314 -1.09781 0.381503 -0.136938 0.008141 -1.51042 -1.45936 -0.637725 0.322378 -0.0442818 1.10248 1.06452 0.993341 0.496697 0.824854 0.603561 -0.00361243 -0.808655 0.250972 0.391001 0.182053 -0.230706 0.844748 
21:6821034 0.0844775 0.869925 0.412675 1.79025 -0.233273 -0.0916607 -1.42062 -0.827868 -0.598842 1.44643 -1.11117 -1.40844 0.656705 -0.0831387 0.898482 1.91927 1.57451 2.2332 2.01378 1.40042 1.12824 -2.23053 -1.88499 -1.17331 0.245806 1.13253 1.36432 0.862088 0.0169159 -1.43974 -1.04301 -0.0490295 -0.689987 -1.48968 -0.870987 0.0402685 -0.514626 -0.0570386 0.0611624 0.0138119 0.481757 -1.47886 -0.0281269 -0.288864 -0.354095 0.989215 0.979363 0.772956 1.12316 0.879133 0.644609 0.98877 0.957305 1.14919 1.35758 1.09873 
21:6822874 -1.4272 -2.03503 -1.41432 -1.11347 -1.0373 -0.949933 -0.658623 0.00811379 0.859577 -1.067 -1.4905 -1.20363 -0.873946 1.57791 -0.286276 0.577412 0.796371 -0.263741 -0.0745404 2.05475 -0.688667 1.04682 1.21334 1.30374 -2.15609 -2.09452 -2.03464 -2.46363 0.0289256 0.970729 0.599412 -0.311588 -0.478753 -0.178525 -0.207794 0.071457 -2.18154 -0.385982 -1.17969 1.19639 1.14602 1.94129 1.34025 1.32389 1.83494 -0.204322 -0.237366 1.68553 0.282486 -0.202426 0.223277 -0.336676 -1.5332 -1.54777 -1.133 -1.15944 
21:6822994 1.25378 1.73103 1.27595 1.1075 0.479119 0.709877 0.115343 -0.27799 -0.652619 0.793979 1.16771 0.796006 0.702599 -1.28146 0.178122 -0.764964 -0.582785 -0.00387141 -0.00600226 -1.51894 0.687372 -0.720102 -1.14059 -1.39004 1.68553 1.87207 1.64361 2.44603 -0.0510715 -1.02298 -0.69827 0.0722454 0.386726 0.0519475 0.0829131 -0.275089 1.79372 0.0892391 0.871763 -0.867624 -0.606031 -1.70197 -0.994314 -1.21308 -1.66447 0.515368 0.324515 -1.41599 0.111881 0.891839 0.267263 0.766853 1.56784 1.6479 1.25525 1.10077 
21:6825782 -0.428974 -1.24689 -0.488103 1.57228 -0.946411 -1.42122 -2.11081 -2.49322 0.203333 -1.54025 0.627646 0.351409 0.152585 -0.181872 1.76688 0.824216 0.983021 1.13683 1.08832 -0.318802 -1.01062 0.805369 0.491321 -0.720725 -1.55828 -1.62534 -0.126461 -1.2923 -0.0775081 0.0683722 -0.100477 -0.796893 -0.679598 -0.276279 -0.0696406 -0.269976 0.635928 0.223521 0.177869 -0.426806 -0.628018 1.03276 -0.726979 -0.0958409 0.120883 0.266472 0.389734 -0.586468 0.273967 0.284963 0.373089 -0.073824 -0.738964 -1.26413 -0.827494 -0.533734 
21:6826856 0.341017 0.785701 -0.896865 -0.00119657 1.51253 1.10056 0.458648 1.11777 -0.68921 1.41152 -0.996658 -0.708872 0.0273104 1.1176 0.849178 1.17021 1.01417 -0.672872 -0.336511 0.0537264 1.28068 -0.974408 -1.11503 0.667304 0.123322 -0.0717467 -0.141443 -2.00414 -0.236321 0.0390234 0.584474 -0.5272 -1.05179 -1.13971 -0.975504 -0.06923 -0.967318 -0.267753 -0.335686 0.397817 -0.511696 -0.477559 0.277463 0.85918 1.74499 -0.415851 -2.08982 0.712892 -0.365979 -0.103576 -0.732657 0.130414 -0.547488 -0.565335 -0.233326 0.208583 
21:6827298 1.88501 1.87248 0.934438 -2.06229 1.46866 1.28832 1.94464 2.68778 -0.395263 0.129365 0.231002 -0.0953867 0.343874 0.352974 -0.969308 -0.470892 -0.855278 -1.50941 -1.31357 0.243361 -0.798106 -0.582402 -0.975725 1.81548 0.919057 0.609793 -0.784522 0.699035 -0.0913531 -0.516463 -0.602611 0.78222 0.762948 0.584509 0.29349 0.853534 -0.344103 -0.679589 0.124387 0.549187 -0.265089 -0.795171 -0.297626 -1.05854 -1.45458 -0.716144 -0.553859 -0.856265 -0.559018 0.893484 0.570414 -0.263845 1.10262 1.13655 0.561824 0.518942 
21:6833802 0.740268 1.70513 0.17608 -0.759297 1.70438 1.99474 1.58439 1.77158 -0.278762 2.28433 -0.11963 -0.154766 -0.709532 -0.778431 -1.47962 -0.434792 0.261937 -0.998807 -0.164743 -0.61973 0.842828 0.0451155 -0.946078 0.384254 1.05725 0.629929 -1.07462 -0.0383273 -0.555889 -0.376828 0.920408 1.11078 1.09956 0.738938 1.18833 1.52403 -0.606697 -0.374989 -0.440919 0.374636 -0.132643 -1.24133 0.396655 0.25642 0.283541 -0.122279 -1.01982 0.197302 -0.733513 -0.0232208 -1.25912 -0.857436 -0.46378 -0.153813 -0.418677 -0.270998 
21:6837490 1.77738 0.637919 0.23037 -0.888441 -0.082686 -0.608183 -0.319076 0.303918 -1.4402 -1.77088 1.0509 0.710924 0.517468 1.22905 0.397074 0.635084 -0.978336 -0.706656 -0.923812 -0.393704 -2.65016 -0.0466881 -0.518968 1.52461 -0.551937 -1.22101 -1.39245 -0.61614 -0.14634 -0.300712 -0.671091 -0.138504 0.733165 1.22116 0.942425 0.983937 0.0872121 -0.301909 0.302629 1.11817 -0.627311 0.654348 -1.0543 -1.2751 -1.57315 -0.126776 0.00267361 -1.73487 -0.811302 0.963674 0.421668 -0.430172 -0.187304 -0.749442 -0.72886 -0.15947 
21:6842036 -0.798032 -1.20633 -0.210819 -0.113368 -0.688374 -1.29885 -0.620137 -1.23553 1.24134 -0.916504 0.797002 0.737617 -0.845919 -1.64404 -0.569841 -0.852151 1.23914 1.03239 1.63069 -0.83888 0.48804 0.246631 -0.109596 -1.25 0.653269 0.362815 1.16337 0.349059 1.97026 0.907581 0.379529 0.29277 0.606511 0.136444 -0.278639 -0.0706583 -0.836083 -1.22822 0.518174 1.10376 -0.866055 0.639311 -0.423051 -0.135075 -0.506024 -0.889247 0.440628 -0.645245 -1.34209 -1.23555 -0.831486 0.25731 -1.25737 -0.680176 0.147886 -0.71825 
21:6842063 -0.511675 -0.296117 -0.640621 -0.0460372 -1.57104 -1.42059 -1.02684 -1.65811 -0.138509 -0.0851749 1.38921 2.44706 0.183981 -1.11601 -0.333818 -1.39588 -0.614102 0.765855 0.0695715 -1.16836 1.47958 0.444148 0.226574 -2.3663 1.69989 1.79604 2.27561 1.84077 1.29589 0.484234 1.0768 1.2035 0.968859 0.354949 0.524437 0.538889 0.067765 -0.91129 1.82734 0.0989513 -0.711321 -0.109397 -1.0082 -0.33821 -0.20367 -0.551942 -0.36327 -0.952934 -1.33784 -0.912158 -1.17306 0.752142 -0.378496 -0.226659 0.191923 0.30823 
21:6842553 -0.826285 -1.02784 -0.317422 -0.508803 -1.83078 -1.67272 -0.422484 -1.12656 1.05255 -1.1121 1.72497 1.92109 -0.402519 -1.05161 -0.817062 -2.17951 -0.216153 0.489535 0.22178 0.234803 0.361642 0.547774 0.83075 -1.2898 0.63955 0.838963 1.44724 1.2046 1.63052 0.403008 0.130764 0.448446 0.468247 -0.103883 -0.23346 -0.233592 -1.29834 -1.44195 1.11232 0.964662 -0.615032 1.07018 -0.297335 0.0385333 -0.54059 -0.763415 1.07698 -0.493655 -1.49431 -0.955513 -0.894364 0.247256 -1.11244 -0.751291 -0.415009 -0.708318 
21:6848942 1.58236 2.08212 0.562822 0.097995 1.10635 0.316794 0.236848 0.905655 -1.98353 0.675208 0.408077 -0.360438 1.96254 1.78481 2.45372 1.14303 -1.18638 -0.291032 -1.06492 -0.813054 0.437222 -1.53504 -2.22666 1.82 0.190245 0.268212 0.602684 0.603887 -0.289016 -0.962472 -1.77011 -0.828466 -0.614718 -0.551477 -1.15729 -0.477734 1.99692 0.988181 1.18169 -0.973094 0.327 -1.67671 -0.29937 -1.30215 -1.20327 0.12263 -0.792457 -1.12381 0.497567 0.856331 1.32436 1.3389 2.07585 1.542 1.3409 0.717456 
21:6851450 0.312096 1.26094 0.189379 0.228722 1.11189 1.39885 0.355972 0.897098 -1.43959 1.64103 -0.974018 -0.972147 0.751592 1.66842 1.00054 1.68759 -0.820538 -0.386526 -0.785561 0.24429 -0.133162 -0.105466 -0.530692 1.30081 -0.602867 -0.540719 -1.33254 -0.540529 -1.20213 -0.47131 0.0950845 0.180796 0.0469196 0.436598 0.779553 0.920048 1.31359 1.44141 -0.436628 -1.10949 0.69583 -1.07969 -0.118462 0.0512119 0.467894 0.901367 -0.25688 0.766228 1.15988 0.928166 0.364519 -0.475127 1.24794 0.70389 0.100204 0.554352 
21:6867782 0.148197 -0.203403 0.374341 0.794916 2.37941 0.995546 -0.12668 0.166233 0.499675 0.391379 -1.39058 -2.14766 -0.605115 -1.02361 0.480045 2.09962 2.71389 0.667525 2.28943 -1.78074 0.198117 -0.684225 -1.17378 0.363401 -0.281727 -0.972425 -0.745756 -1.59657 0.179549 0.784635 0.197848 -0.410829 0.052339 0.384662 -0.129548 0.159623 0.519753 0.46631 -1.25923 0.0730411 -0.532811 -0.665815 -0.43751 -0.217086 0.113152 -0.164446 -1.13952 -0.212247 0.403075 -0.092093 0.191474 -0.0641437 -0.232963 0.0948383 0.990881 0.00525051 
21:6868654 -0.27568 0.173468 -0.436774 -0.783266 -2.36978 -1.04709 0.172604 -0.24969 -0.609073 -0.611302 1.21814 2.05307 0.555841 0.978182 -0.408276 -1.92308 -2.76735 -0.714726 -2.27486 1.77499 -0.280369 0.732292 1.22069 -0.354199 0.153045 0.896565 0.639099 1.49775 -0.195958 -0.818514 -0.292977 0.298925 -0.0826789 -0.418109 0.110387 -0.178953 -0.22749 -0.424348 1.32435 -0.0690972 0.574622 0.898448 0.573406 0.190925 -0.133135 0.270918 1.14459 0.152837 -0.24678 0.364879 -0.198273 -0.0576452 0.0361739 -0.251362 -1.08839 -0.064712 
21:6889825 0.00473744 -0.0754254 0.611132 1.81652 -0.854092 -0.852457 0.570972 0.686514 -0.845235 -1.59529 0.639241 0.859959 -0.22029 0.314998 1.25188 0.46787 0.0274715 0.894342 0.227202 1.98084 0.742339 -1.62445 0.763428 -2.50837 0.358991 0.556385 1.34443 1.57946 1.40132 1.64281 0.720655 -0.245964 1.12819 1.8024 1.39831 -0.41919 1.20809 -0.0483193 1.2839 0.459311 1.36719 -0.942529 1.90066 -0.110723 -0.637187 -0.152655 1.42698 -0.58368 0.145984 -0.245226 0.229419 0.0290884 0.912743 0.262315 0.483531 -0.4894 
21:6893083 -1.69341 -1.35504 -1.30986 -0.382873 0.0467636 0.442357 -1.17244 -0.898824 -1.00241 0.689205 -0.447922 0.468873 -0.0634642 0.447552 -0.376665 0.240047 -1.58031 -1.84824 -1.7455 -2.59035 -0.21036 1.72398 -0.940105 1.66078 0.59638 0.742206 -0.224225 -0.650482 -0.566325 -1.33868 0.0174479 -0.137767 -0.866809 -1.77914 -1.35678 -0.523594 0.0767477 1.28107 -1.33444 0.202885 -0.805177 1.27197 -0.456519 1.59524 2.26022 1.5007 -0.81375 0.928104 1.01182 2.43069 0.501802 1.0403 0.137821 0.698763 0.589045 0.238962 
21:6893377 -1.74734 -1.34926 -1.30282 -0.48373 0.0625891 0.317049 -1.32985 -1.01143 -1.05731 0.691375 -0.4538 0.466327 -0.226939 0.381335 -0.484154 0.194715 -1.63839 -1.91941 -1.83711 -2.59755 -0.204654 1.67354 -0.940105 1.60488 0.590412 0.747602 -0.244886 -0.669746 -0.5452 -1.32007 0.0836426 -0.0730359 -0.844343 -1.76469 -1.31889 -0.499859 0.0964557 1.32587 -1.33444 0.186037 -0.804545 1.26653 -0.43681 1.55052 2.23829 1.44907 -0.874226 0.918231 0.984712 2.38721 0.459174 1.0371 0.132586 0.695686 0.590327 0.219973 
21:6896414 -0.72424 -0.840069 -1.07054 -1.17512 -0.531131 0.326933 -0.0389222 1.06941 -1.45425 0.260636 -1.95974 0.876923 0.608419 0.324037 -0.634725 -0.521485 -1.96052 -1.77078 -1.73302 -0.644171 0.820179 -0.0887 -0.912965 0.936545 2.65551 2.2582 1.24027 -0.283767 -0.634958 -0.417054 0.146256 -0.588808 -2.30582 -2.49007 -2.5294 -1.63419 -0.638393 -1.27676 -1.13502 1.82335 0.386875 0.586003 0.000254347 1.48436 1.83443 2.42757 -0.635369 0.753529 1.01138 2.07544 -0.360944 0.751445 0.436683 0.751722 -0.43416 1.23455 
21:6910541 0.12247 -0.284208 1.78503 1.74582 0.790084 0.480618 -0.112181 -1.03086 2.3345 -1.16299 1.25 -1.30353 -1.68807 -0.104731 0.0610959 -0.0987623 2.2763 1.46491 1.91181 0.526829 -1.26522 0.741824 1.54559 -0.706418 -2.57094 -2.19471 -1.0638 0.261081 0.254333 0.00780615 -0.320935 0.588342 1.90054 1.96631 2.10299 1.50806 0.485025 1.44588 0.805328 -1.63985 -1.00871 0.822631 -0.9197 -0.77875 -0.981282 -2.2052 0.639485 -0.136873 0.0419202 -1.00319 1.27204 -0.704298 -0.107899 -0.662678 0.191331 -0.79347 
21:6913418 0.635539 0.243887 -1.37452 1.936 -1.95819 -0.838134 0.626034 -0.0736588 -2.75839 -0.731523 -1.68736 -0.190105 1.41561 1.22077 1.29305 2.01284 0.512594 -0.575 -0.733224 2.20192 3.03918 0.201091 -0.806622 0.299648 0.152122 -0.345278 -0.184176 -0.188102 0.157378 1.14256 0.414399 0.137222 -0.0219141 0.539851 -0.0882781 -0.0237215 0.482214 0.386098 -0.526229 2.01027 1.17406 -0.147273 -0.127449 -1.15058 -1.00783 -0.0394085 -0.521064 -1.07873 1.48258 0.34513 -1.14247 0.0794139 0.628222 0.0260478 -0.26565 1.36253 
21:6914725 0.6496 -0.169809 1.39831 2.23795 -0.0661062 -0.291521 0.189515 -0.855168 1.03213 -1.83004 0.559377 -1.42748 -1.23241 0.583365 0.359573 0.755731 2.05094 1.4287 1.66679 1.43775 -0.358214 0.885172 1.34253 -0.251117 -2.30326 -2.34839 -1.21682 0.381094 -0.195617 -0.0334681 -0.584812 0.31143 1.20527 1.52826 1.56358 1.09991 0.254535 1.35801 0.115098 -0.46877 -0.153799 0.720126 -1.22672 -0.77533 -1.0968 -1.7312 0.924076 0.166482 0.974943 -1.09202 0.97247 -0.479896 0.387222 -0.449454 0.0903846 0.218498 
21:6919387 0.38385 1.20854 0.159018 1.03435 0.904295 0.927542 -0.282014 -0.247027 -1.06916 1.88022 -0.852116 0.215819 2.16187 0.426092 1.16428 0.322195 -0.10517 0.876657 0.609162 -0.587861 0.236699 0.175046 -1.27568 -0.273461 -0.184036 0.253919 -0.456532 -1.08423 -0.149027 -0.728806 -1.07012 -0.158895 -0.046066 -0.919445 -1.04721 -0.122554 -0.0796485 -0.219145 -1.96869 0.104465 0.307067 -0.273613 0.377017 -0.606174 -0.201046 0.0455807 -1.47579 -0.314389 -0.635504 1.3669 -0.497119 0.62553 0.252378 1.17596 1.05738 0.958277 
21:6924331 -0.798382 -0.570772 1.1183 -0.90692 1.6508 1.48796 0.031598 -0.361448 3.21918 0.515365 0.960183 0.230724 -2.13035 -1.72193 -1.25953 -1.9127 0.727455 0.771678 1.47765 -1.53438 -2.88701 -0.724771 0.433915 -0.503835 0.0337339 0.748881 0.52141 0.119545 1.12551 -0.99161 0.023817 0.364765 0.916945 -0.258838 0.387105 0.304962 -0.362145 -0.835927 0.688222 -2.79921 -1.83259 0.206101 1.56123 0.0682482 0.397449 -0.853731 -0.333104 0.381611 -1.66235 0.255388 0.582918 -1.23149 -1.68629 -0.629136 0.574127 -2.5405 
21:6924596 0.798382 0.570772 -1.1183 0.90692 -1.6508 -1.48796 -0.031598 0.361448 -3.21918 -0.515365 -0.960183 -0.230724 2.13035 1.72193 1.25953 1.9127 -0.727455 -0.771678 -1.47765 1.53438 2.88701 0.724771 -0.433915 0.503835 -0.0337339 -0.748881 -0.52141 -0.119545 -1.12551 0.99161 -0.023817 -0.364765 -0.916945 0.258838 -0.387105 -0.304962 0.362145 0.835927 -0.688222 2.79921 1.83259 -0.206101 -1.56123 -0.0682482 -0.397449 0.853731 0.333104 -0.381611 1.66235 -0.255388 -0.582918 1.23149 1.68629 0.629136 -0.574127 2.5405 
21:6927886 1.66502 0.727362 0.882309 1.79352 0.253136 -0.793663 -1.16358 -1.15775 -0.661634 -0.51774 0.611924 1.22386 1.78636 0.420961 1.26285 0.0461878 0.222042 1.12387 0.770335 0.34825 -0.581783 -1.40963 1.09137 -3.25784 0.767935 0.694666 0.903528 1.82254 0.0540156 -0.211093 0.0039957 -0.491642 0.960755 0.799729 1.20912 -0.30046 1.0092 -0.880474 0.115527 -0.458495 -0.489423 -1.7919 -1.65691 -1.02912 -1.41875 -1.23101 -0.712528 -0.66762 -1.29564 -0.939587 0.070429 -0.138719 0.807543 -0.144698 -0.445998 0.803395 
21:6932208 -1.1179 -0.90329 -0.507706 -1.55151 -0.493195 0.837777 -0.540632 0.672378 -0.21087 0.346193 -1.95144 0.663849 -1.1714 -0.0306654 -1.16338 -1.3821 -1.29876 -1.2171 -0.963938 -0.498833 0.456763 -0.572271 -1.31767 1.32756 2.89824 2.78818 1.65647 -0.30906 -0.224127 -0.889531 -0.448757 -0.391538 -1.99972 -2.77806 -2.7953 -1.58181 -0.603836 -1.58017 -0.305456 0.0787638 0.144615 1.10715 1.27996 1.61519 2.07922 2.22415 -0.497376 0.640343 0.518838 2.43373 0.139089 0.541283 -0.241056 0.735982 0.375643 0.463521 
21:6932578 -0.3725 -0.810902 0.868643 -0.22447 -0.0788283 -0.0725381 1.57342 1.18792 2.2182 -1.69735 0.0584561 -0.815847 -2.84666 -0.914098 -1.43011 -0.682708 0.939664 0.315116 0.662664 1.96235 0.154098 -0.1591 1.72689 0.00264542 -0.473745 -0.565863 0.314123 0.784448 0.912281 1.16342 0.686 0.369783 0.36221 0.943814 0.820274 0.158983 -0.89829 -0.722412 0.836007 0.23057 -0.0133863 0.781513 -0.34328 0.49975 0.202058 -0.349964 1.72929 0.837093 0.90411 -0.83232 0.298808 -1.1774 -0.454196 -0.820149 -0.614603 -0.914219 
21:6932824 0.452172 -0.411114 1.18357 0.880912 0.287787 -0.143733 0.599233 0.373716 1.83592 -1.54595 0.49326 0.126359 -0.867863 -0.79065 -0.361257 -0.688113 1.04457 0.812327 0.904559 1.80396 -0.0314686 -0.86828 2.13589 -2.50974 -0.259104 -0.234267 0.801518 1.64322 0.925926 1.11938 0.681155 0.0485691 1.22649 1.67884 1.73464 0.0822156 0.0148543 -0.99565 1.16694 -0.0863358 -0.483915 -0.479065 -1.38641 -0.369908 -0.912193 -1.38203 0.888457 -0.202932 -0.442352 -1.15171 0.283032 -0.968377 0.186837 -0.725939 -0.725877 -0.561712 
21:6936561 -0.28507 -0.162603 0.925714 1.20211 1.24707 1.35124 -0.586691 -1.68891 1.60763 0.334905 1.92111 -1.09367 -0.643361 0.141171 0.338393 0.524139 1.78396 0.78812 1.45107 -2.97183 -2.78148 3.40844 -0.0826705 1.55037 -3.77291 -3.41799 -3.10985 -1.62029 -0.83052 -1.51696 -1.03217 0.164281 0.96836 0.492711 0.950861 1.8294 0.340028 3.32321 -0.508361 -1.68698 -1.60295 1.1668 -0.842021 -0.561055 -0.235615 -1.59927 -0.47182 0.661044 0.573558 -0.315224 1.32841 0.136663 -0.363355 -0.345372 0.14345 -0.731742 
21:6945654 -0.28507 -0.162603 0.925714 1.20211 1.24707 1.35124 -0.586691 -1.68891 1.60763 0.334905 1.92111 -1.09367 -0.643361 0.141171 0.338393 0.524139 1.78396 0.78812 1.45107 -2.97183 -2.78148 3.40844 -0.0826705 1.55037 -3.77291 -3.41799 -3.10985 -1.62029 -0.83052 -1.51696 -1.03217 0.164281 0.96836 0.492711 0.950861 1.8294 0.340028 3.32321 -0.508361 -1.68698 -1.60295 1.1668 -0.842021 -0.561055 -0.235615 -1.59927 -0.47182 0.661044 0.573558 -0.315224 1.32841 0.136663 -0.363355 -0.345372 0.14345 -0.731742 
21:6949176 1.08952 1.97619 0.583559 0.889758 0.886486 1.08898 -0.355776 -0.112004 -1.32869 1.92168 -0.489051 0.133773 2.64893 0.670988 1.81076 0.826519 0.0414779 1.71732 1.21448 -0.337478 0.513724 0.755347 -1.11826 -0.635559 -0.34605 -0.236349 -0.9799 -1.49031 -0.52786 -0.658426 -0.948927 -0.489442 0.163642 -0.547788 -0.573355 0.0481157 -0.108123 -0.225973 -2.00069 0.342108 0.983922 -0.0416337 0.120269 -0.417051 -0.0413719 0.589057 -1.74571 -0.537968 -1.23777 0.698259 -0.830092 0.961822 0.656458 1.81089 1.87513 1.11493 
21:6949341 -1.41734 -1.38842 0.43716 -0.339035 -1.67389 0.126506 0.0862319 -0.112961 1.70687 -1.29355 0.297043 -0.601544 -2.0008 -0.589484 -2.04797 -1.6651 1.46898 1.12899 1.38277 0.648516 -1.62184 -0.123015 1.36596 1.09276 0.395748 -0.0565804 0.698292 1.20688 0.53316 0.802183 -0.268803 -0.730117 -0.188575 0.426381 -0.70109 -0.231822 -0.449718 -1.05703 1.18811 0.0663492 -0.535588 0.3764 -0.149568 0.880429 1.22786 0.740931 1.07307 1.662 1.21875 0.208148 0.830209 -0.293577 -1.03879 -1.3437 -1.74765 -1.13128 
21:6955481 -0.907472 -0.791777 -0.235874 1.1299 0.2805 0.975633 0.362028 0.55602 0.319618 -1.51458 2.4724 1.92574 -1.04373 0.633561 0.786044 0.540984 0.95112 -1.36411 -0.604118 -1.22372 -1.18732 1.50347 1.18772 0.49561 -0.972532 -0.0318322 0.0163945 -0.240988 1.67767 0.872037 0.896853 0.319044 2.09767 1.44899 1.435 0.967988 -0.0856974 1.26056 1.31216 -0.417483 0.407762 -0.236042 -0.215969 0.488801 1.26455 0.283147 0.277612 1.67636 -0.0664916 0.858929 0.961734 0.714 0.356946 0.753764 0.991327 -0.582695 
21:6955613 1.18064 0.76712 -0.611701 -1.88394 -0.224641 -1.05179 -0.348877 -0.145407 -0.527361 -0.375481 0.743719 1.16281 -0.837963 0.216502 -0.309042 -0.224129 -0.933502 0.354869 0.20336 -0.631937 -1.4965 0.00993345 0.308108 1.11283 0.837238 1.15697 0.861876 0.950463 -0.643219 -1.64881 -0.207571 0.172406 -1.16443 -1.40396 -0.385446 0.141608 0.6796 -0.599239 1.55815 -1.26114 0.183106 0.0102985 0.243585 -0.858941 -0.566692 0.266169 -0.915996 -0.583676 -0.945184 -1.08582 0.38292 -0.442736 -0.31367 -0.160358 -0.111554 -0.65109 
21:6966617 2.65064 3.06064 0.863487 0.707626 1.56077 1.1073 1.09373 0.991705 -0.487756 0.755508 1.01121 0.390704 0.170559 0.13395 1.15981 0.673442 -0.681484 0.549512 0.216639 -0.451178 0.644705 -1.8299 0.954114 -0.107098 -0.619938 -1.3919 -1.4001 -0.469256 -1.00482 0.831111 -0.179759 0.74108 0.770939 1.81366 1.39627 1.01759 1.84596 0.983254 1.81751 -1.79394 -2.18439 -0.476175 -1.26292 -1.34502 -1.6871 -1.71726 -0.971618 -0.995859 -1.21776 0.0731084 -0.981398 -1.35495 -0.577609 -2.12965 -2.37881 -1.40077 
21:6972222 -1.99621 -2.12312 -0.871254 1.55796 -1.42404 -0.566984 -0.532772 -0.794395 -0.0262581 -0.618992 0.0335929 -0.237397 -0.787396 -0.101267 0.68072 -0.299263 1.02316 0.699818 0.875084 1.59681 -0.423427 2.21889 0.00697586 -0.676434 -0.789672 -0.130624 0.0387891 -0.174053 0.91083 -0.744942 0.224268 -0.474993 0.325253 -0.614145 -0.0367089 -0.105748 -1.65682 -0.452664 -2.12131 1.27873 1.44321 1.2275 0.550893 1.37086 1.57833 1.4438 1.29623 0.96924 0.285911 -0.399766 0.680133 1.82695 1.0579 1.66008 1.2938 0.666555 
21:6975492 1.261 0.751295 -0.0136699 -2.72044 1.64214 0.744748 -0.492992 0.635576 0.00173921 0.543541 -1.59844 -0.918905 0.998637 -1.14791 -0.752323 0.327869 -1.09523 -1.43408 -1.64842 -1.70717 0.952138 -1.94016 -1.00191 -0.552106 0.657582 0.267407 0.0208475 -0.694274 -0.421341 0.131706 0.321403 0.634192 -0.0812062 0.300979 0.102699 0.111268 0.410596 -0.249625 1.11335 0.27067 -0.35977 -2.02033 -0.052229 -1.18225 -1.55483 -2.27436 -0.894286 -2.24286 -0.0376041 0.314949 -1.75335 -2.46458 -0.991003 -0.962093 -0.894737 -0.0611204 
21:6978360 0.299288 1.11977 0.485897 -1.50289 1.82291 1.89441 0.970255 1.57734 1.77169 1.18796 0.346654 -0.383287 0.00820367 -0.753799 -0.766497 -1.17856 0.490827 -1.82415 -0.885383 -2.4166 -0.0254965 -1.54202 0.457612 1.0806 0.805718 0.739926 0.904657 1.38595 0.385894 0.786496 0.976925 1.96968 0.877336 0.997894 0.846188 0.99506 0.855568 0.611164 2.43224 -0.498213 -1.616 -0.324822 -0.424069 -1.32622 -1.26336 -1.8023 -1.38401 -0.884954 -0.538872 1.23639 -0.358908 -1.75674 -0.927753 -1.5266 -1.49965 -0.920059 
21:6984991 -0.459543 -0.113631 -0.717582 -1.91674 0.180283 0.0373247 -0.393284 -0.237507 -0.160122 0.793304 -2.26917 -1.62795 0.464064 -0.697837 -1.4738 -0.0550251 -0.764301 -1.77523 -1.92969 -0.0404508 1.21693 -2.20052 -0.858859 -0.596605 1.48661 0.987201 0.231575 -0.0518718 0.51672 0.876911 1.70745 1.67298 0.526502 0.789845 0.660742 0.4823 0.201959 0.00249938 -0.153314 1.49382 0.664045 -1.0149 -0.427329 -0.264626 -0.363399 -0.686598 -0.669702 -0.518443 -1.00065 -1.09934 -1.40445 -0.994056 0.11074 -0.196122 -1.14175 0.227499 
21:6985758 -0.52392 -0.532534 -1.0295 -1.77675 -1.08112 -1.53877 -1.85473 -1.96667 -1.01938 1.15402 -2.46309 -1.2356 1.81094 0.611254 -0.811472 0.407178 -1.365 -1.15213 -1.77502 -0.572989 0.0955094 -2.78767 0.0673614 -0.90589 2.14182 1.52699 1.29875 0.879717 1.22123 1.20458 1.09119 0.324529 0.36826 0.36019 -0.284588 -1.08638 1.02721 -0.379359 0.23686 1.63245 0.64324 -1.18647 0.0183409 -0.345875 -0.527516 -0.650844 -1.28585 -1.16932 -0.927171 -1.49169 -0.312971 0.381508 0.528178 0.171078 -0.430627 0.195127 
21:6999015 -1.13872 -1.10553 0.655903 1.70322 -0.249432 0.306783 -0.335387 -0.984571 1.32592 -0.355881 2.7473 0.480431 -1.63018 0.241141 0.897484 0.14965 2.35106 1.14879 1.8875 -0.755778 -2.46431 3.80966 0.968319 2.55601 -2.82341 -2.07023 -1.57979 -0.545925 0.444475 -0.504783 -0.251473 -1.32377 0.708676 0.39567 0.515687 0.749813 -0.0846087 1.07594 -0.0794927 -0.893701 -1.3096 1.92103 0.166352 1.17949 1.90216 1.06821 0.793391 1.83937 0.2991 -0.119288 1.22307 0.984482 -0.469825 0.38216 0.789648 -0.91708 
21:6999148 -1.85776 -2.28985 -0.0550463 1.20183 -0.829163 -0.566352 -1.48527 -1.52414 0.387364 -1.27675 1.43134 -0.251968 -2.3017 0.538149 0.816613 0.200534 1.59345 1.21245 1.55311 0.0647413 -1.9376 3.59105 0.199247 1.68024 -2.72554 -1.78886 -1.77345 -1.38552 0.840814 -0.404302 0.199339 -1.17997 1.52672 0.90761 0.988145 0.782265 -1.5904 0.547417 -1.46269 0.372128 -0.496817 1.73156 0.0337363 1.57064 2.19752 1.08449 1.31025 1.83056 0.316733 -0.34548 0.858159 0.785823 -0.25202 0.709985 0.931034 -0.393469 
21:7004201 2.67999 2.82804 1.34409 0.103757 2.22571 1.88296 3.14335 3.23826 0.649512 0.708024 0.538496 1.04258 1.27516 -0.955001 -0.0920594 -0.338622 0.0291364 -0.736563 -0.252836 0.184452 1.10949 -0.73509 0.246232 -0.224893 0.31471 -0.01148 -0.0821862 0.342273 -1.14581 -0.00885426 -0.234986 1.0645 -1.03899 -0.250186 0.307377 0.813953 1.38006 0.116796 1.40581 -1.24617 -0.721707 -0.527057 -0.0491887 -2.19201 -2.35063 -1.11889 -0.788714 -1.66521 -0.243665 0.3082 -1.05198 -1.7056 -0.487775 -1.15456 -1.20866 -0.461851 
21:7010792 -0.156159 0.274991 -1.60125 -1.59166 -1.08978 -1.40147 -1.6244 -1.6768 -1.7475 1.01819 -2.47675 -0.897109 1.53072 -0.172382 -0.859117 0.230651 -2.14367 -0.779663 -1.88971 -0.41001 1.60674 -3.65431 -1.10072 -1.61444 3.0023 1.88516 2.02495 1.30659 -0.649842 -0.113984 -0.603331 0.526306 -1.48473 -1.45353 -1.99972 -1.67675 0.857288 -0.625401 0.0340804 0.846768 1.34787 -2.04287 -0.256048 0.677708 -0.012004 -0.164313 -0.0785219 -0.262632 0.162557 0.349766 -0.342322 0.50822 0.69481 0.218831 0.0852867 1.12539 
21:7014281 0.296777 0.462194 -1.90871 -1.67918 -0.9179 -1.33245 -1.08118 -1.01596 -2.02431 0.80271 -2.21599 -0.805696 2.20085 0.0155024 -0.582117 0.278388 -2.11042 -0.960995 -1.81069 -0.0603764 1.54832 -4.07286 -0.990133 -1.87112 2.91293 1.56481 1.48942 0.815748 -0.656898 0.0143207 -0.378334 0.598574 -1.40285 -1.28058 -1.78289 -1.71549 0.117363 -1.44072 -0.458743 1.59877 0.743615 -2.12502 -0.513444 0.416246 -0.288414 -0.445044 -0.124086 -0.639088 -0.183366 0.761704 -0.638451 0.237769 0.552654 0.169981 -0.0956106 0.990589 
21:7016857 -0.35848 0.150099 -1.61637 -1.56291 -1.22428 -1.19547 -1.56169 -1.69476 -1.54951 1.10077 -2.17198 -0.934205 1.70146 0.0722568 -0.861852 0.355063 -1.85349 -1.01102 -1.84675 -0.317368 1.32635 -3.85095 -0.973504 -1.62357 2.93006 1.80434 1.99075 1.32058 -0.337646 0.147741 -0.463304 0.777259 -1.07184 -1.05073 -1.76504 -1.47413 0.694945 -0.731241 0.0113804 0.749222 1.01452 -2.06784 -0.401049 0.391127 -0.287345 -0.358512 -0.415652 -0.340533 -0.0976393 0.359423 -0.276665 0.596983 0.771523 0.345497 0.205296 1.095 
21:7029273 -0.0582852 -0.249593 -0.355511 -0.897137 -1.18216 0.210015 0.781557 -0.0409228 2.30679 0.0907588 -0.599643 -1.02627 0.0684014 -0.69185 -1.8064 -1.70205 1.60393 0.515641 1.23938 1.49856 1.02592 -1.07597 0.634795 -1.67195 -0.446105 -0.167817 -0.0733722 -0.277016 0.942813 1.16938 1.13732 0.00864374 0.220548 0.58938 0.314093 -0.055117 -3.03283 -2.93971 -0.721502 1.473 0.520644 0.691432 0.0539371 -0.264097 -0.431089 0.126367 0.687434 0.668456 -0.958333 -1.26608 -1.94797 -0.733333 -0.89585 -0.81186 -0.542146 -0.6119 
21:7032884 -0.552258 -0.921711 -0.496003 -0.330439 -1.50989 -1.85491 -1.14339 -0.0697271 -1.44007 -0.393181 -1.20558 0.795232 -0.225617 0.9833 0.0413243 0.512941 -2.20059 -0.983426 -1.30249 0.0426547 -0.923168 -1.43057 1.97589 -0.0420816 0.71751 -0.0185379 0.285111 0.68709 0.60492 0.278581 -0.727024 0.0560956 0.68052 0.249309 0.00961478 -0.86301 -0.626576 0.261713 -0.406614 0.261201 -0.0909578 0.415308 -0.683387 -1.29474 -1.04519 0.560695 -1.0592 -0.766583 -0.916 -0.259129 -0.857143 -1.55268 -1.57288 -1.90388 -1.67413 -0.240455 
21:7040025 0.443175 0.47895 1.56391 0.918292 1.47808 1.1071 0.867288 0.438672 1.2826 -0.348369 1.05229 -0.0889902 -0.366161 -0.58282 -0.459104 -0.53511 1.91522 1.90434 2.04046 -0.104917 0.0117286 2.07847 -0.913398 1.20388 -0.669541 -0.820269 -1.05903 -0.431204 -0.828795 -0.482963 -0.132237 -0.155172 -0.158507 0.0554207 -0.188637 1.09108 0.93505 0.553943 -0.207389 0.0438659 -0.392624 -0.425902 -0.31666 1.93372 1.77456 -0.00915441 1.33154 1.60275 1.53976 -0.130719 1.55764 1.55052 1.03362 1.28691 1.31131 0.135917 
21:7040124 -0.745511 -1.23271 -0.47907 -0.333886 -1.63496 -1.68446 -1.11104 0.00447164 -1.31674 -0.955734 -1.26104 0.6418 -0.198236 0.935288 0.108666 0.652506 -2.30417 -1.28452 -1.55362 0.293824 -0.691879 -1.43229 1.98529 -0.116961 0.962633 0.170703 0.595975 0.815382 0.460987 0.20366 -0.926621 -0.107313 0.591459 0.205411 -0.152327 -0.93048 -0.814797 0.262246 -0.664173 0.244918 -0.0385497 0.264003 -0.78418 -1.11099 -0.822265 0.688931 -1.08329 -0.780662 -0.841504 0.0396471 -1.07078 -1.98673 -1.82795 -1.93318 -1.66605 -0.162034 
21:7051979 0.0532369 0.610476 1.13185 1.02468 0.0274416 0.761365 0.577793 0.0817749 2.21755 0.589197 -0.128378 -0.747165 -1.49649 -0.975519 0.0242065 -1.40935 3.24127 1.36872 2.48938 1.62624 2.02815 -0.682592 -0.647385 -1.93084 -0.14419 1.16767 1.75836 1.26865 0.745219 -0.000810093 0.726703 -0.199384 -0.0696902 -0.327543 -0.13096 -0.212939 -2.51767 -2.00278 -0.157076 0.766647 1.41932 1.21772 0.296537 0.0972189 0.262922 0.177531 0.411949 0.0739378 0.162662 0.437782 0.647964 0.81674 1.06992 1.14278 0.743462 0.768476 
21:7052172 -0.644945 -1.10859 -0.0609966 -1.01471 0.0892035 0.669028 0.254743 0.498254 0.76962 -0.936496 0.796968 0.163397 0.697135 0.455888 -1.0306 -0.177692 -1.05937 0.159685 -0.480491 -1.37851 -0.957428 1.58582 0.147556 2.40602 -0.0790501 -1.12686 -1.73844 -0.427647 -0.92547 -0.34319 -0.26034 0.651824 0.00108407 0.434402 0.173576 1.17989 1.93559 1.09366 0.709309 -0.276709 -1.50019 -0.890244 -1.38955 1.03885 0.808753 -0.180173 0.804992 1.18374 0.948382 0.0318824 0.389051 0.344054 -0.499097 -0.449651 -0.0885664 -0.651145 
21:7055061 0.563264 1.03523 0.160824 0.853271 0.356548 0.908709 0.614455 0.0197719 1.42795 0.510834 -0.0246213 -0.720275 -0.916515 -0.788029 0.534315 -0.433864 2.70311 0.208533 1.33734 1.59513 2.27609 -0.513196 -0.287097 -1.60675 -0.7476 0.73604 1.20078 0.0864733 0.87073 0.605547 1.0274 -0.521779 -0.135428 -0.158416 0.05633 -0.530326 -2.05243 -1.6253 -0.20956 0.360482 1.12818 1.09788 1.16577 -0.298226 -0.0830674 -0.346635 -0.0882734 -0.526903 -0.35319 0.177253 0.0444558 0.737288 0.995217 0.834502 0.271526 0.136673 
21:7065450 0.359178 0.01726 0.339783 0.679074 0.860757 0.784447 0.740125 0.224105 1.38466 -1.15496 1.65113 0.40752 -0.644768 -0.739405 -0.253617 1.12423 1.30566 -0.591815 -0.059446 -0.907422 -0.0510099 1.71553 0.775427 1.24555 -1.27185 -1.29996 -1.3369 -1.42635 -0.347488 1.08947 0.350254 -0.664613 -0.12336 0.622547 -0.152266 0.438866 0.401185 -0.0896182 -0.361952 -0.682339 -1.34705 -1.47234 -0.214724 1.30736 1.47804 -0.774127 0.781196 1.08563 -0.100885 -0.846154 -0.0782697 0.500561 -0.476684 -0.505574 -0.124915 -1.76545 
21:7066252 -0.393622 0.337779 1.35033 0.426612 0.421348 0.0215247 0.0820939 0.429425 1.2618 0.844576 -1.60618 -1.16195 -1.06906 -0.0569934 -0.291636 -2.12948 1.57657 1.56028 2.30337 2.57769 1.47427 -1.52422 -0.457398 -1.39767 0.462943 1.11575 1.58411 1.58042 0.290213 -1.54075 -1.23797 -0.618131 0.336187 -0.810473 -0.387082 -0.978145 -2.53453 -1.12221 -0.832262 0.696226 2.19559 2.16891 0.457358 -0.396879 -0.327494 0.971657 -0.526839 -0.696176 -0.0437308 0.803257 0.799416 0.0353653 0.879621 1.10669 0.685532 1.87739 
21:7066541 1.30168 0.968415 0.678973 0.528093 1.67323 1.46406 1.16982 0.383538 0.973518 -0.152938 1.46011 0.675499 -0.263187 -1.3773 -0.0532138 0.803598 1.31705 -0.673889 -0.319576 -1.53091 -0.186387 1.80796 -0.505543 0.903167 -0.614253 -0.65736 -1.06577 -0.915414 -0.344759 0.882853 0.63209 0.0973449 -0.152363 0.474319 0.136429 0.888956 1.27421 0.760696 0.510253 -0.873171 -1.64203 -1.76941 0.175431 1.0261 0.959773 -0.96283 0.780872 0.870561 0.234079 -0.571392 0.16325 0.598751 -0.256045 -0.271602 -0.0114398 -1.2754 
21:7073813 -0.076569 0.585054 1.31637 0.335026 0.389462 0.417416 0.0568501 0.690875 1.03009 0.716088 -1.2795 -0.771793 -1.05223 -0.185503 -0.0543624 -1.72614 1.5538 0.865725 1.81714 2.07981 1.24678 -1.81528 -0.353685 -1.39758 1.05809 1.59139 2.26014 1.81956 0.204363 -1.24803 -1.14846 -0.207238 -0.0520236 -0.92897 -0.589153 -0.822243 -1.75577 -0.753891 -0.276942 0.530517 1.83998 1.69203 0.28541 -0.203446 -0.193131 1.15045 -0.440005 -0.734783 0.0390131 0.794905 0.822246 0.0221383 0.872177 0.923907 0.513657 2.16498 
21:7074152 1.36603 2.03795 2.93256 1.51301 2.94897 1.89898 1.90739 1.26364 3.11165 1.07989 0.0715056 -0.474952 -1.94537 -1.61429 -0.487985 -1.80435 3.85443 1.4206 2.82071 1.74646 1.96938 0.262539 -1.34875 -0.879064 -0.492018 0.410553 0.546398 0.804445 -0.0739006 -1.09541 -0.902855 -0.788574 0.341399 -0.476898 -0.233468 -0.0804889 -1.96188 -0.800667 -0.5563 -0.319948 0.985971 0.65743 1.12245 0.504136 0.445746 -0.329608 0.127793 -0.137274 0.00402221 0.00478027 1.01076 0.638554 0.578816 0.9622 0.909313 0.804145 
21:7082944 0.412396 0.834735 2.10764 1.67509 0.163208 -0.00536898 0.0392597 -0.14009 0.648821 -0.309126 1.84305 1.87937 -1.88282 -1.19552 0.536308 0.729012 1.02763 1.76637 1.93097 -0.242422 -1.79288 -0.931208 0.0717644 -0.702395 1.10675 0.892007 1.6648 1.46186 -0.400515 -0.605604 -1.09942 0.354997 -0.348768 -0.578094 -1.06792 0.193248 0.500231 -0.351202 1.33536 -1.5675 -0.86339 -2.06957 0.0474012 0.901753 0.99635 0.0174815 0.43397 0.988295 -0.76967 0.259546 0.43957 -0.687984 -1.42586 -0.931938 0.498975 -1.13139 
21:7083325 1.88942 2.05267 1.3862 2.21802 0.858984 0.49269 0.788922 0.709889 -0.624769 -0.394471 1.58038 1.19698 -0.856859 -0.578313 1.34215 2.00389 0.0960178 0.237356 0.209719 0.590083 -0.397264 -0.439595 0.407707 -0.59203 0.0548068 -0.227783 0.26089 -0.446701 -0.9343 -0.138145 -1.05616 -0.17574 -0.59199 -0.470189 -1.0016 -0.122259 1.0172 0.242281 0.571757 -2.28683 -0.956903 -2.62802 0.529102 0.671827 0.493064 -0.726421 0.247695 0.339086 -0.653439 -0.153169 -0.768063 -0.781855 -1.59039 -1.69374 -0.559922 -1.60119 
21:7092020 1.72407 2.22158 1.42238 2.22082 1.03257 0.435267 0.712216 0.613007 -0.766458 0.192633 1.53202 0.646176 -0.763566 -0.140759 1.59444 1.98529 0.543793 0.390452 0.533236 -0.00926765 -0.932759 -1.00202 0.211808 -0.544515 -0.157505 -0.465412 0.278475 -0.502432 -0.732176 0.149272 -1.15845 -0.50105 -0.867373 -0.549747 -1.3061 -0.376695 1.33419 0.265014 0.694993 -2.13783 -1.12194 -2.62694 0.309528 0.45707 0.243962 -0.607282 0.197001 0.333084 -0.647902 -0.341189 -0.988327 -0.927514 -1.46417 -1.79666 -1.06753 -1.58286 
21:7104072 1.10965 1.68661 0.774972 -0.0333535 0.943893 0.694957 0.558494 1.23752 0.564696 1.14179 -1.93962 -2.21424 -0.730561 0.701866 -0.18429 -1.57002 1.21578 -0.212589 0.707308 3.08455 2.682 -1.70739 -0.166842 -1.32213 -0.023854 0.666806 0.542803 0.478225 0.254158 -0.800602 -0.309596 -0.423111 0.450887 -0.255011 0.470576 -0.728167 -1.58865 0.305283 -1.38434 0.256242 2.0784 1.84391 0.155435 -0.221502 -0.35541 0.942285 -0.411301 -1.0589 0.209538 0.1467 0.435807 0.686942 1.14611 0.699002 0.0575717 2.01323 
21:7111247 -0.150145 -0.742467 -0.0612206 1.06778 -1.89252 -2.04147 -2.55297 -2.92261 -2.79082 -0.195503 2.44823 2.3659 1.04155 1.72938 2.19171 2.16453 -2.55617 0.594174 -0.847046 -3.03049 -2.91898 0.473294 0.237828 -0.518045 -0.796363 -1.56106 -0.927521 -0.328964 0.780675 1.24398 0.315301 0.590592 0.907211 1.26611 0.989399 0.40812 2.51513 1.09368 1.71922 -0.454686 -0.892127 0.255634 1.49521 -0.131437 -0.388453 0.661538 1.35033 0.451446 -1.43835 -1.99553 -0.159746 -0.0970824 -0.479718 -0.765843 -0.265156 -1.60095 
21:7111597 0.219694 1.34508 2.5285 1.79026 3.47722 2.39115 2.4367 2.12431 2.95737 1.70586 0.120666 -1.17799 -1.61711 -1.38987 0.148256 -0.990386 3.25499 1.28046 2.54074 0.217045 0.0277602 0.704665 -0.316806 -0.687918 -0.910044 -0.600231 0.517253 -0.0532755 -0.271705 -1.18642 -1.14362 -1.64525 0.261267 -0.317761 -0.635725 -0.416133 -1.13887 -0.25284 -0.196748 -1.04251 0.0292339 0.48946 0.992399 0.771334 1.00729 -0.525929 -0.864666 -0.407994 0.551607 0.920156 0.935458 0.415482 0.16158 0.927502 1.22851 0.462942 
21:7124923 0.808266 2.00051 2.15287 0.534372 2.63324 2.09096 1.85759 1.41575 2.27567 1.90236 -0.261591 -0.047884 -0.0425103 -2.46621 -0.585638 -1.1039 3.12716 1.58197 2.41525 0.152542 -0.402405 0.631393 -1.25753 -1.06516 0.103943 0.192744 0.53229 0.167686 -0.868748 -0.938741 -0.882254 -1.09398 -0.176973 -0.126618 -0.412116 0.496691 -0.818182 -1.623 0.0649673 -0.916574 -0.0111564 -0.710247 0.652384 -0.000500663 0.350949 -1.02661 -1.63694 -0.673169 -0.0539678 0.159829 -0.428472 0.109346 -0.162269 0.788379 1.34807 0.485911 
21:7128093 0.755661 1.0734 0.736739 -1.49573 2.96873 2.69158 2.80866 3.12051 2.90656 0.783603 -2.73733 -1.90709 0.0228544 -2.06209 -1.91893 -1.5747 2.41631 -0.0372794 1.12833 1.93051 2.3207 -0.593829 -0.269733 -0.214112 1.20985 1.83575 1.30377 0.41585 -0.297274 -1.19166 -0.198693 -0.271044 -0.748372 -1.36784 -1.02251 -0.327256 -2.16076 -1.32103 -1.01718 0.270862 0.0269516 -0.24371 -1.45109 0.0439464 0.337217 -0.481344 -1.71009 -0.723739 1.74117 2.3107 0.057878 -0.0864327 0.234955 0.801046 0.747525 1.31498 
21:7133926 0.405921 1.09193 1.45555 -0.25299 0.59413 0.826756 0.789658 0.515002 1.86505 1.12594 -0.186251 -1.17498 -1.81785 -1.80836 -2.00072 -2.12684 2.2094 0.803692 1.64486 1.33411 0.0799218 -1.20489 -0.900952 -0.528251 0.702714 1.07465 1.48274 0.439883 -1.60311 -2.24863 -2.42853 -2.15481 -1.90168 -2.6146 -2.45267 -1.63691 -0.949782 -1.39196 -0.70739 -0.464325 1.06854 0.175222 0.927598 0.23358 0.502228 0.124045 -0.850219 -0.25401 0.991809 2.92152 0.825495 -0.387195 -0.605332 -0.134478 -0.254901 -0.0314421 
21:7145042 -0.0532389 -0.07 0.539672 1.31227 2.05588 1.58175 0.226047 0.812889 0.648497 0.134549 0.633486 1.04492 -0.0239412 -1.18377 1.25407 0.0802507 1.24464 -0.910383 -0.130939 -2.54077 -1.24125 -0.0955939 0.31636 0.855025 -0.75628 -0.286305 -0.270007 0.24759 1.17619 -0.00577339 0.624894 0.912273 2.18059 2.02661 2.64477 1.18787 0.754673 1.19603 0.300512 0.305044 -1.70124 -0.339527 -0.162945 -0.204917 -0.19728 -0.521645 0.364075 0.149989 -0.547402 -2.22252 0.0689477 -1.26773 0.194338 0.549131 0.416769 1.33637 
21:7145103 1.03886 0.520997 0.697408 -1.77735 -2.64408 -0.137737 -0.799072 -1.1231 0.773042 0.183377 -1.53048 -1.06515 -1.17256 -0.107073 -2.86496 -1.57227 0.126814 1.72096 1.22605 1.92051 0.0289702 -0.583101 -1.17025 -1.59232 1.34815 1.18073 0.686552 0.580168 -1.66803 -0.831925 -0.349622 -1.52871 -1.98587 -1.70429 -1.67 -0.939586 0.168942 -1.29454 -0.266743 -0.370894 1.28708 -0.386261 0.531556 -0.0966803 -0.545509 0.470538 -0.300083 -1.07316 0.276657 1.1462 -0.932521 -0.975832 -1.53058 -1.67387 -1.65141 -2.05431 
21:7162166 -0.00826623 0.260094 -0.385344 1.31452 1.71917 0.831545 0.447095 0.838557 -0.731968 0.00481005 0.445423 1.36714 0.374783 -0.529202 1.6531 0.138156 0.513816 -1.71233 -1.03207 -2.57099 -0.666901 0.11206 0.799179 1.35108 -1.24307 -0.874898 -1.01056 -0.712488 1.31894 0.580221 0.582177 0.560046 2.45533 2.2167 2.56757 1.18112 1.13652 1.87449 -0.0269571 0.613757 -1.50162 0.279301 -0.311388 0.277963 0.607336 -0.376534 0.0510707 0.73317 -0.254118 -1.88247 -0.233455 -0.196245 0.618769 0.570509 0.507971 1.84571 
21:7162867 -0.953748 -1.80504 -1.86779 -0.32007 -1.26137 -1.10945 -1.48612 -0.629991 -1.60545 -1.55737 0.453463 0.891365 0.775802 0.340015 0.793526 1.32372 -1.60678 -2.61666 -2.53832 -1.28894 1.06513 0.206408 -0.143506 2.12665 0.00757931 0.16934 -0.0163895 0.434755 1.07356 1.38761 1.59554 1.83328 0.0792955 0.519793 0.52998 0.503484 0.606027 0.964929 1.15488 0.151779 -0.858011 -0.973717 0.496575 -0.317475 -0.494487 -0.577367 0.514726 0.0480845 1.04299 -1.15054 0.110816 0.304885 0.499779 -0.0555238 -0.946162 0.231535 
21:7166919 0.543079 -0.410758 -0.886219 0.35625 -1.82877 -0.158468 -1.72022 -1.21846 -1.92242 -0.967012 -0.205573 1.30892 0.3696 0.545158 0.559081 0.586925 -0.930881 -1.81552 -1.8457 -1.34352 0.200125 -0.749881 -0.425762 0.642105 0.569923 0.446009 -0.106449 0.623259 0.594836 0.866216 1.85138 1.84889 0.807967 1.28975 1.68556 1.20308 1.47671 0.894166 0.409442 0.568313 -0.956 -0.882353 0.719568 -0.226118 -0.662694 -0.100812 0.618006 0.0314949 0.0676534 -1.65891 -0.60005 -0.443266 0.239138 -0.491673 -1.47426 0.340856 
21:7167909 0.661047 1.37749 1.58551 0.0198667 2.39718 1.7574 1.24624 1.22465 2.05465 1.23506 0.0298812 -0.287853 -0.634622 -1.47658 -0.554434 -1.43236 2.07744 2.08129 2.40366 -0.846603 -1.61012 -0.202827 0.00147842 -0.180977 -0.302797 0.128784 0.0763216 -0.238086 0.497229 -0.26352 -0.673864 -2.12004 1.33077 1.06205 1.19858 -0.34382 0.388855 -0.0139378 -0.0185787 0.1332 -0.689222 -0.159097 -0.934805 0.249886 0.689598 0.233919 -0.219342 0.26685 -0.0206727 0.020053 -0.095399 -0.704017 -0.421951 0.316356 1.00703 0.461304 
21:7178956 -1.16075 -0.916979 -2.11804 -0.424242 1.24368 -0.927776 1.1065 0.858753 -0.2995 -0.557002 0.345152 -0.45742 0.413191 -0.743446 0.795776 0.438686 -0.617431 -2.81112 -2.06862 0.374409 1.96446 2.00897 -0.292287 1.50106 -1.76415 -1.30241 -0.674699 -1.17701 0.0779636 -0.113748 -0.36922 -0.536255 -1.23633 -1.6918 -2.09895 -0.896661 -1.65024 0.168074 -0.221397 -0.809637 0.570982 0.865552 -0.70825 0.727273 0.808426 -0.435862 -0.31608 -0.155042 0.474617 0.0296387 0.162324 0.958981 0.439681 0.907435 1.32169 0.863033 
21:7184216 0.485485 1.06387 2.18637 -0.20527 0.779918 1.06133 1.2043 0.578688 2.49373 1.2094 -0.406645 -1.185 -1.26184 -1.03276 -1.80166 -1.6436 1.89537 2.70229 2.82156 1.63765 -1.27544 -0.532064 0.101543 -2.27785 0.611636 0.413875 0.761436 0.361716 -1.17968 -1.45771 -1.82318 -1.62813 -0.488696 -0.794449 -0.867438 -0.736874 -0.665561 -1.16109 -0.690519 -0.505012 0.967828 0.684746 -0.276134 -0.188209 -0.0448654 0.253394 -0.569347 -0.343576 -0.663595 1.34088 0.0944225 -0.667826 -0.823661 -0.464131 0.193619 -0.952876 
21:7187998 -0.75892 -0.411203 0.58866 -0.937973 -1.2012 -1.42899 -0.143913 -0.472484 0.00468579 0.367444 -0.773264 -0.88934 -0.122436 1.43114 -0.983387 0.226116 -1.46059 1.64086 0.475371 1.72604 0.852432 0.0153324 0.002834 -1.06254 0.917765 0.397321 0.130153 -0.234151 -0.87004 -0.0892365 -0.497706 -0.475618 -1.49147 -1.37479 -1.80129 -0.816721 -0.756156 -1.13703 -0.546047 0.448004 1.52984 0.149908 0.482892 -0.590406 -0.543641 0.379601 -0.260202 -0.44908 -0.324752 1.97991 0.205216 0.319547 -0.705826 -0.355671 0.15391 -0.954533 
21:7188838 -1.15931 -0.143604 1.3572 0.172478 1.08794 0.243509 1.16512 1.03161 1.60276 1.08261 -0.603904 -1.71709 -1.43029 0.102182 -1.19458 -0.302946 1.15905 2.12632 2.24268 1.90795 0.177289 -1.06993 0.360213 -0.731596 1.25299 0.875322 1.21593 -0.0306613 -0.504202 -0.233158 -1.15892 -0.881619 -1.02114 -0.903529 -1.47468 -1.25207 -1.74362 -1.09827 -1.11354 1.37322 1.08435 1.28466 0.979806 -0.410636 -0.180033 -0.0719902 -0.208946 -0.355099 -0.314167 2.75756 0.313253 -0.167186 -0.260966 -0.0364911 -0.0693835 -0.938144 
21:7199966 0.00984591 0.515017 1.24798 0.479593 -1.00241 -0.980836 0.883044 -0.0100863 -0.431324 0.669813 -0.507466 -0.957354 0.167546 1.9305 0.137783 0.88457 -1.25961 2.25641 1.08007 2.03295 0.755548 -0.366953 1.16032 -1.79768 0.467267 -0.104412 -0.107248 -0.496343 -0.99821 -0.414565 -1.02398 -0.107655 -0.826684 -0.864427 -1.21287 -0.50784 -0.695429 -0.937362 -0.96818 0.45772 1.51238 0.735289 0.755921 -0.992574 -0.941126 0.191341 -0.720039 -0.636117 -1.22867 1.75879 0.22229 0.480162 0.220387 0.50447 0.807661 -0.518103 
21:7200326 -0.153558 0.0231861 0.0499278 -0.204937 3.03542 1.82642 1.52089 1.7296 2.13308 -0.335639 0.328437 -0.435834 -0.672884 -1.73146 -0.660746 -1.78151 2.10976 0.768987 1.70984 0.857591 -0.756055 -0.191901 -0.495114 0.644601 0.714311 0.798373 1.0829 0.221718 -0.444167 -0.451712 -0.284178 -0.495231 -0.52373 -0.506752 -0.310257 -0.491807 -2.13693 -1.11162 -0.832932 0.44083 -0.194906 0.602469 -0.722035 0.948267 0.844349 -0.389432 0.79713 0.307065 1.24771 1.71917 1.46491 0.478402 0.954529 0.869635 0.65524 0.457304 
21:7205017 0.464096 -0.335938 -1.52011 -0.4789 -1.41138 -0.794153 -1.27989 -1.06886 -1.42958 -1.10571 0.796743 1.83778 1.47782 -0.0811561 0.545689 -0.0149059 -0.839195 -2.50111 -2.26988 -1.71496 -0.116951 0.862431 -0.21091 1.05861 -1.0154 -0.797891 -0.999346 0.355182 0.650303 0.621128 1.07313 1.03562 1.02841 1.06881 1.42343 1.24448 2.00614 1.39701 1.33333 -1.3217 -1.08477 -0.820199 -0.69072 0.321311 0.338482 0.0229487 0.0969559 0.648931 0.585129 -2.42278 -0.177151 0.242321 0.267258 -0.167097 -0.258005 0.820796 
21:7209447 -0.342664 -0.333049 0.403831 -1.76338 -2.2133 -1.38881 -0.368085 -0.848175 0.713603 -0.249386 -0.568874 -1.68656 -0.338873 -0.132002 -2.15393 -0.318087 -1.13562 1.27922 0.453782 2.78152 1.39565 -0.0433036 -0.165436 -1.22729 1.275 0.704877 0.875715 0.690191 -1.37139 -0.194382 -0.677185 -0.618008 -2.3327 -1.84894 -2.32096 -1.22904 -1.57085 -1.89944 -0.36677 -0.17028 1.40262 -0.281436 0.550052 -0.829153 -1.07824 0.225358 -0.211458 -0.870865 -0.124009 2.00192 0.251564 0.0849828 -0.725497 -0.739902 -0.610403 -1.65198 
21:7211219 0.563438 -0.32776 -1.44415 -0.372086 -1.33558 -0.465085 -1.14804 -0.979228 -1.24478 -1.19343 0.874189 2.01677 1.36731 0.149367 0.669299 -0.1587 -0.697996 -2.42217 -2.19325 -1.72003 -0.0201837 0.690393 -0.0695844 1.32317 -0.88754 -0.714867 -0.877223 0.35613 0.644051 0.563905 1.25485 1.24403 0.95389 1.01977 1.53059 1.36616 2.17075 1.65497 1.48158 -1.3861 -1.04597 -0.849905 -0.75744 0.293601 0.293087 -0.152005 0.0163765 0.682942 0.513962 -2.32671 -0.293949 0.151867 0.368064 -0.0494158 -0.258065 0.968464 
21:7215973 -0.732476 -0.810366 -0.11507 -0.633998 1.26524 0.0588341 -0.249582 0.503974 1.13357 -0.221299 1.30418 2.00118 0.933539 -2.18586 -0.339751 -1.61092 1.16835 -0.182484 0.480926 -1.09293 -0.940453 0.458577 -0.222785 1.99109 0.627513 0.468628 0.645254 1.00714 -0.79071 -5.3885e-06 -0.512428 1.79244 -0.057082 0.390728 0.532088 1.54525 0.460303 0.54095 0.486866 -1.16825 -3.58304 -0.766848 -2.16886 1.05594 0.771219 -0.585609 1.16485 0.565809 1.50442 -1.31772 1.22574 0.245012 0.882375 0.738436 0.756882 1.26128 
21:7224903 0.732476 0.810366 0.11507 0.633998 -1.26524 -0.0588341 0.249582 -0.503974 -1.13357 0.221299 -1.30418 -2.00118 -0.933539 2.18586 0.339751 1.61092 -1.16835 0.182484 -0.480926 1.09293 0.940453 -0.458577 0.222785 -1.99109 -0.627513 -0.468628 -0.645254 -1.00714 0.79071 5.3885e-06 0.512428 -1.79244 0.057082 -0.390728 -0.532088 -1.54525 -0.460303 -0.54095 -0.486866 1.16825 3.58304 0.766848 2.16886 -1.05594 -0.771219 0.585609 -1.16485 -0.565809 -1.50442 1.31772 -1.22574 -0.245012 -0.882375 -0.738436 -0.756882 -1.26128 
21:7229532 0.513582 -0.592925 -0.588081 -2.15085 0.0311789 -1.30806 -0.9156 0.635948 -0.239114 -1.07482 -0.0648177 0.70988 1.4205 -1.95379 -0.593881 -0.977489 0.693073 -1.84563 -1.03213 -1.07891 -0.928892 1.05332 0.334903 0.410829 0.1704 0.412307 0.124868 0.388937 -0.329258 0.368052 0.0278795 -0.182035 0.124397 0.394036 0.329501 -0.137683 0.382441 -0.315433 1.04845 -0.709776 -1.22136 -0.481653 -0.866035 -0.000594039 0.16844 0.24363 -0.519955 -1.31599 1.86914 -1.19267 1.50468 -0.168718 0.194633 -0.185202 0.182155 0.0170756 
21:7234883 1.52755 0.797445 0.110602 -0.209802 1.19496 -0.6594 0.725014 1.43617 -1.40219 -0.448663 0.138892 0.873684 2.21896 -0.419423 1.36671 -0.154345 0.590271 -1.33736 -0.793725 -1.02687 -1.19003 1.24101 1.12015 -0.13817 -0.736314 -0.511799 -0.643451 -0.430022 -0.0529396 0.0889958 -0.556793 0.396016 1.22672 1.10023 0.896283 0.689655 0.571679 0.418781 -0.128931 -0.614096 -1.8436 0.714524 -1.44521 -0.12772 0.127459 0.209928 -0.937632 -1.0694 0.578331 -1.62545 1.58635 0.140256 1.19502 1.47316 1.67521 1.34141 
21:7244120 -0.15701 -0.0137352 -0.837873 -0.148912 -0.150653 1.06265 -0.716137 -1.37766 0.796291 -0.065472 -0.0633196 -0.862708 -0.991511 0.530505 -0.0608151 1.56002 -0.736599 0.830639 0.0727395 0.320418 0.653704 -1.04087 -1.05141 -0.328469 0.350525 0.896998 0.440796 -0.377614 0.519975 -0.237334 0.765323 -0.903702 -1.01187 -1.27987 -0.590863 -1.36531 -0.382801 -0.0508772 -0.134767 0.214001 1.00173 -1.20393 0.971738 -0.101256 -0.0250932 -0.301965 0.213361 0.77352 -0.926947 0.810779 -1.68322 -0.675236 -1.1787 -0.674564 -0.817232 -1.55574 
21:7245816 -0.526997 -0.739527 1.40094 0.252244 1.27519 0.994731 0.235376 -0.540436 2.04545 -1.17683 -0.211493 -0.748495 0.781544 -0.276829 0.59918 0.580786 0.183697 1.7918 1.55261 -0.544434 -1.38705 1.30196 0.387008 0.780772 -1.32719 -1.2406 -1.20522 0.661338 1.347 1.06918 2.02985 0.768638 1.54267 1.90824 1.8717 0.754569 -0.494034 0.141921 -0.784731 0.748259 -2.14278 2.49852 -0.668651 1.1161 1.0432 -0.203787 1.42502 1.50202 -0.918341 -0.754149 0.31417 -2.79309 -1.71339 -0.0727728 0.375516 0.450162 
21:7261597 0.850817 0.188537 1.04613 0.0285792 0.783483 -0.354179 1.0262 1.83903 -0.285126 -0.643194 -0.139466 0.855392 1.02288 -0.51996 0.0598586 -1.23727 1.5642 -1.16141 -0.0027484 -0.612716 -0.806915 1.38058 1.24315 0.101378 -0.524221 -0.637017 -0.367006 0.389574 0.403806 0.482079 0.0607692 1.0587 1.60188 1.52584 1.04588 1.31973 0.272255 -0.313734 0.273838 -0.0290627 -0.649633 1.32611 -1.024 0.114199 0.164801 0.186156 -0.630035 -1.11408 0.803856 -0.778656 1.49255 0.0560951 0.90035 0.992719 1.2526 1.3396 
21:7265475 -0.281818 0.0066597 -1.04405 -0.209407 -0.121429 1.16865 -0.655284 -1.39458 0.690992 0.282386 -0.154695 -1.06345 -1.08354 0.578452 -0.142478 1.45306 -0.931383 0.743719 -0.0552781 0.45703 0.854235 -1.09526 -1.19159 -0.403864 0.304096 0.811063 0.313179 -0.735486 0.262252 -0.340641 0.541279 -1.00028 -1.24529 -1.46267 -0.804095 -1.35212 -0.446946 -0.0431152 -0.146508 -0.0712344 1.05172 -1.59017 0.860777 -0.414651 -0.4375 -0.681431 0.0236065 0.557004 -0.980123 0.819453 -1.64352 -0.527387 -0.96791 -0.671584 -0.997796 -1.43372 
21:7281763 -0.463604 -0.0253393 0.280508 -0.182739 -1.9801 -0.455637 0.0922202 0.195145 -0.509515 0.246086 -1.20315 0.575654 -1.71275 -0.231362 -2.27677 0.46332 0.455853 -0.11936 -0.0958391 -1.04981 0.25675 -0.590239 0.333039 -0.276217 1.64528 1.52188 1.00385 1.48341 3.16094 3.07985 2.92231 0.902939 2.38586 2.41789 1.88097 0.354414 0.233648 0.81276 -0.312421 2.23839 -0.522513 0.931313 1.83996 1.28652 2.02355 3.0407 1.26859 1.17618 0.190905 -0.746995 -1.10806 -0.702089 -2.57911 -1.44142 0.0299536 -0.986463 
21:7282949 0.433802 0.223027 -0.705986 1.37812 -1.78009 -0.597403 -0.697561 -1.4284 -1.82167 -0.00104916 0.239048 -0.0515232 -0.255566 0.826332 0.940733 0.471871 0.0116856 -1.99719 -1.5389 -0.541281 -0.603093 -0.375634 1.38665 -0.544766 -0.338751 -0.43351 0.587489 -0.241372 -1.5532 -0.413972 0.442378 0.419036 -1.3992 -0.798716 -0.376717 -0.335643 0.878672 2.33176 -0.374144 0.0623558 1.09334 1.565 2.85167 -0.542639 -1.3444 0.38473 0.496847 -1.20522 1.43279 0.699937 1.55011 0.448846 1.15896 -1.10965 -2.09032 0.56886 
21:7284028 1.99361 1.9402 0.0492235 0.538763 -0.00263275 1.38649 0.302901 -0.715097 -0.258863 -0.301545 0.0890663 -0.0324174 -1.07592 0.539159 0.294925 -1.40614 -0.180849 0.545094 0.0931512 1.42761 -0.175874 -0.755083 0.975354 -0.40984 -0.0780616 0.410696 0.448718 -0.679184 -0.56706 -1.19046 0.558529 -0.36912 -1.21344 -1.6632 -0.473175 -0.458588 0.192231 0.199728 -1.39369 0.0353824 1.66258 0.140784 1.20583 -0.869203 -1.3407 -0.216691 -0.323798 -1.07223 1.399 1.30999 0.971768 1.50164 2.04618 0.578705 -0.622156 1.64198 
21:7291036 0.593201 0.62971 1.15716 1.57049 0.929564 0.821277 1.47156 0.679579 0.4329 0.053093 0.660427 -0.628737 0.452578 0.579823 1.34053 -0.421565 0.0421145 0.617482 0.82354 0.503885 -0.107492 1.03577 0.281974 0.660174 -1.72948 -1.9285 -1.10266 -0.722479 -3.07592 -1.80059 -1.84301 -0.249084 -1.67232 -1.01397 -0.99711 0.5228 1.11762 -0.222657 0.468484 -1.54344 0.843471 0.578137 0.362958 -0.400677 -1.51048 -1.70511 0.175141 -0.895892 0.261884 0.941448 0.953658 -0.0091416 1.39344 0.515665 -0.615505 0.66003 
21:7299926 -0.375037 -0.374063 -1.54131 1.55843 -1.26887 -0.0339925 0.497017 -0.799878 -1.91126 -1.06482 0.591021 -0.00233101 -0.955005 1.35599 0.659481 0.215289 -2.04113 -2.21583 -2.46312 -0.237253 1.35181 -0.106368 0.848908 0.626489 0.105209 -0.382258 0.672605 -0.520728 -1.57124 -0.646296 0.586728 0.87254 -1.73908 -1.46252 -1.02688 -0.196406 0.859453 1.84203 0.0761672 0.164592 1.35562 1.10629 2.1882 -0.484346 -1.24866 0.244161 0.653744 -0.577585 1.06335 1.82776 0.632525 0.59747 0.741052 -1.09669 -2.19715 0.202979 
21:7300079 -0.208628 -0.273562 -1.63531 0.382482 -1.01266 0.112645 -0.241518 -0.865681 -1.30003 -0.630891 0.562647 -0.221318 -0.86719 1.32783 0.403797 -0.0358601 -1.41323 -2.11023 -2.27963 0.208544 1.12611 -0.0719237 0.948435 0.532684 -0.131636 -0.191496 0.617641 -0.71526 -1.19144 -1.30305 0.0824774 0.15174 -1.84978 -2.13523 -1.33489 -0.802211 -0.348326 1.38213 -0.502901 0.5952 1.21664 1.0205 1.0904 -0.983008 -1.36064 0.00788314 -0.43501 -1.02658 1.00076 1.76166 0.814912 1.14368 1.13764 -0.678253 -1.91396 0.450297 
21:7300176 0.844508 0.642523 1.01721 1.21115 -0.915071 -0.636047 -0.246408 -0.354672 -0.656265 0.9704 -0.569847 0.231469 0.889908 -0.390274 0.500672 0.687037 1.38817 0.214555 0.78478 -0.662412 -1.99139 -0.438284 0.468591 -1.18498 -0.0560455 -0.0863717 0.168244 0.660285 -0.549656 1.05784 0.469258 0.384635 0.289336 1.4527 1.04072 0.542807 1.5641 0.995718 0.416728 -0.581442 -0.220618 0.754182 2.16744 0.535623 0.00393216 0.561637 1.19449 -0.276154 0.519141 -1.42053 0.681221 -0.925269 -0.0607181 -0.60348 -0.350932 0.0697459 
21:7301296 2.64484 2.3814 0.731608 1.12129 1.69976 2.69227 2.1576 0.801455 0.286159 -1.34415 0.414293 0.984401 -0.913139 0.415962 1.07696 -0.856074 -0.26854 0.687309 0.240436 -0.146179 -0.871254 -0.268723 1.57428 1.13012 0.172126 0.53036 0.513575 -0.088295 0.186929 -0.528251 1.20034 1.30912 0.0170565 -0.75145 0.218217 0.726897 1.07521 0.877269 -0.527771 -0.513678 0.753954 0.0234089 -0.356975 -0.247053 -0.766379 0.26497 0.522035 -0.33927 1.18758 1.48097 1.24583 0.691812 1.44869 0.536969 -0.345374 0.90465 
21:7309392 2.49398 2.4955 0.754297 1.05217 0.897896 2.68567 2.25584 0.928638 -0.0660252 -0.96821 -0.113224 1.04696 -1.57533 0.413245 0.188925 -0.753825 -0.300669 0.607063 0.0816286 -0.559692 -0.505491 -0.445038 1.64914 0.887265 0.579624 0.866114 0.680787 -0.12784 1.02019 0.37694 1.9269 1.44291 0.707685 -0.0393357 0.731227 0.93114 1.27812 1.30714 -0.6071 -0.00414888 0.540682 0.134224 0.263073 -0.121863 -0.494371 1.17442 0.876585 -0.186878 1.32986 1.24679 0.845 0.44415 0.66984 -0.0642278 -0.504668 0.585876 
21:7316451 -1.54998 -1.50432 -0.430499 -1.4878 1.05963 -0.269971 0.0664261 1.2515 1.77402 -0.261346 -0.148662 -1.26442 -0.449772 -0.596087 -1.21935 0.725168 0.422722 -0.169114 0.277733 0.214937 1.16254 0.795499 -0.837202 0.666516 -0.565684 -0.652284 -0.816292 -0.410965 1.2431 -0.140373 -1.01318 -0.716777 0.889079 0.146782 -0.412601 -0.0336457 -2.54213 -0.978459 -0.826113 0.854309 -1.39836 -0.641307 -3.0033 0.230494 0.871256 -0.0142047 -0.693822 0.850466 -1.36756 0.78058 -0.47148 -0.0918552 -1.31707 0.82171 1.65229 -1.11272 
21:7319493 1.94034 2.81614 1.40597 -0.0780943 0.579886 1.7913 1.59736 1.12155 0.648918 0.886039 0.118862 0.486372 -1.17885 -0.896179 -1.15071 -2.60113 0.581359 2.75633 2.37668 1.32541 1.20797 -0.187933 -1.46831 0.038178 0.0750296 0.341212 -0.339235 0.74799 0.599753 0.432525 0.754061 0.504199 0.898025 0.904189 1.14508 1.14536 0.315605 -0.983762 -0.2002 -0.666861 -0.00699259 0.119426 -0.673077 0.991289 1.25275 0.867887 0.557423 0.840686 0.828892 -0.513155 -1.51344 0.0176976 -0.426459 0.504772 0.927765 0.670994 
21:7334355 0.14068 -0.501464 -0.712017 -0.992586 -1.31018 -1.39065 -1.14157 -0.344487 -0.431082 -0.760245 -1.20789 -0.04625 -0.0856836 -0.190305 -1.42244 0.092922 0.335976 0.144138 0.504466 -0.0289552 0.439041 -1.3032 0.799754 -0.824061 1.91661 2.08383 2.09346 1.94491 1.30349 1.25074 0.0890633 -0.0143873 -0.477605 -0.406147 -0.575566 -1.46918 -1.1421 -2.38241 0.780259 1.2798 0.00522528 -1.26109 -0.464409 -1.18204 -0.761163 -1.37227 -0.653987 -0.264724 0.143889 -1.37966 -0.142587 -0.748741 0.402478 -0.279181 -0.658442 -0.30053 
21:7335505 1.01424 1.95061 0.526549 2.62399 0.904897 0.83122 1.88062 0.465446 -1.56206 2.14596 2.341 0.707904 -0.04914 1.74319 2.17438 0.503245 -0.914565 0.849151 -0.0857143 -0.227301 -0.678306 0.310443 -0.513594 -0.364047 -1.1545 -0.498253 -0.30965 -0.861058 0.0509791 -0.563336 0.303999 0.360146 0.018262 -0.433176 -0.0349277 0.739478 0.818729 2.15235 0.197 -0.772672 0.0059294 -0.3908 0.259433 -0.711001 -1.33604 -0.70327 1.07795 0.00732335 0.268382 0.0732359 0.0677835 1.39271 0.763215 -0.144441 -0.182149 0.563068 
21:7343375 0.118872 0.316893 -0.89731 2.02718 -0.335587 -0.822994 0.0730526 -0.969759 -2.03393 0.728373 2.53925 1.57418 -0.180443 1.62344 1.98844 1.18191 -2.05039 -0.0883594 -1.20908 -1.36916 -0.682768 -0.539331 -0.720916 -0.747971 0.896396 1.24697 1.33399 0.591711 0.655716 0.209817 1.27525 1.73196 -0.25 -0.510793 0.0768823 0.574306 2.03127 2.05466 1.66066 -1.36865 0.0399098 -1.68393 -0.139422 -0.817391 -1.25293 -0.463451 1.34627 0.259005 0.679881 0.145934 0.540541 1.44881 1.059 -0.249521 -0.140577 -0.510367 
21:7345404 -0.644938 -0.282394 -0.15237 2.52212 0.0743897 -0.42094 -0.983683 -0.750286 -0.341937 -1.29416 2.35556 1.61258 0.799468 0.851647 1.76672 0.540271 0.0191115 2.02088 1.55329 -0.460196 0.726949 1.52723 0.681667 2.00699 -1.01471 -1.54105 -0.763074 -1.15512 -0.499079 -0.302243 -1.33631 0.847344 0.0637412 0.645393 0.432399 1.72457 1.38046 -0.01689 1.44482 -0.838766 -0.94382 0.351476 0.669725 -0.794092 -0.621197 -0.680806 0.112522 0.924612 -0.977353 -0.638714 -0.662963 -1.52704 -1.48602 -1.13398 -1.67589 -2.36955 
21:7352832 0.150608 -0.148453 -0.366873 -2.63158 0.285744 0.90093 -0.403513 0.636206 1.82033 -0.834321 -3.09061 -0.914566 -1.2919 -2.17432 -2.04541 -0.446461 0.635964 -1.96685 -1.0541 -0.508102 0.746977 -1.00502 0.405872 -0.367579 0.977826 0.596591 0.0301352 0.304639 0.687607 1.11538 1.24028 -0.602481 0.678161 0.587003 0.492224 -0.845387 -0.702128 -0.986447 -1.45905 0.540326 -0.157252 0.074672 -1.3523 1.40909 2.11572 1.7256 -1.21602 -0.0722373 0.302366 0.74822 -0.626614 -0.815438 -0.924351 -0.134334 0.796628 -0.0175428 
21:7354644 -1.57842 -3.07509 -1.3957 -1.03913 -2.25268 -3.29186 -3.24589 -2.21862 -0.685471 -1.78348 -0.692273 0.0938746 1.58116 0.320381 -0.753681 1.13934 -1.43404 -0.587993 -0.588072 -0.0360652 -0.654737 -0.947844 -0.98562 -1.38048 2.30839 1.71097 1.22503 1.23677 0.0747091 0.763233 -0.583735 0.536738 -0.612996 -0.00120666 -0.729258 -0.69194 -0.891304 -1.95648 1.40559 -0.257852 0.785486 -1.73626 -0.233658 -2.02648 -1.9309 -1.6499 -0.810531 -0.530308 -0.785299 -0.550426 -0.261735 0.0542639 -0.106469 -0.495202 -0.721479 -1.16521 
21:7360273 1.65029 2.21042 -0.165353 2.08982 0.466833 0.430327 2.08895 0.385076 -2.40662 1.04786 1.31021 0.978261 0.245355 1.38109 1.94564 0.100964 -1.03185 1.13436 0.224432 -0.664873 0.194188 -0.884728 -0.456218 -0.489996 0.108845 0.807226 0.723982 -0.263279 1.74843 1.39982 1.47359 0.718545 0.751562 0.40979 0.362489 0.295192 0.542811 1.55054 -0.0236594 0.402843 1.14519 -0.719352 0.219672 0.335452 0.188031 0.607122 1.9505 1.6335 0.876753 -0.103957 0.038787 1.89139 1.66018 0.986879 0.665761 1.10456 
21:7372716 -0.765226 -1.53077 -0.235666 -3.32376 -0.868525 -0.757371 -1.09212 0.617611 1.82044 -0.933653 -3.55272 -1.98277 -0.11439 -1.85461 -3.40699 -0.158085 0.41021 -2.40721 -1.40978 0.598213 0.551074 -0.445938 -0.101731 -0.781136 1.13258 0.419866 -0.200571 0.947988 -0.087589 0.648379 -0.22676 -1.07348 -0.185973 0.00416886 -0.569929 -1.60691 -1.86878 -2.20558 -1.52317 0.830073 0.175742 -0.0688926 -1.06157 0.100865 0.110792 0.271399 -1.26565 -1.32823 0.219357 0.639188 -0.231665 -1.3819 -1.19335 -0.337193 0.210378 -0.0832969 
21:7373170 0.765226 1.53077 0.235666 3.32376 0.868525 0.757371 1.09212 -0.617611 -1.82044 0.933653 3.55272 1.98277 0.11439 1.85461 3.40699 0.158085 -0.41021 2.40721 1.40978 -0.598213 -0.551074 0.445938 0.101731 0.781136 -1.13258 -0.419866 0.200571 -0.947988 0.087589 -0.648379 0.22676 1.07348 0.185973 -0.00416886 0.569929 1.60691 1.86878 2.20558 1.52317 -0.830073 -0.175742 0.0688926 1.06157 -0.100865 -0.110792 -0.271399 1.26565 1.32823 -0.219357 -0.639188 0.231665 1.3819 1.19335 0.337193 -0.210378 0.0832969 
21:7373665 1.85922 3.04942 1.21461 1.74835 1.42635 1.56775 3.06705 0.912952 -1.33333 1.79576 2.01241 1.12068 -1.1203 0.922541 1.95547 -0.0263764 0.244901 2.03662 1.58876 -1.10871 -0.684492 -0.266045 0.0968779 0.0728078 -0.472827 0.326621 0.579596 -0.0108857 1.00414 0.856508 1.32128 0.984107 0.912255 0.720643 0.80701 1.05563 1.08847 2.00193 0.593511 0.900691 0.319093 0.498195 1.48567 0.727044 0.427397 0.545929 1.6846 1.11498 0.351531 -0.417781 0.483615 1.6721 1.23442 0.752169 0.879001 0.837556 
21:7375018 0.826131 1.55421 0.322785 3.3535 0.918594 0.809442 1.18706 -0.552271 -1.8571 0.914228 3.57955 1.9931 0.108834 1.8452 3.46739 0.177425 -0.371509 2.46906 1.46386 -0.633981 -0.712971 0.440325 0.0963251 0.795423 -1.20372 -0.51291 0.111453 -1.01928 0.190465 -0.557392 0.304365 1.03676 0.295322 0.0964728 0.640957 1.61809 1.91138 2.28747 1.56519 -0.907702 -0.277498 0.0855632 1.00594 -0.121323 -0.173774 -0.304622 1.28976 1.27162 -0.210837 -0.607487 0.281363 1.42003 1.26696 0.361299 -0.225301 0.0969421 
21:7395647 -0.701872 -1.05945 0.280067 -3.81175 0.0479762 -0.178356 -0.997147 0.567138 2.36595 -0.518057 -2.79404 -1.45664 -0.811617 -2.39855 -3.13452 -0.304767 1.11641 -1.8993 -0.744541 0.612441 0.165466 -0.4669 0.682215 -0.113852 0.437391 0.331432 -0.295465 0.775545 -0.797062 -0.599811 -0.774214 -1.19055 -0.478095 -0.416269 -0.466577 -1.35417 -1.97565 -2.38841 -1.16067 0.509108 -0.725019 1.0061 -0.607348 -0.0121235 0.303952 0.256669 -1.8494 -1.6149 -0.515315 0.435139 0.175236 -1.72139 -0.990227 0.401778 0.796859 0.260229 
21:7396125 -0.991037 -1.59454 -0.812427 -1.07613 -1.18654 -2.71446 -2.07069 -1.7005 -1.17545 0.0936187 -1.43678 -1.71946 2.56568 0.503499 -0.335025 0.221712 -0.622115 -1.44031 -1.30204 1.33113 1.07889 0.576271 1.77411 -1.54699 -0.684072 -1.02277 -1.75048 -0.519043 -1.42747 -0.240703 -1.82141 -1.68294 -1.00548 -0.199494 -0.774219 -1.3869 -2.0348 -1.35026 -0.672469 -1.01214 -0.00296559 -0.489876 0.128063 -0.808413 -0.985163 -1.63293 -0.832853 -1.34864 -1.28415 -1.47523 -0.149194 0.0322623 -0.114406 0.49578 0.630514 0.72569 
21:7407402 0.0776068 -0.571935 0.230027 -1.65987 -0.733762 -1.21869 0.0111321 -0.286701 0.712933 -0.719132 -1.78377 -1.38068 1.04175 -1.12128 -2.04389 -0.155229 1.3581 1.01998 2.01005 0.917028 1.08505 -0.00184042 1.84418 -0.267116 0.540981 -0.175124 -0.138458 0.795075 -0.0941303 2.00353 0.24517 -0.280763 -0.267439 1.14773 0.165211 -0.735657 -1.90372 -1.66866 -0.378722 2.01031 0.635222 0.206143 1.91454 0.214749 -0.136786 -0.453059 0.728829 0.394443 0.178903 -1.37867 -0.264901 -0.770538 -0.869511 -0.0638178 -0.115774 -1.04645 
21:7407688 -0.477023 -0.0698404 0.0150914 -0.18865 -0.629855 -0.801669 1.04097 0.140312 -1.10561 1.16345 0.514991 -0.482249 -0.53918 1.33839 0.143851 -0.834409 -0.494925 0.196421 0.0902447 -1.45604 -0.302389 0.0976504 -0.0282158 0.351297 0.42324 0.395618 0.409988 0.426262 0.962264 1.56936 0.399538 0.288434 0.568163 0.807551 -0.0945704 -0.116762 0.0871996 1.14125 1.23957 1.44607 0.593111 -0.172211 0.951355 -0.0368301 -0.800362 -0.794615 1.2844 0.673111 1.20813 -0.303869 -0.370726 1.02764 -0.372262 -1.11437 -0.84195 -0.49186 
21:7420608 -0.212851 -0.145457 -0.064185 -0.500571 -1.10918 -1.43106 -0.752313 -1.2932 -0.38767 0.669659 0.404472 0.259471 -1.02622 0.385064 0.0261077 -0.320295 -0.446232 -0.221112 -0.290118 -0.46407 0.572855 -1.31721 0.222825 -2.35894 1.36613 1.76335 1.74299 2.04034 0.264412 0.221878 0.247787 1.03227 -0.121349 0.0939402 0.251753 -0.49227 0.758119 1.38789 2.22253 -0.331915 -0.0881143 0.137266 0.70876 -0.591646 -1.27756 0.659471 0.478576 -1.58879 0.876609 0.996785 0.960021 0.0438963 0.726264 -0.108698 -0.282005 0.496674 
21:7421336 -0.0778046 -0.4599 0.163029 1.34696 -0.732874 -0.781774 -1.68288 -0.951844 0.0278341 -0.869683 0.398194 1.61327 0.355914 -0.560148 0.235667 0.100609 -0.663165 0.536373 0.460239 0.704331 0.532875 -1.57081 -0.366282 -2.15681 1.24557 1.63367 1.81455 1.4074 -0.268321 -1.03869 -0.110015 0.915328 0.0676577 -0.00157164 0.72098 0.144853 0.442667 0.653296 0.977538 -0.856631 0.588881 -0.0576309 0.971094 -0.895342 -0.738682 1.56424 -0.269071 -0.788017 -0.564265 0.268727 -0.209402 -1.0959 0.0663118 -0.0178976 -0.858386 -0.221183 
21:7427906 0.0735781 -0.0114235 0.312679 -0.237664 -0.907432 -1.2772 -0.422711 -0.797287 -0.388637 0.512921 0.0495929 -0.501627 -0.187027 0.71423 -0.066221 0.231824 0.0340055 -0.266456 -0.112275 -0.39733 0.831025 -0.649495 0.241417 -2.3024 0.6 0.690353 0.777293 1.52887 0.715103 1.21382 0.914419 0.820091 0.169055 0.627313 0.578924 -0.543172 0.59441 1.11692 1.50624 0.465458 0.118603 0.255165 0.392391 -0.397272 -1.23403 1.09178 1.15454 -1.2208 1.32797 1.33854 0.896269 -0.337259 0.231688 -0.521852 -0.585709 0.283227 
21:7437422 2.45073 3.65673 1.48771 0.208206 2.83432 3.84884 3.4299 1.85354 2.78105 0.132486 -0.551862 -0.0935227 -2.84185 -0.606426 -0.476347 -2.11846 1.89713 2.49708 3.12902 0.563222 1.06589 0.359152 0.798186 0.903596 -0.517122 -0.306845 0.0119966 -0.344113 0.881386 1.58742 -0.362972 0.383799 1.05532 1.04771 -0.0222704 0.522044 -0.00721495 -1.16088 -0.104859 -0.598638 -0.301765 1.0057 0.387851 1.017 0.515755 -0.800844 0.441515 -0.0295208 0.279994 -0.383225 -0.559136 0.180045 0.019174 0.557506 1.36104 0.0118126 
21:7441956 -0.914487 -1.27084 -0.638611 -0.807663 -0.398373 0.0709777 -1.05613 -1.05737 0.773172 -0.48444 1.28283 -0.182705 -0.436758 -0.551495 0.671966 -0.139544 -0.552877 -1.11358 -1.60026 -0.831339 -1.20282 -0.65969 0.410613 -0.33958 0.564575 0.675323 0.650561 -0.345692 -1.14627 -2.24449 -0.078905 0.00683888 -1.24205 -1.73017 -0.53235 -0.00165115 1.10619 0.837509 0.951754 -2.51257 -0.301129 -0.875191 -0.864226 -0.0331451 0.937697 0.470264 -1.41867 0.0277158 -0.534618 0.84576 0.6673 0.61606 0.633226 -0.0354019 0.185852 -0.487118 
21:7444843 0.793593 0.582368 0.0778002 0.35079 0.572348 1.42707 -0.00425804 0.324288 1.1508 -1.73595 -2.15032 0.00752909 0.532908 -1.661 -0.716805 -0.324533 0.533863 1.09824 1.44541 1.41121 1.00481 -0.575 -0.00298615 -0.727355 0.261814 0.0773393 0.240534 -0.419314 0.302185 0.550716 0.899574 -0.360239 0.821937 0.763273 0.597213 0.24425 -0.391242 -1.5604 -1.49521 0.581468 1.23831 0.276917 0.64389 1.09565 2.01055 1.86274 -0.306003 0.975261 -0.643304 -0.302528 -0.597276 -0.70255 -0.127158 0.832958 0.854259 0.316026 
21:7461555 -1.14965 -0.897018 -0.221774 0.0432871 -1.45312 -1.83189 -0.196809 -0.744728 -1.90979 1.4209 1.75325 0.42859 -0.450575 1.86136 0.59535 0.852237 -0.710267 -0.620916 -1.13507 -1.54262 -0.50452 0.626368 -0.373977 1.09446 -0.131553 -0.124761 -0.136027 0.576923 0.159456 0.329854 0.0217705 0.669789 -0.539554 -0.0675201 -0.138725 -0.0380966 0.790374 1.87043 1.68335 0.930149 -0.994551 0.362761 0.220632 -0.43031 -1.05452 -0.458345 0.973084 -0.204714 1.31431 0.396624 0.71507 0.164741 -0.340034 -1.15425 -1.17795 -0.565998 
21:7464808 0.601931 0.888194 0.118455 2.1263 -1.17937 -0.974325 -0.226503 -1.40517 -1.16898 0.226181 2.4483 1.63832 -0.676476 0.550765 0.90248 0.643911 0.0792035 0.896489 0.828021 -1.23673 -0.227778 -1.17618 0.0286801 -0.432656 1.19651 1.37811 2.02151 1.60997 0.957126 1.30111 1.56543 2.1293 0.0625519 0.866916 1.38425 0.706447 1.91751 2.95626 1.93027 0.274139 0.0382567 0.423084 2.29633 0.352251 0.0374437 2.04916 1.83107 0.393191 1.43329 0.812026 0.708867 -0.386283 0.08824 -0.843295 -1.02529 -0.998995 
21:7470725 0.406374 1.1426 0.91533 1.6165 0.423915 1.71349 1.61158 1.77238 1.17084 -0.85417 1.94142 2.06968 -0.284691 0.20032 0.614053 0.276705 -0.250699 0.352227 0.275635 -1.01913 0.51212 -0.0390473 1.65857 1.47516 0.562812 0.205338 1.5509 0.427203 0.742844 0.69989 0.930095 1.1172 1.04429 1.09936 1.26991 1.08112 2.03211 1.41518 0.883284 0.0273677 -0.0539649 -0.453719 0.713894 -0.715306 -0.167762 0.67436 0.12364 0.357665 -0.0512104 -0.449932 -0.605839 -1.36942 -1.37267 -1.338 -1.31726 -1.79845 
21:7479595 0.654971 0.864682 0.0632177 1.02386 -0.501134 1.04219 0.617183 1.14426 -0.625835 0.0980011 -0.404023 -0.932758 0.8665 -0.133883 -0.355114 0.580547 -0.200597 -0.408203 -0.720006 0.730392 1.82752 1.82743 -0.421012 -0.299286 -2.09684 -2.53049 -2.47065 -1.65779 0.218128 1.48927 -0.094987 -1.26304 0.866753 1.35589 0.610891 -0.0758696 -0.243936 0.316876 -1.10954 0.139852 -0.196441 -0.199719 -0.436341 -0.155429 -0.959843 -0.374578 0.763453 -0.792162 0.879906 0.563336 -0.725649 -1.55831 -1.52037 -1.73555 -1.82099 -0.343877 
21:7479728 -0.899172 -0.2313 0.392889 1.23657 -0.567391 -0.743189 0.692679 -0.184422 -0.902955 0.783818 3.16494 2.1777 -1.29396 1.67335 1.43701 0.65077 -0.610446 0.393106 -0.123219 -2.53641 -0.775492 -0.0806178 0.836385 2.27302 0.944168 0.920261 1.65908 1.16026 0.833613 0.571119 0.653206 2.06153 0.144164 0.475842 0.690824 1.02446 2.1028 2.53219 2.66496 0.899263 -0.941534 0.380882 1.26738 -0.583877 -0.349531 0.233951 0.630009 0.496452 0.853163 0.183601 0.523301 -0.292693 -0.774151 -1.26076 -1.1862 -1.93982 
21:7495679 -0.873817 -1.07805 -0.463828 -0.266186 -0.367708 -1.17598 0.0683344 -0.474067 -1.21775 0.817944 0.684274 -0.581238 -0.566695 0.98573 0.404576 1.48485 -0.245389 -1.24805 -1.24745 -1.03903 -0.334434 1.25416 -0.149642 1.90064 -1.07315 -0.671481 -0.922014 -0.0334403 1.20673 0.827334 0.721767 0.437554 0.248677 0.483038 0.556669 -0.119226 -0.493782 1.48587 1.08924 1.5882 -0.387165 0.421525 1.56486 -0.8146 -0.919641 -0.779594 -0.0499469 -0.187372 0.565053 0.38932 0.16968 -0.285203 -0.709173 -1.12016 -1.1572 -1.33242 
21:7497345 -0.369341 -1.36382 0.355128 1.00583 0.960444 1.40326 0.069966 -0.476668 1.70722 -2.07055 -0.487409 -0.841545 -0.116632 -0.206686 -0.760925 -1.2342 1.8987 -1.31107 -0.262816 0.785151 0.373331 0.969234 -1.31372 0.14048 -1.22119 -0.315349 -0.73562 -0.690559 0.507628 0.954263 1.18955 -0.647479 -0.111673 0.139863 0.825048 -0.664385 -1.5508 -1.42719 -0.099904 0.10435 0.908867 -0.120727 1.16717 -1.17322 -0.510619 -0.250066 -2.01456 -0.861393 -1.35248 0.539945 -0.473177 -1.40678 -0.636124 -0.282747 -0.497253 -0.762421 
21:7497546 0.990694 1.21778 0.295502 0.298212 0.221662 1.21922 0.144873 1.05767 0.914114 -0.609138 -1.12351 -0.107806 1.11311 -1.0567 -0.664306 -1.13631 0.0923404 0.909813 0.892527 1.33154 0.85677 -0.23835 -0.0319929 -2.09454 0.206353 -0.352704 -0.160783 -0.453859 -0.946897 -0.374235 -0.614159 -0.793923 0.245379 0.0186012 -0.219694 0.0945856 0.21543 -1.06651 -1.69734 -1.34924 0.482149 -0.582722 -1.79119 0.698788 0.363257 0.442319 0.574646 0.0423425 0.0764663 -0.113255 -0.198404 -0.117345 0.211254 0.471045 0.273423 1.27611 
21:7504080 1.66003 1.72819 -0.309315 1.5152 0.903333 0.87133 -0.0124928 0.1652 -0.279454 0.474697 0.310729 0.74532 -0.202709 0.574508 0.624551 -0.214418 -0.0320071 -0.150323 0.0190328 -0.0190675 0.421436 0.246463 0.24019 -2.21978 -0.49477 -0.613421 -0.920867 0.410162 0.240934 -0.273585 -0.297634 1.51452 1.60808 1.28534 1.36442 1.75392 0.682927 2.34063 -0.855446 -3.20435 -2.46173 0.40185 -2.83708 1.79428 0.984183 1.5 2.21213 0.94413 -0.445197 -0.406813 -1.04025 0.30108 -0.0328927 0.0204999 0.5 0.731854 
21:7504523 1.7701 1.75139 -0.323654 1.31391 0.650123 0.600129 0.0347456 0.400197 -0.524911 0.313236 0.555729 0.895973 0.24369 0.285274 0.529802 -0.175482 0.401921 -0.0109226 0.300471 -0.706218 -0.00426561 0.496795 0.16935 -2.4826 -1.03743 -1.41027 -1.53234 -0.309082 -0.0246322 -0.350636 -0.699029 1.04018 1.44541 1.1875 1.26434 1.6885 0.496875 2.02707 -0.842466 -2.99301 -2.30971 0.833643 -2.57146 2.04066 1.26384 1.79354 2.37485 1.20551 -0.251184 -0.249174 -0.921058 0.0937037 -0.119858 -0.0693948 0.5625 0.489796 
21:7504792 -0.406122 1.0579 0.658231 -0.245203 0.753215 -0.310604 2.27204 1.41946 0.232151 2.03314 -0.290201 -1.03309 -1.2565 0.854934 -0.517822 0.817067 -0.27424 -0.951856 -0.700281 0.159011 1.92915 -0.784333 0.49635 1.31878 0.321916 0.123023 0.509556 -0.295763 -0.0389235 1.3218 -0.260133 0.00508036 -0.867289 -0.244973 -0.802823 -1.25075 -1.37587 0.341543 0.221869 3.05566 0.60472 0.0176244 3.25853 -1.00545 -1.74099 -1.56617 -0.37211 -1.44788 1.27086 1.2313 0.480891 -0.179899 -0.933962 -0.352697 0.254224 -0.709032 
21:7506453 -0.351269 0.0314969 1.43184 0.255263 0.472212 0.195042 1.73579 0.565894 0.873733 0.717298 0.268517 -1.55279 -0.39317 0.119957 -0.553544 0.338802 0.760555 0.12181 0.207566 0.190459 0.273826 -0.0139135 -1.88942 0.833187 0.458437 0.518117 1.01583 0.00704921 -0.347129 0.238049 0.105251 -0.822029 -1.12583 -0.722444 -0.614896 -1.19585 -0.544369 0.13954 0.117336 3.25392 3.05811 -0.493267 2.96478 -1.15686 -1.46807 -1.24498 -0.839034 -0.748137 1.59773 1.92032 0.762912 -0.430815 -0.00592423 0.338077 0.510458 0.379764 
21:7511704 -0.523816 0.74427 0.532649 -0.63549 0.636193 -0.553689 2.18325 1.58217 0.348378 2.05707 0.0138698 -0.690236 -1.37097 0.788561 -0.784982 0.47371 -0.100146 -0.908647 -0.5044 0.082622 1.62676 -0.633253 -0.0686493 1.41447 0.0490519 0.0584612 0.472003 -0.152227 0.134778 1.11024 -0.528846 -0.131571 -0.604442 -0.194944 -0.701164 -1.28091 -1.51017 0.319769 0.538056 3.18885 0.917249 0.57601 3.43623 -1.10102 -1.87862 -1.63102 -0.243382 -1.31601 0.734307 0.877019 0.668348 0.0746244 -0.564344 0.073931 0.584368 -0.398006 
21:7524933 1.33057 0.285784 -1.01007 -2.49956 0.515903 0.650786 1.03964 1.33326 1.22754 -0.52173 -1.4071 -0.669027 0.0233989 -0.790328 -2.42678 -0.998291 0.522031 -1.51409 -0.847752 0.758367 0.0708035 -0.133249 1.07031 1.49128 0.592848 0.31015 -0.594345 0.58996 -0.0760532 0.688674 0.305693 -0.409009 -0.122987 0.448984 0.717098 -1.05817 -0.878632 0.993112 -1.18728 -0.370805 -1.8604 -0.627089 -0.485312 0.495932 0.0767273 0.22059 0.6541 0.0715027 1.31827 0.0542208 1.23527 1.28031 1.57143 1.63815 1.56383 1.49443 
21:7527958 -1.4253 -0.247723 0.0626312 0.561067 0.281397 -0.948804 -0.64858 0.112514 -1.48329 1.34871 0.32883 1.35017 0.382495 0.586312 2.15399 2.30925 -1.84741 -0.311925 -1.02757 -2.05082 0.883111 -0.213575 -0.0996452 -0.788595 -0.374865 -0.0971516 0.341114 -0.786452 1.06358 -0.169687 -0.481493 0.588906 0.588925 -0.507937 -0.677833 0.333954 0.671263 0.263073 1.59084 0.709259 -0.342374 -0.377806 0.261313 -1.70836 -0.784441 -0.86 -2.25549 -0.621545 -2.01361 -1.47017 -1.97522 -1.12234 -2.47009 -2.33999 -1.51893 -2.39065 
21:7528021 1.33057 0.285784 -1.01007 -2.49956 0.515903 0.650786 1.03964 1.33326 1.22754 -0.52173 -1.4071 -0.669027 0.0233989 -0.790328 -2.42678 -0.998291 0.522031 -1.51409 -0.847752 0.758367 0.0708035 -0.133249 1.07031 1.49128 0.592848 0.31015 -0.594345 0.58996 -0.0760532 0.688674 0.305693 -0.409009 -0.122987 0.448984 0.717098 -1.05817 -0.878632 0.993112 -1.18728 -0.370805 -1.8604 -0.627089 -0.485312 0.495932 0.0767273 0.22059 0.6541 0.0715027 1.31827 0.0542208 1.23527 1.28031 1.57143 1.63815 1.56383 1.49443 
21:7536694 -0.0169965 0.405175 0.746682 1.20792 -0.867235 -1.20876 -1.05234 -0.473142 -0.84887 0.87253 0.463707 1.60464 0.0473017 -0.512372 0.135758 0.880121 -1.10129 -0.805818 -1.20684 -0.563202 0.321021 -1.74466 -0.563255 -0.883329 2.15928 2.76404 2.43434 2.37027 0.695953 -0.278068 0.686461 -0.333455 0.595533 0.0831193 0.489155 -0.905709 1.31023 -0.1505 1.17585 0.882591 -0.0500227 -1.15578 -0.0169992 -1.5875 -1.78195 -0.401736 -0.750494 -1.678 -0.800723 0.279088 0.541784 0.742867 1.25325 0.1358 -0.548897 0.358624 
21:7540874 1.22004 0.744036 -0.793678 -0.404241 -0.00408513 -0.0499142 -0.271429 -0.462693 -0.249291 -0.550984 -1.60041 -0.993216 0.446141 -0.511467 -0.227882 -0.284554 -0.15556 1.04427 1.16651 1.4449 0.0257943 -1.67773 0.148864 -1.02775 2.28317 2.4094 1.90038 0.856742 0.0695322 -0.691385 0.275862 -2.19631 -0.723282 -1.40182 -1.32014 -1.9045 -1.10454 -0.0489495 -1.82842 1.65917 2.20156 1.11823 1.6574 1.2415 0.668084 2.47274 0.880837 0.198228 0.729026 1.54739 1.63588 1.02761 1.37173 1.59956 1.23256 2.3736 
21:7543811 -1.46125 -1.80277 -0.909934 -0.614971 -0.162181 -1.62021 -0.840529 -0.78574 -0.195055 0.0369053 1.26485 1.28862 0.743419 0.627545 -0.393548 -0.815209 -0.535076 -1.43725 -1.29218 -1.15765 -0.207173 1.41885 0.579839 0.828559 -0.10233 -1.13571 -0.851946 0.465087 0.364024 0.100303 -0.284263 1.61406 -0.160914 -0.118866 -0.544016 0.574423 -0.0941019 -0.634678 1.51989 -1.82572 -0.624535 0.621505 -1.08842 -0.563197 -0.0486458 -1.56923 -0.935036 0.0931306 -0.139246 -0.828213 -1.81568 -0.191175 -1.98268 -2.26844 -2.03637 -2.6495 
21:7549013 -0.332252 -0.206606 -0.483427 -0.0232414 0.0487944 -0.429622 -0.768391 -0.12505 0.76568 -0.359258 1.321 0.649093 -0.217427 -0.195352 -0.799615 -1.88404 1.50913 -0.861136 0.40367 1.91327 0.693236 -0.130846 0.230997 -0.174732 0.575711 0.934943 0.9974 -0.641809 -0.890571 -1.4787 -1.87704 1.57277 -0.532751 -1.20182 -1.2631 1.67831 -1.74327 -0.0337418 -1.16581 -0.924387 -0.255141 1.25008 1.13272 0.283147 -0.038084 -0.171972 0.269851 -0.541535 0.157629 1.02943 0.940311 -1.07781 -0.871895 -1.33425 -1.39475 -0.604603 
21:7556160 -0.0696837 -0.536736 -1.19552 -0.504917 -0.302557 0.0158121 -0.168742 -0.662866 0.207585 0.499885 -0.53562 -0.275823 0.168017 0.235488 -0.713139 0.0885086 -0.74469 -1.63923 -1.83853 -0.636113 -0.0120755 0.790058 0.434047 1.64682 0.773655 0.134494 0.61591 1.35235 1.09903 1.52274 1.15332 0.910857 0.522264 0.747325 0.0385225 -0.0801819 1.35764 0.614323 1.05397 -1.24902 -0.562797 0.300094 -0.960743 -0.0339615 -0.250341 0.173572 0.946819 0.626712 0.0151284 0.958763 -0.783217 0.900822 -0.183089 -0.303882 -0.495182 0.441002 
21:7556869 -0.199715 0.443179 1.50253 0.373449 0.588679 0.0995767 0.342625 0.960774 0.448552 -0.349078 0.513889 0.183303 -0.624228 -0.454637 0.387716 -0.132732 0.792048 1.5179 1.75467 0.770458 0.0515668 -0.97164 -0.496878 -1.31528 -0.460233 0.22349 -0.223176 -0.947771 -1.06649 -1.74096 -1.08795 -1.13647 -0.576657 -0.877629 -0.0664956 -0.0884393 -1.42633 -0.648203 -1.01122 1.50438 0.563897 -0.436705 1.39165 0.251363 0.589569 0.142412 -1.0205 -0.565899 -0.144053 -0.877321 0.661778 -0.795455 0.146088 0.416018 0.687748 -0.390868 
21:7560833 0.0560193 0.263274 1.76643 0.443766 -0.182494 -0.126966 0.144681 1.0147 -0.0388595 -0.357379 0.581008 0.650902 1.12177 -0.526577 0.513874 0.766119 -1.24677 3.27666 1.62463 -0.670876 -0.197953 -0.308752 -0.897953 -0.573126 -0.808916 -0.706908 -0.861056 -0.820651 -0.974675 -0.420555 0.527646 -1.60719 -0.638179 0.0109592 0.888313 -0.862391 1.91338 -0.199136 0.729754 1.79615 -0.0496583 -1.63438 -0.536527 -0.195139 0.550005 0.495302 -0.458598 0.500079 -0.408837 -2.10077 0.0574296 1.03563 0.96457 0.911815 0.495483 -0.176419 
21:7561566 -0.562115 -1.19112 -0.535094 -0.429896 -1.42039 -0.762036 -0.204282 0.423116 0.242681 -0.412387 -0.624952 -0.279199 0.377505 -1.75591 -2.34151 -0.0526672 -0.847198 0.581606 0.36864 -0.814551 0.072478 -0.468593 0.839531 -0.173715 1.79679 1.01158 1.83803 1.41667 -0.865291 0.536079 1.19765 -1.19338 -1.03622 -0.0172928 -0.0679519 -1.53167 -0.778555 0.0772243 -0.30363 2.03675 0.479901 -0.498313 1.33583 -0.783382 -0.831566 0.045685 -0.0748443 -0.365504 0.242671 -1.07031 -0.882462 -0.608279 -1.18699 -1.75081 -2.53054 -2.48294 
21:7570391 -0.484733 -0.864178 -1.9333 -0.422907 -0.218294 -1.01464 -1.08245 -1.26703 -0.420981 0.420396 -1.01261 -0.74129 -0.0866667 -0.171085 -1.23651 -0.519746 0.306594 -2.88599 -1.40811 0.196277 0.183511 -0.0642164 1.10671 0.341563 2.39161 1.85805 2.07513 1.88437 0.571841 0.548006 0.342502 0.694832 -0.0694452 -0.191056 -0.982646 -0.332262 -2.36653 -0.162139 -0.549201 -0.480195 0.516243 1.39377 1.44636 -0.227013 -1.25264 -1.38275 0.210762 -0.796974 -0.107233 0.856887 -0.748727 -1.04861 -1.29901 -1.58939 -1.61034 -0.704351 
21:7570496 -0.317462 -0.380591 0.199424 -1.26365 -0.764783 1.21343 1.30119 1.6795 1.28155 -0.857213 -0.0546362 -0.856887 -1.3459 -1.26829 -1.39675 -1.03681 0.657158 0.0862054 0.243065 0.140414 -0.706134 1.63124 0.498934 1.05105 -3.00561 -2.93298 -2.53948 -1.61905 -1.53808 -1.1766 -1.16471 -0.461854 0.565201 0.648139 1.16891 1.21839 -0.954145 1.40818 -1.68365 0.240614 -1.165 0.705236 -0.952721 0.43755 0.996533 2.01562 -0.142229 -0.0530283 0.988846 -0.250289 1.23614 -1.57412 -1.06839 -1.55529 -1.11307 -1.13401 
21:7582680 -0.267209 0.585966 2.21058 -0.518717 0.378685 -0.0821158 0.46484 0.924506 -0.0911276 0.372709 0.460063 0.382169 0.224194 0.0873602 1.40143 0.576342 -0.666667 2.41187 1.10399 0.129055 -0.597746 -0.527697 -1.87242 -0.150512 -0.837924 -0.141631 -0.93228 -0.857233 -0.423411 -0.715079 -0.0821131 -1.64624 -0.485336 -0.573434 0.242049 -1.03662 2.13644 -0.394614 0.49645 1.54595 0.178998 -1.52437 -0.540832 0.365268 1.19465 1.06076 -0.677543 0.528658 -0.369202 -1.2815 0.815655 1.47303 1.72251 2.11272 2.33231 1.92327 
21:7584460 -0.354896 0.109096 -0.482558 0.0402634 1.76623 0.948098 0.159264 0.343572 1.26824 0.168618 0.0630065 -0.418234 -2.23268 0.0445652 -0.781906 -1.42388 1.73739 -2.22962 -0.4083 1.11867 0.82962 0.0700496 0.704642 -0.00724023 -0.457519 0.143004 -0.186378 -0.684766 0.158379 -1.34497 -1.12483 0.528348 0.166518 -0.723374 -0.677471 1.06685 -3.18398 -0.197941 -1.18752 -1.75553 0.00413508 1.6425 1.36896 0.476773 0.119094 -1.21549 -0.839963 -1.30653 0.696099 1.58755 -0.0407661 -2.06106 -1.58059 -1.03625 -0.186016 -1.406 
21:7597134 -0.799292 -0.383218 1.66023 -0.349384 -0.620317 -0.0185395 -0.162491 0.183348 -0.21786 0.0715749 1.00846 0.906863 -0.0195459 0.763825 1.47749 -0.0890816 0.152537 1.66999 0.78055 0.128639 -1.21681 -0.237143 -0.129467 0.630776 -0.927906 -0.0572955 -0.130533 -0.686448 -1.03834 -1.73195 -1.4657 -1.95345 -1.82618 -2.00452 -1.21485 -1.16693 1.76392 -1.15022 0.286218 1.05978 -0.440827 -0.526538 -0.91866 0.362643 1.30839 0.811009 -0.615188 0.476668 -0.659223 -1.13316 1.49816 2.09333 1.81384 1.5023 1.27206 0.801411 
21:7599219 -0.36727 -0.19325 0.668878 1.57357 0.0652042 -0.264432 0.226163 -0.766698 -1.44866 0.738205 0.574247 0.582234 0.473062 2.0885 3.17465 2.09515 0.0590126 -0.354218 -0.783995 -1.30115 -2.09783 0.154126 -0.572172 1.21077 -0.940651 -0.837911 -0.937534 0.378484 0.440136 -0.687532 -0.0929519 0.0488526 0.365375 0.0906556 0.676541 0.408916 2.49573 -0.082266 1.04669 -1.09989 0.0611453 -0.0951844 -1.45905 0.817988 0.951465 0.255034 0.480898 0.800887 -1.6791 -0.480011 1.11839 1.80861 2.50207 2.40909 2.15917 1.96113 
21:7599302 -0.605743 -1.25455 -1.59379 -1.63551 -0.655232 -1.05627 -1.25427 -0.661318 -0.00158971 -0.191033 -1.07124 -0.869686 0.5047 -1.48441 -2.11982 -1.75032 -0.148364 -1.65628 -0.800654 1.22545 0.491652 -0.162743 1.14899 0.419124 2.66667 2.21856 2.45161 1.44977 -0.220206 0.803165 0.32858 0.553966 -0.974283 -0.747531 -1.59293 -0.818666 -1.74779 -0.653956 -0.737572 0.624845 0.192035 0.991803 0.797511 -0.368517 -1.05009 -0.548799 0.623109 0.00223472 0.0706061 0.318445 -0.478159 -0.28053 -1.19947 -1.85571 -2.15202 -0.391947 
21:7608408 0.876463 0.0526178 -0.675238 0.98737 1.38914 0.480105 1.03337 0.334446 0.527024 -0.690111 -1.78656 0.4662 -0.183751 -0.542962 -0.514457 0.669113 -0.613075 -0.924809 -0.734879 0.202623 1.50698 -2.31884 -0.297991 -2.25257 2.53702 2.1926 1.77522 1.05421 1.64411 2.65323 2.84446 2.19642 0.889829 1.34344 0.874561 0.481879 0.407188 0.310521 0.322915 -0.769231 1.29623 -1.10991 0.570084 -0.202987 -0.57439 -0.320675 0.87534 0.212338 0.441541 0.957258 -1.66855 -0.171393 0.298667 0.900691 0.888139 0.778588 
21:7624387 1.52676 0.578539 0.159553 -0.396591 0.0103566 0.564654 1.74185 1.88082 1.19484 -0.358297 -0.366635 0.430417 0.178159 -2.35147 -2.68143 0.0532166 0.19616 -0.511482 0.0518326 -0.193778 0.495092 -2.37314 -0.166842 -3.06327 2.73337 2.07298 2.14138 1.99128 1.82347 2.87768 2.49428 1.11692 1.26086 1.90987 1.64796 -0.326204 -0.29941 0.762521 0.287983 0.00260833 0.43599 -2.08632 0.857709 -1.01689 -1.68342 -0.559682 0.794796 -0.675179 -0.550166 -0.983114 -1.98284 -0.412039 -0.608287 -0.390778 -0.626589 -1.04179 
21:7625114 1.11012 1.46274 -0.0846594 0.168343 0.872595 0.520234 0.233063 0.371342 1.02294 -0.861629 -0.582237 0.757958 0.10185 -1.11253 -1.19245 -1.03535 -0.2096 1.53155 1.11925 3.33158 2.31462 -2.03693 -0.581177 -1.92741 1.50455 1.56587 0.999152 -1.071 0.57711 1.23293 0.344879 0.716676 -0.121448 -0.174628 -0.9139 -0.0960663 0.102426 -0.207397 -0.637623 -0.973404 0.585683 -0.687337 1.5484 -0.0308561 -0.0874796 1.57848 0.601132 0.0781897 1.53448 0.788638 -1.03574 -0.0923372 0.093353 1.5731 1.64803 1.58578 
21:7626696 1.7178 1.85184 0.222162 1.1693 1.2699 1.62983 0.742169 0.903476 1.49203 -0.297326 1.63571 2.1893 -0.36423 -0.937785 0.160174 0.0175198 1.33004 1.30339 1.9521 1.72233 -0.00490772 -1.27439 0.950624 0.774789 0.587185 0.591784 0.920623 -0.237346 1.79027 1.45744 0.715443 0.0324949 1.04975 0.607947 0.123975 0.322981 -1.91923 0.163469 -0.987821 -1.21735 -1.15107 -0.812478 0.72284 1.51183 1.09217 1.64138 2.15562 1.6765 -0.426645 0.158215 -0.699381 0.238807 -0.430015 1.07252 0.064872 -0.941397 
21:7634140 -0.863476 -0.230727 -0.385239 -1.29854 -1.50723 -0.705622 -1.03748 -0.624709 -0.583541 1.08423 0.819207 -1.04644 -1.07989 0.910746 0.612522 -0.744711 0.122425 1.27807 0.715762 -0.160863 -1.1921 1.72519 0.404243 1.58484 -2.21457 -1.39797 -1.2381 -0.126427 -0.359318 -2.46648 -2.44425 -1.76675 0.322473 -0.818079 -0.302669 -0.204599 -0.644046 0.18706 0.169077 -0.374599 -0.885847 0.221659 -1.04997 0.322088 0.778386 0.366424 -0.490288 0.192857 -0.528435 -0.808038 1.4052 0.480516 0.0364759 -0.64996 -1.01588 -1.23057 
21:7644374 -0.0262415 0.206033 -0.115705 -0.816621 0.23525 -0.0166844 1.01977 0.754875 -0.603458 0.149145 -1.32373 -0.182328 -0.149644 -0.244093 1.27242 0.911992 -0.222506 0.774654 0.442995 0.382941 -0.790922 0.236207 -1.33627 -0.712089 -0.926477 -0.0617997 -0.850462 -0.397207 0.802116 0.600668 1.17912 0.82779 2.03545 1.23529 1.31795 0.330723 -0.389361 -0.109006 -0.487242 -0.80313 0.86537 -2.49826 -0.680873 -1.83868 -1.34468 -1.90994 -1.46712 -0.808949 -1.85836 -2.2799 -1.74177 -0.130387 -0.00233578 -0.0172286 0.926908 -0.772461 
21:7652566 -0.632641 -0.924065 -2.1477 0.396627 -0.809293 -2.25771 -0.691602 -0.475897 -1.21255 -1.54075 0.793088 1.84495 -0.173753 0.795543 -1.31822 -0.656878 -0.867511 -1.29145 -1.55037 0.419658 1.87052 0.173906 0.934698 2.51506 -0.473932 -1.19766 -0.00426936 -0.729637 -0.590482 1.43299 0.859864 1.18144 -1.0278 0.168351 -0.247094 0.318912 0.802706 0.892857 0.121382 -1.07173 -0.299742 1.71628 0.778653 0.65149 1.07977 0.98233 0.488889 0.633792 1.4407 0.943167 0.024189 0.576654 -0.275269 -0.66789 -0.697418 -0.766667 
21:7657609 -2.4737 -2.35479 -0.700968 0.0641038 -0.427628 -1.59717 -0.668608 -0.991224 0.603599 0.49132 -0.807059 0.102725 -1.38922 -0.943812 -1.90492 -0.837011 0.448135 -0.695747 -0.287995 -0.583416 -0.0516192 -0.101404 -0.708767 1.60842 0.424172 -0.67612 0.0688986 0.285576 -0.599573 -0.809591 -1.13056 0.197633 -1.61567 -1.27307 -1.23178 -0.0177911 0.573787 0.991361 0.823336 -2.47454 -0.506049 0.92146 0.352994 1.35674 1.13437 0.280387 0.442608 0.741649 0.951236 0.388869 1.04698 -0.275889 -0.471486 -0.779076 0.146069 -0.210023 
21:7661690 0.0635209 -0.368215 2.81605 0.0265459 1.00689 1.30771 -0.280753 0.494755 2.07778 -0.11037 -0.56995 -0.965772 -0.127338 0.427076 0.206982 -0.0435303 -0.234081 1.37973 0.85205 -0.179785 -0.702334 0.271559 1.91423 0.518851 -1.36656 -1.01723 -1.0202 -0.443601 0.0800714 0.184756 0.0961942 -0.935588 -0.241427 -0.269705 -0.227759 -0.0696835 -1.25068 -1.86263 -0.476923 1.7556 0.212179 2.85772 -0.365771 0.964329 1.50385 2.17958 0.868153 1.52638 -0.828717 0.654275 1.2225 0.00830377 -0.240325 1.15501 0.660523 -0.340562 
21:7664109 0.125844 -0.50809 2.36357 0.147983 1.03976 1.21528 0.148133 0.74545 1.87152 -0.601416 -0.596537 -0.595525 -0.174071 0.325313 0.33458 -0.0301529 -0.814956 1.30783 0.582219 -0.395798 -0.857015 0.251647 1.4836 0.406148 -1.04192 -0.813118 -0.845269 -0.464798 0.162241 0.586039 0.485419 -0.394102 0.197066 0.23946 0.147077 0.106319 -1.15385 -1.79772 -0.691384 1.82486 0.347499 2.2436 0.0866358 0.823133 1.53822 2.19675 0.988733 1.80712 -1.08763 0.0250063 0.588505 -0.0976471 -0.574633 0.763282 0.384485 -0.399066 
21:7672577 -1.04115 -1.07318 0.153691 0.372709 0.032838 -0.370289 -0.69306 -0.769825 1.32627 -0.342696 1.30645 0.803571 -1.24351 -1.18557 -1.22498 -2.04481 -0.990271 0.950813 0.362674 0.525521 0.32503 -0.7346 -0.831761 1.191 1.90299 1.1415 1.83214 1.00028 -0.0350334 -0.288912 0.233224 0.139316 -0.761383 -0.59283 -0.678766 0.191536 0.896577 0.214705 -0.431191 1.02903 -0.669825 1.4197 1.16866 2.56427 2.36865 2.54332 2.56453 2.54304 0.153538 0.301226 1.14877 0.474301 0.107862 0.261602 -0.290888 1.44177 
21:7673098 -0.264642 0.153912 1.5107 -1.16015 -0.179362 0.674404 -0.439778 -0.0839427 1.37606 0.206911 -0.779893 -1.29057 -0.958191 -0.263436 -1.23281 0.0713653 0.0603261 1.10147 1.00745 -0.0408778 -0.704545 -0.0937529 0.0646797 -0.795483 0.547879 1.20577 0.91358 1.32364 0.240233 -0.847943 -0.142529 -2.17472 -0.266125 -1.07723 -0.665929 -2.50446 -0.936302 -0.688849 1.21505 1.47174 0.864865 0.23323 -0.41464 -0.997665 -0.424509 0.0453453 -1.81348 -0.57744 0.46444 1.01843 0.160953 -0.834131 -0.216128 0.503428 0.374117 0.50698 
21:7675403 1.45109 1.18893 0.428249 1.65593 2.08137 1.36179 0.426468 0.551538 0.594334 -1.54571 1.6858 1.08868 0.813994 1.20758 1.9292 2.07008 0.421292 1.18948 1.41986 -1.05618 -0.83611 -0.260097 0.688829 -0.0209318 -1.31108 -1.20452 -0.620144 -0.863102 1.09184 0.733551 0.581717 0.00165164 1.32498 1.27449 1.09298 0.51537 -0.490007 -0.57805 0.97699 0.310246 -1.49246 -1.43004 0.0223051 -0.392096 0.275846 -1.349 -0.770031 0.785604 -2.28631 -1.15394 -2.02963 -1.27752 -1.21867 -0.614607 -0.960951 -1.65293 
21:7688248 -1.27832 -1.33746 0.951496 -1.05561 -0.656744 -0.0336065 -1.53717 -0.52603 1.73974 -0.532171 1.45587 1.98417 -0.621509 -2.00147 -1.5038 -1.85755 -0.459464 0.962901 0.133287 0.248343 -0.136974 0.383357 0.437323 0.418728 2.17075 1.57698 2.20644 1.877 -1.05328 -0.740322 0.789067 -0.804145 -1.34992 -1.112 -0.124692 -0.972369 1.97079 -0.520699 2.17685 0.899229 -0.775905 0.696542 -1.69426 0.492062 0.774555 2.09505 0.160746 -1.23555 1.2726 1.25485 2.40831 -1.02497 0.13499 0.660921 0.132765 -0.197431 
21:7689310 1.23946 1.44681 -1.07145 1.0247 0.475542 -0.585735 2.14761 1.26464 -1.87729 0.722933 -0.480719 -1.36605 1.20473 1.97021 1.4067 1.36097 0.485226 -0.315468 0.543109 0.326704 0.0639056 -0.243524 -0.418231 0.0919139 -1.81397 -1.12611 -1.65894 -1.95 1.61996 0.702824 0.124449 0.886668 1.26625 0.778796 0.268356 0.597023 -1.37158 0.82069 -1.90419 0.563123 1.57882 -0.943969 2.77716 -1.63657 -1.76577 -2.47182 -1.0651 0.214585 -1.1441 -1.73048 -2.45039 0.487519 0.343735 -0.279111 -0.472487 0.195961 
21:7690307 -0.745619 -1.2415 0.395154 -0.764339 -0.617936 -0.843926 -1.29054 -1.61262 0.841569 -0.0889982 -0.507201 -0.599165 -1.93245 -1.09824 -1.27391 -2.05667 -0.851341 1.11098 0.42675 0.663385 0.751769 -2.04305 -0.815163 -0.179735 2.89644 2.21715 2.38857 1.4087 -0.43511 -0.465866 0.225009 -0.232567 -1.56985 -1.35775 -1.50804 -0.942026 0.390026 0.549957 -0.787507 1.27757 -0.726169 1.33477 1.45355 2.94082 2.2874 3.31748 2.37796 1.69333 0.985455 1.69174 1.40022 0.95803 0.543565 0.0541817 -0.523022 1.6456 
21:7692320 -0.101977 -0.334974 0.220028 -1.74113 -0.973585 -0.821909 0.127016 1.3684 -0.0639661 -0.0215001 -1.64422 -0.690827 0.0537564 -0.742897 -1.09684 0.455631 -0.183742 0.0190713 0.0331788 0.230714 0.398275 1.04462 1.53326 2.82538 -2.32311 -1.70325 -1.91817 -1.49741 -0.145207 1.19558 -0.150947 -1.99398 -1.13041 -0.731468 -0.805671 -1.12601 0.501107 -0.697391 0.0437792 1.96616 -0.155388 0.738886 -0.800906 -0.7851 0.0437377 -0.0805104 -0.327505 0.0996931 0.136923 -1.22315 1.06869 0.337427 -0.179034 0.0725977 -0.0546418 -1.12645 
21:7698773 0.0283366 -0.352871 0.965782 -0.19171 0.146553 0.814547 -1.00178 -0.0834114 1.23019 -0.737359 -0.0153763 1.23126 -0.883792 -0.773061 -0.551845 -0.100507 -0.803782 0.146776 -0.982932 0.0552531 0.76621 0.0112209 0.77727 0.136934 0.53325 0.21029 0.528391 0.972159 -0.736475 0.535164 -0.015689 -0.7226 -0.536544 -0.0517167 -0.120609 -0.548821 1.065 -1.01206 1.56363 0.178808 -2.57501 0.304081 -3.0285 1.02443 1.49733 2.14951 0.495134 -0.299434 0.194836 1.49544 1.29391 -0.0180557 -0.200924 0.797523 1.19101 0.175054 
21:7709726 0.0626717 0.301081 -1.0756 2.16012 -0.292918 -0.0790709 0.190348 -0.408895 -0.981102 -1.10063 1.37254 0.380323 -0.224437 1.32066 2.3099 1.47234 0.106662 -1.2034 -1.11313 -0.113304 -0.557443 0.104865 -0.479371 -0.266638 -0.932438 -0.694522 -0.45524 -1.53994 0.10358 -0.507877 -0.714245 1.68553 1.00294 0.875392 0.586285 1.8785 -0.640777 1.2563 -1.36323 -0.791904 -0.672287 -0.503882 0.750938 1.26528 1.37537 -0.313199 0.669864 2.19064 -0.809756 -1.00651 -1.329 -0.773475 -1.3848 -1.39168 -0.283056 -0.0542488 
21:7710717 0.801904 1.14481 -0.129245 2.69337 0.892195 1.02671 0.819416 0.878974 -0.476563 -1.0452 1.91167 1.92985 0.514664 1.06672 2.98393 2.48004 0.710059 -0.466597 -0.691852 -0.292123 -0.420622 0.689311 0.791538 -0.369571 -1.13569 -0.986823 -0.593242 -0.925391 0.214849 0.293868 -0.102666 1.6429 1.37901 1.54209 1.68018 1.71504 1.26772 0.682213 1.39688 -0.883955 -2.37908 -1.84518 -2.44088 -0.547902 0.0833591 -0.823921 -0.974263 -0.56635 -1.02453 -0.70563 -1.40936 -1.80362 -0.720979 0.171215 0.776268 -0.612223 
21:7712244 -0.0626717 -0.301081 1.0756 -2.16012 0.292918 0.0790709 -0.190348 0.408895 0.981102 1.10063 -1.37254 -0.380323 0.224437 -1.32066 -2.3099 -1.47234 -0.106662 1.2034 1.11313 0.113304 0.557443 -0.104865 0.479371 0.266638 0.932438 0.694522 0.45524 1.53994 -0.10358 0.507877 0.714245 -1.68553 -1.00294 -0.875392 -0.586285 -1.8785 0.640777 -1.2563 1.36323 0.791904 0.672287 0.503882 -0.750938 -1.26528 -1.37537 0.313199 -0.669864 -2.19064 0.809756 1.00651 1.329 0.773475 1.3848 1.39168 0.283056 0.0542488 
21:7712254 0.0626717 0.301081 -1.0756 2.16012 -0.292918 -0.0790709 0.190348 -0.408895 -0.981102 -1.10063 1.37254 0.380323 -0.224437 1.32066 2.3099 1.47234 0.106662 -1.2034 -1.11313 -0.113304 -0.557443 0.104865 -0.479371 -0.266638 -0.932438 -0.694522 -0.45524 -1.53994 0.10358 -0.507877 -0.714245 1.68553 1.00294 0.875392 0.586285 1.8785 -0.640777 1.2563 -1.36323 -0.791904 -0.672287 -0.503882 0.750938 1.26528 1.37537 -0.313199 0.669864 2.19064 -0.809756 -1.00651 -1.329 -0.773475 -1.3848 -1.39168 -0.283056 -0.0542488 
21:7712570 -0.436431 0.060015 0.0221743 2.12958 0.344268 0.938287 -0.338735 -0.308697 0.237353 -1.25616 2.59743 2.31198 0.22679 -0.124194 2.39677 1.4409 1.02453 -0.318286 -0.37873 -0.686731 -1.23875 1.00473 0.544221 -0.644497 0.114791 -0.149631 0.558774 0.0467464 -0.749284 -0.924683 -0.207497 1.61415 0.75117 0.981107 1.75354 1.85629 1.77965 0.874374 1.98865 -1.72213 -1.77271 -1.42321 -2.63476 0.0696057 0.449859 -0.474305 -0.485474 -0.56639 -0.157785 -0.473988 -0.32816 -2.50596 -0.991997 -0.341613 0.141981 -1.0929 
21:7717787 0.357323 -0.609674 0.659059 -2.23496 -0.142923 -0.249092 -0.907395 -0.442805 0.859263 -0.23988 -1.29591 -0.95957 1.0186 -1.25302 -2.6584 -1.27056 0.272218 0.0219614 0.295089 -0.183594 0.158257 -0.34115 1.27054 -0.934057 1.63753 0.91535 0.907115 2.22437 -0.444444 0.526242 0.737348 -1.87344 -1.23979 -0.962524 -0.818658 -2.47992 0.445911 -1.62039 0.846027 0.902576 0.188701 -0.502947 -1.07307 -1.55059 -1.53158 -0.386532 -1.3419 -2.71559 0.259317 0.71106 0.710012 0.907061 0.928772 0.270431 -0.770147 -0.381746 
21:7726728 -0.37621 -1.13344 0.199113 0.126347 0.592502 0.3262 -0.161326 -0.0388389 0.325642 -1.47596 -0.151635 0.204005 0.00757002 0.148516 0.11801 -0.979036 -0.737478 -0.062665 -0.655927 -0.430057 0.807706 0.373482 0.50276 1.42933 0.195788 -0.307339 0.20235 -0.164973 0.127932 0.184743 -0.129137 -0.340798 -0.588639 -0.292484 -0.982216 -0.258204 -0.226591 -0.680408 -0.0576723 0.0412751 -0.151921 1.75497 -0.21686 1.38198 0.982852 2.18541 2.39966 0.66706 0.782228 -0.0258587 -0.315584 0.811753 0.0698897 0.827684 0.829099 0.826911 
21:7728078 0.304929 0.632133 -0.380748 0.576275 -0.765578 -0.155673 1.72006 0.796556 -0.0941951 0.329516 0.269029 0.746469 0.0628598 -0.249237 -1.5744 0.789284 0.598286 -0.484548 0.164824 0.136283 -0.821249 1.25631 0.476598 -0.628331 -1.0024 -0.724698 -0.982191 -0.40574 -0.285536 0.0348711 0.308485 0.408195 0.32621 0.365096 1.01592 1.03744 -0.598643 0.415088 -1.23604 1.65821 1.50541 0.478714 1.37199 -1.17997 -1.34096 -2.31838 -0.475251 -0.977546 0.0428879 0.51736 0.559174 -0.850058 -0.480864 -0.532464 -1.15072 -1.2308 
21:7736040 1.68081 1.95061 -0.40069 -0.176462 1.39986 1.30783 -0.775862 -0.509235 -0.57123 1.56383 0.520888 -0.970919 1.81755 0.934811 1.74966 0.0877012 -0.520123 -0.465809 -0.669237 -1.31796 -0.0585723 -0.417671 -0.935741 -0.0909398 -0.0327308 -0.176144 0.147305 0.479286 0.369405 -0.0964651 -0.577134 0.510514 0.998195 0.843598 0.551983 0.126709 -0.36533 -1.35063 1.8308 -0.904922 -1.75658 -2.27292 -1.68421 -0.37162 -0.122648 -0.530804 -1.17637 0.508868 -1.66818 -0.586059 -1.27015 -0.256752 0.181582 0.492073 0.574251 0.486493 
21:7744086 -1.36663 -1.25161 -0.824976 -0.588198 -0.307901 -0.881254 -0.00589633 0.49779 -0.4301 0.0110775 0.731923 1.37593 -0.797822 0.0697619 -1.69073 1.23994 -0.758279 -0.418023 -0.809875 -1.97977 -1.17318 1.55329 -1.41256 0.912153 -0.708653 -0.94549 -0.978318 -0.396256 -0.0263976 0.053969 0.240407 1.98774 0.884292 0.913458 1.21576 2.09228 1.55469 1.13401 1.92185 -0.32657 0.0288947 0.106701 -0.430723 -1.27342 -1.20888 -2.35769 -1.00192 -0.903957 -0.488303 -1.83797 -1.76992 -2.14429 -2.02956 -1.80186 -0.999472 -1.39558 
21:7744719 1.2215 0.872242 1.00021 0.507843 0.340436 0.785573 0.457243 0.0428987 -0.0440638 -0.940283 -0.420809 -0.564245 0.565308 0.0904318 0.593126 -0.977671 0.0205069 0.139763 -0.128296 0.923864 0.835114 -0.359959 -0.0588279 0.356845 0.654574 0.493385 0.760916 0.417684 0.738406 0.733912 -0.1073 -1.78875 -0.0953886 -0.103793 -0.958113 -1.67247 -1.47481 -1.43799 -1.15961 2.85129 0.794623 0.89287 0.247871 1.86025 1.48 2.62961 2.24125 1.1088 -0.300622 1.56276 0.275773 1.24645 0.99927 2.05552 1.66275 2.628 
21:7744869 1.2215 0.872242 1.00021 0.507843 0.340436 0.785573 0.457243 0.0428987 -0.0440638 -0.940283 -0.420809 -0.564245 0.565308 0.0904318 0.593126 -0.977671 0.0205069 0.139763 -0.128296 0.923864 0.835114 -0.359959 -0.0588279 0.356845 0.654574 0.493385 0.760916 0.417684 0.738406 0.733912 -0.1073 -1.78875 -0.0953886 -0.103793 -0.958113 -1.67247 -1.47481 -1.43799 -1.15961 2.85129 0.794623 0.89287 0.247871 1.86025 1.48 2.62961 2.24125 1.1088 -0.300622 1.56276 0.275773 1.24645 0.99927 2.05552 1.66275 2.628 
21:7748571 -0.237391 0.47292 -0.949348 1.09981 -0.177323 -0.296386 -0.0752751 -0.00990982 -0.77186 1.26977 1.14959 1.58439 0.404789 0.838977 0.878869 1.7988 -0.187917 0.144363 0.389825 -1.03269 -1.81869 0.208593 0.394197 -1.51788 -0.407848 -0.257704 -0.309131 -0.122231 -0.814781 -0.928068 -0.212179 2.11059 0.483505 0.628449 1.8044 2.15108 2.06586 1.89874 0.796922 -1.4381 -0.776357 -0.983735 -0.439807 -1.97548 -1.55294 -1.87631 -2.40028 -1.56317 -1.33219 -1.19755 0.237011 -1.35146 0.103174 -0.736501 -0.661611 -1.39606 
21:7758968 1.13255 0.813343 0.953058 0.452645 0.301008 0.714254 0.448889 0.0330022 -0.065468 -0.902835 -0.424454 -0.58362 0.55709 0.0123103 0.576472 -0.954669 0.0471358 0.17131 -0.0900446 0.980782 0.819088 -0.343604 -0.13894 0.356845 0.637353 0.483216 0.684531 0.449161 0.734353 0.710412 -0.0946882 -1.79416 -0.10181 -0.132883 -0.956212 -1.73832 -1.44616 -1.42145 -1.16939 2.87544 0.790363 0.850684 0.174499 1.79223 1.36032 2.55739 2.22559 1.05386 -0.310523 1.52982 0.270636 1.27367 1.04892 2.14128 1.74706 2.68419 
21:7760116 1.17205 0.676966 1.27924 0.766667 0.975893 1.22912 0.778745 -0.0956434 0.542923 -0.867556 -0.730878 -0.657509 0.631608 0.67463 1.7961 -1.46508 0.507509 0.621553 0.56932 1.9169 1.13805 -0.5311 0.674307 -0.464071 0.0734203 0.136381 0.208913 0.0863332 0.832889 0.736641 0.258659 -1.49879 0.0861196 0.10096 -0.492329 -1.52824 -1.29377 -1.34506 -1.31853 1.27173 0.508497 0.84743 -0.59848 1.29123 1.06066 2.41162 1.43621 0.532631 -0.217893 1.45112 0.719158 1.41683 1.56459 2.20963 1.66921 2.54743 
21:7761736 0.0402189 -1.04068 -1.38124 -1.18959 0.323063 0.0890426 -0.63873 -0.0381727 -0.45854 -0.874014 -1.20451 -1.06794 0.344962 0.752306 0.050948 -1.35803 -0.224481 -2.61881 -2.02837 -1.00422 1.07804 0.252739 0.776576 0.569923 0.518838 0.428544 0.395442 1.26104 0.705216 0.169148 0.0494202 -0.894054 0.251362 -0.399219 -0.624316 -1.67885 -1.77811 -1.84353 0.193028 0.225375 -0.701874 0.538273 -0.15402 0.779775 1.33398 0.0347 -0.0755177 1.57311 0.747797 0.754032 -0.882408 1.17947 -0.429027 -0.221986 -0.675735 0.0370481 
21:7776902 0.141566 -0.312996 -2.10565 -0.405701 -2.07322 -1.69409 -1.92787 -2.21099 -1.37211 -0.847111 -1.58228 -0.651116 -0.143709 -0.0880313 -0.0659614 0.00249771 -1.10453 -1.79875 -2.11073 1.40462 1.70489 -1.29251 1.10803 -0.480661 1.09689 1.55314 1.70159 0.386399 0.581593 0.0513755 -0.829492 -2.79024 -0.965683 -1.5831 -2.40987 -2.95862 -0.449121 -1.1976 0.139906 0.897052 0.993392 -0.542481 2.17391 0.708561 0.864314 1.9688 -0.0096978 0.383263 -0.341125 2.0325 0.919154 1.24511 0.427932 -0.0177631 0.303616 0.483914 
21:7782934 0.163352 -0.0809799 -2.0165 -0.288864 -1.67447 -1.46935 -1.85831 -2.16126 -1.56314 -0.489991 -1.12941 -0.255517 0.205187 -0.0851883 0.24225 0.328556 -1.31078 -1.73242 -2.15439 0.905606 1.60229 -1.2598 1.01903 -0.328887 1.29491 1.61465 1.81036 0.174291 0.484073 0.187286 -0.655103 -2.58741 -0.989817 -1.46477 -2.28872 -2.66872 -0.0715904 -0.905495 0.273251 0.816427 0.675565 -0.506217 1.77944 0.814932 0.93297 1.95827 -0.0032038 0.368278 -0.601622 1.36059 0.516913 1.11656 0.593354 -0.0630719 0.218439 0.817368 
21:7785899 0.275714 0.449248 -1.47982 -1.04876 -1.39303 -1.10838 -0.672131 -0.259452 -1.53498 -0.305376 -1.28597 1.01028 0.739708 -1.01111 0.528767 2.01073 -2.38881 -0.453496 -1.65275 0.260725 1.0478 -0.435859 0.841975 -1.30021 1.60747 1.48089 1.5039 0.409199 0.223476 0.978054 -0.585352 0.148782 0.270183 0.547156 -0.655656 -0.672084 0.553942 0.573675 0.244463 0.089321 -0.0420259 -0.660023 -0.0885062 -0.142701 -0.970763 0.692222 0.0794791 -1.12273 -0.372234 0.142324 0.613423 0.0944327 0.529747 0.0978181 0.54749 1.23398 
21:7793058 -0.812187 -0.270209 1.44766 0.602213 1.58481 0.992702 1.68522 1.63919 0.864238 0.110718 0.928973 0.636313 0.086217 -0.498633 0.313476 -0.242133 0.480634 1.49756 1.65991 -0.628213 -1.38211 0.255354 -1.28613 -0.565093 -0.871843 -0.887166 -1.42182 -0.202723 0.156474 0.334803 1.3357 2.76319 1.70007 2.01447 2.64045 2.3873 -0.336819 0.542353 -0.109889 -1.19616 -0.272662 -0.486946 -1.2899 -0.7251 -0.688165 -1.76074 0.720609 0.455952 -0.440836 -1.61086 -1.32371 -0.327682 0.271688 1.04714 1.1073 -0.163322 
21:7796755 0.741603 0.24095 -1.4789 -0.561111 -1.64493 -1.16865 -1.88061 -1.89265 -0.980796 -0.172722 -0.899592 -0.632361 -0.0199341 0.479104 -0.25519 0.308077 -0.524997 -1.43394 -1.6583 0.385509 1.21459 -0.188182 1.37652 0.62955 0.783181 0.84921 1.30599 0.0420171 -0.336781 -0.505374 -1.54465 -3.00649 -1.85763 -2.16361 -2.83564 -2.58096 0.337014 -0.429117 0.252415 1.06189 0.126493 0.461082 1.12246 0.722167 0.741061 1.83557 -0.565934 -0.373755 0.457832 1.59868 1.42754 0.462585 -0.177956 -1.0135 -1.13007 0.177365 
21:7800891 2.30648 0.954192 1.28317 0.446139 0.590387 1.64328 1.06143 1.55419 1.03261 -0.417309 0.149857 0.180723 0.246381 0.804837 -1.03902 -0.398178 -0.359924 0.789283 0.486031 0.432104 0.660749 1.11589 1.62971 -0.355064 -0.914341 -0.9179 -0.997595 -0.589222 -1.33326 -0.807569 -0.830004 -0.456991 -1.95068 -1.70518 -1.25827 0.189023 -0.605891 -0.395391 -1.49107 1.59875 -0.0391158 1.02738 -0.848546 -1.46978 -1.48448 -0.685107 -1.78851 -2.22886 0.622857 0.889879 0.891101 -0.515415 -0.683389 -1.11868 -1.88022 -0.607325 
21:7809123 -0.365114 0.0143655 0.638653 0.934855 2.15438 1.55912 -0.233449 -0.35275 1.23661 0.711189 0.182145 -0.558656 0.688647 1.52919 1.11543 0.169132 1.45007 0.204219 0.710667 -0.221957 -0.838557 1.27215 1.64054 0.795781 -1.11767 -1.32831 -2.22057 -0.383423 0.758202 -0.142654 0.398426 0.838681 2.11524 1.64652 1.74924 1.82274 -1.41491 -1.5727 -0.169326 -1.36204 -1.37324 1.86463 -2.76196 0.85567 0.350188 -0.463105 0.132578 0.338655 -1.34093 -0.0504744 -0.384069 -0.423266 -0.266164 0.736258 0.339189 -0.693052 
21:7811367 0.941845 0.241477 -1.15082 -0.0654397 -1.21242 0.504718 0.466809 1.12102 -0.287771 -2.16383 0.755092 1.50604 0.640331 0.0678798 0.0199945 0.145499 -1.34069 0.612554 -0.309031 0.738067 0.860171 -0.0875986 0.654494 -0.473462 0.612866 0.570701 0.659223 -0.372476 -1.51349 -0.623588 -1.10455 0.697905 -1.58293 -1.5251 -1.27383 -0.481679 0.795236 -0.351014 1.18105 0.288847 -0.780669 -2.39861 -1.38299 -1.87553 -1.98138 -1.68535 -1.14818 -1.80519 -0.0632955 0.242649 0.776424 1.13015 0.948351 0.0197937 -1.22737 0.967331 
21:7811465 0.869508 0.360645 -0.798382 -0.406934 -0.971906 0.697714 0.657505 1.36814 0.243913 -1.97242 0.348488 1.1761 0.488388 -0.20229 -0.478527 -0.126852 -0.925977 0.895892 0.122824 0.73227 1.05132 -0.182819 0.703704 -0.697537 0.574759 0.522705 0.558006 -0.414911 -1.25233 -0.286546 -0.811544 0.910291 -1.35554 -1.26802 -1.06054 -0.352671 0.764073 -0.116679 1.06482 0.17363 -0.777463 -2.46511 -1.58737 -1.81425 -1.8912 -1.42514 -1.02081 -1.72109 -0.104615 0.106292 0.851031 1.28351 0.967678 0.224894 -0.802383 0.896382 
21:7816780 -0.610471 -0.300719 0.331639 0.0351276 0.876623 -0.39021 -0.522981 -0.614549 -0.268212 2.04827 -1.13097 -1.73821 -0.00935294 -0.154738 0.0639866 -0.589713 0.839406 -0.991143 -0.29309 -0.698856 -0.964646 -0.239483 -0.724383 0.167907 -0.214433 -0.52201 -0.526464 0.731587 1.18813 0.85265 0.91796 -0.58523 1.60198 1.65987 1.42123 0.30878 -0.220794 0.0615504 -0.360724 -0.584454 0.524342 1.87081 0.768628 1.79472 1.65385 1.4759 1.17956 1.46295 0.432111 -0.147174 -0.815061 -0.426997 -0.426657 0.0826888 0.828437 0.117673 
21:7826082 0.565714 0.601892 -0.436785 -1.10802 -0.595794 -0.965416 0.60911 0.0498716 -1.16803 1.25902 -0.853282 -0.901038 0.0636178 -1.53405 -0.736823 -1.43563 -0.598156 -0.718695 -0.595255 -0.386709 -0.00492028 -1.46287 -2.12231 -0.0948706 0.768293 0.774596 1.44347 0.945226 0.178158 1.05234 0.6227 -1.06462 -0.625109 0.0241304 -0.283426 -1.28664 1.31629 1.55887 -0.0580449 0.63495 1.6736 -0.234349 3.30875 0.7397 0.856744 1.52611 1.06196 0.705744 1.57788 0.0895208 -0.0643989 0.303205 0.309087 -0.515763 0.264142 0.918562 
21:7826231 -1.47152 -1.39481 -0.0726375 0.0766994 0.338333 0.648732 0.62439 0.605551 1.47436 -0.967403 0.341268 0.171701 0.0512581 0.930932 -0.0129322 1.72186 0.407718 -0.416921 -0.225016 0.133015 0.217284 2.96926 1.08017 1.08256 -1.81633 -2.25806 -2.41963 -0.903728 -0.164015 -0.148301 -0.333242 1.20433 1.43013 1.44857 1.44399 1.90636 -1.54279 -0.803579 0.605767 -0.669173 -0.964671 1.0898 -3.35691 -1.55087 -1.34944 -2.08286 -1.30287 -1.00776 -0.672526 -0.579238 -1.35146 -2.2198 -2.33053 -1.10433 -1.23501 -2.15363 
21:7826595 -1.47152 -1.39481 -0.0726375 0.0766994 0.338333 0.648732 0.62439 0.605551 1.47436 -0.967403 0.341268 0.171701 0.0512581 0.930932 -0.0129322 1.72186 0.407718 -0.416921 -0.225016 0.133015 0.217284 2.96926 1.08017 1.08256 -1.81633 -2.25806 -2.41963 -0.903728 -0.164015 -0.148301 -0.333242 1.20433 1.43013 1.44857 1.44399 1.90636 -1.54279 -0.803579 0.605767 -0.669173 -0.964671 1.0898 -3.35691 -1.55087 -1.34944 -2.08286 -1.30287 -1.00776 -0.672526 -0.579238 -1.35146 -2.2198 -2.33053 -1.10433 -1.23501 -2.15363 
21:7837444 1.08643 0.997216 0.579696 0.999233 0.517247 0.67198 -1.65018 -0.42714 -0.223635 -0.340077 0.74522 1.19472 -0.332387 0.790498 1.10007 -0.149692 0.45117 1.46283 1.17983 -0.0861029 -0.660267 -1.77343 1.39478 -1.46312 1.35158 1.67678 1.10454 0.432105 -0.095232 -1.23524 -0.438234 0.28578 -0.602815 -1.48214 -0.905829 -0.418702 0.271179 -1.42052 0.241246 -0.35812 -1.20776 -1.11763 -0.696534 0.706753 0.253344 0.315813 0.265794 0.0122654 -1.47072 0.64879 1.67861 2.45941 2.65264 2.30478 1.17826 1.91649 
21:7844104 -0.478312 0.175771 0.709317 0.700659 2.08942 1.36563 -0.590197 -0.797436 1.41545 0.900254 0.673522 -0.247412 0.221223 1.91384 1.16618 0.802966 2.02773 0.0116828 0.919695 -0.905808 -1.44401 1.44302 1.55589 1.34368 -1.20375 -1.26022 -2.01698 -0.217355 0.961104 -0.412017 0.302149 1.16114 2.14473 1.55187 1.86721 2.1595 -1.74711 -1.45949 -0.23511 -1.09703 -1.86178 2.18398 -2.35768 0.384796 0.1453 -0.655038 -0.153527 0.289226 -1.66517 0.0491094 -0.579002 -0.764538 -0.467721 0.669213 0.461777 -1.23968 
21:7848103 1.18014 1.0556 0.432569 0.895062 0.47936 0.440179 -1.62288 -0.435321 -0.291134 -0.422265 0.998556 1.27074 -0.431744 0.675209 0.978291 -0.154891 0.646917 1.30476 1.135 -0.0503688 -0.463843 -1.74146 1.53919 -1.50878 1.54182 1.70699 1.23871 0.68 -0.515705 -1.60808 -0.853011 0.182731 -0.849589 -1.69527 -1.26238 -0.608032 0.284426 -1.34993 0.0510857 -0.325468 -1.12284 -1.06976 -0.593314 0.495336 0.0873997 0.0940525 0.094826 -0.0459796 -1.68445 0.727533 1.80551 2.81558 2.74984 2.27379 1.25959 1.92329 
21:7849549 -0.847239 -0.361958 0.741975 0.417371 1.02578 -0.657341 -0.606013 -1.34052 -0.196826 1.93234 -0.324425 -1.17479 -0.416155 0.211371 0.462498 0.166298 0.981684 -0.759223 0.0142939 -0.667257 -1.04821 0.270638 -0.618344 0.88708 -0.688101 -0.596894 -0.648941 0.330998 1.11942 0.149954 0.777341 -0.842189 1.27884 1.22287 1.05971 0.457581 -0.707559 0.241905 -1.08237 -0.286562 0.750494 2.62441 1.69207 1.72364 1.82283 1.45321 0.917186 1.66137 0.146491 -0.170662 -0.810365 -1.1916 -0.928877 -0.239754 0.781024 -0.89658 
21:7862806 -1.09787 -0.0295296 1.93465 0.538977 2.55725 1.07046 -0.0388459 -0.470035 2.03996 1.12661 0.299086 -0.86156 -0.266698 1.35631 0.225365 -0.894992 1.414 1.87321 2.18232 0.369298 -0.539048 1.03614 0.845339 1.41171 -0.789148 -0.903038 -1.75208 -0.723277 0.718148 -0.510599 0.290259 0.384074 1.86096 1.17619 1.01247 1.3931 -1.40998 -1.01066 -0.878565 -1.20377 -0.56874 2.01464 -1.33493 1.68868 1.20376 0.322215 0.352264 0.649992 -0.495579 -0.18674 0.0226579 -0.37036 -0.6479 0.383641 0.673677 -1.66357 
21:7864931 0.911982 0.246769 -1.37556 -0.206328 -2.13592 -0.840423 0.0896233 0.502023 -1.99147 -0.558688 -0.159029 0.745999 0.148417 -1.44731 0.0478651 0.382025 -1.6367 -0.707863 -1.37321 -0.205463 0.312668 -1.62108 -1.44441 -1.26787 1.38917 1.24296 2.14734 1.0114 -1.19451 0.483791 -0.462419 -0.276199 -2.10178 -1.31481 -1.21872 -1.42155 1.92368 1.39317 0.729763 1.07553 0.250742 -2.11223 1.47832 -0.839152 -0.548263 0.125879 0.484729 -0.051365 0.85574 0.424215 0.503127 0.55537 0.765826 -0.454805 -0.591808 1.89654 
21:7868008 0.911982 0.246769 -1.37556 -0.206328 -2.13592 -0.840423 0.0896233 0.502023 -1.99147 -0.558688 -0.159029 0.745999 0.148417 -1.44731 0.0478651 0.382025 -1.6367 -0.707863 -1.37321 -0.205463 0.312668 -1.62108 -1.44441 -1.26787 1.38917 1.24296 2.14734 1.0114 -1.19451 0.483791 -0.462419 -0.276199 -2.10178 -1.31481 -1.21872 -1.42155 1.92368 1.39317 0.729763 1.07553 0.250742 -2.11223 1.47832 -0.839152 -0.548263 0.125879 0.484729 -0.051365 0.85574 0.424215 0.503127 0.55537 0.765826 -0.454805 -0.591808 1.89654 
21:7868196 -0.911982 -0.246769 1.37556 0.206328 2.13592 0.840423 -0.0896233 -0.502023 1.99147 0.558688 0.159029 -0.745999 -0.148417 1.44731 -0.0478651 -0.382025 1.6367 0.707863 1.37321 0.205463 -0.312668 1.62108 1.44441 1.26787 -1.38917 -1.24296 -2.14734 -1.0114 1.19451 -0.483791 0.462419 0.276199 2.10178 1.31481 1.21872 1.42155 -1.92368 -1.39317 -0.729763 -1.07553 -0.250742 2.11223 -1.47832 0.839152 0.548263 -0.125879 -0.484729 0.051365 -0.85574 -0.424215 -0.503127 -0.55537 -0.765826 0.454805 0.591808 -1.89654 
21:7879526 -0.901419 -0.0906553 1.61574 0.614695 2.18741 0.808061 0.848464 0.234155 1.46453 1.52466 -0.803299 -2.15158 -0.383547 1.14827 0.129186 -0.573028 1.55548 0.330931 1.16806 -0.699844 -1.44283 1.52474 0.410947 1.22579 -1.31534 -2.10695 -2.19391 -0.347094 -0.0562229 0.71433 0.43952 0.594325 1.55603 2.06179 1.4955 1.7289 -1.63152 -0.49786 -0.306398 -1.02459 -0.508418 3.22861 -1.1288 1.08985 1.00307 0.856332 0.495127 0.529631 -0.0683333 0.0596715 -0.0536999 -1.44281 -1.57654 -0.476806 0.197708 -1.43453 
21:7880890 0.710414 -0.669452 -2.53795 -0.890532 -2.71514 -1.42992 -0.0929336 0.225767 -2.10984 -1.6487 -0.459844 0.65042 0.667697 -1.10369 -0.333886 0.928281 -1.51736 -1.90768 -2.31328 -0.160728 0.935455 -0.7385 -0.507888 -0.967652 0.346638 0.742157 1.32825 -0.238298 -0.480944 0.152331 -0.457828 -0.744349 -1.94203 -1.47529 -1.29809 -1.22267 0.858097 1.0558 0.0993307 1.4202 0.476882 -1.93132 1.52137 -1.8617 -1.13084 -0.354554 -0.972134 -0.476304 0.724962 0.063812 -0.27756 -0.043851 0.020209 -0.852107 -1.03487 1.15046 
21:7881808 0.754955 0.169198 -0.961027 -0.645881 -1.42261 0.196723 0.260032 1.09083 -0.0569454 -1.99616 0.266555 0.97974 0.915301 -0.163584 -0.162797 -0.0450667 -0.792913 0.911507 0.193952 0.606509 1.13045 -0.375465 0.513602 -0.935349 0.164653 0.0827564 0.167216 -0.595421 -1.50429 -0.413785 -1.18599 0.512 -1.65561 -1.54378 -1.36849 -0.703474 0.306669 -0.463169 0.901543 0.583837 -0.666006 -2.45265 -1.65275 -1.44444 -1.45767 -1.34458 -0.825663 -1.14505 -0.0734384 0.40999 0.859171 0.756014 0.468977 -0.0532879 -0.957761 0.61876 
21:7892021 -0.1851 0.547953 1.26013 0.909275 2.10757 1.10204 1.41384 0.536824 1.126 1.47009 -1.18943 -2.40462 -0.0845841 1.3449 0.324416 -0.668064 0.822644 -0.0307957 0.406272 0.264 -0.634846 1.37118 -0.223091 1.50381 -1.39878 -2.13592 -2.38982 -0.441293 0.338304 1.31149 0.201954 -0.160832 1.63698 2.00026 1.16623 0.866426 -1.7034 -0.75725 -0.374778 -0.58284 -0.600963 1.74974 -1.20414 1.08875 0.905225 0.387507 0.399901 0.663327 -0.0898968 0.236654 -0.704789 -1.30135 -1.4801 -0.505577 0.0781399 -1.03452 
21:7897856 2.40813 3.4533 1.843 1.64013 2.44499 2.43041 3.20639 1.58993 0.195062 0.797838 0.158775 -1.19246 2.93453 2.64508 2.32843 -1.05067 1.18378 3.08181 2.83079 -0.498977 -0.953076 0.115234 0.51723 -0.332243 -1.85284 -1.70101 -2.33367 -0.881595 1.10448 1.21476 0.66975 2.32093 2.22387 2.25501 2.09297 2.31373 0.335255 0.743538 -0.485178 -0.505593 0.199959 -0.756153 -1.56992 -0.295123 -0.958499 -0.435647 0.918716 0.036661 -1.26904 0.575632 1.02639 0.761522 1.67016 0.891037 0.761415 0.535538 
21:7899849 -0.566178 -0.604032 0.317762 -1.09891 0.0550911 0.389739 -1.92915 -0.695844 1.14962 -0.505814 1.58777 1.99434 -0.275285 -0.272419 -1.0144 -0.363432 0.742833 -0.00312684 0.469762 -0.0837838 0.234329 0.219564 1.00523 0.112066 0.359386 0.905989 0.378696 -0.129119 0.340622 -1.39912 0.339162 0.0731948 0.253281 -0.650602 0.0460223 -0.147912 0.752192 -1.16148 0.985063 -1.24961 0.232534 0.0462088 -1.23951 -0.115211 -0.575972 -0.856757 -0.730519 -1.34596 -0.109373 -0.784974 0.0414952 1.55241 1.30089 1.12959 0.408533 -0.343178 
21:7900289 0.566178 0.604032 -0.317762 1.09891 -0.0550911 -0.389739 1.92915 0.695844 -1.14962 0.505814 -1.58777 -1.99434 0.275285 0.272419 1.0144 0.363432 -0.742833 0.00312684 -0.469762 0.0837838 -0.234329 -0.219564 -1.00523 -0.112066 -0.359386 -0.905989 -0.378696 0.129119 -0.340622 1.39912 -0.339162 -0.0731948 -0.253281 0.650602 -0.0460223 0.147912 -0.752192 1.16148 -0.985063 1.24961 -0.232534 -0.0462088 1.23951 0.115211 0.575972 0.856757 0.730519 1.34596 0.109373 0.784974 -0.0414952 -1.55241 -1.30089 -1.12959 -0.408533 0.343178 
21:7913446 0.463418 -0.337777 -2.26022 -1.24412 -2.52116 -1.73529 -0.384233 0.0845939 -1.57064 -1.17646 -0.783163 0.508116 -0.0798804 -0.982974 -0.766342 0.60978 -1.18721 -1.91902 -2.09412 -0.434163 1.35902 -0.761275 -0.91437 -1.31362 0.647593 1.10542 1.71989 -0.311645 -0.125251 0.125354 0.0316342 -0.816419 -1.40355 -1.24502 -1.24214 -1.46456 0.348031 1.07951 0.420156 1.49571 0.843586 -2.11215 3.22884 -2.11707 -1.36455 -0.781166 -1.75347 -1.05833 0.310946 -0.0655717 0.16593 -0.0926346 -0.277312 -0.875387 -0.530801 0.509071 
21:7914226 -0.28341 -0.784957 -0.639022 -1.01137 -0.672991 -1.26711 -1.31948 -0.225709 -0.283074 -0.417623 -0.571311 1.18043 -1.05072 -2.39828 -1.80067 -0.242066 -0.743211 -0.425312 -0.452514 0.386809 1.34356 -1.55005 0.0603858 -1.31858 1.25675 2.29245 2.20414 0.302971 0.0849162 -1.18561 0.604691 -0.501822 -1.64295 -2.10802 -1.36901 -1.2216 0.144616 0.191667 -1.13134 1.01059 1.33715 -0.569042 2.22889 -0.772288 -0.635478 0.0946974 -0.435933 -0.703382 -0.108235 0.53631 0.492709 1.32175 1.34361 1.0199 0.924769 0.910624 
21:7914283 0.28341 0.784957 0.639022 1.01137 0.672991 1.26711 1.31948 0.225709 0.283074 0.417623 0.571311 -1.18043 1.05072 2.39828 1.80067 0.242066 0.743211 0.425312 0.452514 -0.386809 -1.34356 1.55005 -0.0603858 1.31858 -1.25675 -2.29245 -2.20414 -0.302971 -0.0849162 1.18561 -0.604691 0.501822 1.64295 2.10802 1.36901 1.2216 -0.144616 -0.191667 1.13134 -1.01059 -1.33715 0.569042 -2.22889 0.772288 0.635478 -0.0946974 0.435933 0.703382 0.108235 -0.53631 -0.492709 -1.32175 -1.34361 -1.0199 -0.924769 -0.910624 
21:7915047 0.535725 0.0162026 -0.888989 0.282003 -0.562939 -1.45597 0.335484 0.4558 -1.17725 -0.237254 -1.94056 -0.748419 -0.540359 -1.78237 -0.504065 0.0939293 -1.2286 -0.0271775 -0.517686 0.393079 0.980846 -1.49724 -0.771077 -0.959529 0.844013 1.31018 1.6707 0.289066 -0.276225 0.0785692 0.0685642 -0.544045 -1.69997 -1.43061 -1.34061 -1.019 -0.571269 0.924228 -1.97408 1.99686 1.05645 -0.393251 3.16725 -0.713571 -0.306684 0.436603 0.248593 0.38187 -0.0772693 1.34884 0.188079 -0.143213 0.130143 0.125447 0.553139 1.01413 
21:7916503 0.897774 -0.120679 -2.31244 -0.524852 -2.3087 -1.41086 -0.740196 -0.0336233 -2.04887 -0.702895 -0.871729 0.101714 -0.12966 -0.985524 -0.211115 -0.0429072 -1.75529 -1.11442 -1.71434 -0.774883 0.759144 -1.37482 -1.23928 -0.955128 1.5726 1.55912 2.05913 0.491831 -0.983006 0.268581 -0.482121 -0.346933 -1.91441 -1.60948 -1.4977 -1.54821 1.13576 1.17406 0.655422 0.95244 -0.042364 -1.87557 3.09964 -1.36875 -0.971341 -0.63908 -0.661072 -0.579776 0.961997 0.436473 0.692644 0.25907 0.122344 -1.10054 -1.33939 1.38232 
21:7933906 0.0315845 0.502996 2.27339 0.356586 0.258508 -0.351518 -1.14796 -0.631972 -0.606138 1.28915 0.379092 -0.0496044 0.509514 -0.256326 2.11708 2.12617 0.755965 1.91144 1.79947 -0.181896 -1.30606 -0.969247 -0.866256 0.498348 0.46413 0.0804563 -0.281205 0.0514868 0.75197 0.439446 0.836934 -0.296983 0.666172 0.85613 0.689391 -0.0561952 1.59494 0.849116 0.517113 -1.17933 -1.44426 -0.337602 -0.959583 1.93639 1.73507 1.69748 0.498377 0.665693 0.962406 0.184268 0.398889 0.485492 0.654076 0.885286 0.963757 0.571466 
21:7937917 0.227206 -0.476764 -0.325831 1.42362 -0.630242 0.00422931 -0.0338434 0.102897 -0.752272 -1.68528 -0.441438 -0.291222 1.62854 1.42655 0.710072 -0.739913 -0.253105 -0.458987 -0.338414 -0.948779 -0.848699 0.482175 1.43237 -0.170509 0.927449 0.995879 0.879094 -0.0460348 -0.42628 -0.135135 -0.37567 -1.19771 -1.69725 -1.87646 -1.62621 -1.38825 -1.08509 -0.801442 -0.251107 2.16958 1.01848 0.297068 -0.644737 -2.46324 -2.08065 -1.25721 -0.76541 -0.978219 -1.17395 0.134763 1.51428 1.50029 1.6195 1.14468 -0.355986 0.614723 
21:7940791 0.268565 0.797346 2.3318 -0.379313 0.604044 -0.126756 -0.877937 -0.358767 -0.0214335 1.14501 -0.101163 -0.339189 0.103057 -1.14237 1.30374 1.59146 1.44285 1.79516 2.16438 -0.37929 -0.960336 -1.32891 -0.801163 0.203886 0.470307 -0.0431829 -0.149422 0.218268 1.23586 0.978901 0.64942 -0.113657 1.08137 1.16367 0.598638 0.0309387 1.49182 1.15594 0.215288 -1.2984 -1.48658 -0.739275 -1.33978 2.26425 1.91518 2.00328 0.915385 0.683119 0.98964 0.251319 0.480083 0.575456 0.452541 0.657889 0.955455 0.468368 
21:7950988 1.24627 1.44145 0.309753 1.49579 1.06693 1.04306 2.05559 1.38215 -0.351757 0.358286 0.108803 0.340245 1.1448 1.8617 0.352436 -0.129359 -0.971652 0.171721 -0.069408 -0.656183 -0.383773 1.04825 0.38757 0.96809 -0.384436 -0.131233 -0.611869 -0.0557704 -0.171306 0.243683 0.0242137 -0.00657863 -0.270294 -0.231476 -0.056057 -0.421832 -1.7677 -0.36941 -0.696916 0.608539 1.10975 0.290595 1.45347 -1.99939 -1.81263 -1.57173 -0.67282 -0.509807 0.0109158 -1.00943 -0.348303 0.42341 0.199957 -0.00987165 -1.13714 -0.257667 
21:7951921 0.440372 0.287244 -0.287015 0.37543 0.996628 1.35626 2.4531 1.17548 1.52904 1.02308 0.234158 -0.190848 -1.42145 -0.231655 -1.24441 -0.247317 -0.00823654 0.763838 0.753992 1.06318 0.0447334 -0.596711 0.540667 -0.350534 -1.16272 -0.969737 -1.04417 0.217208 -0.251572 -0.246206 0.250054 0.78633 0.476606 0.667499 1.16973 0.546487 0.198427 1.63835 -0.429466 -1.47268 0.333669 0.517141 1.35153 0.609381 0.177131 0.304854 0.830979 0.457806 1.21652 -0.0737179 -1.44369 -0.91896 -0.557864 -0.725281 -0.716276 -0.473723 
21:7952945 0.428723 1.90071 0.911759 -0.526889 1.21589 0.18731 0.620401 0.823846 -0.531542 1.91696 0.58549 1.21247 -0.0802736 0.336897 0.340205 1.09942 -1.15652 0.174001 -0.327496 -0.283449 0.786204 0.853193 -2.09537 2.24791 -0.461912 -0.386928 -0.714652 0.107139 0.557853 0.980862 0.0396473 1.09943 1.13978 1.41111 0.5811 0.664906 -0.809566 -0.462538 -0.0461743 -0.821199 -0.0442989 -0.361249 1.66722 0.272665 0.251089 -0.169446 -0.0861834 0.299236 0.992908 -0.696393 -0.482343 -0.136347 -0.762513 -0.21209 0.264731 -0.10178 
21:7965867 -0.835137 -1.38234 -0.428864 -0.625759 -0.627308 -0.485157 0.326555 0.109813 1.10487 -1.06252 -1.47202 -1.95356 -0.960714 0.324196 -1.54581 -0.526253 0.686048 -2.82586 -1.66253 1.76746 1.95069 -0.432912 1.41093 0.457759 -0.793781 -0.295436 -0.223056 -1.2231 0.732686 -1.04759 -0.415449 -3.5189 -0.548029 -1.84321 -1.62317 -2.47339 -2.30219 -0.177381 -0.943101 0.684642 0.0643855 0.114563 -0.670703 -0.669226 -0.162541 -0.374359 -1.25075 0.803457 0.05732 -0.305616 -2.3262 -1.05739 -1.09243 -1.02237 -0.97998 -1.51983 
21:7971011 -1.33379 -1.6597 -1.29332 -0.953978 -0.94745 -0.567122 -1.42343 -0.585319 0.0303735 -0.7604 0.542257 0.914453 -1.74357 -0.0185773 -0.783361 -0.39779 -1.75407 -1.38512 -1.99383 0.105295 0.916086 2.01799 0.011539 -0.0377181 -0.118405 -0.383467 -0.0229998 -0.215213 -1.00048 0.0319848 -0.376306 2.6107 0.954555 1.65767 1.02997 2.33844 0.598556 -0.228954 0.745395 -1.71897 -0.1535 1.07267 -0.593939 -0.402864 -0.642718 -1.15847 -0.205194 -0.854356 -0.146119 -0.301204 0.346116 -1.70311 -1.80701 -1.80423 -0.352116 -0.85011 
21:7974541 -0.255535 1.07896 0.17277 1.64141 -0.165481 0.523775 -1.04387 -1.07973 -1.19848 2.12433 0.229786 -0.242355 1.0778 1.61572 1.83404 0.296928 -1.46712 1.82817 0.433264 -0.803181 -1.47672 2.8636 -0.221804 -0.124265 -0.860257 -1.20977 -1.19155 -0.730914 -0.646218 1.13337 0.873239 2.03274 1.0243 1.9488 1.63983 1.08447 1.73158 -0.564776 1.02484 -0.923467 0.0151182 1.01529 0.704619 -0.643455 -0.0639108 0.497967 -1.24771 -0.788623 0.330949 -0.964188 0.791383 0.301502 -0.326733 0.273593 0.679587 1.02781 
21:7974988 -0.804581 0.272134 0.0127969 0.340442 1.38515 0.148724 -1.34185 -1.24121 0.106696 1.60354 0.187874 0.405254 -1.66773 -0.2375 0.974761 0.225032 -1.2402 1.14297 0.456224 -0.49094 -0.500395 1.60255 0.246679 0.751575 0.661127 0.412551 -0.210299 0.52038 0.516222 0.718866 1.14761 3.71942 2.13287 2.49327 2.10777 2.41623 -0.251919 -0.0537567 0.00452419 -1.93966 -1.21442 1.03145 1.1354 -0.447433 -0.531123 -0.34795 -1.79042 -1.80092 -0.469375 -1.57425 -0.122601 -1.02505 -1.93477 -1.34015 -0.175504 -0.644918 
21:7975487 -0.853686 -0.767751 -2.05821 0.631223 -0.565043 -0.877549 -0.752266 -0.629406 -1.0594 -0.814872 0.815385 1.1057 -0.863025 0.348126 0.443423 -0.0231364 -1.7568 -1.41274 -1.854 -0.461995 1.03837 1.68034 0.20312 -1.05953 0.437158 -0.0130844 -0.0602371 -0.190551 -0.596912 0.116095 -0.0606537 3.76717 1.87467 2.37182 1.59368 2.95988 0.202811 -0.382106 -0.0251162 -1.66222 0.378352 0.894427 0.868835 0.490234 0.0410238 -0.230137 0.770579 -0.31427 -1.25689 0.407446 0.63532 -0.659357 -0.874066 -0.414958 0.836507 -0.000469673 
21:7980413 0.23135 0.163776 1.96598 -0.513894 0.251974 0.795239 0.350057 0.483513 1.40462 0.751079 -0.634995 -1.13187 0.929473 -0.609515 -1.08055 -0.200407 2.30257 1.34459 2.25937 0.450602 -1.68967 -1.53221 1.01409 0.829676 -0.160643 0.00682569 0.203243 0.255454 0.349898 -0.256259 0.0387803 -2.88564 -1.55923 -1.92351 -1.05063 -2.02461 -0.0687835 0.479938 0.0733889 1.07823 -0.740831 0.114163 -1.43581 -0.7714 -0.453385 0.237707 -1.20449 -0.601593 1.62121 -0.601747 -0.141484 0.8 0.87018 0.0221649 -1.43745 0.0346777 
21:7989514 -1.03452 -1.4439 0.164905 -0.931389 -0.741062 -0.0800442 0.230729 1.12265 1.21676 -1.8203 -0.863709 0.245767 -2.43959 -0.428706 -1.24833 -0.0916492 -0.073628 -0.0763816 -0.710707 0.359407 1.64094 -1.13174 0.627861 -0.880988 1.61401 1.05444 1.63241 0.742847 -0.820304 0.259096 -0.363471 0.833248 -0.225838 0.220796 -0.00943274 1.15231 2.64582 0.762188 1.77265 0.0455747 0.0482346 -0.762862 -0.699561 0.95333 0.825946 0.625 1.85966 1.61688 -0.0311062 1.41129 0.281453 -0.395424 -0.960352 -0.43327 0.599424 -0.599145 
21:7997912 0.210578 -0.44036 -0.0335214 -0.479807 0.462304 -0.432887 -1.05606 -1.87234 1.0718 0.0150476 0.928325 0.291474 -3.00185 -1.99719 -0.787723 -1.06395 0.518689 -0.511427 -0.0600829 1.43652 1.53733 -1.45083 -0.180868 -0.547899 1.60647 1.74176 1.38342 1.40222 0.811123 -0.362362 0.691036 0.462083 0.743886 0.128798 0.759931 -0.0909453 -1.21489 0.100095 -0.521013 -0.4331 -1.81708 0.0304128 0.122969 -0.515847 -0.169834 -0.673486 -2.73411 -0.959171 -1.05216 -1.08475 -1.93129 -1.63031 -1.29722 -1.46058 -1.16325 0.297027 
21:7998910 -0.67148 -1.60412 -1.41017 0.175335 -0.829365 -2.16185 -1.37389 -1.24936 -0.638521 -0.804976 0.164653 0.562898 -0.847458 -0.193005 -0.395893 0.582139 -1.43759 -0.266667 -1.261 -1.20957 0.247215 1.85322 0.569254 -0.0156237 -1.31004 -1.17085 -1.28618 -0.0503506 -1.64291 -1.12776 -0.817409 0.988964 -0.924968 -0.677928 -0.594823 0.9159 1.20512 0.520182 0.91706 -1.06912 -1.37562 0.153846 -1.31621 0.718484 1.2711 -0.0662288 0.172474 1.33129 -0.610804 -0.209922 0.459602 -0.102216 -0.307487 -0.918174 0.0225643 -0.418634 
21:8002456 0.528348 1.32669 1.86448 -0.0260605 0.875805 2.08504 1.59199 1.49248 0.599742 0.584239 -0.0514676 -0.551844 0.977132 0.119608 0.28369 -0.208172 1.55531 0.322429 1.39126 1.66376 -0.341054 -1.81344 -1.51519 0.26259 1.85714 1.47562 1.83232 0.332323 1.38004 1.10129 -0.0827799 -1.13429 0.331362 0.238398 -0.250565 -1.17662 -1.21106 -0.305211 -0.905116 1.42734 1.90108 -0.45157 0.904641 -0.293565 -0.884051 -0.331919 0.0171136 -0.797872 0.871908 0.372685 -0.356541 -0.285714 0.165999 0.391137 -0.630482 0.142009 
21:8008174 -1.14254 0.035035 -0.7721 1.24684 0.371708 1.08031 0.78355 0.654752 0.223617 0.632717 -0.710823 -0.679806 -2.02899 1.03147 1.20083 0.353982 -0.486486 0.32897 -0.10669 0.88292 2.23193 0.344887 -0.93937 2.32126 0.652033 0.692145 1.04831 0.521004 -0.270036 -0.830872 -1.49678 -0.534667 0.156043 -0.757129 -1.19535 -0.984598 -0.177967 0.673401 0.187712 -1.17615 -0.777336 -0.421901 -0.492565 -0.421861 -0.487524 -1.85616 -1.21797 0.476145 1.30521 -0.470805 -1.31756 -1.93784 -2.96088 -3.27182 -2.51959 -1.9797 
21:8008346 0.695126 -0.184733 -0.465555 -0.899989 -0.204323 -0.457489 0.643994 0.689201 0.00694686 -0.975105 -1.1106 0.294051 0.154485 -0.504912 -1.8046 -0.483738 -0.803197 -0.348543 -0.834145 0.828087 0.454895 0.00107638 1.97569 -1.48066 0.156766 -0.314147 -0.50965 -0.0398684 -1.23605 -0.0952198 0.475072 2.10701 -0.256413 0.871899 1.06899 2.24421 0.512812 -0.480451 0.230369 -0.516529 0.680868 0.290723 0.466155 -0.243283 -0.252207 1.30508 0.456561 -0.301766 -0.0314977 -0.44 0.630937 1.37033 1.59478 2.64138 2.40113 1.4412 
21:8011406 0.733668 -0.359535 -1.30123 -1.04447 -1.32459 -1.3075 -0.297502 -0.772296 -0.986395 -0.668316 0.450031 -0.0984095 2.17376 -0.119955 -1.45147 -0.543741 0.0449369 -1.97462 -1.42766 -0.934451 -1.37681 0.329929 0.820292 -1.91916 -1.07851 -1.09419 -1.0917 -0.0997112 -0.233159 0.441825 0.786776 1.13704 -0.514286 0.13933 0.721096 1.04805 -0.693878 -0.392011 -0.603691 0.574325 0.403185 0.498399 -0.0761715 -0.109461 -0.204672 0.899395 1.0474 -0.241525 -1.27017 0.229566 0.676112 1.49781 2.82353 2.47072 1.33333 1.25749 
21:8015401 0.495163 0.72358 -0.592369 -0.23222 0.972383 -0.463812 0.513622 -0.147397 0.425876 -0.28613 0.149288 0.223591 -0.218187 0.476079 1.1281 0.0321612 -1.49918 -0.607406 -1.41433 -1.20039 0.997406 1.11957 1.23659 1.27288 -1.08045 -1.24313 -1.45678 -0.207012 -0.282416 -0.120019 -0.308118 0.643069 0.511591 0.198024 -0.231128 0.0595737 -0.631978 -0.755041 0.966398 -0.346169 -1.88645 0.964707 -2.53108 -0.176697 0.141241 -0.184461 -0.421959 0.424392 -1.81696 -0.29856 -0.472866 -0.700914 -1.51785 -1.58688 -1.01152 -1.97951 
21:8015465 -2.41036 -1.13481 -0.0913006 1.24181 0.373883 0.406301 -0.359302 -0.895987 0.462298 1.72042 -0.0448366 0.243146 -2.45209 0.178214 0.992257 0.851455 1.1746 1.13991 1.30286 0.215192 -0.459459 -0.112785 -0.789398 1.56579 0.569899 0.627587 1.28616 0.979915 1.04001 0.507512 0.6427 1.37367 1.73398 1.46912 1.38632 0.984928 1.52691 0.539088 1.23532 -1.24969 -0.04379 0.903982 -0.390952 -0.637134 -0.710365 -2.01349 -1.41106 -0.544644 -0.569473 -2.71194 -0.856692 -0.854707 -0.68518 -1.45516 -0.748076 -1.12679 
21:8026487 0.835177 0.92808 1.0961 -0.830747 0.259472 -1.43403 -1.93373 -1.92342 -0.640839 0.598037 0.52209 -0.865768 1.13993 -0.767983 0.49645 0.906287 1.47858 0.511505 1.17621 -1.33962 -1.55278 0.333134 -0.305188 -0.689521 -1.65114 -1.32176 -1.1164 0.271102 0.62094 0.187177 -0.254347 -0.620177 0.79795 0.387765 0.169207 -0.455119 0.10723 -0.331057 0.588546 0.893593 -1.63045 0.783317 -1.80738 0.350317 0.866204 0.417881 -0.569045 0.150336 -1.43636 0.651039 -0.256522 -0.674468 -0.729064 -1.20937 -0.739046 -0.755631 
21:8027198 0.605036 0.761438 1.38802 -0.386974 0.531533 -1.07255 -2.03425 -1.70303 -0.585576 0.745665 0.642028 -0.594882 1.01137 -0.521976 1.06622 1.08638 1.02689 0.902787 1.39632 -2.4225 -2.2555 0.850024 0.33305 -0.766623 -2.02051 -1.51535 -1.52853 -0.423482 0.789321 0.405453 0.113054 -0.941725 0.926527 0.574056 0.388091 -0.621345 -0.0136073 -0.0842773 0.462682 1.18187 -1.47588 1.17427 -1.06701 0.343522 0.934163 0.56173 -0.257572 0.161334 -1.59328 0.78216 0.163868 -0.191572 -0.527906 -0.900433 -0.40975 -0.564398 
21:8037937 0.451064 -0.297763 -1.12335 -1.19406 -0.1 0.149872 2.10923 1.41993 1.12996 -1.39995 -1.27301 -0.58822 0.138578 1.68468 -0.984981 -0.200339 -1.00727 -1.0868 -1.74905 0.101114 1.65455 0.429857 1.42678 -0.204157 0.31799 -0.78282 -0.535692 0.304883 -2.18487 -0.111526 -1.0943 0.69174 -1.54864 -0.515549 -0.734007 0.222146 -0.657262 0.193161 0.908935 -0.120516 0.100691 -0.682594 -1.17879 -0.794258 -0.940863 -0.629275 0.640063 0.426391 -0.802888 0.196677 0.0721765 0.175908 0.375424 0.774986 0.315891 -0.802395 
21:8041144 0.574623 0.530639 -0.19892 0.12848 0.600807 0.335563 0.517779 -0.730042 -0.138711 0.620666 -0.254473 -0.946363 0.866071 1.04937 1.52749 1.65418 1.16116 0.639848 1.03316 -2.69308 -1.23696 1.11711 0.288185 0.0911238 -1.74967 -2.09964 -1.81778 0.0172953 -1.38414 0.839388 -0.368292 0.0710837 -0.0911094 1.0875 0.870334 0.0470333 0.303918 0.28295 1.31774 0.0592157 -0.0812 -0.432408 -0.211254 -0.162534 -0.13661 -1.3992 0.539005 0.486576 -1.75231 0.414158 0.0505585 0.607233 0.869498 0.032818 0.173885 -0.381182 
21:8043175 -0.505823 0.177202 0.642543 1.60825 0.151661 -1.04915 -1.89589 -1.23126 -1.66278 0.38764 1.26441 1.29419 -0.250964 -0.898001 1.92956 1.27959 -0.107012 0.763498 0.815474 -0.617815 -0.579131 0.39825 -0.785714 0.397069 -0.0358462 0.629671 0.66419 -0.0424107 1.37208 -0.496872 0.617607 -0.670412 0.788325 -0.450366 -0.339942 -0.263781 0.721078 -0.0416638 -0.385829 0.433113 -1.27113 1.27814 0.0863797 0.638047 1.08872 0.936595 -0.601371 0.234373 0.354775 -0.491287 0.358691 -0.172369 -0.69984 -1.27742 -0.748665 -0.270123 
21:8045495 1.72497 1.88095 1.70355 -0.757895 0.647576 -0.331469 -1.35776 -1.89126 -0.827414 1.25339 0.394354 -1.39596 2.77173 -1.71804 0.546728 0.474607 2.92116 1.78655 2.95888 -1.31105 -2.43159 -0.00921317 -0.952873 -1.3057 -2.09196 -1.57754 -1.32667 -0.101509 0.81069 0.937773 0.222726 -1.31398 0.850487 0.78739 0.699324 -0.865316 0.573231 -0.392119 -0.0857776 0.783114 -0.54911 0.18711 -0.0589571 0.229611 0.28099 -0.192069 -0.814899 -0.776583 -1.19426 0.890447 -0.223465 -0.19986 0.337882 -0.37055 0.0415424 0.554062 
21:8047116 -0.441131 -0.440571 0.0976669 -0.648743 0.621958 -0.263721 0.171362 1.37088 0.81928 -1.25908 0.17605 0.94987 -2.64781 -0.338591 -1.2727 -0.785579 -2.22454 -0.743297 -1.65128 1.1076 2.21554 -0.846759 -0.016428 1.04946 1.74043 1.83124 1.35755 0.418714 -0.435705 -2.21086 -0.715681 -0.719358 -1.72038 -2.95411 -2.37949 -0.763889 -1.00906 -0.269852 -0.80262 0.535015 -1.78886 0.127063 -0.259298 0.236075 0.778888 1.40683 -0.413781 0.809468 -0.0460719 0.0241377 -0.464347 -0.0157694 -1.36714 -0.519861 -0.310581 -1.23667 
21:8049929 -0.029264 -0.547585 -0.78041 -1.31868 -0.590059 -0.15214 1.35621 1.93886 1.07914 -1.81217 -0.69869 0.544646 -0.78025 0.845807 -2.39661 -1.71254 -1.88363 -1.65229 -2.57255 2.3949 2.54903 -0.406286 1.08201 -0.100313 2.07893 1.38634 1.25049 0.220727 -0.914324 -0.981334 -0.723307 0.731495 -1.50897 -1.55793 -1.49486 0.339469 -0.736585 0.010366 -0.344603 0.200243 0.0384361 -0.206966 -0.914467 -0.879808 -1.02563 0.739181 -0.048651 -0.228276 0.754909 -0.309833 0.124755 0.201885 0.203198 0.942472 0.125059 -0.194007 
21:8051842 -0.238617 0.170234 1.14492 -2.34886 0.198736 0.161324 -0.949681 -0.624561 2.1876 0.970665 -0.0474028 -0.709703 0.539782 -0.564601 -1.65551 -1.34735 1.56077 -0.375563 -0.27131 1.33633 1.07421 0.545759 0.474337 -0.560287 0.536343 0.0232317 0.126789 0.756246 0.0618226 0.229659 -0.203102 0.274401 0.663966 0.62508 0.400999 0.560499 0.140806 -0.171339 0.858868 0.185694 -2.08856 0.284068 -0.776056 0.115999 -0.402561 -0.844229 0.203178 -0.696028 0.0621987 1.21724 0.369473 -1.35404 -0.994568 -1.09775 -0.113665 -0.937037 
21:8052514 0.858114 0.821607 0.652349 -1.47702 -0.604013 -0.222751 0.543849 -0.512935 -0.231429 0.94093 -0.885451 -2.15134 2.58239 0.00165998 -0.650102 0.55656 2.27367 0.716519 1.34972 -1.09589 -1.78287 0.330972 -0.239441 -1.00376 -0.973304 -1.27799 -0.602865 0.0778943 0.000201107 1.65455 -0.306541 -0.376803 0.0744124 1.01586 0.545662 -0.328283 0.722919 1.07734 -0.015652 0.820268 0.366835 -0.874653 0.552605 -0.243103 -0.4375 -0.563233 0.12828 -0.167659 -0.205085 0.555418 -0.210896 -0.670568 0.515357 0.429694 0.522155 0.362021 
21:8055315 -0.848256 -0.821954 -0.706946 1.49087 0.606586 0.225456 -0.543095 0.521377 0.223024 -0.977534 0.861184 2.16396 -2.5625 -0.0485051 0.652158 -0.512132 -2.22987 -0.747905 -1.35246 1.09347 1.81629 -0.346512 0.238578 1.09812 0.965887 1.25121 0.601073 -0.121122 0.0633472 -1.59414 0.36468 0.422981 -0.020565 -0.954082 -0.471608 0.386313 -0.753136 -1.15116 -0.00314152 -0.800637 -0.392954 0.858942 -0.651625 0.146075 0.333845 0.425709 -0.17954 0.118122 0.207929 -0.57182 0.193227 0.588304 -0.570203 -0.472077 -0.569253 -0.317793 
21:8057502 -0.337856 0.0527732 1.50593 -1.68883 0.879106 0.690792 0.0614694 0.490606 2.1287 1.0812 -0.95116 -1.17854 0.305834 0.152056 -0.97733 -0.327592 1.28256 2.02572 1.5216 0.389307 0.0456339 -0.565077 -0.0913808 0.219994 -0.136307 -0.0690723 0.584102 0.200775 0.649321 0.0389552 -0.642263 -2.19394 -0.380822 -0.913931 -1.02751 -2.02516 0.88073 1.10639 -0.0141106 0.680781 -1.17674 0.153803 -1.67073 -0.259275 -0.0566872 -0.0425717 -0.810719 0.258125 -0.585722 -0.465798 0.089311 -0.536235 -0.205651 -0.212692 -0.124037 -0.666046 
21:8057556 -0.084098 -0.579398 -0.814183 -1.08876 -0.0337415 0.549968 1.0271 1.91827 2.10764 -1.56793 -0.307028 1.35458 -1.28358 0.91437 -1.46885 -1.51481 -1.44496 -1.5549 -2.42096 2.71429 2.94728 -0.286897 1.28208 0.0446491 1.39335 0.918641 0.542384 0.0786113 -0.938477 -1.3583 -0.582282 0.669617 -0.65667 -0.824588 -0.433305 0.569985 -1.12414 -1.27064 0.246547 -0.899584 0.270083 -0.231276 -1.52466 -0.560525 -0.749564 0.0466551 0.707382 -0.00194182 0.769727 0.23766 0.821314 0.300437 0.437395 1.27297 0.835422 -0.110933 
21:8061935 -1.47237 -0.948184 -0.854058 1.10659 -0.506746 0.883687 1.4126 1.96261 0.945253 -0.354542 0.116784 2.34226 -2.2632 0.762937 -0.671715 -0.307268 -1.9966 -1.01267 -1.86821 1.50067 1.47007 0.0314274 1.09744 0.924748 2.51899 2.0808 1.6836 0.886436 -0.362035 -0.465236 -0.148758 1.06009 -0.717225 -0.613951 -0.467439 0.662675 -0.334799 1.28803 -0.208152 -0.66946 0.849411 -0.300842 0.0857827 -0.200524 -0.455536 0.0844924 0.755132 0.37831 1.03608 -0.0332402 0.523705 0.430732 0.112519 0.934163 0.311681 -0.00111739 
21:8064152 -0.19243 -1.66535 0.131734 -0.174532 -0.636873 0.39595 0.408218 0.72467 0.471386 -1.15373 -0.315568 -1.48128 -0.860357 -0.70974 -1.20562 0.200294 -0.491655 0.059681 -0.400316 -0.068469 -0.215801 1.80425 1.74666 0.651985 -0.0784373 -0.271344 -0.643182 -0.519956 -1.19372 0.0626093 -0.844081 0.688136 -0.932632 -0.190383 -0.498438 -0.0549398 -0.258101 -0.193543 0.164293 0.0829148 -1.35131 0.935523 -0.520789 -1.1385 -1.06578 -0.196841 -1.3453 -0.946054 0.768894 0.324733 -0.0214529 -0.295917 -1.21254 -1.28935 -1.49962 0.533654 
21:8065687 -0.399514 -0.041746 -0.38264 -0.00902097 -0.926974 -1.83106 0.257003 0.103525 0.182117 -1.06704 0.357168 0.270577 -0.167386 0.163806 0.191586 -0.308714 1.11596 1.10537 1.1715 1.77487 0.349079 -1.58203 -0.436885 1.03219 0.83314 0.278306 -0.0794367 0.8653 -0.804189 -0.664989 -1.26404 -0.942967 -0.777112 -1.10759 -1.57194 -1.2144 -0.241201 -1.00178 -0.706147 -0.779817 1.03854 0.0810638 -1.04254 1.90432 1.9554 1.06925 1.07992 1.25774 0.610618 0.494264 2.92437 1.59767 1.67222 2.24514 1.48403 0.289069 
21:8066870 -1.45885 -0.983314 0.689568 -0.249846 -0.366368 -0.632475 -0.557303 -0.76836 1.22171 0.118445 1.68263 1.1558 -0.121991 -0.0424699 -0.451321 -0.476274 0.299686 0.867159 0.204317 1.16137 -0.600354 -0.674853 0.0931677 -0.37555 0.792657 -0.0379863 -0.0146002 1.13953 -0.216264 -0.00129994 -0.523234 0.788578 0.108944 0.582295 0.359947 0.646431 0.995077 -0.463086 0.173632 -1.07457 0.169658 -0.364842 -0.736581 1.68035 1.43209 0.388972 1.19128 0.726209 -0.293438 -0.724968 1.35353 0.794435 1.26792 2.02988 1.57721 0.186545 
21:8073009 0.145231 -0.401471 -0.0563074 0.752139 0.059506 0.605145 -0.0771365 -0.0301903 0.559199 -0.690669 0.316776 -0.758527 -1.0807 -0.223612 -1.22719 0.128314 -0.178162 -0.799488 -0.839989 -0.517881 -0.138235 1.78296 2.51702 0.325662 -0.215015 -0.512093 -0.91483 -0.257949 -0.84046 0.589674 -1.19035 2.1348 -0.27214 0.640674 0.155559 1.82427 -0.371569 0.222082 0.0235211 -0.814904 -1.8582 0.373747 -1.33742 -0.491024 -0.406078 0.218872 0.124728 0.0478566 -0.350942 -0.190457 -0.350784 -0.63759 -1.4905 -1.15883 -1.20896 0.138364 
21:8073169 0.416104 0.27959 -0.0617338 0.535973 1.17375 0.940849 0.179987 0.520472 -0.957727 0.67161 -1.33069 -0.183465 -0.0358762 0.679008 1.5545 1.0272 -1.10755 -0.401985 -0.2447 -0.889793 0.387271 0.688878 -1.29659 0.107962 -0.324247 0.761817 0.730458 -0.484751 1.26526 0.0213697 1.55186 -0.325239 0.954333 0.120571 0.516122 -0.0504948 -0.335031 0.94115 0.532121 1.12114 0.76912 -0.0024 1.58623 -1.30988 -1.08826 -1.18591 -1.16981 -0.317255 0.233927 0.198911 -2.39389 -0.87032 -1.08594 -1.85384 -1.259 -0.916638 
21:8075864 0.597868 0.526864 0.841511 0.406738 -1.4499 -0.91671 0.874477 -0.000545291 0.903604 -0.994006 1.14902 0.113174 1.69882 -0.136428 -0.580872 -1.0421 0.685635 2.11946 1.54124 1.03929 -0.757273 -0.71519 -0.121799 0.164535 0.292796 -0.677937 -0.572499 -0.109606 -1.51269 -0.390829 -1.52398 -1.5653 -1.98295 -1.22464 -1.36111 -1.49219 0.39827 -1.40775 -1.06974 0.574137 0.167858 -0.915809 0.0501642 -0.0374785 0.21375 -0.124517 0.278733 0.416023 -0.51605 0.0124013 1.74463 0.198818 0.847685 1.11484 0.294286 -0.445805 
21:8082734 1.80726 0.870741 -2.3076 1.00833 -0.6347 1.25779 0.440292 -0.501797 -1.21482 -0.71149 0.697027 0.790619 2.44821 0.183771 1.56688 -1.07551 -1.08616 -0.652559 -1.07301 -1.91596 0.739738 1.84537 0.0693611 0.00359134 -1.73794 -1.28484 -0.850634 -2.02991 -1.62116 -0.570122 0.589024 -1.97904 -2.0128 -1.64075 -0.949249 -1.34116 0.984783 0.497175 -0.054694 0.721919 0.646687 0.214271 0.445937 -0.405593 0.156521 0.349985 -1.174 -0.166899 0.702147 1.34131 0.107492 0.418479 0.214447 -0.599049 -0.7523 0.800794 
21:8083314 1.10974 1.19785 -1.34528 -0.46898 -1.55967 -0.61031 -0.146802 -0.576178 -0.868005 -0.183753 1.55768 1.31596 2.44648 0.444532 0.546356 -1.17471 0.085174 0.54823 0.451637 -1.37195 -0.321505 0.438351 0.180905 1.39554 0.0178534 -0.389699 0.478509 -0.408396 -1.51233 -0.110873 -0.381524 -2.32912 -2.55653 -2.07004 -2.15875 -1.935 2.05595 -0.35576 0.470856 1.39438 1.81847 0.602704 0.671839 0.211301 0.634901 0.16657 -0.183681 0.547202 1.47423 1.10316 1.54349 0.710299 1.02361 0.849366 0.0228633 0.561289 
21:8089400 0.146901 -0.126038 1.3746 -1.36328 -0.364202 -1.67898 0.663016 1.02983 1.03875 -1.00391 -1.40691 -0.913474 -1.71606 -1.47106 -1.8547 -0.0943533 1.4403 0.838744 1.33986 2.02113 -0.214715 -1.61074 0.609209 -0.36781 1.75673 1.57347 0.768657 1.74594 0.174442 -0.0751046 -1.19529 0.588528 -0.132738 -0.583501 -1.02861 -0.641404 -2.16826 -1.54931 -1.47806 -0.12368 -0.96593 -0.0828566 -0.481486 -0.292977 -0.392151 -0.558772 -0.331598 -0.69444 -1.02878 -0.0705593 0.797217 0.13273 0.243381 0.234629 -0.666556 -0.850579 
21:8090477 0.785024 -0.725431 -1.70213 0.758864 -0.0655159 0.864991 0.261342 -0.10906 -1.2257 -0.62233 -0.337874 0.0524753 2.05249 -0.244562 0.289346 -0.896651 -1.94685 -2.37755 -2.17561 -1.61758 0.0789293 1.28068 1.86864 -0.470156 -1.33279 -1.27737 -0.858 -1.78112 -1.22321 0.0430253 1.44186 -0.582154 -1.34283 -0.413452 0.381142 0.142741 -0.276935 0.0227686 0.12669 0.259787 0.739583 0.396466 0.81746 -1.28394 -0.594107 0.950129 -1.98371 -1.61916 -0.436636 -1.03337 -0.83399 0.132446 -0.730882 -1.58376 -1.21241 -0.47619 
21:8094181 1.19639 1.30198 -0.432232 -0.394272 -0.220074 1.66889 -0.0833226 -0.342936 1.16945 -1.11847 2.39483 0.549053 0.250252 1.97161 0.950992 -0.0557776 -0.449916 1.37325 0.626446 0.0132953 0.948728 0.575237 -0.0782526 0.466808 -0.471311 -0.988422 -0.520684 -0.715751 -1.4355 -2.15137 -1.74413 -1.58264 -1.18143 -1.94345 -1.62619 -0.709704 0.365215 0.159653 0.247658 -0.00714767 0.688643 0.268381 -1.34545 -0.635795 -0.516585 -0.286382 0.101509 0.481938 0.354073 1.78238 0.444943 -0.0624413 0.330602 0.81423 0.494959 1.20768 
21:8102252 -0.225798 -1.66362 -1.91885 1.19048 -0.327306 0.57537 -0.467841 -0.501137 -1.73087 -0.467325 -1.13345 -0.400988 0.931707 0.139966 0.520908 -0.201341 -2.25264 -2.80982 -3.00226 -1.71827 0.0645476 0.971806 1.49767 -0.871151 -1.0272 -0.826641 -0.576552 -1.20689 -0.871614 0.0544218 1.32945 0.276431 -0.717877 -0.0523504 0.637089 0.49261 -0.218839 0.644075 0.569347 0.182556 -0.273076 0.203831 0.0576847 0.0270368 0.325922 1.48751 -0.821337 -0.811089 -0.0576897 -0.144066 -0.410587 0.33881 -0.439813 -1.18992 -0.700674 -0.221401 
21:8102564 -0.617847 1.51711 2.39125 0.524747 1.98204 2.11017 1.30761 1.39543 1.85483 2.61687 0.512326 1.02745 -0.00454261 1.03472 -0.159821 0.375836 0.239309 0.271941 0.350009 0.278857 0.0795833 0.267599 -0.842453 1.27964 -0.972477 -0.861018 -1.4161 0.511645 1.67041 0.499184 1.38786 0.646965 2.74809 2.42097 2.52871 1.01173 0.0745827 0.661445 0.0140443 0.1159 -0.0795433 -1.11351 -0.732143 -0.3563 -0.291156 -1.74769 0.159365 0.661753 -0.865705 -1.22863 -1.34093 0.754883 0.260369 0.642737 1.53279 -0.0157825 
21:8111488 -0.109761 -0.44632 -1.31047 -0.226511 -1.88065 -1.94574 -0.834536 -1.27305 -1.41604 -0.0773955 -0.742453 -0.677856 1.23051 -2.28143 -0.80148 -1.83037 0.948452 -0.477911 0.188955 0.606215 -0.104185 0.00191008 -0.0806473 -1.30657 0.361733 0.778346 0.883347 -0.587302 -0.706309 0.68763 -0.126648 -0.797552 -1.73856 -0.842358 -1.05584 -1.11552 -0.12487 -0.933148 -1.36623 0.364698 0.410605 0.621314 1.69262 0.353088 0.418755 0.943028 -0.628316 -0.459828 0.348366 -0.0135576 0.75728 -0.607098 0.263984 -0.173734 -0.160549 0.214169 
21:8112398 -0.858154 -2.30349 -1.57095 0.335125 -1.18561 -0.472601 -0.888596 -0.52573 -1.85454 -0.256623 -2.17866 -1.3144 0.00232021 -0.345658 0.252924 0.293552 -1.19247 -2.74313 -2.52209 -1.44241 -0.509691 0.692521 0.842362 -0.411679 -0.602209 -0.00989299 0.229777 -0.531641 -0.0487759 0.530907 1.23148 0.160079 -0.299028 0.113713 0.528076 0.314408 -0.188101 0.696861 0.674887 -0.115847 -0.729292 0.819634 0.584621 -0.505388 -0.192338 0.872185 -1.43092 -1.18668 0.109161 -0.608592 -0.38705 0.460672 -0.398075 -1.44024 -0.736402 -0.0953972 
21:8120843 -0.778866 -2.02033 -2.11983 -0.84796 -1.03404 -1.60288 -1.97566 -1.55196 -0.384778 -1.08057 -0.15717 0.0642488 -0.585195 -2.26425 -0.416214 -1.09623 -0.696256 -2.13191 -1.95695 0.904967 0.890437 -1.03449 0.213425 0.806927 1.42668 1.2814 1.99686 0.504577 -0.563727 -0.315458 0.836123 -0.947174 -1.35124 -1.22919 -1.18889 -1.32421 -0.309326 -1.50333 -0.497227 0.624582 -0.0463005 1.58249 2.57724 1.1467 1.21942 0.759297 -0.257352 0.415471 0.150197 0.397651 0.0768677 -1.46684 -1.46708 -1.61619 -1.71321 -1.04167 
21:8130825 -0.436047 0.429183 -0.0699949 -0.360747 -0.979179 -1.18456 0.325159 0.590843 0.0910017 0.488101 0.661093 1.82988 0.34789 -2.05173 -1.05571 -0.765491 0.421614 0.18254 0.109121 1.01956 0.136854 -0.53907 -1.40905 0.347606 1.53778 1.52685 1.03413 1.42637 0.255908 0.419335 -0.517103 -0.681378 -0.111955 -0.414748 -1.21201 -1.61003 -0.0756906 -0.719407 -2.0619 0.597281 0.241793 -0.139327 0.772632 2.06484 1.31311 0.264113 1.80326 1.03868 1.03835 0.923421 1.07252 0.419908 0.716615 0.72358 0.41514 0.664346 
21:8140002 1.97813 1.46199 -0.376229 -1.55504 0.0238272 0.304893 0.799048 -0.656938 1.31835 -0.900462 0.580963 -0.266293 0.568973 -0.783803 -1.22893 -1.72382 0.445865 0.478822 0.884963 1.65511 1.01052 -0.183634 0.185671 0.695715 -0.770414 -0.967688 -0.301234 -1.15505 -1.23567 -0.56642 -0.230792 -2.08458 -1.17052 -0.831003 -0.566065 -0.993881 -0.360866 -1.85396 -0.528366 0.194776 1.88815 0.0899341 1.68946 -2.21593 -1.15807 -1.14909 -2.41686 -0.941387 -0.721502 -1.34981 -1.20744 -1.66675 -1.47291 -1.33376 -0.9072 -0.83754 
21:8141038 -0.0175178 -0.82074 -0.77031 1.30439 0.282236 1.17776 0.0126398 -0.00147652 -1.35014 0.125752 -0.284743 -0.0479481 0.891761 1.18166 0.681701 0.492301 -1.94643 -1.93337 -2.07792 -2.53599 -0.591621 1.40299 1.8342 -0.718094 -1.98193 -1.72703 -1.57302 -1.4444 -0.677004 -0.0752569 1.39521 0.825443 -0.192832 0.513323 1.46106 1.40032 -0.301231 1.18422 0.509989 -0.0723778 -0.290104 0.301596 -0.520238 -0.237198 0.214745 1.3117 -0.672312 -0.551676 -0.205316 -0.284175 0.0866958 0.861351 0.34858 0.0434641 0.436869 0.181288 
21:8143251 -0.470308 -0.642344 -0.586851 1.22212 0.533491 1.24907 -0.223556 0.0361177 -0.689384 0.717294 -0.478043 0.00844315 0.529427 1.14012 0.638007 0.440923 -1.63906 -2.3646 -2.35935 -1.739 -0.121213 0.826446 1.24149 -0.115359 -0.893894 -0.785672 -0.874673 -0.585728 -0.234212 0.0979043 2.25423 1.07654 0.350053 0.997843 2.10002 1.49986 -0.0125348 1.1016 0.573488 0.182921 -0.472193 -0.728065 -0.138007 -0.105734 0.325271 0.389418 -0.611259 -0.468097 -0.582651 -0.496631 -0.373113 0.889301 0.402109 -0.0414941 0.554812 -0.273608 
21:8143817 0.685583 0.53326 0.25275 -1.03763 1.0794 0.985934 -0.143886 -0.0606667 2.01475 -0.713787 0.622378 -0.0606575 -1.00936 0.784602 0.338127 0.316317 -0.2154 0.134254 0.0063677 1.55039 0.949796 -0.657955 -0.156345 1.24762 0.521271 0.0820292 0.235551 0.421685 -0.0303226 -1.10794 0.431129 -0.59927 0.480138 -0.204347 0.273927 0.165448 -0.533077 -1.21707 0.760455 0.359342 0.416667 -0.554545 0.532915 -1.47811 -0.998316 -1.3992 -0.780815 -0.517229 -1.07155 -0.773 -1.14694 -0.738063 -1.24421 -0.974678 -0.873205 -0.956047 
21:8154902 -0.135948 0.0787846 0.01 2.04047 1.29096 1.31157 0.133262 0.0520875 -0.086004 -0.0821594 2.05388 2.07299 0.473292 0.841357 1.47874 0.375428 -1.85166 -0.247614 -1.10224 -1.54044 0.390395 1.18918 0.863851 -0.490776 -0.295268 -0.882421 -1.12955 -0.48179 -0.642357 -0.224976 1.27456 1.49553 0.0290351 0.418539 0.843622 1.44762 -0.71904 0.171168 -0.583908 0.608941 -0.282569 0.377999 -0.573607 1.7848 1.32982 1.59691 1.97795 1.0169 -0.391183 0.928951 1.1054 0.102118 0.815904 1.66817 1.15842 0.0395388 
21:8154980 -0.686151 -0.87702 0.35296 -1.27977 -1.85999 -1.74898 -0.386277 0.372741 -0.640482 0.58114 -2.70595 -2.70233 -1.10645 -0.556101 -0.717297 0.359303 1.87314 -0.0633073 0.593569 0.277139 -0.941356 -0.844985 -1.26051 0.13714 0.81432 1.42799 1.2899 0.96095 1.27267 0.937237 -0.954104 -0.213536 0.791518 0.335705 -0.56796 -0.742284 0.989751 0.580693 1.18655 -0.650095 -1.29725 -0.372466 -0.307877 -1.02766 -1.39947 -1.15057 -0.598762 -1.10704 0.927189 -0.878097 -0.676578 0.497189 -0.321101 -1.57859 -1.2724 0.28812 
21:8158079 0.135948 -0.0787846 -0.01 -2.04047 -1.29096 -1.31157 -0.133262 -0.0520875 0.086004 0.0821594 -2.05388 -2.07299 -0.473292 -0.841357 -1.47874 -0.375428 1.85166 0.247614 1.10224 1.54044 -0.390395 -1.18918 -0.863851 0.490776 0.295268 0.882421 1.12955 0.48179 0.642357 0.224976 -1.27456 -1.49553 -0.0290351 -0.418539 -0.843622 -1.44762 0.71904 -0.171168 0.583908 -0.608941 0.282569 -0.377999 0.573607 -1.7848 -1.32982 -1.59691 -1.97795 -1.0169 0.391183 -0.928951 -1.1054 -0.102118 -0.815904 -1.66817 -1.15842 -0.0395388 
21:8158858 0.135948 -0.0787846 -0.01 -2.04047 -1.29096 -1.31157 -0.133262 -0.0520875 0.086004 0.0821594 -2.05388 -2.07299 -0.473292 -0.841357 -1.47874 -0.375428 1.85166 0.247614 1.10224 1.54044 -0.390395 -1.18918 -0.863851 0.490776 0.295268 0.882421 1.12955 0.48179 0.642357 0.224976 -1.27456 -1.49553 -0.0290351 -0.418539 -0.843622 -1.44762 0.71904 -0.171168 0.583908 -0.608941 0.282569 -0.377999 0.573607 -1.7848 -1.32982 -1.59691 -1.97795 -1.0169 0.391183 -0.928951 -1.1054 -0.102118 -0.815904 -1.66817 -1.15842 -0.0395388 
21:8160503 1.16674 1.78724 0.157801 -0.144079 -0.552113 -0.907144 0.896747 0.031103 0.738234 -0.646702 1.59433 1.21107 0.97786 -1.03072 -0.844485 -1.56887 1.27332 1.99345 1.91857 1.68745 0.810307 -0.90396 -1.08243 -0.50411 1.33176 0.955657 1.07195 0.111296 -0.430307 0.246017 -0.9176 -0.549558 -1.0116 -0.744709 -1.36426 -1.02485 0.0762115 -1.4061 -1.26438 0.177969 1.28507 -0.704726 0.445388 0.638734 0.453013 0.28361 0.876529 0.531741 -0.0969947 0.823116 0.970917 -0.302061 1.20476 1.88005 1.26704 0.490842 
21:8170913 -0.416844 -0.267173 0.222566 -2.21686 0.033411 0.576234 0.324595 0.514626 1.06893 -0.0745724 -1.6155 -0.0305738 -0.662096 0.0674867 -1.70411 0.629677 0.421742 -0.862966 0.0262963 0.980036 0.614035 0.224813 0.209861 -0.191441 0.462475 0.736106 0.726488 1.09874 1.39204 1.86979 0.345183 1.37093 0.685509 1.1262 0.946353 0.501745 -0.573402 0.205328 0.835052 -0.523633 1.32721 -1.56814 0.857143 -2.42214 -2.0835 -1.91067 -2.24609 -2.20707 -0.0608425 -0.578855 -1.12953 -0.412536 -0.642901 0.144314 0.594646 -0.087795 
21:8174407 1.35878 0.736446 0.53938 1.66475 0.410985 -0.114507 0.107913 0.736941 -0.439494 -0.716894 0.725503 -0.0508587 0.243205 -0.300647 0.704921 -1.33504 -0.102479 1.22149 0.662253 -0.094288 -0.206349 -0.23739 -0.0582039 -0.185834 -0.88113 -0.828597 -0.75194 -1.0431 -1.08703 -1.04606 -0.30586 -0.655571 -0.348264 -0.439661 -0.391781 0.18156 0.370863 -0.720959 -0.227574 0.011546 -0.830875 1.24974 -0.888811 1.21643 0.930401 1.19936 1.73711 1.56359 -0.450913 -0.111405 1.23823 0.0389693 0.199331 -0.00773133 -0.522396 -0.204116 
21:8179980 -0.349805 -0.120776 -0.167242 1.51197 -0.238132 -0.66386 0.52492 -0.453859 -0.788269 0.229641 1.09051 -0.549829 0.671628 -0.268577 1.63516 -0.390476 -0.198805 0.555237 -0.0739677 0.126076 -0.313323 -0.416086 -1.54725 -0.304577 0.0965418 -0.300767 -0.288889 -1.82749 -0.832574 -0.970203 -0.0751146 -0.845819 -0.535058 -0.637772 -0.807859 0.00188615 -0.233606 -0.148817 -1.03326 1.22025 -1.48691 0.782716 -0.362722 1.93376 1.50249 2.12432 2.42227 1.53022 0.329315 -0.0981924 0.43011 0.732516 0.405575 -0.471215 -0.547963 -0.23232 
21:8182683 0.262838 -0.521147 -0.59683 -0.720682 1.08573 1.27317 0.0593911 1.28703 0.184393 -0.0507459 -1.01759 -0.156171 -0.987862 0.46834 -0.670107 1.06231 -1.47376 -1.21432 -1.2417 -1.56529 -0.86036 0.636637 2.07695 1.12366 -1.34395 -1.05162 -1.4 -0.358952 -0.469165 -1.04554 0.725756 -0.72466 -0.105705 -0.652312 0.508418 -0.0768705 -0.963545 1.10853 0.0815234 -0.300125 -0.471286 -0.15752 -1.02122 -0.849057 -0.108936 -0.00800793 -1.45415 -0.784429 0.0383384 0.242065 0.0356485 0.309907 -0.949508 -0.706797 -0.358219 -0.0844296 
21:8187603 0.722886 0.436006 0.794535 0.549722 0.63256 0.344772 0.00880986 0.563132 -0.431234 0.141583 1.93045 2.0751 0.141392 0.508449 1.44063 1.05758 -1.42777 1.98314 0.740333 -1.95392 -1.03448 -0.290258 0.0240598 -1.77854 0.43586 0.0158613 0.370806 0.335779 -0.806326 0.00408025 2.15757 1.42394 0.394587 0.811925 1.72984 1.13973 0.495569 0.993282 0.65411 0.637422 0.552965 -0.475502 0.36704 -0.580008 -0.273954 1.36862 -0.510723 -1.48736 1.1169 1.14372 1.62288 1.68743 2.07219 1.94795 1.8298 1.3737 
21:8199085 0.324538 -0.288899 -1.73047 -0.561667 -0.455811 -1.95885 -0.816438 -0.606419 -2.06837 -1.24332 -0.640759 -0.119517 0.156499 -0.579375 0.329222 -0.730188 -0.339539 -1.21477 -1.21606 0.765796 1.25062 0.555032 -0.84411 0.0880796 -0.317341 -0.0725451 0.269751 -0.381683 0.26074 -0.0612909 -0.344194 -0.715105 -0.428099 -1.02906 -1.49047 -0.422077 -2.02123 -2.11662 -1.629 0.492537 -0.163757 1.56563 -0.471885 0.258412 0.0266348 -0.122782 0.230238 -0.273932 -1.01352 0.00568691 0.368068 0.393363 -0.0936953 0.225501 0.0965342 1.03598 
21:8201488 1.15547 -0.129239 -0.75314 0.27452 0.371264 -1.45623 0.409595 0.0120198 -1.59203 -0.484578 -1.96098 -1.47691 0.232929 -0.0185771 0.315596 0.114408 -0.432591 -0.531272 -0.819529 -1.14393 0.201989 0.207206 -1.12058 1.18449 -0.756724 -0.465 -1.1802 -0.713457 0.558871 -0.542072 0.0622211 -2.06195 -0.704693 -1.87964 -1.44591 -1.8582 -0.873128 -1.18833 -0.655612 1.34568 -0.28792 1.20466 0.585544 1.26256 1.34642 -0.281501 0.702006 1.17568 -0.794153 0.687855 -0.109849 1.46713 0.235821 0.786519 0.408569 -0.268401 
21:8202071 -0.863408 0.135854 1.65981 0.576645 -0.00878193 0.977775 -0.555675 -0.295738 1.56908 0.209608 1.91623 1.69288 -1.12303 -0.474178 0.304661 0.0317842 0.74038 1.78469 1.63782 0.523423 -1.16208 -0.622608 1.39989 -2.51763 0.697564 0.139086 0.831515 0.845774 -0.199336 0.704312 -0.335194 1.83807 1.22558 2.39953 2.10244 1.82729 0.482651 1.02151 0.0505059 -0.876024 0.0176377 -0.528606 -0.178781 -1.38079 -1.5302 -0.341649 -0.83813 -1.91791 0.103381 -0.435172 1.1695 -1.10448 0.170539 -0.0748021 0.11705 1.13734 
21:8202449 -0.587778 0.757625 1.62426 0.712034 0.678206 1.19398 -0.326865 -0.116742 0.779905 0.693827 2.30716 2.45481 -0.70863 0.0869848 1.16418 0.105259 0.737562 1.41371 1.38234 0.23105 -1.33179 -0.293671 0.996034 -2.17953 0.803367 0.172341 1.2905 0.742724 0.547767 1.11832 -0.281413 2.30826 1.5948 2.50582 1.97846 2.27322 0.0542358 1.05424 -0.0830054 -0.577968 -0.491915 -0.221323 -0.926807 -1.31456 -1.43007 -0.468011 -0.837785 -2.09515 -0.610611 -0.469065 1.17518 -0.558325 0.60605 0.735458 0.883517 2.47675 
21:8207856 1.64634 2.35892 0.187413 2.15553 -0.0168106 0.164003 1.87816 0.720029 -0.503598 0.251747 2.16628 1.06373 0.534477 0.671735 1.41689 1.10521 1.23241 -0.0360189 0.164562 2.46627 2.77032 0.790376 -0.461874 -0.0964256 -0.124325 0.242589 0.225262 0.384539 -1.20751 -0.31285 -1.80966 -1.95887 -1.52175 -1.4711 -2.28597 -2.1799 0.0518987 -0.131409 -1.35772 -0.214748 -0.329512 -0.460726 -2.0661 0.303132 0.566795 0.104341 -0.576618 1.2274 -0.0277813 0.40456 0.125657 0.0500347 0.923507 0.327764 -0.139589 -1.0133 
21:8229209 2.11374 1.56031 0.653391 1.89975 0.795309 -0.279703 1.7833 0.608734 -1.52332 0.27269 -1.52678 -1.24317 1.04865 1.80043 1.00751 0.346264 0.111299 -1.14278 -0.876163 -0.185732 1.45328 0.167773 -0.730299 1.98575 -0.190033 0.195364 -0.111526 0.341834 0.596895 -0.516756 -0.815708 -2.11329 -0.786562 -2.00064 -2.2709 -2.14827 -1.03705 -0.58855 -1.38532 1.54985 -0.701223 0.771313 0.978616 1.22372 1.61717 -0.522512 -0.266075 1.98501 -0.685106 0.224433 -0.242399 1.30638 0.680684 0.646316 -0.1545 -0.731396 
21:8229308 1.84465 1.26193 0.907837 2.2963 1.61221 0.00561664 1.62094 0.847243 -1.42992 0.532179 -1.24575 -0.376638 0.559051 1.6184 1.69932 0.763018 0.0180338 -0.682097 -0.632216 -1.10103 0.254167 0.133064 -0.468691 1.49303 -0.244039 0.223624 -0.407331 0.00333165 0.84226 -0.811854 -0.611234 -2.44622 -0.69027 -2.06854 -1.82249 -2.31335 -0.253728 -0.0534292 -0.739767 1.94508 -0.767894 0.891315 0.442566 1.25553 1.63201 -0.377434 0.0732809 1.71806 -0.503515 0.817685 0.372272 1.71626 1.101 1.27563 0.574548 0.0278 
21:8232377 1.44194 0.227723 -1.85102 -1.31004 -0.587486 -1.58162 -0.969318 -0.099306 -1.89937 -0.888535 0.209201 1.14099 1.41225 -1.19154 0.0388929 -0.460832 -0.952426 -0.629183 -0.466694 0.0668013 0.554037 -0.371704 0.173247 -1.86006 0.112515 0.371641 0.486781 -0.275631 -0.718959 -0.423349 -0.401966 -0.321805 -1.40991 -1.64476 -1.41464 -0.851302 -1.04795 -2.64784 0.363136 0.370539 -0.0967026 -0.524025 -0.117288 -0.592045 -1.07511 0.0484817 0.17382 -1.63181 -0.00304062 -0.188229 0.998522 0.410901 0.6075 0.2561 -0.67014 0.241731 
21:8238115 -2.89254 -1.456 0.607767 -1.48622 -0.178295 1.04302 -0.147301 0.295549 2.38368 -0.467583 -0.680147 -1.18494 -1.70721 0.226325 -1.71372 -0.592557 -1.00491 0.160192 -0.533081 0.631301 0.830316 0.245871 0.750778 0.712705 0.175335 -0.457032 0.0389589 -0.0197434 0.0561319 0.838595 0.742899 1.71806 1.55889 2.10838 1.35993 2.11584 -1.16092 1.27281 0.0612094 -0.705917 -0.0521802 0.37784 -1.38351 -0.751179 -0.722577 0.0110958 -0.494832 -0.175423 -0.609104 -0.870595 -1.53555 -1.49755 -2.57077 -1.70956 -0.419057 -0.164513 
21:8242626 -0.964322 -0.859753 1.42478 0.531367 -0.173178 0.260592 -0.169617 -0.354599 1.90143 -0.798916 -0.653536 -1.67867 -2.54987 0.00439874 -0.220521 0.148498 0.648233 0.929718 0.425926 0.16973 1.45548 0.462202 0.404885 0.90659 0.889554 0.318948 0.911132 0.770738 0.167736 0.281264 -1.09853 -0.910164 0.225541 0.0338353 -0.869806 -0.737798 -1.08653 0.592287 -1.13499 0.105149 -0.912906 1.72996 -0.35742 0.245319 0.514221 -1.10648 -0.79477 0.858197 -0.352808 -0.558192 -0.473532 -1.18713 -1.69747 -1.48906 -1.90812 -1.55073 
21:8243031 1.20612 0.206715 1.04397 -0.512233 -0.107212 0.447285 0.411556 0.45068 -0.458008 0.471496 0.184757 1.27418 1.45631 -0.118457 -0.220026 -0.494094 -0.0388686 0.301009 0.386604 0.349778 0.397422 -0.389372 0.277611 -0.970304 0.368967 0.814288 0.738277 1.27508 0.296257 0.0912217 -0.347974 -1.33389 -0.486566 -0.659811 -1.19536 -1.58424 2.43472 0.192813 1.20452 -0.14017 1.50633 -0.364107 -0.726473 -0.0815261 -0.105781 0.480866 -0.868645 -0.309655 0.768817 1.17227 1.32425 2.50068 2.10571 1.88201 0.749863 1.63501 
21:8252447 -0.458265 -0.82908 0.267223 -0.0635108 -1.42715 -0.0414271 -1.06693 -0.782609 1.05477 0.337677 0.4857 -0.398174 -0.0836604 -1.04313 -0.57104 1.03589 0.426288 0.950833 1.0489 -0.180219 -0.432767 -0.928774 0.838015 -1.26393 0.474677 0.537631 0.261875 0.423161 -1.08229 -0.212361 -0.094136 0.485353 -0.531723 0.229586 0.693865 0.0213777 1.7498 0.41189 1.65457 -1.50067 0.0805806 -1.28832 1.28503 -0.258001 -0.435537 0.401632 0.168605 -0.117305 1.78996 -0.251757 0.2546 -1.07373 -0.262873 -1.12271 -1.36444 -2.38075 
21:8262284 -1.44665 -0.0775212 1.24345 -1.15591 0.216796 0.81891 -0.138631 0.0267248 2.11099 -0.100212 0.346762 -0.697724 -0.260912 -0.569356 -0.9549 -0.0230058 1.96669 1.6137 2.22391 1.60479 0.457418 -0.33708 -0.158559 1.11915 -0.579571 -1.42907 -0.982175 0.442414 -0.552468 -0.120548 -0.541983 -0.539675 -0.450276 -0.329609 -0.100245 -0.428798 0.564394 0.737878 -0.110393 -0.276949 -0.568333 0.853795 -0.659513 0.543458 -0.0175743 0.546228 1.34749 0.851056 0.042795 0.678363 0.289333 0.105934 0.0690444 0.197161 -0.124934 -0.467543 
21:8270593 -0.337849 -1.61475 -0.111306 -1.87538 -1.72118 -0.761125 -2.22428 -1.2568 1.06205 -2.17301 -0.124626 0.17349 -1.9347 -1.34444 -2.09245 0.312865 1.74667 -0.182404 0.0797765 1.03472 -0.95614 1.5187 -0.57089 0.772528 0.355136 0.764954 0.714377 0.291322 -0.907022 -0.1488 -0.926247 -1.37614 -1.24571 -0.760638 -0.800215 -0.376335 2.52779 0.173361 1.01131 -0.666075 -0.0754206 -0.307178 -0.341885 1.22343 1.05066 -0.163689 1.41435 1.42948 1.53662 0.716492 0.15104 -1.68785 -2.91557 -2.97697 -1.43752 -1.22759 
21:8270943 1.96767 2.52008 0.0989547 1.04577 1.35724 -0.116014 2.48017 1.7432 -1.15495 1.76073 -0.0861647 -0.089605 1.81378 1.35425 1.5175 -0.49216 -1.11809 0.0893622 -0.125995 -1.55319 0.0248641 -1.00148 0.267807 -0.342517 -1.35518 -1.27134 -0.848018 -0.506432 1.05286 0.240175 0.439109 0.979058 0.905069 0.688983 0.820565 0.553903 -1.81222 -0.679 -0.104851 1.64286 -0.785064 -0.177178 0.597015 -1.28072 -0.996571 0.98914 -0.745855 -1.17729 -1.8863 -0.332097 -0.202807 1.33829 2.71277 2.05178 1.28591 1.26681 
21:8272039 -0.847569 -1.16104 0.887985 -0.415619 -1.4908 -0.308911 -2.48754 -1.62003 1.14573 -1.71016 0.485994 0.253088 -2.1918 -0.927076 -1.31693 0.239344 1.03167 0.783133 0.495005 -0.0294126 -2.38337 1.88194 -0.598423 2.72396 -0.432857 -0.525851 -0.365073 -0.0438373 -1.16912 -0.208107 -0.915414 -1.20249 -1.49489 -0.857392 -0.455276 0.223905 2.70996 1.28404 0.598744 -0.513224 -0.250054 0.298665 -0.472149 1.40745 1.29709 -0.0955849 1.51421 1.81805 1.45753 0.508964 0.472037 -1.64894 -3.29603 -3.46807 -1.78985 -1.57411 
21:8272627 -0.320575 -1.58212 -0.101841 -1.85874 -1.75247 -0.773449 -2.25309 -1.28311 0.985463 -2.12288 -0.114152 0.190336 -1.94991 -1.31332 -2.03988 0.337232 1.71002 -0.187074 0.0537736 1.00378 -0.95614 1.51127 -0.565961 0.765092 0.332145 0.759006 0.682953 0.295102 -0.934309 -0.172286 -0.918757 -1.37379 -1.27158 -0.777806 -0.798925 -0.353499 2.55903 0.207978 1.00928 -0.694313 -0.0838639 -0.229162 -0.335089 1.24457 1.07465 -0.181781 1.38312 1.43288 1.5678 0.655343 0.180817 -1.71863 -2.95671 -3.01892 -1.48867 -1.2657 
21:8280670 1.0217 0.52006 -1.16414 0.0671198 0.674792 -0.522993 0.854211 0.165312 -0.460932 0.204175 -0.666667 0.280487 0.769124 1.41765 -0.499594 0.422422 -0.46241 -2.23454 -2.09039 -0.572652 0.477981 0.801107 0.151685 -1.65739 -2.44519 -1.62494 -1.27433 -0.638928 1.26747 1.2717 0.87213 -0.400768 1.5371 1.50757 1.35366 0.154759 -0.4518 -0.032559 0.822624 1.78462 0.721251 0.122437 -0.02229 -1.02553 -0.875499 1.02879 0.271107 -0.686696 -0.475756 0.566065 -1.07317 -0.13089 0.787631 0.944503 1.11807 1.06209 
21:8288333 0.979373 0.0508461 0.372197 0.88712 -0.224518 0.494189 -0.801891 -0.750255 0.553139 -1.85258 1.61709 1.0761 -0.30617 0.641727 0.506285 0.589662 -0.30106 -0.97702 -1.23713 0.396842 -0.711864 1.77596 0.120601 3.15746 -1.12883 -1.06461 -0.530447 0.470485 -0.38545 1.208 -0.678193 -0.0426096 0.09012 0.982886 0.539838 0.664909 1.94419 0.697122 1.12057 -1.8587 -0.0234067 1.145 0.229256 1.06142 1.47278 0.480956 1.24014 1.33676 0.644433 1.16971 -0.760392 -1.97121 -2.71665 -1.72497 -0.823813 -0.954105 
21:8289257 0.230434 0.497867 -1.33631 -0.577419 0.791182 -0.648808 1.33834 0.641423 -0.561566 1.42016 -1.65835 -0.411825 0.818892 0.555674 -0.864056 -0.174884 -0.0560649 -0.946939 -0.611318 -0.68634 1.01633 -0.662865 -0.0360197 -3.47442 -1.25304 -0.710008 -0.751048 -0.963781 1.2307 0.179169 1.24818 -0.297193 1.10697 0.509151 0.757362 -0.221035 -1.76679 -0.230616 -0.11868 2.81484 0.433798 -0.590322 -0.22579 -1.60629 -1.77089 0.331292 -0.812745 -1.51572 -0.882597 -0.380611 -0.403961 1.34597 2.57304 1.8372 1.36219 1.61484 
21:8289331 -0.531245 -0.195451 -0.183805 -0.4008 -0.0337302 1.17934 -0.297134 -0.145747 0.700662 0.316708 1.10638 0.140243 0.144252 -0.553409 0.271762 -0.292537 -0.638608 0.33717 0.237453 0.422912 1.09272 -1.11919 -0.0022151 1.21412 1.67615 1.31144 0.848872 0.869831 0.034101 -0.965853 0.189221 1.18734 0.108347 -0.629598 -0.447001 -0.275862 -0.241453 0.267163 -0.84234 -2.82241 0.783557 0.30224 0.128099 0.301314 0.0806663 -1.07666 -0.823447 -0.184495 -0.0769167 -1.58469 -0.905926 0.494443 -0.161237 0.30704 -0.812201 -0.807092 
21:8291008 0.682768 1.0643 -1.12581 0.206627 0.599219 -1.21289 1.13247 0.33894 -1.25423 1.31659 -0.729746 -0.00857905 0.403372 0.331957 -0.138492 -0.320714 -0.677357 -0.315074 -0.553206 -1.76841 0.396079 -1.19734 -0.18915 -1.79518 -0.83923 -0.595258 -0.174858 -0.452537 0.522075 0.0906148 0.316972 -0.489238 -0.0884155 -0.333835 -0.0596211 -0.827799 -1.8714 -0.246811 -0.241567 3.33473 0.490004 0.183002 0.154865 -1.04679 -1.22072 0.585797 -0.235607 -1.07632 -0.528777 -1.19632 0.558677 0.963756 2.69671 1.92439 0.859458 0.935857 
21:8305893 -0.989846 -0.27936 0.634409 0.033011 -0.232694 -0.957547 -0.734493 -0.342914 -0.147212 -1.15878 1.90991 1.80057 -1.3808 -1.08922 0.87629 0.658304 -0.679396 0.687602 -0.334332 0.263619 -0.0796824 1.52008 0.176687 -0.108475 -0.70652 -1.28442 -0.556355 -0.0855474 -1.18625 -0.447749 -1.27698 0.214112 -0.207281 0.0751436 -0.21611 0.99116 -1.56071 -1.01377 -0.784634 1.53967 -0.0669049 2.64575 -0.645952 -1.02329 -1.21314 -1.25694 -0.121231 -1.39487 0.644362 0.348372 0.369602 -1.94871 -1.2996 -0.442623 -0.554035 -0.359285 
21:8307988 0.316095 0.763765 -0.151976 -0.568701 1.24054 2.53686 1.01216 0.854048 0.780569 1.35044 0.0823818 0.444298 0.500884 -1.31769 1.11349 -0.196804 -1.31723 -1.21228 -0.691141 0.865827 -0.110136 -0.285721 1.21567 -0.374558 0.92847 0.939542 0.29793 0.790501 0.665078 -0.206036 1.14536 0.922082 2.3305 1.60509 2.02266 1.43296 -0.0738021 1.23739 -0.387924 -0.46505 -0.791847 0.238304 0.0852112 -0.704918 -0.832512 -0.415349 -0.332694 -0.637029 0.429757 0.163509 -1.80697 -1.24074 0.31562 -0.250554 -0.962488 -0.780139 
21:8309710 -1.73945 -2.28604 -0.997486 0.197083 -0.384291 -0.788022 -1.52198 -1.17976 0.521927 -2.08067 1.48728 0.317053 0.0136147 0.187293 0.513494 -0.242242 -1.80751 -1.19643 -1.79071 0.503103 0.863376 1.72282 -0.365028 0.853194 -1.48025 -1.84749 -2.18451 -2.11506 0.48626 1.22284 1.50463 1.74477 1.55879 2.20509 2.12834 2.54756 -0.690659 -0.421228 0.0147105 -0.455951 -1.15586 1.64407 0.98346 0.922649 0.754675 0.382687 1.99423 0.697319 0.571205 0.269031 -0.923176 -0.424717 -1.17686 -2.19578 -2.36314 -0.678416 
21:8316990 -1.83126 -2.51214 -0.348331 0.385637 0.160959 -1.31675 -1.54503 -1.347 1.08202 -1.65243 -0.071066 -0.452086 -2.8418 0.0798254 -0.64746 -0.304685 -2.01232 -0.0333765 -1.09301 0.578431 0.456823 -0.224213 -0.6986 2.32811 -2.22941 -1.96833 -1.46873 -1.74679 0.49137 -0.413984 0.854089 -1.43373 0.45774 0.156667 0.862333 0.141302 0.185506 0.439962 0.891265 0.564457 0.336975 1.06785 1.06953 -0.34804 0.919916 0.577037 -1.01315 0.0203308 -0.555719 -1.06449 0.0407571 0.669418 -0.992828 -1.64911 -0.547115 -0.589921 
21:8321298 -0.287848 -1.02515 0.410569 1.4032 -0.0556004 -1.17485 -0.553996 -0.421185 0.806956 -0.304605 0.385976 0.0686675 -0.933649 0.0838986 -1.00377 -0.189469 0.0623987 0.0779674 -0.189462 0.53103 0.728885 -0.0389102 -1.14264 1.71303 0.716939 0.632797 1.12992 0.900055 -1.17588 -0.884321 -0.944911 -2.42108 -2.51482 -2.09677 -2.21045 -2.024 0.326574 -1.1395 1.02352 0.568303 1.60534 -0.665768 0.812448 0.575838 1.35041 1.1262 -1.07585 0.117874 0.552129 -0.286082 1.52073 1.78751 0.0122029 0.46137 1.55338 1.2876 
21:8333927 -0.0903004 -1.99083 -1.02293 0.353986 -0.22558 -0.511117 -0.599363 -0.808319 0.217673 -3.16658 0.269221 0.354545 -1.89054 0.345145 0.0787603 -0.0445734 -0.715936 -0.319903 -0.963152 0.230244 2.00661 0.859476 -0.743427 0.890967 -1.32949 -1.3243 -0.608847 -1.48425 -1.11051 -0.778813 0.17465 -0.847634 -1.38257 -1.06015 -0.87028 -0.00992631 -0.794801 -1.25837 1.0601 1.92151 1.22008 1.34671 0.371282 -0.490954 -0.172765 0.286417 -0.302346 0.17709 2.52144 1.53223 2.08498 -0.452174 -0.945767 -0.925768 -0.543441 0.232331 
21:8335819 -0.76034 -0.894098 -0.779501 -1.38231 0.162709 -0.0249374 -0.666667 -0.91763 -0.0202952 1.55258 -0.525782 0.0197811 -0.239522 -0.260702 -1.9517 -0.234612 1.88595 -2.81141 -1.07166 -0.0520202 -1.47803 -0.615044 -0.311372 -0.735772 0.95654 1.30057 1.48081 0.432416 0.481432 1.9087 1.5052 0.841932 -0.478261 0.260569 0.22273 0.264899 0.115266 -0.66397 0.135012 1.10068 1.58158 0.60199 2.12113 0.544196 0.712292 0.2244 -0.963061 -0.214039 -0.490277 0.228199 -1.29992 -0.113204 0.727592 1.53252 1.45213 0.707495 
21:8336084 1.62406 0.796981 0.348495 -0.634545 0.202509 1.68624 1.1296 1.96513 0.3263 -0.819137 0.0373337 0.398402 -0.435076 -0.324261 -1.75828 -1.86362 0.520348 -2.33153 -0.932307 0.620874 0.642379 -0.432517 -0.996275 0.958809 0.292508 0.230975 0.925653 0.974469 -0.532532 -0.296799 0.185138 0.532147 -0.533148 -0.324823 -0.508711 -0.200669 0.104674 -0.520913 0.398933 0.882289 0.157582 -0.838555 0.0464075 1.5091 1.61095 1.79883 1.19679 2.09548 0.65457 0.89983 0.947405 -0.798787 -0.867624 -0.149224 0.250244 -0.748385 
21:8349275 1.16952 0.0950718 1.12278 -0.0479693 0.470189 2.01985 0.290846 0.56828 1.1069 0.14985 0.242397 0.976239 0.770109 -0.809667 -0.132492 0.0340483 1.36788 -0.634167 0.200859 0.492824 0.395136 1.40408 -2.194 -0.193094 1.86924 1.56794 2.40956 0.688531 -0.542631 0.635176 1.31098 -1.63037 -0.705446 -0.201565 -0.19525 -1.6475 0.555014 0.276032 -0.308902 -0.0545449 0.685302 -0.0953426 0.131719 1.00305 0.609636 -0.169588 0.234344 0.15363 1.77704 0.575767 0.624555 -1.8083 -1.35256 -1.15222 -0.948935 0.0823129 
21:8350402 -1.87959 -1.67808 0.394675 -2.77522 -0.246773 -0.819826 -1.50595 -1.40107 1.14937 0.847247 0.0651885 0.231357 -0.345301 -0.894492 -2.01189 0.066913 0.533244 -1.01889 -0.591762 0.678051 0.518885 1.13768 -1.48706 0.230743 -0.423263 -0.78505 -0.263122 -0.360494 1.47055 1.04394 0.877001 -1.80985 0.281589 -0.173811 -0.0186194 0.0122701 0.113399 1.05479 -0.532081 0.0698163 0.422974 0.391903 0.668318 -0.349101 0.149914 -0.551064 -1.41843 -0.48034 1.06726 -0.436225 0.186024 -0.561029 -0.665792 -0.584473 -0.726729 0.277888 
21:8350892 1.16995 0.637643 0.20624 0.158833 0.0320764 0.465097 -0.196839 -0.79555 -0.189115 -0.124246 -0.48098 -0.574753 -0.446412 0.657792 0.00661055 -0.521105 1.52564 -1.24094 -0.474804 0.81401 -0.874246 -1.08661 1.38824 -0.239092 0.0239829 0.22742 0.261135 -0.372098 0.402361 1.29348 0.916434 0.884991 -0.0206123 0.697382 0.807333 0.207435 0.553916 -1.59147 0.13897 0.372843 0.559446 -1.08461 -0.562774 -0.743817 -0.218174 0.238022 -1.34823 -0.490723 -3.09188 -0.168031 -0.863672 -0.301048 0.29843 1.0321 1.55153 -0.341111 
21:8354152 2.16804 3.13693 -0.441106 2.58551 0.455997 0.468304 0.744757 -0.0853427 -2.39153 0.888199 0.527197 1.23494 1.37228 1.28501 3.09146 1.02065 0.318383 0.722109 0.727983 -1.50986 -2.29046 -1.10341 1.80298 -0.611816 0.571536 1.54292 0.240334 0.449602 -0.33024 -1.04481 -0.323724 1.47927 -0.0473555 0.0442517 0.776419 0.466262 0.789328 0.116969 -0.480035 -0.398982 -0.426144 -0.526554 -0.980889 -0.425449 -1.08944 -0.830379 0.670734 -0.109424 -2.33661 0.0160742 -0.961024 0.565019 1.92409 1.329 1.15304 0.443675 
21:8356446 1.95168 3.2795 -0.268051 1.62547 0.678565 0.379339 1.98975 1.78999 -1.7476 1.49516 0.108645 0.919598 0.346116 0.550554 1.81083 0.185744 0.470633 1.92147 2.26057 -0.830714 -2.5727 -1.35178 0.766184 -0.304885 0.109314 1.03563 0.00435266 0.32082 -0.734236 -2.27216 -1.38695 0.640234 -0.603953 -1.32098 -0.638328 -0.278234 0.45817 0.49216 -0.430102 -0.738229 -0.610844 -1.17232 -0.903938 -0.566742 -0.921456 -0.657527 -0.0690528 -0.137962 -1.7736 -0.639325 -0.337429 1.40938 2.82644 2.35594 2.26702 1.24841 
21:8359231 -0.100618 -0.0443993 1.30481 -0.23751 0.801228 1.1274 0.342613 1.34598 0.759643 2.27136 -0.352509 -1.09688 3.11181 -0.0935916 -0.494215 0.670273 -0.0467266 -0.372968 -0.219685 -1.27876 -0.187106 0.134653 -0.195036 -1.54814 1.82876 1.23663 0.945487 1.40469 -0.0225146 1.21559 0.832671 -0.0528371 0.715506 1.17769 0.694938 -0.696921 0.0894975 0.43147 -0.23622 -0.563107 -0.723587 -1.39044 0.103448 0.923968 0.0444099 -0.515386 0.926451 -0.452195 0.442792 -1.10415 -1.72465 -0.689849 -1.32603 -1.99207 -2.58486 -0.749655 
21:8363587 -0.588704 0.661591 1.08251 -0.543343 0.910567 0.687024 0.244815 -0.00411202 0.554513 1.16399 0.621387 -0.0575556 1.77172 -0.2443 1.37351 0.617699 -0.145805 1.65865 1.37865 -0.11877 0.743499 -0.781701 -0.572655 -1.25734 0.752274 0.686219 0.282493 0.215002 1.58685 1.43212 0.688638 0.477966 2.65338 2.27162 1.41968 0.656114 -0.795896 0.338942 -1.57403 -0.523712 -0.0831179 0.785009 0.711207 -0.835301 -1.3317 -0.749393 -0.598172 -1.29213 0.522583 -1.06174 -1.11378 0.678756 0.503763 -0.605368 -1.52174 0.27592 
21:8368020 1.75321 2.35951 1.18924 2.14778 -0.504489 0.566576 0.78922 1.25836 -0.806832 -0.273364 -0.461167 -1.18315 0.81165 2.33444 1.566 -0.28331 0.742629 1.32654 1.53271 -1.36051 -1.75037 -1.4527 0.234874 0.070446 -0.572662 -0.0583298 -0.999279 0.314893 -0.548976 -2.26322 -1.31089 0.578046 0.401652 -0.434308 0.124603 0.213241 1.31602 1.87079 0.539257 0.185424 -1.15953 -1.05304 -0.45288 0.14278 -0.59692 0.0161198 1.78952 0.207147 0.557377 1.92994 0.209269 0.842495 1.22449 0.0211107 -0.263418 0.11044 
21:8371618 0.0658997 0.55303 1.06386 0.155703 -0.370028 0.78035 0.0262753 0.874159 0.431025 1.01486 0.297139 1.03363 0.847321 -1.15086 -0.726519 -0.0811987 1.91538 -0.00265763 0.830835 -0.260108 -0.424752 0.42734 -1.09473 -1.62861 2.23544 1.87996 1.71519 1.59507 -0.737313 0.123261 0.713631 0.152148 -0.755295 -0.321613 -0.260154 -0.558485 0.711809 -0.0882739 -0.648681 1.47212 0.079215 -0.0525186 1.70611 1.77585 0.862219 0.0888955 1.11172 0.107625 0.811293 0.883765 0.204158 -0.128054 0.149369 -0.00687061 -0.533994 0.337866 
21:8372876 0.0541497 -1.49947 -0.570372 0.192783 -1.2191 -1.55986 -0.505016 -1.06568 -0.234345 -2.74924 -0.658363 -1.61317 -1.60477 1.3841 -0.271289 -1.52489 -0.97026 -0.372433 -0.76054 0.639273 0.35737 -0.817435 0.867999 1.48283 -1.2028 -1.18088 -1.27282 -0.679796 -0.855466 -1.35682 -1.08139 -1.15497 -1.30415 -1.34696 -1.02184 -0.36115 -0.72541 -1.59938 0.806225 0.156407 0.659812 0.00160925 -0.840247 -0.459416 -0.0225762 0.555772 0.00613394 0.573723 -0.578131 -0.0239305 1.65662 0.708487 0.381336 0.720784 1.09644 -0.394949 
21:8376388 -0.0983039 -0.818713 -2.0268 -1.80523 -0.420726 -0.302512 0.508106 1.02295 -0.136593 -0.111894 -0.584988 -0.0708034 0.554371 0.142092 -1.50248 0.455729 -1.04572 -3.07975 -2.60298 0.0229386 1.2026 1.36054 -0.235787 0.280172 0.732441 1.04606 1.02885 -0.651629 0.587393 1.05856 1.07715 0.567848 -0.400164 -0.304326 -0.366156 0.297854 -0.968172 0.679893 -0.671726 -0.93732 -0.785256 -1.2623 -0.44935 0.448404 0.927943 0.114773 0.557352 0.706231 0.85583 -1.10943 -1.36786 -0.276591 -0.784176 -0.486782 0.205951 -0.174673 
21:8378123 -0.517514 -1.21526 0.0208966 -0.516935 1.09399 0.569814 0.471282 -0.583224 0.830105 -0.63918 0.942699 0.548229 0.660282 -1.11547 -0.657817 -0.477165 -1.5127 -2.16557 -1.93614 1.11144 2.25145 1.82 0.261201 -0.357916 -0.884033 -1.29434 -0.694838 -0.807151 0.333679 1.73037 1.50047 -0.0386714 -0.0228473 0.619195 0.0351145 0.87146 -2.03945 -2.22334 -0.0635398 -1.99933 0.912088 1.30963 -0.224832 -0.308713 0.558996 0.195772 -1.57424 -0.303381 -1.2503 -2.00995 -0.456248 -0.0557882 -1.00261 0.481736 1.35236 0.234877 
21:8387185 0.143938 -0.105599 0.0801941 0.979542 1.0629 0.597507 0.903479 0.314493 0.195961 -0.00215621 -0.911179 -1.15859 -0.929464 0.772968 -0.352984 0.0602508 -0.273783 0.747493 -0.0348899 0.059131 -1.04574 -0.652123 1.34222 1.40719 -1.06798 -1.20644 -0.888559 0.131389 -0.427546 -0.192709 -1.33759 -0.435644 -1.22426 -1.1803 -0.859113 -0.634634 0.341389 0.0816303 0.373241 -0.670701 0.0250766 -0.152223 -2.34799 -0.411399 -0.820388 -0.301557 0.961577 0.518731 -0.762188 0.911765 1.90111 -0.0463978 -0.152679 0.0914234 0.237439 -1.13665 
21:8388137 -0.221051 -0.774678 -2.28261 -1.61193 -0.669557 -0.0848714 -0.0645777 0.680488 0.0481552 -0.16772 -0.677459 -0.0348617 0.388344 0.242433 -1.59243 0.559083 -1.27988 -3.64968 -3.05812 -0.661476 1.34307 1.07388 -0.52757 0.316391 0.410363 0.41651 0.482547 -0.62325 0.348837 0.474382 1.05035 0.852374 -0.0198846 -0.120555 -0.0356317 0.732734 -0.961598 1.20198 -0.945961 -0.478513 -0.961552 -1.44789 0.11028 0.992289 1.27145 0.0736103 0.473483 0.679189 0.601495 -0.589756 -0.780512 0.527841 -0.821443 -0.702259 0.378316 -0.3966 
21:8390063 -0.518653 -1.37916 -0.930627 0.302867 0.104966 -0.670743 0.179976 -0.37627 0.101875 -0.674308 -1.32447 -0.819137 -1.14375 0.107547 -0.724804 -0.371138 -0.930675 -0.0731259 -0.964541 0.654685 0.0899886 -0.705144 1.40369 0.890494 0.128721 0.00295306 0.240966 0.388105 -0.529132 0.0908997 -0.757364 -0.905742 -1.53699 -1.13154 -0.959324 -1.24872 -0.0126264 -0.999182 0.753428 -0.438259 0.54531 0.120084 -1.00529 -0.6172 -0.796396 -0.523676 -0.0238475 0.145637 -0.762808 -0.0118801 1.62937 -0.617463 -0.590741 -0.25872 -0.232723 -1.44869 
21:8390272 0.743904 2.07197 3.28081 1.4121 0.674395 0.723373 -0.00230052 -0.27559 -0.0911027 0.71609 1.88287 0.73507 0.600084 -0.340955 2.33773 -0.291657 2.16983 3.78822 4.01813 0.0395303 -1.41763 -0.446189 -0.838255 -1.13813 -0.567239 -0.470314 -0.769276 0.290853 0.115485 -0.59855 -0.391704 -0.0955142 1.43673 1.17387 0.925593 0.367521 0.954592 -0.352051 0.265382 0.844749 0.557906 1.38569 0.865925 -0.427393 -0.552924 0.355151 -0.443226 -0.776931 0.0637027 0.62069 -0.746616 0.0194081 1.35832 0.962588 -0.16575 1.73742 
21:8396189 -0.409015 -0.0330518 -0.844341 -0.080973 0.281007 -0.387506 0.738268 0.666216 0.00110805 0.146051 -1.76563 -2.11875 -0.617399 1.88308 -0.489956 0.0431188 -1.40048 0.397203 -0.451836 0.370641 -0.335998 -1.10668 1.16242 0.718298 -0.489198 -0.236735 -0.601779 -0.524038 0.967641 0.442118 -1.47538 -0.15882 0.364524 -0.216798 -0.416424 -0.417266 -0.194102 1.47308 -0.726853 -0.760141 -0.304105 -1.16393 -1.87549 -1.54839 -1.70936 -0.876271 0.611098 0.125268 -0.727719 0.0483952 0.862788 0.217335 0.011344 -0.61198 -0.749758 -1.67442 
21:8402965 -0.726893 -1.34446 -2.55243 -1.1517 -1.34646 -0.0968166 -1.65411 -0.97026 -0.799388 0.483777 0.30075 1.74782 -0.157754 -0.530077 -0.496112 0.928136 -2.23309 -2.74045 -2.94495 -0.895331 0.499576 1.03994 0.430398 -0.609669 1.05403 0.833546 1.53894 0.267664 -0.078126 0.620398 1.72547 2.00826 0.476754 1.1303 1.27894 1.39494 -0.294497 0.544828 0.0812192 -0.329053 -0.678532 -0.123925 1.40494 -0.059514 0.388611 0.029877 -1.15952 -0.866129 0.962209 -0.719801 -0.776187 0.274958 -0.370085 -0.741076 0.054111 0.531161 
21:8407353 -0.200282 0.41275 1.20433 0.608044 1.47838 -0.206035 1.35714 -0.243066 0.0189123 0.363657 0.491753 -0.820513 0.470685 -0.642762 0.519445 -0.444444 1.36526 1.56964 1.76825 1.96694 0.621716 0.266021 -0.376335 0.63815 -0.387589 -0.672782 -0.887809 -0.479272 0.010829 0.644689 -0.563866 -1.70977 -0.970079 -0.991489 -1.34906 -1.1125 -0.497823 -2.18963 0.176358 -0.382837 1.01612 0.991849 -0.67526 0.0688653 0.175286 -0.00202546 -0.149399 0.761067 -1.88748 -1.01142 -0.193283 -0.777721 -0.174229 1.17267 0.425943 -0.524537 
21:8407961 -0.157947 0.854364 1.02885 -0.383964 -0.655261 -0.853131 -1.05065 -0.783924 0.284216 -0.932987 0.914232 -0.395968 1.06095 0.224139 1.11687 -0.818712 0.38926 1.7589 1.8719 0.345225 0.633391 -0.651508 -1.23183 -1.05119 -0.711415 -0.450584 -1.50655 -1.13381 1.02746 -0.250253 -0.705673 -0.0664818 1.75035 1.02012 0.615073 0.728559 -0.893606 0.0152184 -0.993227 0.366707 -0.0668983 1.14139 0.873989 -0.375182 -0.317551 0.28447 0.914473 -0.0144234 -0.458798 -0.452898 -1.35775 0.514349 0.873782 0.245 -1.07214 0.348132 
21:8408661 -0.268107 1.84953 1.23497 1.03412 1.42182 0.298381 -0.599494 -1.64716 -0.248696 1.27634 1.09586 -0.546529 0.688934 0.03796 1.93275 -0.137874 -0.292258 2.85845 2.53709 0.466904 -0.193198 -0.663199 -0.90952 -0.770029 -1.66398 -1.98433 -2.24144 -1.1393 0.742643 0.561993 -0.582407 0.781794 1.74873 1.32103 0.94926 1.61426 -0.382045 0.187243 -0.366162 -0.852424 -0.684973 1.57918 -0.225885 -0.55653 -0.688498 -0.0787661 -0.0519184 -0.0620919 -1.89088 -0.921201 -0.237148 0.773067 0.430814 0.24296 0.0373715 -0.701867 
21:8418217 0.163401 1.33073 1.8617 0.53536 0.107565 -0.327011 -0.120347 -0.307006 -0.155079 0.114935 1.29189 -0.00732617 0.927213 -0.353514 1.32088 -0.277613 2.32839 2.58576 3.0286 0.229032 -0.394476 -0.0422866 -1.34823 -0.384458 -0.377671 -0.391431 -1.17001 -0.32563 0.300483 -0.547804 -0.698029 -0.974639 0.716849 0.186542 -0.126433 -0.207151 0.358553 -0.278443 -0.60288 1.13073 0.762968 1.06727 0.864604 0.928856 0.779061 0.835429 1.22263 0.790813 0.0504152 0.784847 -0.570791 0.820725 1.2278 1.34669 -0.00301031 1.09606 
21:8419976 -0.338551 1.54994 0.785147 0.816012 0.670544 0.290711 -1.52156 -2.75749 -0.403608 1.1653 1.65654 -0.0743326 1.06606 -0.0480637 2.17138 -0.127403 -0.737476 2.53537 1.99396 -0.163771 -0.177877 -0.345292 -0.298888 -1.15832 -1.75861 -2.2149 -2.3405 -1.04576 0.916946 0.601439 -0.118775 1.17224 1.79982 1.44056 1.2489 2.06079 -0.699119 -0.197367 -0.196863 -0.973566 -0.687819 2.41616 0.642408 -0.343807 -0.276279 0.510629 0.0293768 -0.0557072 -1.74226 -0.632346 0.313169 1.51895 0.867242 0.755272 0.27079 -0.0738746 
21:8420730 -0.428801 -0.266302 0.193648 -1.9427 -0.384594 -0.72138 -0.17546 0.387842 0.170717 0.830587 0.319306 0.793769 -0.107744 -1.84185 -1.35942 0.380383 2.87872 -0.701 0.615793 0.292495 0.27849 1.53819 -1.61509 0.689217 0.990004 0.691159 0.99666 0.0717827 0.0315742 0.159823 0.781552 -1.53165 -0.900078 -1.06902 -1.10902 -1.09158 0.0440675 -0.542757 -1.12227 1.96 0.720488 -0.12228 1.25578 1.91239 2.03359 0.643186 -0.148842 0.622254 0.644616 0.15883 -0.37532 -0.351282 -0.512013 0.498348 0.368551 0.620577 
21:8421332 -0.0403672 0.433925 -0.622024 -1.59406 -0.228812 -0.357517 -1.53181 -1.86351 -0.539969 0.709807 0.10303 0.930783 0.690762 -0.527981 0.856483 0.659276 -1.90567 -0.247749 -0.565743 0.448699 1.12598 0.300303 -0.640709 -1.61761 0.0899594 0.131103 0.974653 -0.578265 2.03546 2.26525 1.74617 1.31193 1.73318 1.75874 1.41161 1.53349 -1.22233 -0.0527038 -0.18332 -1.16514 -1.61538 1.0538 0.772815 -1.59935 -0.861688 0.0211419 -1.80584 -1.34692 -0.0500327 -2.80902 -0.627571 -1.20908 -0.992737 -1.17935 -0.945045 -0.480445 
21:8424984 -1.17658 -1.06971 -0.0385574 -1.82316 -0.138874 -1.07349 -0.558996 -0.449958 -0.178777 1.00742 0.281645 1.41632 0.486672 -2.13123 -1.28108 1.2371 0.467408 -1.13741 -1.09057 0.842629 -0.187446 2.03886 -0.819725 0.495642 0.58626 0.496518 1.45733 -0.441874 0.986421 2.00028 1.55593 -0.528817 -0.50296 0.236072 0.00418674 -0.0539387 -0.0511422 -0.549696 -1.17384 1.12932 -0.689189 0.232879 -1.24803 1.38792 1.72 0.988965 0.715142 0.850179 0.516142 -0.232735 0.208292 -1.35782 -1.33938 -0.0274058 0.833736 0.173113 
21:8428688 -0.421167 -0.746161 -2.33423 -0.609165 -0.160255 0.267035 -0.431094 -1.0434 -0.28143 0.136579 -0.985866 0.266575 -0.0198565 0.52404 0.00982303 1.71089 -2.37432 -1.76286 -2.4974 -0.546106 0.508741 0.16856 -0.967048 0.251534 0.0288746 0.357628 1.1611 -0.117415 1.69219 1.50119 1.8877 0.33543 0.644248 1.02434 1.21328 0.0621837 1.59409 2.16049 0.910297 -0.347146 -0.436885 -0.315417 -0.362429 1.20856 1.35843 1.53543 1.55809 1.23272 0.860767 0.171026 0.602971 0.664266 0.220346 0.361346 1.54602 0.159649 
21:8436449 -0.311524 -0.199418 2.13409 -0.634718 -0.629664 -0.404804 0.307814 1.40327 1.21129 -1.9938 -0.239179 0.20246 -1.37288 -0.52501 -0.180315 0.37436 0.98163 0.537016 0.650741 0.33424 0.248075 0.561685 0.431391 0.198345 -1.01627 -1.4731 -1.34308 -0.470877 0.659307 0.265711 0.0453096 -0.0894785 1.98017 1.55987 1.32984 0.766975 -1.0693 -0.234355 -1.79108 1.69207 -0.609363 0.842328 -0.173901 -1.83659 -1.66685 -1.68237 -1.86115 -2.16143 -1.01907 0.667746 -1.12029 -2.25145 -1.77504 -1.39176 -1.69695 -0.794643 
21:8437836 -0.898851 -0.972887 -0.647538 -1.23474 -0.0969945 -0.336195 -0.317186 -0.930647 0.839975 -0.741205 0.299687 -0.0975601 -1.40258 0.402752 -0.0671022 -0.286104 0.144523 -0.227236 0.0851945 1.68883 1.35442 -0.209052 -0.763959 0.688943 -0.394421 -0.406572 0.0353417 -0.781439 0.585887 -0.508165 0.427206 -0.526624 0.418445 0.284386 0.463537 -0.352586 -0.922255 -0.85075 0.302907 0.892096 0.914724 0.709494 1.51407 -1.24758 -0.218975 0.272087 -2.11349 -1.1794 -0.683803 -0.405178 -1.49534 -0.393013 0.496996 1.15817 0.593785 1.32381 
21:8439731 1.26765 1.32126 -0.942509 2.26078 -0.47128 0.748816 -0.970958 -0.635201 -1.82319 1.50417 0.223837 0.24205 2.22058 0.347291 1.33834 1.4382 -0.493664 -0.232607 -0.588104 -2.26026 -1.34404 0.062406 0.234711 -0.653988 -0.0362676 -0.352276 -0.576327 -0.157431 -1.38792 -0.477056 -1.08471 0.978706 -1.08154 -0.798205 -0.725411 0.650104 0.838219 0.992369 0.210252 -1.05076 -1.18965 0.376709 -0.0604812 1.83268 1.20164 0.490637 2.14561 1.62662 1.10145 0.877442 1.19273 1.82779 0.515549 -0.343395 -0.203991 -0.413898 
21:8441069 0.857229 1.08864 -1.70713 1.92287 0.917717 1.23684 -0.530196 -1.21435 -1.80258 1.04541 -0.259406 0.733854 1.02849 0.613485 1.63158 0.919192 -2.28891 -1.09688 -1.46986 -2.10841 -0.828989 -0.19787 0.335577 -0.449112 -1.30228 -0.763521 -0.419591 -0.578468 0.405937 1.16391 1.27925 1.53142 0.43774 1.12099 1.36981 0.853911 1.63662 1.643 1.36146 -1.65689 -0.356165 0.19687 -0.1177 0.847631 0.680987 1.32467 1.05757 0.968164 -0.220247 0.0714754 0.982947 0.807986 0.857725 0.228026 1.13449 -0.30905 
21:8446760 -0.76586 -1.37777 -1.80184 -2.10456 0.229632 0.463006 -0.443721 -0.928696 1.00021 -0.204533 -1.38436 -0.618879 -0.716525 0.179 -1.24474 0.413416 -2.331 -2.44845 -2.87163 -0.0197815 0.943 -0.426059 -0.103638 0.042277 0.277576 0.585954 1.53343 0.00714907 1.94086 2.10908 2.29902 0.356884 0.867477 1.2185 1.3553 -0.229631 0.595035 1.26782 0.72782 -0.974079 0.0149354 -0.952193 -0.244755 0.391117 0.69583 0.695348 0.165297 0.331893 -0.40955 -0.637164 0.130794 -0.0126244 -0.487751 0.0297064 1.6715 -0.133748 
21:8453185 0.668781 0.255496 0.533421 -0.745056 0.653412 -0.751322 0.956901 0.338526 -0.0487498 0.75651 0.528377 0.100852 -0.68115 -0.712887 -1.15933 -0.84768 2.0353 1.16367 1.33645 2.33952 0.432226 -0.0988136 -0.685216 1.39285 1.48859 1.70045 1.81026 1.03632 -1.26041 -1.26202 -0.812474 -1.78046 -2.87152 -2.6773 -2.59298 -1.76211 -0.945149 -2.66753 0.269709 0.97691 1.69878 -0.168596 -0.739048 0.509091 0.868268 0.440885 0.174052 1.0456 1.44261 -0.0878113 1.55187 0.281042 0.869578 1.85031 0.976348 1.5514 
21:8456017 1.57143 0.934129 1.22059 1.18953 -0.799479 0.843771 1.06948 1.86902 1.28293 -2.17861 -1.03555 -1.05009 -0.918806 1.91592 0.0393936 -0.431888 0.244081 1.28636 0.742111 -0.199902 -0.383806 -2.02427 -0.103086 0.00212955 -0.414495 0.00136135 -0.76209 1.10402 -0.18341 -1.70726 -1.5773 -0.281601 0.891417 0.266688 0.543606 -0.393019 1.07484 1.48946 -0.198574 0.753462 0.287037 -1.29665 -0.590787 -0.609832 -1.07925 -0.188893 0.998374 -0.265099 1.23692 1.97737 1.74728 0.294727 0.675568 -0.408126 -0.977496 0.176814 
21:8457184 2.29346 2.34386 0.836719 3.3706 0.696243 0.865603 0.706377 0.562183 -1.33865 0.951515 0.948784 0.30589 0.692272 1.10946 1.43723 -0.900826 0.829706 2.30348 2.17536 -0.687324 -1.7561 -1.28388 0.129387 0.289436 -0.124107 0.499357 -0.451066 0.944703 -2.21409 -2.7524 -2.17691 -0.192948 -1.99742 -2.0013 -1.5502 -0.742761 1.13282 -0.243975 1.13932 -0.345034 0.665913 -0.559086 -0.614191 0.179023 -0.348877 0.398618 1.48616 0.878964 1.16455 0.991699 2.03494 1.49001 2.19762 0.964023 -0.172429 0.894217 
21:8459208 1.95931 1.39787 1.64944 2.24544 -0.114798 1.28744 -0.00847066 1.01583 0.139271 -0.562191 -0.903813 -0.39543 0.217409 0.950118 0.452699 -0.284598 0.184672 1.22319 0.748715 -1.74064 -1.70741 -1.01624 1.11981 -0.482577 -1.36101 -1.09987 -1.34 0.255419 -0.894566 -1.11193 -1.01118 0.606799 0.193693 0.0547057 0.418596 0.255556 0.969238 0.886113 -0.348012 0.351172 -0.211297 -0.169174 -0.739254 -0.585259 -1.30123 -0.684942 0.69917 -0.376814 0.926049 2.11294 2.18507 0.544439 0.25223 -0.956905 -1.20994 -0.38444 
21:8464695 -1.30832 -0.240385 -1.69557 1.99005 -1.35941 -1.70009 -1.08385 -2.00195 -3.2377 0.665042 1.18247 1.21535 0.668848 1.78015 1.84514 0.45175 -0.389446 0.194791 0.193559 -0.692404 -0.950335 1.04909 -0.342629 0.37345 -0.43678 -0.305971 -1.14551 -0.873541 -0.291157 -0.358751 -1.26029 0.138746 -0.344656 -0.174866 -0.6289 0.668602 0.329867 0.332733 -0.431643 0.225519 -0.137098 1.77878 1.70827 0.769425 0.649047 0.801352 1.22327 1.19246 -0.0527667 -0.246752 0.312526 0.591013 0.964627 0.248519 -0.631273 -0.646661 
21:8474635 1.48349 1.19809 2.25446 -0.349301 0.238576 0.372701 0.476118 1.60962 1.30355 -0.628649 0.107972 -0.216779 -0.113899 -1.07508 -0.1558 -0.539784 0.562408 1.53638 1.44528 0.255273 0.368343 -0.209671 0.883473 -0.309051 -0.122621 -0.532014 -0.696093 0.227787 -0.488682 -0.715864 -0.400614 0.689344 0.748365 0.262131 0.46127 0.659517 -1.11522 -0.399575 -0.698663 -0.259383 -0.906065 -0.168725 -0.404406 -2.30105 -2.36926 -2.2623 -1.71701 -2.41687 -0.173368 -0.298434 -1.53272 -1.03583 -0.803364 -1.20994 -1.78458 0.00715106 
21:8474977 0.940168 0.73913 0.792558 0.219107 -0.559318 -0.821183 -1.33394 -1.36535 -1.42815 0.712483 1.13374 1.27664 0.210158 1.88304 1.16525 0.0973735 -0.38959 1.18631 1.04677 -0.100807 -0.294307 0.123909 -0.988006 0.687436 1.66068 1.5913 1.24387 0.503309 -0.0456274 -0.829292 -0.218909 -0.292888 -0.865046 -1.21719 -1.38211 -0.468458 0.350811 -0.0485452 -0.234375 0.366881 -0.846356 0.410105 1.45674 -0.570113 -0.853705 -1.13704 0.84551 0.129217 0.472217 -1.06336 0.358773 1.1381 0.963945 0.279578 -0.806095 0.465543 
21:8479500 -0.234932 0.430108 0.287287 0.568609 -0.883549 -1.0431 0.334942 0.276382 -0.544602 -0.387646 1.10486 -0.281187 0.269649 0.554272 0.999171 -0.323137 2.04545 1.32862 1.94418 0.907127 0.559378 -0.184536 -1.03106 0.129231 0.317167 0.0535493 -0.836153 -0.324133 -1.09961 -2.17441 -2.01175 -1.22851 -0.615284 -1.31835 -1.46563 -0.614258 -1.13245 -1.03789 -0.391643 0.746014 0.097203 0.35984 1.45547 -0.208576 0.0711198 0.0746912 -0.560883 -0.27645 0.452361 0.115532 -0.93009 0.0784263 0.770156 0.739086 -0.893115 0.707276 
21:8481253 -1.13597 -0.893419 -1.5203 -1.51198 -0.910931 -0.877807 0.0271268 -0.550814 0.404605 -0.749497 -0.00899657 -1.11101 -0.392707 0.963393 0.0481459 0.0269716 0.215405 -0.874946 -0.495435 1.13974 1.80571 -0.687025 -1.51626 0.159552 0.700368 0.65962 0.482619 -0.445792 0.571269 -0.757102 -0.342046 -1.31554 0.0854712 -0.525433 -0.579868 -1.07641 -0.887991 -0.0274148 0.316858 -0.0420622 0.184677 -0.594969 1.70522 0.179529 0.89049 0.858608 -0.552064 0.0231269 0.16001 -0.506826 -1.12541 0.128206 0.545214 1.05638 0.606863 0.816805 
21:8485278 -2.29787 -1.92336 -0.67212 0.445765 -1.39498 -2.33859 -1.32437 -1.64456 -0.836075 0.25468 0.780408 0.219734 0.570492 0.375887 -0.464855 1.03989 0.373853 -0.814502 -0.812559 -0.899149 -1.37642 2.29499 0.236072 1.33176 -1.12103 -1.86362 -2.22174 -2.32679 -1.03135 0.119464 -1.00122 -1.22905 -1.51665 -0.924856 -1.07007 0.0744363 -1.04267 -0.430417 -1.99658 0.545656 -0.975285 1.88956 -0.402051 0.478107 0.464127 -0.450246 0.783955 0.567987 -1.86329 -0.0254806 -0.140153 -0.222113 -0.905384 -0.34248 -0.325602 -1.10309 
21:8490967 -0.243936 -0.183713 1.59009 2.19342 0.57001 0.233388 1.11761 1.84105 1.05231 -0.536266 0.0539359 0.0844055 -1.14261 -0.349321 -0.876839 -0.345963 -0.0158307 -0.366961 -0.578732 -0.790869 -1.70985 0.574557 1.16733 2.59495 -2.26999 -2.26739 -2.72559 -0.702047 -2.29513 -0.918332 -1.13823 0.388022 -0.205482 0.704994 0.780306 1.31981 -0.517811 0.00564458 -1.27957 0.991314 0.249662 0.399137 -2.08519 0.378735 -0.13603 -1.1375 1.51263 0.634752 -0.991531 1.43347 0.514502 -0.183145 -0.467962 -0.741738 -0.398313 -1.27288 
21:8494018 1.45101 1.65955 2.54873 1.19759 0.840563 1.60857 1.20102 2.25597 1.89701 -0.961081 -0.301254 -0.442359 -1.20731 1.30209 -0.358731 -0.394233 0.0328508 1.00563 0.575233 -1.27384 -1.39583 -1.32061 0.738985 1.4417 -0.827321 -0.665553 -0.940984 0.689871 -1.13068 -1.71011 -2.1064 -0.419827 0.294868 0.204218 0.137559 -0.566366 0.165745 0.773167 -0.175969 -0.118659 0.451348 -0.906866 -1.66795 -1.09761 -1.26505 -0.647921 0.167537 -0.537873 -1.03398 1.02318 0.971147 0.50815 0.333908 0.115889 0.1954 -0.0162718 
21:8494592 -0.727991 -0.357817 -0.219306 2.83079 -0.0735288 -1.0867 -0.647756 -0.216037 -1.73314 1.41147 0.304467 0.439932 0.397679 -0.554327 0.481401 -0.102 0.733567 0.637541 0.712364 -0.655172 -1.44108 0.727139 -0.952972 1.26555 -1.5237 -1.17857 -1.23369 -0.752336 -2.07833 -1.72852 -1.1417 -1.06114 -2.22453 -1.91532 -1.71052 -0.453096 0.332062 -0.346117 -0.041347 1.36566 0.282587 0.981336 0.503248 2.16302 1.94275 1.30516 1.85596 1.95179 0.95288 1.58487 2.01111 1.33808 0.983758 0.551286 -0.278822 -0.534697 
21:8497891 0.454163 1.11738 -0.330173 2.583 1.06711 0.373988 -0.316987 -0.518923 -1.62917 2.92516 0.554954 0.0823451 0.793505 0.681939 0.691384 -0.0313974 1.71996 1.26342 1.62864 -0.589116 -0.530589 -0.032416 -2.43087 0.962866 0.507596 1.20971 1.13301 0.554508 -0.173381 -1.02973 -0.927489 -1.53603 -1.79849 -2.40416 -2.66107 -2.24445 0.95966 0.229145 1.34963 0.418275 1.30438 0.994489 0.330501 1.59037 1.71619 2.1639 0.0896411 1.55707 0.443823 0.907476 1.96675 3.14587 2.56992 2.43893 1.25939 1.88283 
21:8500545 1.25379 1.56818 -0.420499 -1.69716 1.21661 1.82226 -0.0512422 -0.618304 0.383715 0.934359 0.5492 -0.471919 0.183539 0.767189 0.399773 0.619122 0.273595 0.885994 0.907437 -0.387605 0.340229 -1.04529 -0.584333 0.0298993 1.26774 1.44066 1.60714 0.602674 1.72173 0.491757 0.689424 0.133425 0.568719 -0.200446 -0.113255 -1.18996 0.351012 0.38657 0.873818 -1.39857 -0.0190249 -0.490167 -0.81053 -0.742905 -0.412046 0.302332 -1.35778 -0.707984 -0.459212 -0.870034 -0.599816 1.63904 1.88341 2.05449 1.54269 2.54492 
21:8500551 -1.48605 -1.6545 -2.57324 -1.08167 -0.883708 -1.59867 -1.25832 -2.2049 -2.02528 0.997172 0.329179 0.494845 1.42218 -1.3392 0.547259 0.423562 -0.22992 -1.1621 -0.806552 1.28481 1.28842 1.4309 -0.693102 -1.50104 0.875645 0.714105 1.0056 -0.683487 1.11735 1.6208 2.03009 0.337934 -0.342383 -0.274349 -0.206122 0.500409 -0.0498239 -0.660914 0.212636 0.148287 -0.513968 1.01285 1.73709 1.08118 1.22088 0.550369 -0.17917 0.499737 1.17573 -1.00676 -0.813476 -0.522945 -0.295159 -0.055603 -0.15106 0.0239984 
21:8500648 1.27029 1.70132 -0.449968 0.283521 1.14106 1.50687 0.649893 -0.376136 0.178395 1.9002 0.679662 -0.406718 0.152656 1.40722 0.204646 0.360685 0.127138 -0.479938 -0.565823 0.111965 -0.21315 -1.47447 -0.704587 1.68641 0.432981 0.577768 0.425358 0.213732 1.27446 0.326101 0.105825 0.0390176 0.388287 0.336683 0.303684 -0.80174 1.23756 1.68085 0.0796279 -0.919476 0.503451 -0.640228 -0.468376 -0.428137 -0.273371 0.570034 -0.397671 -0.181746 -1.06017 0.800259 0.574809 1.90319 2.22297 2.09067 1.8952 1.97025 
21:8507303 -0.807942 -0.336748 1.17713 1.72206 0.243241 -0.724922 -0.809873 -0.344414 -0.548901 0.0494957 0.36297 -0.28211 -0.816389 1.5798 -0.00593879 -0.0684398 2.21224 2.13739 2.07859 -1.36834 -1.875 -0.191931 -1.1048 1.04099 -0.831099 -0.563849 -0.733074 -0.340891 -1.55765 -2.31827 -2.40272 -1.79215 -1.83807 -2.29494 -1.97426 -1.38084 -0.583247 0.244829 -0.563745 1.07338 0.576265 0.149862 -0.4787 1.88695 1.81991 1.80864 2.24212 2.42568 0.305379 1.48197 2.60636 1.63793 1.2323 1.46781 0.238467 0.303893 
21:8507369 -1.79745 -1.78643 -0.545555 0.262786 -0.3895 -0.966598 -1.50718 -2.0569 -0.139016 -0.443001 0.971963 -0.441834 -0.348707 1.9462 -0.0684591 0.279903 0.164782 -0.126341 -0.730309 -0.602278 -0.867321 -0.456484 -1.12559 1.5939 -0.0921839 -0.410549 -0.470576 -0.472073 -0.338657 -1.49051 -0.810811 -0.558242 -0.822079 -1.05873 -0.276536 -0.411345 -0.00561966 1.29698 -0.124686 -0.0127316 -0.243919 -0.580109 0.0381326 1.03085 1.26828 1.51841 1.69135 1.26466 -0.374456 0.965217 2.16771 1.68348 1.48999 1.64535 1.14076 1.29599 
21:8509537 1.19647 1.72778 2.01489 1.68703 0.744756 0.306927 0.851809 2.05871 -0.466412 0.581694 -0.736787 0.195696 -0.546898 -0.477038 0.0748228 -0.413483 2.34761 2.60627 3.25172 -0.860555 -1.12768 0.321653 0.0837506 -0.670026 -0.845766 -0.155315 -0.277866 0.173636 -1.39517 -0.883989 -1.8044 -1.40481 -1.14332 -1.39014 -1.95994 -1.10823 -0.662585 -1.25049 -0.498882 1.24479 0.956575 0.864433 -0.597409 0.92952 0.579895 0.287258 0.572045 1.29829 0.799145 0.558624 0.438844 -0.108807 -0.347101 -0.257439 -1.08198 -1.19035 
21:8513386 -0.0812652 -0.203109 0.206795 -0.281411 -0.444643 1.03432 0.409863 1.13208 1.14623 -1.02416 -0.0969139 0.185029 -0.73494 -0.520225 -0.157732 0.259767 -2.74603 -1.55711 -2.18551 0.344243 0.984861 0.225023 1.61433 0.398729 0.586474 0.252545 0.411455 1.03692 0.110185 0.243595 0.805379 1.67054 1.73033 1.89572 1.66384 1.17266 0.81698 0.411336 0.951958 -0.91106 -0.301572 -0.68756 -0.141189 -2.32451 -2.2297 -1.97521 -1.96295 -2.73955 -0.982627 -0.280212 -1.55297 -0.716852 -1.17338 -1.65985 -0.188378 -0.217751 
21:8513451 0.680422 1.23675 1.85976 3.04554 0.200717 1.01891 1.02618 2.18253 0.878803 0.790308 -0.135174 0.32142 -0.0719237 -0.165999 0.159034 -0.589166 -1.16803 0.0367218 -0.299459 -0.583964 -1.22123 0.116206 1.74817 0.947015 -1.20073 -0.971014 -1.24804 0.778242 -1.99309 -0.968091 -1.402 0.649457 0.0971693 0.90964 0.562352 0.594868 0.95688 0.208214 0.556646 -0.783974 0.859631 -0.280864 -0.630949 -0.726515 -1.09333 -0.635197 0.186216 -0.862666 -0.928856 1.44881 0.272518 0.184205 -0.183828 -1.0259 -0.372855 -1.17756 
21:8513862 -1.36308 -2.09306 -2.06103 -1.95241 -0.657928 -1.39362 -0.927826 -1.58441 -1.39533 -0.423399 -0.218718 0.191105 0.571712 -1.09112 0.152262 -0.223121 0.0996304 -1.12452 -0.532913 1.68 1.34241 0.195291 -1.01727 -1.93677 1.50133 1.23456 1.64343 -0.0556296 1.34249 1.28626 1.83811 0.398276 -0.069779 -0.28534 -0.171881 0.631293 -0.506417 -0.86938 -0.038683 0.85767 -0.264287 -0.0755655 1.90801 1.15988 1.17498 0.30421 0.246958 0.652427 1.67657 -1.40039 -0.180843 -1.12443 -0.723584 -0.287743 -0.333903 -0.0898075 
21:8519511 0.630747 0.742752 -1.0048 -0.185956 -1.01342 0.0941029 1.227 1.0363 0.925128 -0.48451 -0.639939 -1.46655 1.83913 0.215133 -0.397764 -0.10268 -0.344398 -0.0184612 -0.682391 0.373964 2.07551 -1.72271 -1.23202 -0.23549 2.33827 1.88544 1.43242 1.33367 0.67318 0.395152 -1.0445 -0.478099 -0.627865 -0.642608 -1.55734 -1.59872 -0.28583 -0.222558 0.0697298 -0.470247 -0.462003 -1.6634 0.0393926 1.39689 0.983566 0.731472 1.35814 0.895044 2.21536 -0.0448737 0.964891 1.79167 1.16976 1.1434 0.200321 0.672306 
21:8521708 0.536614 0.90685 -0.641735 0.731781 -0.298445 -0.228956 1.51884 1.49318 0.324989 -0.368851 -0.910016 -1.63694 2.22535 1.36417 -0.124101 0.0921998 -0.807332 0.13452 -0.890703 0.110346 1.39459 -2.17879 -1.14057 -0.141716 1.64237 1.43849 0.831853 0.862003 0.903554 -0.0423975 -1.72164 -0.247264 -0.365507 -0.817356 -1.78344 -1.08817 -0.013212 -0.0779298 0.156222 -0.651849 -1.15601 -1.22785 0.108014 1.59698 1.00053 0.720475 1.99204 1.21899 2.77291 0.388092 1.19461 1.68366 0.780707 0.389313 0.041609 0.160388 
21:8526656 -0.638185 -0.0644769 0.476976 -0.205826 0.335697 0.104937 -1.10983 -1.10393 -0.463437 0.105618 2.23362 1.67299 -0.728886 0.080042 1.11772 -0.538702 0.706649 0.122098 0.888348 -0.27061 -1.25888 1.91935 -0.0524914 -0.957204 -1.62556 -1.35454 -1.02104 -1.33604 -0.84002 -1.37973 -0.0101038 1.00862 0.959272 0.616813 1.32327 1.83433 -0.512375 0.776695 -0.846044 -0.731684 0.543134 0.333874 -1.41096 -2.69793 -2.88484 -1.94096 -1.15482 -2.27273 -2.26135 0.324123 -0.530346 -0.829863 0.501531 0.339046 0.0742453 0.870968 
21:8527856 -0.252301 -0.945823 -0.410114 -1.868 -0.258205 -0.884717 -0.808152 -0.644237 -1.20425 -1.12737 -0.621305 0.101164 -2.04271 -0.177549 -0.974964 -0.443159 1.92538 0.107112 0.622004 1.52266 0.488899 -0.690148 -1.95032 -0.281856 0.512685 1.13031 1.93894 0.439225 1.64423 -0.153323 0.333437 -0.441472 0.136903 -1.05651 -1.15759 -0.0538579 -0.389128 -0.00752149 -0.526649 1.7384 1.26056 -0.218133 -0.343178 -0.365884 -0.0450541 -0.28131 -0.800051 0.161169 0.472823 0.850128 1.5728 -0.214204 0.130529 1.19711 0.888467 1.0099 
21:8528535 0.629651 1.13721 -0.729071 0.919321 -0.370368 0.283391 1.80769 1.2764 0.415939 -0.475281 -0.880746 -1.44436 1.99907 1.51504 0.208491 -0.190488 -1.02204 0.165246 -0.839289 0.00577911 1.64584 -2.68199 -1.50219 -0.0389059 1.66944 1.57109 0.885144 0.74928 1.06586 0.144858 -1.51839 -0.532777 -0.39985 -0.982399 -1.94811 -1.41512 -0.150391 0.327461 0.38606 -0.773172 -1.5646 -1.32151 0.325665 0.88705 0.623529 0.51729 1.23136 0.925181 2.38756 0.226121 0.865038 1.11856 0.46308 0.257397 -0.21378 0.212121 
21:8539297 0.016218 0.57996 0.74526 0.480642 0.982883 0.984307 0.37837 0.0351142 -0.514603 0.498765 1.64085 0.914005 0.992537 -1.06552 1.27651 -0.34855 0.492087 0.714759 0.949726 0.402786 -0.663401 0.863335 -0.466901 -1.28944 -0.750942 -0.732133 -0.221132 -1.00411 0.05538 -0.219681 0.34833 0.83167 0.754755 0.534294 0.895801 1.05851 0.218559 1.3009 -1.41772 -0.574023 0.816216 -0.87402 -1.52158 -2.15772 -3.00288 -2.40162 0.015347 -1.83599 -1.85781 0.620986 -0.686761 -1.17084 -0.0887046 -0.515859 -0.680062 0.386207 
21:8545392 0.96753 1.22266 1.45544 0.0277751 1.33724 1.67161 0.396359 0.754948 1.15765 1.84354 1.68004 1.10064 -0.959479 -2.31896 1.45157 2.48216 -0.784071 1.93845 1.15124 0.583914 -0.107959 0.451331 0.441013 0.152297 0.829841 0.851425 0.816933 0.736368 -0.87191 0.316235 0.848251 -0.650677 0.03775 0.789194 1.2602 -0.518217 1.00919 -0.997835 0.444292 -0.674682 -0.337881 -0.464526 -0.696182 -0.643738 -0.681944 -0.798518 -1.28173 -1.65866 -0.829885 -0.568149 0.155224 0.226226 0.283933 0.605646 0.954846 1.00783 
21:8550662 0.396655 0.946126 1.36953 -0.903562 1.36892 1.85347 0.478431 0.640279 1.42805 1.61867 1.81572 1.43436 -1.07735 -1.68832 0.71088 1.9763 -0.25864 1.22806 0.723353 0.491427 -0.32938 0.32869 0.48947 0.517966 1.06049 1.31529 1.26526 0.752651 0.0182858 0.490511 1.04314 -0.0963722 0.701273 0.991236 1.4262 -0.0112097 0.114783 -1.04947 0.627 -0.417605 -0.81769 0.0183254 -1.1471 -1.03495 -1.4278 -1.28528 -1.22057 -1.67085 -0.97598 -1.15541 0.0372027 0.675637 0.474444 0.720736 1.0852 1.32707 
21:8553165 0.0861735 0.40368 1.06287 -0.910235 0.298075 1.65728 0.28312 0.983454 2.33823 -0.0779622 1.42987 1.75105 -1.66574 -1.10173 -0.914878 0.390343 0.88387 -0.776867 0.104622 0.805071 0.307007 0.916625 1.26038 0.287011 1.21934 1.33609 1.62517 1.57472 -0.619617 -0.149278 0.635335 -0.501235 -0.441901 0.0677675 0.160525 -0.12306 0.213404 -0.496154 0.91307 -0.465543 0.980923 -0.0307141 -1.67954 -0.416729 -0.743403 -0.933394 -0.730304 -0.674116 0.719788 0.14556 1.84078 0.538329 -0.795828 -0.589245 0.81448 -0.742889 
21:8558611 -2.0715 -1.69547 -1.50593 0.0899656 -1.11434 0.314438 -0.623059 -0.202597 -0.238537 -0.415662 0.0412147 0.323286 -0.870486 0.423058 -1.04322 -0.572338 0.974052 -2.09099 -0.493845 -0.850521 -0.548872 1.58342 1.24739 -0.0456794 -0.779166 -0.572959 -0.516071 -0.961856 -1.36201 -1.33482 0.129604 -0.122675 -1.37991 -1.30346 -1.01213 0.463553 0.33485 1.84488 0.381384 0.735957 1.1199 -0.75393 -0.276089 0.592967 0.492981 0.380197 1.18182 1.25602 1.69408 1.38776 2.08852 0.971439 -0.653744 -1.32401 -0.829386 -1.77102 
21:8559375 -2.26159 -2.11397 -2.22312 0.569245 -0.955923 -1.28951 -1.09015 -1.49737 -2.6587 -0.312327 -1.47897 -1.44236 1.27114 1.82124 0.33262 -0.613182 0.144825 -1.05012 -0.719258 -1.86767 -0.934986 -0.28249 -0.65038 0.0147866 -1.60099 -1.50814 -1.79018 -2.25396 0.68141 -0.208632 0.156342 0.859978 0.313182 -0.473369 -0.224486 1.06333 -0.445614 2.16912 -0.650192 1.01239 -0.308821 -0.244432 0.767527 0.989302 0.991279 1.23302 1.74318 1.57149 0.434553 0.836794 -0.541325 0.53588 0.394491 -0.303992 -1.42217 -0.371495 
21:8559401 -1.92719 -1.99974 -2.25758 0.495506 -0.754151 -1.20377 -0.856041 -1.39502 -2.57798 -0.474136 -1.2858 -1.31486 1.22102 1.81701 0.157443 -0.787215 0.159474 -1.09284 -0.730027 -1.79885 -1.08398 -0.174179 -0.511761 -0.206555 -1.66396 -1.62567 -1.84471 -2.37281 0.595467 -0.149585 0.142107 0.837823 0.197461 -0.523236 -0.33899 1.03532 -0.513581 1.9813 -0.769697 1.16968 -0.540364 -0.324355 0.940797 0.855285 0.810117 1.13271 1.75174 1.50527 0.387066 0.690614 -0.630205 0.365802 0.338207 -0.407198 -1.59869 -0.34063 
21:8561614 1.78922 1.76346 0.909421 0.0222121 0.4012 0.559335 0.419011 0.141919 1.25872 0.264964 1.16328 1.38593 0.325315 -0.794747 0.820807 0.871064 -2.39052 -0.219607 -1.44771 0.828439 1.11981 0.955056 0.135618 0.15899 1.10257 0.37931 1.10955 1.20901 -0.139467 1.15589 -0.432827 0.126448 0.326247 1.03948 0.154601 -0.595911 1.22289 -0.0259556 0.977924 -1.67822 -1.56243 1.82825 -0.377126 -0.827586 -0.984521 -1.41185 -0.501055 -0.934066 -1.49889 -1.04852 -1.39243 -1.16149 -1.32958 -0.668159 0.271618 -0.416727 
21:8563759 0.162623 -0.464573 1.11609 -0.764633 0.97389 -0.908551 -0.200243 -1.32606 0.636364 0.327698 -0.221279 -0.0766249 -1.53147 -0.263081 -1.27027 -0.723727 1.93885 -0.492031 0.107578 0.908602 0.251075 0.352272 -0.563038 0.1882 -1.42142 -1.33997 -1.2335 0.106917 1.40736 0.76035 1.0613 0.0654894 1.04791 1.10235 1.29797 0.925916 -0.47884 -0.978627 0.336889 0.369926 1.22713 0.877694 0.583234 -0.581616 0.153224 -0.192855 -1.09996 -0.390182 -0.998068 -0.180843 -0.360907 0.21437 0.842879 1.81582 1.71492 1.86234 
21:8571623 -0.133758 0.692328 -0.973857 0.884701 -1.06066 1.09563 -0.134143 0.847708 -0.581364 -0.048072 0.267443 0.284224 1.16626 0.110311 1.1169 1.14654 -1.70817 0.40602 -0.37174 -0.535668 -0.317121 0.0773602 0.578202 0.243241 1.41117 1.58898 1.55286 0.247159 -0.600537 0.622865 -0.312723 0.61033 0.0109536 0.315104 -0.166798 -0.471503 1.49294 1.85758 -0.138137 -1.25899 -1.23256 -0.506152 -0.666373 0.920201 0.278578 0.583697 0.779825 0.800822 1.28242 0.54182 1.07593 -0.452531 -0.814138 -1.51576 -0.765825 -1.35525 
21:8571954 -0.133758 0.692328 -0.973857 0.884701 -1.06066 1.09563 -0.134143 0.847708 -0.581364 -0.048072 0.267443 0.284224 1.16626 0.110311 1.1169 1.14654 -1.70817 0.40602 -0.37174 -0.535668 -0.317121 0.0773602 0.578202 0.243241 1.41117 1.58898 1.55286 0.247159 -0.600537 0.622865 -0.312723 0.61033 0.0109536 0.315104 -0.166798 -0.471503 1.49294 1.85758 -0.138137 -1.25899 -1.23256 -0.506152 -0.666373 0.920201 0.278578 0.583697 0.779825 0.800822 1.28242 0.54182 1.07593 -0.452531 -0.814138 -1.51576 -0.765825 -1.35525 
21:8572227 -0.0261041 0.348616 -1.96632 0.234163 -1.24645 -0.744814 -0.662857 -1.78253 -2.62398 -0.0590711 0.235953 -0.114095 2.71954 1.41808 1.95027 0.281244 -2.40651 -0.88283 -1.69876 -1.85308 -0.108202 0.783617 -0.129253 -1.27566 -0.259915 -0.613129 -0.535214 -1.3082 1.30845 1.71704 -0.298131 1.5825 1.21634 0.970543 0.128172 0.767933 -0.100328 1.91443 -0.94 -1.64961 -2.65327 1.22793 -0.450697 0.00292779 -0.387549 -0.764797 0.975365 0.588356 -1.38697 -0.203023 -1.39747 -0.615609 -0.157389 -1.02789 -1.28152 -0.961988 
21:8574658 0.179688 0.371148 1.78581 1.34262 1.1207 1.52486 0.856638 1.96448 1.43475 1.48752 -0.34574 -1.07148 -0.781989 -1.37369 0.427298 1.63256 0.346527 1.8568 1.40186 0.731636 -0.325085 -1.13877 -0.554432 1.29969 1.57402 1.36835 1.41234 0.585279 -2.42661 -0.567825 0.017689 -0.85062 -1.91117 -0.573533 -0.0473095 -1.04225 1.04402 -0.690935 -0.342425 0.969494 -0.0379493 -1.65831 0.349937 1.86083 2.03225 1.32119 0.568793 0.91812 0.655263 -0.613648 1.55547 0.442033 0.339489 0.292364 0.47721 -0.616795 
21:8583251 -1.2493 -1.48281 -2.05307 -1.19745 -1.56461 -2.35938 -0.86722 -1.29082 -1.24256 -1.81562 -0.147553 0.687752 -0.0287283 1.43545 -1.16099 -2.17103 -0.304404 -2.00914 -1.68704 -0.941667 0.150316 1.51498 -0.0498995 -1.04594 -1.61058 -1.46743 -1.0926 -0.938776 1.76262 -0.33956 -0.488667 0.110492 0.889764 -0.636064 -1.0931 0.329359 -1.36441 0.943882 0.721754 -0.395808 0.607553 1.87623 -0.189082 -1.61193 -1.70298 -0.991458 -0.142345 -0.536214 0.158499 0.788653 -0.99721 -0.632197 -1.01726 -0.711784 -0.74645 0.45621 
21:8585643 1.2493 1.48281 2.05307 1.19745 1.56461 2.35938 0.86722 1.29082 1.24256 1.81562 0.147553 -0.687752 0.0287283 -1.43545 1.16099 2.17103 0.304404 2.00914 1.68704 0.941667 -0.150316 -1.51498 0.0498995 1.04594 1.61058 1.46743 1.0926 0.938776 -1.76262 0.33956 0.488667 -0.110492 -0.889764 0.636064 1.0931 -0.329359 1.36441 -0.943882 -0.721754 0.395808 -0.607553 -1.87623 0.189082 1.61193 1.70298 0.991458 0.142345 0.536214 -0.158499 -0.788653 0.99721 0.632197 1.01726 0.711784 0.74645 -0.45621 
21:8592089 0.0912924 0.659766 -0.382708 1.55291 -1.02867 0.873691 -0.0485844 0.823585 -0.95288 0.548191 -0.715152 -0.466844 1.48501 0.575512 1.20988 1.75173 -1.65266 0.130542 -0.619343 -0.965703 -0.821065 -0.888372 1.26939 0.460897 2.06603 2.01426 1.78024 1.20505 -0.430678 1.00577 -0.0518053 0.5579 0.0347603 0.439186 -0.0213401 -0.952825 1.57075 1.48378 0.421012 -0.589012 -1.29851 -1.08848 -1.08918 1.47966 1.00908 0.810888 0.71578 1.37829 0.0505784 0.00375642 1.11565 0.293936 -0.247874 -1.37087 -1.09223 -1.70131 
21:8600705 0.810061 1.03528 -2.6455 0.799486 -2.66864 -0.765424 -0.317217 -1.4373 -3.14882 -0.212874 0.650428 1.30707 2.04649 1.64436 1.74639 0.375183 -2.44254 -0.759663 -1.42588 -1.5659 -0.0849092 1.15375 0.711209 -1.1793 0.0559349 0.0212487 -0.514385 -0.402124 1.15973 1.52614 -0.240295 2.56153 1.5006 1.16088 0.403389 1.56106 1.58702 2.4259 1.02955 -2.0557 -1.92718 1.21851 0.0509563 -0.297728 -0.790222 -0.603717 1.02728 0.421546 -0.607218 0.804878 -0.818886 0.449834 0.474909 -0.653114 -1.39611 -0.400121 
21:8601825 -1.23806 -0.0256616 2.04554 0.295913 2.49433 0.735767 0.272862 0.112955 1.12561 1.30854 0.838988 -0.923002 -0.0691295 -0.62679 0.413486 -0.234047 -0.0938462 0.644409 0.312009 -0.576978 -0.5294 -0.298426 -2.12236 0.777353 -0.488124 -0.642158 0.0570651 -0.92468 0.0595212 -0.266629 0.481596 -1.3938 -0.0910575 -0.217728 -0.134935 -0.893935 -2.52962 -1.21067 -3.33062 0.650393 -0.622032 0.407218 -0.542967 0.130245 -0.0234104 -0.733909 -0.231332 -0.571183 -0.578222 -1.01661 -0.215553 -1.41149 -0.395875 0.302283 0.413712 -0.263711 
21:8602839 -0.450323 0.607563 0.158403 1.52267 -0.56828 0.954701 -0.221199 0.285646 -0.76072 -0.194649 0.545079 0.0716235 1.54982 -0.322372 1.83483 0.60946 -2.20269 0.230321 -0.737857 0.145328 0.246043 -0.188786 -0.117788 0.00169867 1.35237 1.17905 1.27059 0.122727 -0.415559 0.891138 -0.171639 0.837903 0.850057 1.24612 0.361819 -0.0218695 -0.226854 0.0917212 -1.57655 -0.979939 -0.742176 -0.00584279 0.0471566 1.22527 0.564345 0.422539 0.984984 0.449892 0.452074 0.324199 0.591978 -0.927887 -0.360485 -0.448729 0.0497452 -0.886364 
21:8603548 0.658177 0.653933 2.32883 0.322409 2.30366 1.294 0.521955 0.294312 1.57049 1.38737 0.682103 -0.544983 -1.57451 -2.08005 0.395114 0.582269 1.94435 2.50108 2.84033 1.31013 0.228691 -0.441329 -1.238 1.15323 -0.547347 -0.62032 -0.732238 -0.679842 -1.28279 -0.485976 0.301775 -0.83753 -0.804127 0.237308 0.859474 0.203942 0.479783 -1.33318 -1.23294 1.16524 0.563744 -0.522182 1.19233 0.267597 0.792705 0.714453 -0.392606 -0.584955 -0.0664835 -0.697139 -0.149065 0.565702 1.32932 1.60653 1.20155 1.16583 
21:8611586 0.132022 -0.531227 -1.87635 -0.993043 -3.2679 -1.22573 -0.202162 0.66893 -0.971234 -0.894386 -0.968004 0.310803 0.162176 0.310251 -1.19055 0.0672483 0.352602 -0.716667 0.151963 0.753947 0.0516862 0.951717 2.37617 -1.65837 0.626999 0.94722 0.28419 0.946197 0.498256 0.0454776 -0.66773 1.61489 0.493965 0.446996 0.277713 1.60484 2.35466 1.61609 2.70612 -1.44307 0.431782 0.281316 0.257475 -0.817545 -0.47267 0.582846 -0.309191 -0.331303 0.696474 0.254018 0.413714 0.797747 -0.166331 -0.543156 -0.586734 -0.14968 
21:8611904 0.161615 0.553587 1.40559 1.09432 -0.0423508 1.57272 0.177055 0.799608 0.804259 1.76374 -0.135302 -0.786611 0.271764 -1.21129 0.670411 1.83291 0.542441 0.991197 1.22404 1.2449 -0.20891 -0.610085 1.58577 0.582028 0.926621 1.0838 0.168052 0.683372 -1.94486 0.0832198 0.352759 0.179915 -0.562753 0.979634 1.3031 0.323529 1.86549 -0.423143 0.302228 0.112322 -0.438456 -1.48437 -0.0383167 0.819558 1.00022 1.10509 0.139985 0.515382 0.282992 -0.236744 1.42625 0.420023 0.399644 -0.118807 0.20931 -0.731879 
21:8620680 -1.7279 -1.17328 -1.61155 -0.450979 -2.64974 -1.17615 -0.887432 -0.0064344 -0.87781 0.268075 -0.990759 -0.0693048 0.534692 0.860359 -0.781262 0.340431 0.0881076 -1.39308 -0.524986 0.916464 0.0211865 1.20532 2.69088 -1.02225 -1.22604 -0.562696 -1.59652 -0.723818 -0.433579 -0.618874 -0.489358 0.594863 0.220712 0.116124 0.0787491 0.908328 0.787258 1.21705 1.20812 -0.891512 0.851068 0.300172 -0.766928 -0.99905 -0.910529 0.518346 0.329378 0.627506 1.12308 1.51141 1.49529 0.157343 -0.683797 -0.831352 -0.523072 -0.884781 
21:8626989 1.78444 1.31222 1.28552 0.0821229 2.61581 1.2882 0.971154 0.179577 0.772814 0.228591 0.427377 -0.329072 -0.471334 -0.885518 0.550595 -0.150653 -0.526691 1.22222 0.484403 -0.641855 -0.0824439 -1.11965 -2.68214 1.06095 1.43095 0.783099 1.7037 0.668282 0.469902 1.12002 0.565054 -0.449144 -0.340796 -0.00787888 -0.26124 -1.11304 -0.56496 -1.00664 -1.71698 0.605042 -0.741037 0.224474 1.14157 1.08758 0.70568 -0.584354 0.206964 -0.593153 -0.176764 -0.782818 -0.966709 0.126134 1.04802 1.0358 0.407173 0.378809 
21:8627608 -0.249676 -0.849307 -1.00762 -0.922341 0.0538095 -1.89996 0.000536364 -0.751484 -1.06483 -1.19365 -0.722151 -0.0981418 -0.15311 1.4256 -1.05262 -1.51421 -0.783985 -1.22973 -1.48502 -1.52414 -0.401094 0.0525641 -0.958013 0.0693388 -0.417511 -0.684512 0.0497632 0.114205 2.20067 0.198405 -0.0417204 -0.16921 0.496419 -1 -1.26592 -0.674355 -1.91212 0.00495992 0.121818 0.37572 0.453037 1.1757 0.206964 -0.655044 -0.695554 -1.19922 -0.346869 -0.354995 -0.851574 -0.259403 -1.40408 0.15951 0.0029451 0.181268 -0.461803 0.279584 
21:8631730 1.78444 1.31222 1.28552 0.0821229 2.61581 1.2882 0.971154 0.179577 0.772814 0.228591 0.427377 -0.329072 -0.471334 -0.885518 0.550595 -0.150653 -0.526691 1.22222 0.484403 -0.641855 -0.0824439 -1.11965 -2.68214 1.06095 1.43095 0.783099 1.7037 0.668282 0.469902 1.12002 0.565054 -0.449144 -0.340796 -0.00787888 -0.26124 -1.11304 -0.56496 -1.00664 -1.71698 0.605042 -0.741037 0.224474 1.14157 1.08758 0.70568 -0.584354 0.206964 -0.593153 -0.176764 -0.782818 -0.966709 0.126134 1.04802 1.0358 0.407173 0.378809 
21:8643385 2.625 1.63536 0.452968 -0.47667 -0.0643404 0.662729 1.15315 0.348599 -0.0392395 -0.734449 0.41643 0.338249 0.632228 -0.562286 0.222419 0.107434 -1.50792 1.33267 0.632365 1.46119 1.26586 -0.764732 -0.45208 -0.274333 2.28072 1.38766 1.48876 1.36797 1.61367 1.81201 -0.0795961 1.58763 0.922396 1.23402 0.540637 0.958471 1.80559 -0.270184 0.143418 -1.27534 -1.76549 0.887058 1.76321 -0.0928149 -0.0111868 0.377623 -0.387402 -1.70862 -0.650466 -0.552699 -1.37448 1.25051 1.89192 1.54532 0.279616 0.903529 
21:8652781 0.752839 0.692121 -2.09648 -0.392315 -2.03161 -0.920356 -0.353533 -0.847319 -2.20402 -1.39981 -0.106121 0.70013 1.45852 1.78339 0.691477 -0.319402 -1.76452 -0.281133 -0.792557 -0.655052 0.0441977 -0.269152 0.772423 -0.880172 1.53072 1.70296 1.36957 1.28726 2.23651 1.65118 -0.526269 2.36183 1.8959 0.942236 -0.110691 0.942975 1.00261 1.61472 1.02367 -2.34505 -1.47338 0.685309 -0.448506 0.365387 -0.423116 -0.282193 0.867341 0.493853 -0.328329 -0.211846 -0.401369 0.194933 -0.088206 -1.26419 -1.52884 -0.909499 
21:8657602 1.43252 1.44987 -0.138287 1.22462 -0.996296 1.14249 0.514829 0.942331 -0.917171 0.149714 -0.470029 -0.273787 1.69983 0.250497 1.24257 1.69963 -2.30306 0.774564 -0.276606 -0.178683 -0.11705 -1.20666 0.971932 0.299323 3.02267 2.54975 2.38238 1.78873 0.385108 1.82396 -0.0871795 1.29756 0.480612 1.01337 0.246151 -0.412077 2.38989 1.28763 0.477322 -1.20156 -2.07684 -0.588774 -0.160168 1.34123 0.938215 0.945055 0.484563 0.463111 -0.268994 -0.265253 0.380378 0.884435 0.685897 -0.536573 -0.890532 -1.15928 
21:8663500 -1.10796 -1.13161 -2.53225 0.330537 -2.92851 -1.49733 -0.928941 -1.02367 -2.19399 -1.6723 0.360293 0.909091 0.117373 1.34374 0.896792 0.0170989 -2.94308 -0.376518 -1.73148 -0.553574 0.246046 0.0417035 0.219894 -0.0913409 0.452526 0.497717 0.126384 -0.364634 1.59522 0.57061 -0.583309 1.71364 1.7837 0.754399 0.05127 1.36824 0.912227 1.84673 0.740371 -1.84357 -1.18147 1.15882 0.382733 0.383886 -0.304224 0.0761892 1.92379 0.570384 0.299588 1.22584 0.370502 0.424622 0.14419 -0.718248 -1.39034 -0.256837 
21:8673123 -0.146317 -0.673315 0.38837 -1.46872 0.982639 -0.938133 0.0252781 -0.858197 0.868991 -0.494375 0.795705 0.513128 -1.35665 -0.601882 -1.15569 -1.7486 1.66548 -0.0873245 0.695262 0.922715 0.842819 0.921809 -1.32317 -0.376478 -2.14545 -2.02303 -1.74362 -1.25212 0.403235 -1.08397 0.147643 -0.54803 -0.0407589 -0.461607 0.106612 1.02102 -1.67442 -1.49159 -0.37419 0.561246 1.32838 1.06587 1.16683 -1.56939 -1.05626 -0.862558 -0.853538 -1.45293 -0.107065 -0.0348799 -1.14197 -0.385288 0.238615 1.39956 1.12201 1.78498 
21:8678302 0.219001 -0.143066 1.73077 -0.409878 0.854357 0.108833 0.714286 1.61806 1.81025 0.980431 -1.09358 -0.988837 -0.628135 -1.19322 -1.89402 0.0392194 2.5361 0.0879647 1.37274 1.41058 0.364896 0.53057 0.5752 -0.518347 0.010359 -0.102602 0.303578 0.739068 -1.74431 -1.10741 -0.0775558 -1.48129 -2.3765 -1.47663 -0.877328 -1.27554 0.007513 -1.16898 0.684496 1.51664 1.79371 -1.02339 0.0353634 -0.862014 0.256462 0.605519 -2.00043 -0.743954 0.34774 -0.634304 0.22864 0.10484 -0.459419 0.568821 1.12661 0.312074 
21:8688307 -1.89572 -1.90709 -0.501909 -0.143979 -0.269938 -2.03142 -0.803395 -1.9701 -1.0038 -0.776369 0.756583 0.11237 -0.826213 1.06669 0.0830783 -1.47751 -1.39936 -0.681398 -1.58048 -0.422974 0.116541 0.186726 -0.866528 0.819717 -2.14346 -2.17131 -2.34707 -1.71992 1.25427 -0.687384 0.134644 -0.0900638 1.41237 0.136742 0.213348 0.987164 -2.37763 -0.917185 -0.484436 0.308111 -0.0224005 1.17961 0.606192 -0.668125 -0.79112 -0.771575 1.01746 0.0126574 -0.891648 0.622222 -0.549493 -0.156604 0.391703 0.545041 -0.340865 0.762849 
21:8690750 -0.86114 -1.09499 -0.931605 -1.24762 -1.27341 -2.54724 -0.705537 -1.6317 -1.24888 -0.922199 -0.192043 0.0184 -0.283687 2.52243 -0.664263 -0.936788 -0.758323 -0.798686 -1.29315 -0.12541 0.544006 -0.443784 0.181069 -0.678647 -0.78314 -0.799047 -0.922907 0.211198 2.66719 0.234099 -0.603741 0.633183 1.55861 -0.0633864 -0.455533 0.806918 -0.928858 0.277503 1.09461 -0.709949 -0.94132 0.773589 -1.08082 -1.58749 -1.29482 -0.600167 -0.349123 -0.073313 -1.60556 -0.405313 -0.778177 0.154598 -0.176958 -0.373851 -1.21246 0.255495 
21:8694621 2.18875 2.12987 0.797112 -1.1053 1.05886 0.432804 0.635215 0.569715 0.566143 0.580266 -0.707675 -0.419395 0.831027 1.54749 -0.546738 0.55329 0.997425 0.543062 0.692687 -0.0833735 0.447577 -1.45285 0.00543429 -1.51956 1.78423 1.46701 2.17886 2.30687 1.34473 1.42608 -0.609384 -0.122178 -0.436482 -0.612671 -1.19598 -1.47542 0.747902 0.689625 0.769443 -0.358308 -1.77426 -1.19653 -2.78282 -0.852963 -0.405552 0.0561508 -2.11889 -0.102064 -1.5009 -1.86613 -0.672862 -0.116837 -0.751706 -1.09651 -1.0035 -0.594447 
21:8704844 -0.86114 -1.09499 -0.931605 -1.24762 -1.27341 -2.54724 -0.705537 -1.6317 -1.24888 -0.922199 -0.192043 0.0184 -0.283687 2.52243 -0.664263 -0.936788 -0.758323 -0.798686 -1.29315 -0.12541 0.544006 -0.443784 0.181069 -0.678647 -0.78314 -0.799047 -0.922907 0.211198 2.66719 0.234099 -0.603741 0.633183 1.55861 -0.0633864 -0.455533 0.806918 -0.928858 0.277503 1.09461 -0.709949 -0.94132 0.773589 -1.08082 -1.58749 -1.29482 -0.600167 -0.349123 -0.073313 -1.60556 -0.405313 -0.778177 0.154598 -0.176958 -0.373851 -1.21246 0.255495 
21:8707330 -1.2962 -1.25562 0.400338 -1.21259 1.06385 -1.06876 -0.35025 -1.17748 0.837679 -0.0598668 0.898633 0.375902 -1.26917 -0.364212 -1.20407 -1.87252 1.56693 -0.500385 0.305697 0.953168 0.592065 1.26859 -0.621383 -0.301189 -2.89543 -2.56561 -2.54475 -1.82924 -0.187279 -1.5745 0.103856 -1.09671 -0.243944 -0.706762 -0.0924863 0.652478 -2.2193 -1.6536 -0.575193 0.748779 1.32062 0.607341 0.433683 -1.71491 -1.2017 -0.813451 -0.718457 -0.889892 -0.0811296 0.265688 -0.654349 -0.81547 -0.213613 0.945295 0.878399 1.48528 
21:8715016 -1.31212 -1.66846 -0.980421 -1.33488 -1.02377 -2.2994 -0.551336 -1.57878 -0.755027 -0.648734 -0.416657 -0.334346 -1.15917 2.19925 -1.05504 -1.83322 -0.192106 -1.3799 -1.29055 -0.721127 0.678699 0.317849 -0.293362 -0.771099 -1.46387 -1.31554 -1.15394 -0.677075 2.10031 0.0904681 0.378163 0.434661 1.06531 -0.304358 -0.407445 1.02267 -0.738378 0.607021 1.26201 0.102165 -0.0849881 0.93136 -0.844704 -1.85227 -1.7373 -1.16376 -0.225744 -0.0826841 -1.06993 -0.393022 -0.451968 0.0562726 -0.54288 -0.803645 -1.59325 0.124187 
21:8725947 -0.490178 -1.40172 0.158135 -1.42172 0.27569 -0.74157 -0.129218 -0.926988 1.68088 -1 0.795365 0.719927 -1.22433 -0.87891 -1.18882 -1.80248 1.92455 -1.0157 0.366175 0.826722 1.4037 1.45466 -0.459947 -0.827206 -1.91509 -2.05467 -1.85532 -0.93821 -0.0866158 -0.718046 -0.25408 -0.060858 -0.457511 -0.324114 -0.0419255 1.64834 -1.49559 -1.22095 0.0974016 0.127387 1.03551 1.55874 1.30865 -1.46989 -1.09506 -0.344882 -0.306789 -1.25948 0.521636 0.272997 -1.2328 -0.798294 -0.475657 0.719801 0.450273 1.29605 
21:8729248 -0.418109 -0.855313 0.985835 -1.48133 0.0950291 -1.70201 0.168975 -0.406064 0.509664 0.597208 -1.09737 -1.13649 -1.10674 0.673786 -1.84146 -1.81403 1.82902 -0.733289 0.0682475 1.40368 0.982656 0.310141 0.00894242 -0.00592293 -1.43816 -1.28822 -1.04335 -0.208815 0.483385 -1.13731 0.191459 -1.10384 -0.434873 -1.16262 -0.910471 -0.505783 -0.226236 -0.984966 1.77174 1.76904 0.885461 0.246587 -0.0952914 -2.18469 -1.20615 -0.194823 -1.45462 -0.68769 -0.947853 -0.996749 -0.248279 0.23691 -0.0876571 0.59861 -0.0806906 0.893577 
21:8743532 1.33406 0.982189 -0.0791908 -1.30654 0.276049 -0.357488 0.582947 0.580593 0.295821 -0.509293 0.0945543 -0.609841 -1.0902 -0.911431 -1.12523 -1.06324 0.28575 1.11378 0.800254 0.755702 0.823043 -0.982365 -2.65792 0.354427 0.796851 0.45726 1.04842 -0.690631 1.8295 0.541918 1.37853 0.330097 0.691586 0.402646 0.798389 0.349174 -0.127785 -0.209597 -1.02438 0.492949 0.199695 0.731061 0.117486 -0.390945 0.15411 -0.321412 -1.7656 -1.36714 -0.175 -1.24097 -0.832639 0.398682 0.790713 1.22402 0.690608 0.454761 
21:8754400 -1.33406 -0.982189 0.0791908 1.30654 -0.276049 0.357488 -0.582947 -0.580593 -0.295821 0.509293 -0.0945543 0.609841 1.0902 0.911431 1.12523 1.06324 -0.28575 -1.11378 -0.800254 -0.755702 -0.823043 0.982365 2.65792 -0.354427 -0.796851 -0.45726 -1.04842 0.690631 -1.8295 -0.541918 -1.37853 -0.330097 -0.691586 -0.402646 -0.798389 -0.349174 0.127785 0.209597 1.02438 -0.492949 -0.199695 -0.731061 -0.117486 0.390945 -0.15411 0.321412 1.7656 1.36714 0.175 1.24097 0.832639 -0.398682 -0.790713 -1.22402 -0.690608 -0.454761 
21:8755794 0.652342 0.760969 -0.791856 0.100677 -1.85619 -1.67416 -0.712865 -0.657922 -2.42728 -0.45888 -0.56892 -0.418665 -0.508457 2.32986 0.506922 -0.221159 -2.44998 0.319628 -0.753171 -1.12694 -0.784043 -0.766589 0.318557 -0.0173469 0.0103461 0.560535 -0.0948428 0.09003 2.60448 1.18521 0.822177 1.257 2.73518 1.94845 1.2241 0.802302 1.23985 1.00135 0.805753 -0.654249 -0.801207 0.918071 -0.158431 -0.997639 -0.295646 -0.825693 -1.28051 -0.0857521 -2.55384 -0.615799 -0.761419 0.585967 1.06628 0.354924 -0.0775194 -0.350223 
21:8767582 -1.16839 -1.07067 -1.02011 -0.475036 -1.49929 -1.89405 -1.19519 -0.296991 -1.54963 -0.780538 -0.799357 -0.340262 -1.01302 1.76392 -0.403678 -0.302267 -0.891246 -0.363194 -0.921892 -1.22275 -1.5349 -0.641444 0.071573 -0.0487296 -0.0139009 0.667822 0.500878 0.47964 2.73743 1.30176 1.03931 1.27012 2.4764 1.50765 0.751288 0.473521 0.0931149 1.39164 0.975721 0.0437189 0.305106 1.0397 -0.337689 -0.3801 -0.147699 -0.376471 -0.152196 0.498978 -1.0782 0.483472 0.261423 0.494279 0.0367108 -0.0407102 -0.687759 -0.122067 
21:8768010 1.00447 -0.0630714 2.06015 -0.136761 0.438095 1.44892 1.62312 1.24689 1.7447 -0.093958 -1.22689 -0.635973 0.399427 -1.00274 -1.18976 -0.03832 0.975222 -0.236242 0.536577 1.81435 1.30973 -0.100613 0.871848 0.152556 1.43807 0.694652 1.15745 1.56451 -0.839539 -0.493719 0.271052 -1.0966 -1.66726 -1.2127 -0.611525 -1.02217 0.614583 -1.05152 1.15669 1.31451 1.12458 -1.59974 -0.00980044 -0.339365 -0.179809 0.554519 -0.834238 -0.926981 0.274123 -0.486809 0.306356 0.856133 0.0308859 -0.0791406 0.172106 -0.0438043 
21:8768515 -1.29474 -0.378874 -1.9277 -0.498364 -0.0962013 -0.94421 -1.5868 -1.34305 -1.53806 -0.288963 1.26707 0.853169 -0.3529 1.27612 1.08002 0.0832434 -0.562766 -0.205852 -0.800754 -1.94678 -1.23727 -0.284296 -0.673224 -0.0666246 -1.16143 -0.382329 -0.700881 -1.21974 1.82329 1.0239 0.549431 1.33467 2.37917 1.64817 1.21022 1.37349 -0.995831 1.16817 -1.16733 -0.966822 -0.821038 1.5162 -0.474526 0.375955 -0.123408 -0.679617 0.893487 0.661832 -0.352595 0.503931 -0.337691 -0.339776 0.0600411 0.188556 -0.0218021 0.35053 
21:8775900 -0.449278 0.393247 -0.418896 0.375665 1.27429 -0.764418 -0.257113 -0.48168 0.341113 1.31096 1.34091 -0.572298 -0.0750515 -1.64414 0.190533 0.416125 0.203654 1.27801 0.813487 -0.623347 -0.207074 0.0966182 -1.99169 0.710277 -1.40631 -2.22047 -2.11816 -2.20466 -1.9857 -0.764475 -0.459516 -0.154364 -1.19808 -0.380219 0.234196 0.51714 -1.03074 -0.906863 -2.22075 -0.430692 -1.10181 0.97277 0.4511 1.17596 1.41647 1.27436 0.9029 0.577151 1.13159 -0.102067 -0.473221 -1.08509 0.0878057 1.06076 0.619959 0.0715755 
21:8778936 -1.32873 -0.237307 0.106585 1.02715 2.03608 0.332653 -0.78361 -1.58974 -0.350193 1.80117 1.8232 0.0352922 0.73653 -0.953463 1.77855 1.74477 0.0472915 0.355111 -0.448849 -1.6787 -0.129164 -0.0801938 -0.887578 1.04498 -1.26709 -2.05615 -1.98719 -1.80492 -1.4752 -0.386984 -0.509723 -0.58977 -0.726004 -0.260808 0.404469 0.275019 -2.35635 -1.26515 -2.60511 0.115056 -1.94565 -0.0237004 0.253131 1.50405 0.90646 0.260438 1.61571 0.388108 0.0306311 0.377461 -0.894177 -0.808992 0.045022 0.544114 0.767798 0.290976 
21:8782502 -0.0338271 0.0273512 -0.621703 -1.59027 0.518897 -0.686078 0.270366 0.514416 0.994506 -0.391598 0.437803 -0.375349 -0.716185 -0.945049 -1.43171 -0.884217 0.959898 0.710709 1.05962 0.255388 -0.147429 -0.406645 -1.73599 0.188396 -0.595652 -0.834197 -0.510806 -1.05517 0.611664 0.355976 1.40221 1.06722 0.625319 0.805721 1.32695 1.50206 -0.124972 0.21504 -0.970803 -0.195196 0.69241 1.51865 -0.496993 0.376367 0.660911 1.25947 -0.0848181 -0.00514174 1.44741 -0.385692 0.083876 -0.0394744 0.170517 1.19875 0.390324 0.287843 
21:8792525 0.73804 0.715054 1.10326 2.2591 0.444456 1.59543 0.496333 1.17716 0.374421 1.38896 0.18501 0.218913 1.3206 -0.822928 1.37201 1.46227 -0.927743 1.61549 0.750181 -0.140778 -0.721649 0.733827 0.41021 0.772158 0.73225 0.26875 0.200284 -0.387942 -3.1683 -1.56289 -1.49688 -1.51422 -2.59768 -1.71238 -1.14918 -1.67261 0.390795 -0.116121 -0.451526 0.464457 -0.732251 -1.98684 0.811284 0.0459586 -0.0669038 0.317977 -0.164247 -1.1967 -0.549437 0.0400957 -0.715397 -0.290457 -0.1437 -0.253805 -0.239081 -0.197582 
21:8792534 1.64085 0.275033 2.44182 0.212249 0.513007 1.54796 1.58754 1.09513 1.7077 -0.0609553 -0.895238 -0.691271 0.426926 -0.407275 -0.568151 0.234182 1.11238 0.491376 0.99081 1.34923 0.818781 0.269178 0.882778 0.35119 1.73687 1.18784 1.42229 1.88647 -1.02217 -0.385036 0.214048 -0.74209 -1.50175 -0.88034 -0.391053 -0.849374 0.649223 -1.19417 1.28422 1.30052 0.554619 -2.22675 -0.781129 -0.0679213 -0.00917114 0.429611 -0.573853 -0.717911 -0.658229 -0.801305 -0.518055 0.606479 -0.516551 -0.751581 -0.40622 -0.903467 
21:8792709 -1.03959 -0.846478 -0.791192 -1.79649 -0.513087 -1.41046 -0.665139 -1.39868 -0.356958 -1.24591 -0.0815773 -0.317209 -1.2259 0.811328 -1.12875 -1.29123 1.00509 -1.7936 -0.912281 0.243707 0.869957 -0.711089 0.0310974 -1.01981 -0.618132 -0.0228833 -0.0620108 0.828909 2.72964 1.51863 1.1897 0.880823 2.38208 1.66753 0.82817 1.01094 -0.356226 0.00579294 0.476247 -0.187462 0.905808 1.57284 -1.2699 0.396533 0.442044 0.0130021 0.684643 1.69946 0.66869 0.296983 1.28871 0.216892 0.157689 0.243073 0.541738 0.435647 
21:8795266 -1.0253 0.738344 -1.07029 1.95833 0.564024 -0.197945 -1.39678 -0.836852 -2.70535 2.5717 0.554872 0.0627703 2.12651 0.455891 2.42595 2.8516 -1.96103 0.896953 -0.788973 -3.34821 -2.25513 -0.699782 0.639592 0.800203 -0.297156 -0.669684 -1.08837 -1.55315 -1.22422 -0.171328 -0.514876 -0.202858 -0.526574 -0.409546 0.0993463 -0.703153 -0.383944 1.60554 -1.34588 -0.128426 -2.32583 -0.421464 0.614028 0.912767 0.555599 0.302192 0.392371 -0.190104 -1.55501 -0.167336 -1.21152 0.383871 0.892777 0.768369 0.48107 0.29385 
21:8802257 -0.657883 -0.840396 -0.77687 -0.132726 -0.785464 0.667543 -0.66841 0.331451 1.28386 -1.3355 1.69177 2.58828 -1.71295 -0.999239 -0.0214955 -1.17305 -0.233417 0.331477 0.128569 1.14392 0.515794 1.23637 -1.22362 -0.556047 -1.12872 -0.477382 -0.1 -1.6665 -0.140257 -0.461127 -0.409794 -0.511359 0.560131 0.5209 0.153438 0.92471 -0.408336 0.537521 -1.18864 -0.890356 1.1575 0.304509 0.70725 -1.22974 -1.60359 -0.62578 0.175305 -1.38868 1.61048 2.2525 0.745913 -1.33165 -0.788384 -0.218162 -0.0839583 1.66394 
21:8813924 1.99198 1.68272 -1.20483 -1.58001 0.498354 0.467179 0.527969 -0.153269 -0.0877974 0.211407 0.636065 0.835455 0.739149 0.520041 -0.0288186 0.202822 0.531931 0.372028 0.964121 -0.863588 -0.848762 0.0270891 -0.148417 0.467108 -0.694621 -0.519903 -0.994083 -1.15784 0.912486 0.501068 1.04772 1.7445 0.844564 0.802035 1.63459 2.33921 0.0979689 0.362786 -0.785218 -1.14614 -0.691822 0.60165 0.214055 -0.569353 -1.01756 -1.11733 -0.89994 -0.9757 -0.52128 -1.85472 -1.69115 0.604806 0.856372 0.0965343 -0.44757 -0.906713 
21:8814204 -2.22372 -0.890116 -1.45385 0.349152 -0.309385 -1.67895 -1.32051 -1.43381 -2.23395 0.364084 -0.0349741 -0.520976 0.211184 1.42236 0.534641 0.496059 -0.793983 -1.33863 -1.98666 -1.7912 -0.67 -1.32652 0.42515 -0.201376 -0.928082 -0.726997 -0.719429 -0.471395 1.62797 0.751802 0.220251 0.403449 1.57637 0.696419 0.17787 -0.329619 -0.997745 0.682594 -0.266031 0.0520088 -0.585115 1.63125 -0.406487 1.03021 1.01773 0.605407 1.0652 1.64444 -0.192873 0.618995 0.776498 0.229239 0.382547 0.721824 0.611383 0.640237 
21:8818313 -0.0133149 0.446118 -2.20989 0.395921 0.0502114 -0.301252 0.506933 0.979451 -1.96508 0.556704 -1.24872 -0.685381 0.535543 1.59598 0.426614 0.0540561 -1.18866 0.183489 -0.17738 -2.1879 -1.42533 -1.33022 0.457744 -0.359772 -1.66674 -1.12239 -2.02095 -1.98123 0.273691 -0.512973 0.423957 -0.239269 0.637024 -0.0273417 0.0263345 -0.405605 -0.433577 1.19349 -1.15533 0.506152 -0.73441 -0.22732 1.32356 0.0231686 0.268737 -0.192842 -0.461994 0.178543 0.127823 0.397012 -0.834237 0.432366 1.63049 0.91629 -0.0422865 0.341798 
21:8818458 0.47967 -0.602078 0.484728 -0.142291 -1.17893 0.655738 0.00825683 0.322873 0.739007 -2.15092 -1.00742 -0.88854 -0.854685 0.569922 -1.05019 -2.22062 0.89932 0.23879 0.997927 1.46969 -0.680402 0.28933 1.53419 -0.768113 -1.06354 -0.39963 -0.289626 -0.476825 0.378671 -0.357641 -0.497576 0.989399 0.288908 0.0413855 -0.347574 1.19874 2.60639 -0.0624334 2.72859 -0.187509 0.351448 1.76048 0.231197 -1.74693 -1.65269 -0.25793 -0.442017 -0.23473 1.26762 -0.79101 0.701412 0.328996 -0.742888 -0.972792 -1.29157 -0.579811 
21:8837686 2.56617 1.0245 -0.896105 0.302768 -0.525679 0.827717 0.946951 0.836976 -0.235057 -1.02531 -0.686318 0.272083 -0.00307177 0.674603 0.739458 -1.02553 0.769832 1.39418 1.81675 0.693933 -0.272377 0.122127 0.508431 -0.956092 -0.781671 -0.407104 -1.07839 -0.373263 -0.572217 -0.799516 0.106356 0.0360263 -0.10621 -0.0931235 -0.115661 -0.00928684 1.56289 0.370729 0.323174 1.00054 0.279049 -1.27998 0.320705 -1.01584 -0.837068 0.192565 -0.897858 -1.03244 0.47045 1.11074 -0.520045 1.01938 1.08026 -0.162732 -0.809696 0.279431 
21:8839416 2.56503 0.87209 -0.965097 0.0706095 -0.797483 0.234091 0.868198 0.900797 -0.363135 -1.02065 -1.55017 -0.511045 -0.00241778 0.384817 0.14246 -1.27887 1.08594 1.13719 1.88688 1.6341 -0.237318 0.00235004 0.190814 -1.12157 -0.837666 -0.00664834 -0.808515 -0.598198 -0.206328 -1.16882 -0.552388 -0.505293 -0.230882 -0.626511 -0.679619 -0.507111 1.43538 -0.205507 -0.0557667 0.813929 0.599611 -1.14132 0.808119 -1.319 -1.13806 -0.010044 -0.993357 -0.974303 0.418117 0.451457 -1.22041 0.164602 0.8442 -0.284807 -1.21322 0.260044 
21:8840298 1.80045 0.488986 1.68199 0.134203 0.978074 1.72427 0.860172 0.499656 1.62444 -0.546332 0.0728752 0.573961 0.0887522 -1.31472 0.487863 -0.606654 0.965063 0.882169 1.38153 2.43326 1.3201 0.560669 -0.085881 -1.11892 1.19142 1.04953 1.36803 1.42698 -0.752426 -0.391744 -0.307227 -0.729408 -0.633693 -0.273479 -0.2107 -0.544365 0.661757 -0.969504 0.475245 0.607751 0.266998 -1.72686 -0.859686 0.00600821 -0.0781338 0.298017 -0.236185 -0.673993 -0.225035 0.226275 -0.406722 -0.885545 -1.47893 -1.36007 -0.900422 -0.673883 
21:8862713 0.212479 -0.512804 -0.493539 0.0110835 -1.18922 0.0216641 -0.36361 -1.11728 1.06982 -1.96056 1.74147 1.20137 -1.13629 -0.0360634 0.205768 -1.35258 1.24761 1.25392 1.78004 1.40108 -0.720754 1.73413 1.23893 0.424847 -1.39782 -1.46147 -1.54399 -0.00296319 -0.634292 -0.240955 -0.146478 1.4426 0.26445 0.707523 0.477348 1.82589 2.05492 0.624465 1.19124 -0.47463 0.248588 1.56171 -0.51225 -0.926383 -1.26655 -0.284354 0.32491 -0.547354 1.31124 0.916089 1.86264 2.12889 0.889307 -0.477964 -0.858924 0.0456217 
21:8862773 -0.443403 -1.44025 1.48381 -1.30095 0.172453 0.184319 -0.211976 -0.373402 1.84747 -1.42635 0.0134029 0.552774 -0.240894 -1.20977 -1.21199 -0.35612 2.49552 -2.71296 -0.849479 0.583474 1.25878 -0.145093 -0.56368 -1.33731 1.00045 1.13779 1.76308 2.03851 1.54892 1.19274 0.899577 -0.00991721 1.30216 1.12842 0.771411 1.149 -2.01822 -0.749401 -0.746814 0.709277 1.6579 -0.848431 -0.949705 1.71317 0.955257 0.204865 1.98923 0.798885 -0.250747 1.22423 0.592245 -0.666262 -1.4426 -0.632045 0.0400392 -0.333593 
21:8867723 0.561544 -0.142173 -0.00123789 0.0308982 -1.39167 -0.604613 -0.608215 -1.21628 0.803361 -1.81322 0.648869 -0.012403 -0.88575 0.473674 -0.197338 -1.84223 2.17312 0.823434 1.8076 2.28959 -0.627078 0.982929 0.785282 -0.00345524 -1.40596 -1.02611 -1.01681 -0.162593 0.241273 -0.209937 -0.660249 1.00921 0.385201 0.496188 0.0736099 1.27149 2.6311 0.184146 1.27684 -0.675864 0.87477 1.88975 -0.579271 -1.1937 -1.34974 -0.152676 0.379844 -0.114383 0.838698 0.138539 1.20945 1.49337 1.01136 0.0233283 -0.4714 0.646297 
21:8871550 -2.12031 -0.780414 -1.67271 0.130852 -1.17534 -1.82576 -0.842388 -0.476962 -1.5354 0.474265 0.134737 -0.34067 -0.0814947 0.825607 -0.438505 0.378857 -0.981305 -0.852542 -1.34094 -2.10741 -1.2226 -0.231812 0.799943 0.916096 -0.918388 -0.750818 -1.27018 -1.34866 0.286209 -0.175308 -0.345141 -0.165305 0.0537873 -0.43129 -0.595678 -0.297767 -0.973783 0.522464 -0.427275 -0.880072 -0.321395 1.30954 0.619629 -0.0851367 0.104747 -0.178864 0.014085 0.676387 0.343857 -0.300243 0.416379 0.516268 0.980318 0.669006 0.376273 0.263808 
21:8875702 -2.211 -0.707848 0.90547 -0.223419 0.507424 -0.913227 -0.589119 -0.0641988 0.600658 0.83897 0.397228 -0.165403 -0.0252336 -1.16485 -0.792058 1.16525 -0.518358 -0.829515 -1.37173 -0.57002 0.616252 0.14731 -0.489221 0.726054 0.722995 0.150629 0.696077 0.0971434 0.260946 0.527481 -0.524612 -0.0758639 0.137672 -0.018165 -0.0038703 0.266108 -1.66667 -0.490409 -0.632268 -1.16783 0.00261378 1.22324 -0.369521 0.958696 0.685767 0.0530925 0.947143 0.78552 -0.283452 -1.13709 0.214078 -1.07711 -1.35829 -0.151646 0.509587 -0.597332 
21:8881018 1.07285 0.214652 -0.283008 0.528766 -0.95894 -0.557016 -0.293452 -1.37953 0.619686 -2.30176 0.480908 -0.279559 -0.505338 1.18608 -0.0688186 -1.13979 1.67489 0.621186 1.21797 1.50538 -0.293445 0.45411 1.41401 -0.0822311 -1.153 -1.12404 -1.07037 -0.00516956 -0.0103418 -0.164074 -0.650858 0.987065 0.151497 0.584426 0.161997 1.31559 2.3317 0.0632663 1.35738 -0.853674 0.59153 2.00383 -1.08686 -1.22397 -1.2288 0.332208 0.2615 0.134071 0.616698 0.12934 0.97744 1.25666 0.548686 -0.471297 -0.139299 0.262906 
21:8889807 1.57049 2.12418 -0.0119107 -1.40886 -0.213735 0.475512 2.30262 1.78492 -0.604117 1.84287 0.274029 0.788396 -0.251557 0.733708 0.243763 1.55208 0.793207 1.10016 1.45135 -0.728737 -0.507665 -0.186522 0.428717 -0.846241 -0.580274 -0.174072 -0.306446 -0.589399 1.03676 1.25232 1.79179 1.41915 1.23706 1.84196 2.07665 1.96606 0.798555 0.497651 -0.158469 -0.477013 -0.913356 -0.994639 0.0413559 -0.928314 -0.90772 -0.745509 -2.07773 -1.51899 -0.65028 -2.35082 -3.01379 -0.720114 0.0813255 0.318482 0.75424 0.0753579 
21:8890114 -1.12231 -0.397645 1.70321 1.54627 0.441592 0.0425643 -1.65493 -1.61418 -0.469395 0.348066 -0.971815 -1.80639 4.06702 1.16069 1.6094 -0.451835 -1.0633 0.424145 0.158729 -0.965725 0.142323 -1.91724 -0.0581197 -1.12287 -0.737725 -0.648552 -0.954358 -0.558427 0.841614 1.24429 0.409154 0.821717 1.18889 1.46313 1.06306 1.02058 0.153063 0.159379 0.702241 -0.932437 -2.01011 -0.0239189 1.17561 -0.445761 -0.567616 -0.113415 -0.701884 -0.910082 -0.873638 -0.352754 -2.19244 -2.24227 -1.07529 0.230681 0.395962 0.501479 
21:8892609 0.831105 1.35257 -0.163377 -0.572787 -0.233896 -0.474441 -0.578006 -0.884737 -1.73709 1.57488 1.00773 0.551662 0.140968 0.0773395 0.851386 1.8003 -0.959004 1.87606 0.967147 -0.697052 0.0922727 -0.418731 -0.453353 1.14723 -1.46638 -0.404067 -0.913891 -1.54738 1.50356 0.0760686 0.797065 0.787619 0.828139 0.76551 1.31711 1.48596 1.18662 1.9178 -0.0149831 -1.47524 -2.71277 0.258592 1.50237 -0.197919 0.461472 1.10752 -0.986694 -0.254374 0.301356 -2.73688 -2.42705 -0.253123 0.306186 -0.244182 -0.28088 -0.706142 
21:8893644 1.58087 1.87978 -0.574778 -2.03371 -0.786299 -0.052457 1.42873 1.12075 -0.513375 1.49396 0.0241483 0.500053 -0.403587 0.388406 -0.614917 1.32052 0.409529 0.391552 0.730141 -0.420204 -0.703351 -0.568506 0.909091 -0.820413 -0.353938 0.467917 0.203419 -0.185336 1.42149 1.39533 1.43879 1.51604 1.33579 1.74393 1.76195 1.78868 0.312568 0.188711 -0.337517 -0.611007 -1.03211 -1.06531 -0.40026 -1.6937 -1.40386 -0.60611 -2.23932 -1.96402 -0.837933 -2.67718 -2.69403 -0.49396 -0.0459889 0.0809609 0.434075 0.0670693 
21:8901918 -1.75313 -2.16588 0.0827255 1.43646 0.434651 -0.259331 -1.05882 -0.609497 0.346255 -1.69128 -0.36925 -0.236779 0.181361 -0.110747 0.0953722 -1.63438 -0.929685 -0.749712 -1.24245 0.27255 0.772233 0.181493 -0.373647 0.401736 1.03266 0.350581 0.683645 0.690952 -0.977695 -1.38073 -1.56264 -1.65519 -1.2504 -1.91266 -1.90898 -2.24717 -0.1106 -0.0572093 0.653061 0.558742 1.2964 0.558385 0.633294 1.66457 1.41625 0.398749 1.55969 1.78827 0.622184 2.59289 3.12737 0.614468 0.37032 0.299606 -0.262527 0.0482027 
21:8908218 0.151943 1.3679 -0.612335 -0.684018 -0.486859 1.17001 0.919699 0.806466 0.615144 1.39197 0.330999 -0.435837 -1.01314 -1.25025 0.30574 -0.328645 2.12401 1.80109 2.7329 2.36191 0.650958 0.157175 -1.2202 -0.30689 0.741202 1.17485 0.86996 0.247844 0.198208 0.294608 0.530444 0.00872781 -0.126516 -0.270076 -0.471443 -0.0128145 -0.323431 -0.613154 -0.520261 0.139945 -0.0186644 -0.258563 0.364398 -1.28385 -1.24371 0.161916 -1.51005 -0.970778 1.5463 -0.170017 -0.556018 -1.05428 -1.30763 -0.617521 -0.343481 -0.312773 
21:8909558 0.42387 1.98615 0.231097 1.5743 -0.366761 1.293 0.498026 0.0875254 -0.0117687 2.08904 -1.10324 -1.45284 1.5632 -0.455094 1.8661 -0.0596262 1.35037 1.42504 2.02169 1.93333 1.45998 -0.433919 -1.13934 -1.14785 2.19222 1.77126 1.23637 0.652621 -0.0354051 0.896334 -0.0136183 0.169321 -0.0477236 0.343312 -0.240066 0.238605 0.115895 0.394725 -0.238312 -0.685484 -1.18752 -0.882067 0.858851 -0.783721 -1.0998 0.176449 -1.26609 -1.30822 -0.402925 -1.13254 -1.72414 -1.41108 -1.5744 -0.936002 -0.529808 -0.0708856 
21:8910406 -0.0666578 -0.0621242 -0.046115 -2.18001 -0.174801 -0.387784 -0.235987 0.0757799 -0.0333107 -0.860581 1.65477 0.704234 -1.58546 -0.272328 -0.860877 -0.888306 -0.0707456 0.270202 0.452783 -0.0978245 -0.362577 -0.52729 -0.326022 -0.165223 -1.0715 -0.227169 0.00152611 -0.614695 1.35394 0.577641 1.07578 1.00667 0.912876 0.597057 0.644137 1.0266 -0.463307 -1.1064 0.716314 0.458262 0.1772 0.382261 0.501762 -0.842828 -0.370453 -0.362004 -0.580551 -0.467177 0.871315 0.233323 0.409927 -0.998935 0.433428 2.06064 1.63895 0.414634 
21:8919563 1.10843 0.0692456 0.262411 -1.23016 -0.42478 -1.19073 0.553465 0.628641 0.80226 -0.552411 0.141358 0.796813 0.053115 -0.186873 -1.18206 0.840766 0.0355333 0.498088 0.132536 0.728021 0.778938 0.440398 1.50861 0.761863 -1.52007 -1.47352 -1.79749 -0.286646 -0.0826326 -0.00477225 0.148317 0.453216 0.671671 1.35013 1.54056 0.746027 -0.452485 -0.773567 -0.827546 -0.712836 -0.268387 -0.597632 -0.377167 0.0584283 0.701981 0.311812 -0.0325987 0.222088 -0.356864 -1.55113 -0.66409 0.153568 0.14835 -1.01638 -0.40891 -0.937324 
21:8921062 -0.812087 -0.398973 -1.31317 -0.048511 -0.0639602 1.02638 -0.375897 -0.621206 -0.423471 0.106438 0.70669 -0.060738 -1.37304 -0.410659 0.528905 -1.04491 0.449648 0.334253 0.769331 0.609524 -0.372193 0.129018 -1.74056 -0.318905 1.68213 1.82765 2.08002 0.764995 0.372267 -0.696769 -0.475835 -0.515587 -0.688208 -1.95213 -2.05488 -1.00546 0.855798 0.509863 0.401733 0.879358 1.40249 0.538876 0.46505 -0.150641 -0.633525 0.0758056 0.245758 0.173688 1.04953 1.49801 1.02728 0.715741 0.677128 0.942278 -0.0894266 0.885332 
21:8929064 -0.260408 1.08731 -0.409245 1.13357 0.222111 -0.255991 0.207312 0.363236 -1.17354 1.45824 1.20633 0.446259 1.82252 1.24057 1.51779 -0.26321 -0.288238 0.470955 0.802496 -0.868764 -0.382472 -0.117558 -1.07782 -1.09292 -1.37217 -1.56088 -1.79182 -2.04635 -0.515191 0.931201 0.206214 0.88856 0.288164 1.14057 0.840605 1.39857 0.106814 -0.22403 0.158777 -0.991525 -0.165192 -0.665912 0.582866 -0.585688 -0.727874 0.345309 -0.580669 -1.09362 -0.194822 -0.702008 -2.27403 -1.84356 -1.27489 -0.122911 0.323344 0.0403888 
21:8934802 0.9051 0.806898 0.131925 -0.193559 0.760098 -0.216738 0.44598 -0.0438938 -0.528893 -0.255156 -1.18785 -0.328928 0.200383 0.728097 -0.339947 -0.658218 -2.50995 -1.80505 -2.18961 -0.902181 0.147174 -2.31163 1.22983 -0.0534464 0.837024 0.40541 0.276129 0.403485 1.46274 0.0880367 -0.207047 0.534613 1.06873 0.171961 0.119414 0.306693 0.875437 1.17821 0.419718 0.391434 -0.0599879 1.31423 1.03395 -0.352493 -0.416295 -1.13453 -0.242391 0.0156003 -0.627027 -0.698567 0.247301 1.26282 1.86362 -0.0805631 -0.791321 -0.372474 
21:8934891 -1.45484 -2.63661 -0.184114 0.690902 -1.50037 -2.18234 -1.64709 0.190097 -0.0450297 -1.35132 -0.123192 -0.648973 -1.81842 -1.24952 -1.96393 -0.719343 -0.198209 -0.577168 -0.711082 2.02511 0.302836 0.328116 -0.741004 -0.0172504 1.25703 1.89313 2.07738 1.38396 -0.140362 -0.38956 -0.871468 -0.421854 -0.993159 -1.26168 -1.42001 -1.43192 -1.83159 -2.04178 0.358333 0.407627 1.72954 0.301391 1.09803 1.01602 1.43654 1.28082 0.653205 0.736081 -0.928261 1.40231 0.993797 0.685561 -0.950862 0.260843 0.33016 -0.937069 
21:8945149 1.30521 2.16562 0.915947 0.729213 1.31319 1.19451 0.365323 -0.780864 -0.0980325 1.145 2.66054 1.66667 1.28144 1.6104 1.7396 0.7326 -1.88336 0.362947 -0.530675 -1.39775 -1.10499 -0.0461826 1.64116 1.05545 -0.144899 -0.98363 -1.2687 0.525817 -0.173935 -0.127894 0.398424 1.6786 1.22265 1.2953 1.61369 0.997222 1.29244 0.594191 0.668366 -1.4048 -2.30645 -0.649947 -1.09261 -3.04538 -3.21828 -2.95219 -2.48576 -3.46053 -2.61989 -2.12774 -2.10589 0.170512 2.01068 -0.405849 -0.395833 0.870484 
21:8947878 -0.101056 -1.11368 -0.204159 -0.569864 -0.254237 -1.36597 -0.338485 -0.310566 -0.0075 -0.805047 -0.297016 -0.198778 -1.29531 -0.272645 -1.5145 -0.586329 -1.28926 0.379523 -0.261654 0.0866575 0.204173 -0.475716 1.33036 0.203771 0.810162 0.532169 0.183269 0.418666 0.41679 -0.703734 -1.30482 0.404494 0.064001 -0.806407 -0.900391 -0.667386 0.803104 -0.0368747 1.04615 0.219393 0.57663 1.74036 0.777265 -0.114028 -0.02746 -0.359354 0.712762 0.733974 -0.661407 0.619287 0.267788 1.30865 1.25394 -0.976403 -2.01723 -1.51104 
21:8948047 -0.112227 -1.26648 -0.746252 -1.43637 -0.419062 -0.652168 0.972935 1.15457 0.949599 -1.07269 -1.99684 -1.26585 -1.36833 -1.99329 -2.44711 -1.2907 0.238142 0.0625751 0.203524 1.57187 1.32393 -0.162488 0.0280848 0.272275 0.969824 1.28004 0.862062 -0.355968 0.145657 0.308926 -0.438803 -0.877042 -0.793201 -1.04965 -1.38635 -1.29347 -0.820831 -1.27056 -0.0276403 1.50786 1.91496 1.9518 1.01201 2.03098 2.22478 1.87182 2.06905 3.01231 1.70125 1.1207 1.61216 0.732063 -0.699526 -1.12733 -1.40866 -2.27973 
21:8956220 -0.05669 -0.769971 1.23307 0.226167 0.553736 -0.309006 -0.230846 -0.0484489 1.08172 -0.95835 -0.987946 -0.58913 -0.726544 -0.212244 -1.42867 -0.405655 -1.75199 0.100051 -0.835977 -0.471822 0.413686 -1.35731 1.43246 0.624865 0.479089 -0.0463138 -0.167739 0.305973 0.00933158 0.0215601 -0.451667 1.03041 0.255973 0.100287 0.0924213 0.309684 -0.0282467 -0.508733 0.925917 0.943405 -1.10354 0.87791 -0.0383808 -0.0390789 0.174245 -0.429313 0.414902 0.334966 -0.803163 -0.234296 -0.923015 0.156448 -0.399452 -1.48782 -1.7139 -1.90468 
21:8962981 -2.3057 -1.32033 1.26135 0.526751 -0.0378886 -0.831845 -2.13326 -1.81755 0.148611 -0.0278205 -1.16526 -0.71968 0.637211 1.99358 -0.103732 0.57532 0.189402 -0.8693 -0.662477 -2.09013 -0.739788 -0.59716 1.67566 0.900376 0.271684 -0.95618 -0.829768 0.14237 -0.97962 -0.684171 -0.799751 0.15345 -1.25311 -0.603554 -0.442608 0.154647 -0.45056 0.884584 0.158885 0.0765471 -2.5372 -0.197326 -0.0192163 -1.9112 -2.00956 -2.20692 -1.80493 -2.24901 -0.755365 0.00296816 -0.519805 0.201356 0.0881004 -0.902015 -0.890079 1.23508 
21:8966142 -1.20549 -0.570305 -0.725304 -0.239441 -1.1192 -0.300272 -0.0828268 0.914768 -0.0949309 0.237353 0.141205 0.446546 -0.057027 -0.614844 0.29161 0.0367086 2.05626 0.00284903 0.852839 1.44498 0.129491 1.74646 -1.43875 -0.318055 -0.359095 -0.129993 0.515323 -0.0853268 -0.775901 -0.623002 -0.203127 -2.0731 -1.12161 -1.03039 -1.02801 -1.36218 -1.2883 -0.661463 -1.25952 0.0040021 1.24443 -1.04888 -0.161248 0.355363 0.457653 0.805013 -0.560624 -0.0940971 1.22972 1.22529 1.23275 -0.605803 -0.741669 1.32332 1.80949 2.1092 
21:8976490 2.31391 1.29319 -1.36707 -0.556961 0.142343 0.921854 2.22274 1.76252 -0.138001 -0.157744 0.976089 0.629822 -0.827327 -1.99968 -0.0369591 -0.600581 0.0689768 0.802302 0.694727 2.35776 0.904871 0.522857 -1.86626 -0.948883 -0.242832 0.948218 0.792074 -0.270949 0.77444 0.733853 0.683287 -0.190575 1.10893 0.615483 0.336523 -0.26675 0.424988 -0.95497 -0.242905 -0.0372123 2.51029 0.116885 0.00305482 2.30137 2.31616 2.36816 2.1326 2.69643 1.08328 0.407927 0.65324 -0.171153 0.0354939 1.05594 1.00142 -1.05671 
21:8976917 -0.990269 -0.253388 0.434722 0.456189 -0.136162 -0.84182 -1.35648 -1.06549 -0.437774 0.0932518 0.587436 0.895886 -0.13634 1.48912 0.507373 1.19978 -0.148739 -0.257783 -0.430563 -1.56983 -0.937521 -0.450036 1.46181 0.584925 0.619552 -0.36621 -0.210625 1.15125 -0.287124 -0.730446 -0.32157 0.812554 -0.0616025 -0.00985214 0.293183 0.0321859 -0.0419583 0.38049 0.388686 0.520167 -1.27603 -0.132268 -0.291042 -2.33363 -2.54279 -2.49178 -1.449 -2.75521 -0.799129 0.14427 0.358217 0.682421 1.38829 -0.488798 -0.873437 0.991525 
21:8981523 1.86657 0.468061 -0.308252 -0.347952 0.526897 0.537004 1.77519 1.65839 0.756472 -0.987074 0.180137 0.0601479 -1.1828 -1.71497 -1.3574 -0.905914 -1.27379 0.746638 -0.1358 1.73986 1.19896 -0.762019 -0.442786 0.0462929 0.35646 0.922691 0.577778 0.213388 0.706511 0.633154 0.16247 0.754545 1.03723 0.498485 0.209132 -0.0782017 -0.0367132 -1.44744 0.533216 0.796875 1.28944 1.03991 0.0699865 1.79445 1.95896 1.68794 2.11433 2.41621 0.533818 0.32627 0.0284134 0.240788 -0.310874 -0.394773 -0.618218 -2.39695 
21:8985436 0.67514 -0.406455 0.649964 -0.174168 0.490935 0.455476 0.920805 1.10436 1.34132 -0.768031 -1 -1.16974 -0.365378 -1.13077 -1.71327 -1.42652 -1.36187 0.322797 -0.412357 0.722921 1.02342 -0.906529 0.114388 0.386396 0.187873 0.597064 0.225114 -0.208937 0.505076 0.646784 -0.0679218 0.356671 0.349219 0.0707757 -0.172211 0.132831 -0.33804 -0.850046 0.543935 0.49782 0.141136 0.956789 0.240301 1.43849 1.82067 1.53536 1.1641 2.02652 0.0377493 -0.421234 -0.922225 -0.149213 -1.42762 -0.947241 -0.808385 -2.34861 
21:8997878 0.773279 1.40399 1.38387 0.0592585 0.658509 0.556986 0.493091 1.12485 0.505965 1.99797 -0.233268 -0.729371 0.494035 -0.511769 0.317347 -0.228808 1.47999 3.77164 3.7677 0.716706 0.963819 1.14593 -0.412355 -0.759319 -1.64086 -1.76801 -2.07701 -2.24389 -1.31497 -1.51265 -1.43192 -1.21133 -0.733817 -0.410761 -0.285269 0.0877966 0.966906 1.53009 -1.4537 -0.745679 -0.363473 -0.421707 0.918387 -0.878693 -0.323898 0.552575 -1.43403 -0.274127 -0.862775 -0.564816 -1.5017 -0.440347 -0.464889 0.357798 0.176038 0.647059 
21:9000571 -0.30101 -0.580963 -0.600452 -0.456789 0.0283006 0.149685 0.257641 0.710419 -0.3144 -0.256442 -1.39746 -0.199247 -1.20273 -0.614435 -1.48395 -0.310885 -0.115897 -1.86296 -1.64199 0.0647759 0.65962 -1.13643 -0.687071 0.907306 0.368622 1.00192 1.37608 0.119034 1.62243 1.06159 0.996397 0.29938 0.352725 0.0527629 0.0213912 0.179249 -1.46674 -0.620722 -0.428275 2.46663 1.63854 1.2927 1.36657 2.87606 2.96779 2.56377 2.3525 2.86112 2.87509 1.64732 2.99259 1.33409 0.0435798 -0.00555307 -0.530591 -0.968694 
21:9014346 -0.389321 -0.827938 -0.292366 -0.878619 0.216326 0.0377787 0.244581 0.600149 0.278663 -0.796167 -1.86268 -0.618059 -1.61269 -0.77907 -1.67214 -0.502965 -0.138429 -1.64239 -1.57127 0.66048 1.06082 -0.91911 0.0122751 0.378387 0.325762 0.679015 0.890459 0.212771 1.86775 1.23623 1.41287 0.13865 0.953522 0.265365 0.142096 0.293069 -1.94055 -0.984481 -0.208924 2.71303 1.53248 1.87575 0.727027 2.10915 2.16457 1.44592 1.71359 2.56813 2.31135 1.58762 2.60185 0.790304 -0.745846 -0.408524 -0.846914 -1.38789 
21:9015754 1.29341 0.821394 -0.0188908 -1.27995 0.0092915 0.831416 1.29741 1.02425 -0.0974558 -0.0235986 -1.34994 -1.19729 0.870929 -0.673077 -0.19235 -0.231556 0.82482 0.365134 0.771677 0.518294 0.714505 0.487011 -1.24339 -0.945521 -0.981087 0.228922 -0.213761 -1.02301 1.48602 1.08259 1.03078 -0.481315 0.482998 0.244039 -0.0708363 0.349822 0.601064 -0.0277428 -0.0124376 0.611064 1.05442 1.04463 0.104356 2.04893 2.24734 2.68029 1.40249 2.705 2.03525 -0.228897 -0.164058 -1.17992 -2.02148 -0.290916 0.0102783 -1.23233 
21:9023668 -0.389321 -0.827938 -0.292366 -0.878619 0.216326 0.0377787 0.244581 0.600149 0.278663 -0.796167 -1.86268 -0.618059 -1.61269 -0.77907 -1.67214 -0.502965 -0.138429 -1.64239 -1.57127 0.66048 1.06082 -0.91911 0.0122751 0.378387 0.325762 0.679015 0.890459 0.212771 1.86775 1.23623 1.41287 0.13865 0.953522 0.265365 0.142096 0.293069 -1.94055 -0.984481 -0.208924 2.71303 1.53248 1.87575 0.727027 2.10915 2.16457 1.44592 1.71359 2.56813 2.31135 1.58762 2.60185 0.790304 -0.745846 -0.408524 -0.846914 -1.38789 
21:9025633 -2.07861 -2.63816 -1.87316 -0.263781 -2.81749 -2.67952 -2.1448 -2.00377 0.305433 -1.14683 -1.79208 -1.17201 -2.05126 1.1105 -1.6335 -0.0918239 0.76431 -2.02156 -1.74722 2.87356 0.878816 -0.854973 0.717025 0.0104608 0.465444 0.727702 0.756579 0.917937 0.439118 -0.995723 -1.35314 -0.588419 0.702097 -0.0571769 -0.231511 0.159627 -1.64089 -1.28295 0.368115 0.820317 1.80357 -0.43951 0.41644 -0.491771 -0.512299 -1.42941 -0.29382 -0.365109 0.749531 1.65186 0.7036 0.640259 -0.410285 -1.05288 -1.41346 0.134713 
21:9028248 -0.334979 -0.806884 -0.264828 -1.02106 0.236107 0.0580965 0.281142 0.702191 0.304787 -0.691451 -1.88962 -0.622395 -1.55871 -0.811167 -1.70943 -0.452295 -0.133781 -1.55866 -1.53778 0.648679 0.971365 -0.899848 0.0375538 0.413924 0.30305 0.658313 0.858878 0.180176 1.89518 1.2475 1.43924 0.161092 0.983923 0.286732 0.186274 0.33354 -1.89226 -0.952935 -0.245521 2.63917 1.51392 1.86697 0.695881 2.15404 2.20786 1.48012 1.76418 2.60382 2.30215 1.53811 2.58267 0.779661 -0.750225 -0.443027 -0.927664 -1.37944 
21:9036280 -0.765444 -0.530999 0.189406 0.416407 0.542684 1.80868 -0.280273 -0.383378 0.995962 -0.253944 0.913303 0.714864 -0.473777 1.18047 0.429839 0.271949 -1.25352 0.7577 0.0918197 -1.29476 -0.9555 0.46747 -0.255856 0.43482 0.763666 -0.175327 0.0744302 0.820304 -0.483245 0.923453 1.5493 1.90916 0.927941 1.46138 1.49943 1.4254 0.349994 0.994549 1.51812 -0.0164983 -0.79285 -0.272046 0.147326 1.55889 1.0306 0.496601 1.2343 0.403605 0.683877 0.866862 2.3168 1.78467 1.04446 0.146389 0.386007 -0.115619 
21:9036537 -0.389321 -0.827938 -0.292366 -0.878619 0.216326 0.0377787 0.244581 0.600149 0.278663 -0.796167 -1.86268 -0.618059 -1.61269 -0.77907 -1.67214 -0.502965 -0.138429 -1.64239 -1.57127 0.66048 1.06082 -0.91911 0.0122751 0.378387 0.325762 0.679015 0.890459 0.212771 1.86775 1.23623 1.41287 0.13865 0.953522 0.265365 0.142096 0.293069 -1.94055 -0.984481 -0.208924 2.71303 1.53248 1.87575 0.727027 2.10915 2.16457 1.44592 1.71359 2.56813 2.31135 1.58762 2.60185 0.790304 -0.745846 -0.408524 -0.846914 -1.38789 
21:9041045 -0.389321 -0.827938 -0.292366 -0.878619 0.216326 0.0377787 0.244581 0.600149 0.278663 -0.796167 -1.86268 -0.618059 -1.61269 -0.77907 -1.67214 -0.502965 -0.138429 -1.64239 -1.57127 0.66048 1.06082 -0.91911 0.0122751 0.378387 0.325762 0.679015 0.890459 0.212771 1.86775 1.23623 1.41287 0.13865 0.953522 0.265365 0.142096 0.293069 -1.94055 -0.984481 -0.208924 2.71303 1.53248 1.87575 0.727027 2.10915 2.16457 1.44592 1.71359 2.56813 2.31135 1.58762 2.60185 0.790304 -0.745846 -0.408524 -0.846914 -1.38789 
21:9054725 0.318913 1.11873 0.166108 0.787986 -0.331516 -0.0464026 -0.406084 -0.744938 -0.381022 1.24827 1.73503 0.508357 1.8892 0.889314 1.64298 0.392437 0.647276 1.77981 1.80022 -1.23259 -0.79286 0.698747 -0.423605 -0.297635 -0.310079 -0.422878 -1.01485 -0.303294 -1.67114 -1.56851 -1.45168 -0.463452 -1.08097 -0.691265 -0.416556 -0.579688 2.45394 1.65547 0.172672 -3.1208 -1.93254 -1.87495 -0.52908 -1.60502 -1.70816 -1.07483 -1.08401 -2.02829 -1.71201 -1.19057 -2.31399 -0.223638 1.19323 0.89569 1.18531 1.6432 
21:9083977 0.275571 1.00139 1.4379 0.944656 0.537402 -0.781987 -1.00274 -0.882762 -0.914464 0.187602 -1.45857 0.0160495 -0.344756 -0.376715 -0.482698 1.13441 -0.676796 0.0307001 -0.215085 0.315789 0.481417 -0.187182 0.595499 -0.168482 -0.68476 -1.33445 -0.482112 0.040452 0.853554 -0.0158766 0.0464112 -0.523696 1.05709 0.344854 0.420302 -0.469937 -0.701887 0.978495 -1.04183 0.747292 0.0591109 1.74524 1.48764 -0.901829 -0.828837 -1.15243 -1.61564 -0.879682 -1.28446 -0.370914 -0.44271 0.561735 0.44473 -0.290367 -0.763618 0.173119 
21:9085855 0.00308875 -1.38297 -0.221462 2.44953 -0.388821 -1.94533 -0.414339 0.635054 -0.838913 -1.94078 0.0798842 0.955362 -1.31153 1.13986 0.171681 0.575994 -0.705011 -0.638343 -0.905186 -0.349825 0.511521 0.614243 0.326594 -2.6148 -0.141215 -0.684866 -0.549401 0.468923 -1.36623 -1.767 -1.00987 0.0631505 -0.0971669 -0.789495 -0.467301 -0.0617232 -1.01073 -1.80043 0.87528 1.14082 -0.15148 -0.316714 -0.205422 0.135133 0.0711779 -0.414027 0.744038 -0.0746725 -0.0219421 0.75289 0.374191 0.492016 0.0465147 0.755756 -0.27225 0.650864 
21:9086545 0.887084 -0.099764 -0.0512482 0.641399 0.573639 0.525412 1.03071 1.11625 -0.00922543 -0.437756 1.2936 0.888112 0.191474 1.01113 0.658639 0.319252 -0.583241 0.0491324 -0.169062 -1.43 -0.55288 0.308614 1.72145 -2.17091 -0.295937 -0.766355 -1.25799 0.0871092 -1.36391 -0.423219 0.58144 1.682 0.1338 0.27411 0.906936 1.27634 -0.608524 -1.44002 1.90705 0.345405 -1.97199 -0.874426 -0.923981 -0.145757 -0.753278 -0.714942 0.886185 -0.500979 0.412846 -0.0887888 0.756642 0.364166 0.59275 0.479575 -0.570701 0.223539 
21:9110060 -0.389649 -0.804017 -1.42532 -0.122223 0.498638 -1.6594 -0.342105 0.0486529 -0.419062 -0.762147 -1.70453 -0.313627 -0.962177 1.42841 -1.59819 0.159535 -1.55654 -1.92758 -2.52731 -1.60972 -0.615522 -1.17084 0.780927 -1.14643 1.16387 0.735669 0.450701 0.924242 0.534727 -0.354277 0.510572 -0.181685 -0.631319 -1.5333 -1.25913 -1.38476 -0.449669 0.650907 -0.116712 1.35225 0.252474 -0.55231 -0.949167 0.675341 1.04347 0.755469 0.177928 1.2477 -0.0765672 0.219594 0.990454 1.40478 0.627734 -0.308583 -0.622077 0.878226 
21:9111100 0.842 0.0113853 0.444681 2.11172 1.07198 -1.40891 -0.546286 0.490419 -0.809588 -0.865932 -0.191765 0.685039 0.387943 0.204602 1.18212 0.705113 -2.24417 -1.32344 -2.20287 -0.57276 0.835384 0.0653092 0.736205 -1.36646 0.711564 -0.00223211 0.382233 0.865183 -1.57451 -1.74054 -1.14549 -2.16548 -1.83594 -2.46687 -2.46409 -2.89341 0.148514 0.0323602 -0.204983 0.775644 -1.04063 -0.00139125 0.184155 -0.200716 0.150492 0.0404275 -0.426402 0.0250481 -0.547819 0.417659 0.339679 0.0179537 -0.813428 -0.264885 -0.776365 1.37016 
21:9126231 1.06565 0.287006 -1.44636 0.971076 -0.100782 -2.02076 0.0460265 -0.702894 -2.36133 -1.21831 1.43321 2.49932 1.19488 0.317576 1.6952 2.48196 -2.66733 -0.760686 -1.97878 -0.229125 0.577729 0.542829 0.27323 0.824821 -0.743889 -1.62706 -1.24631 -0.769863 -0.791431 -0.493264 -1.08282 -0.741732 -1.01893 -0.72579 -0.524615 -0.156172 0.711707 1.25272 -0.6155 -0.820403 0.0346973 0.635858 -0.136344 2.03222 2.09994 2.15936 2.09766 1.81719 0.941395 1.21907 1.87138 0.385093 0.741641 0.5007 0.144172 -0.83237 
21:9128972 -0.139099 -0.695687 -0.482498 -1.90086 0.365614 -0.0275184 0.66748 -0.120356 0.271562 -1.81883 -0.964586 0.0183054 0.681729 0.776004 -1.09257 0.840333 -1.87959 0.0589928 -0.549124 -0.706522 -1.15347 -1.66371 1.78245 0.100756 -0.542936 -1.52317 -1.22808 -0.023996 1.73829 1.31325 0.242099 0.741155 0.536283 0.925781 0.96545 1.28351 0.197085 0.919814 0.180558 -0.402022 0.143237 -0.289663 -1.06986 0.041762 -0.0979562 0.191932 0.956672 0.0722054 -0.518653 -0.658911 0.192411 0.213268 1.23266 -0.00689945 -0.242201 -0.334847 
21:9129349 0.838403 1.05922 0.54358 1.66985 -0.512915 -0.237902 -0.677209 0.164665 -0.444722 1.91303 0.963132 0.144488 -0.684459 -0.870204 1.13457 -0.846882 1.65038 0.268339 0.707456 0.652222 1.6123 1.20322 -2.00864 -0.295346 1.14103 2.12785 1.90237 0.59101 -1.60306 -1.33673 -0.677356 -0.9 -0.78404 -1.16104 -1.25775 -1.58312 0.0834183 -0.920081 0.0210392 0.583076 -0.0265416 0.342417 1.18406 0.182507 0.307796 -0.342601 -1.04103 -0.145829 0.305653 0.20944 -0.348002 -0.183563 -0.903648 0.236715 0.206541 0.621397 
21:9142591 1.48457 1.08143 0.0923834 1.95528 -0.27619 -0.331639 -0.235644 -0.123105 -1.44294 -0.682191 -0.816964 -1.61844 -0.192596 0.692641 1.71791 0.36538 -2.90681 1.07374 -0.395105 -0.869178 0.357165 -1.70964 -0.237668 -1.60809 -1.35831 -1.43919 -1.06655 -0.974062 -0.302589 -0.960643 -0.12397 0.522231 0.869412 0.62076 0.943313 0.846501 0.234634 0.303499 -0.69971 0.358782 -1.78651 0.239001 -0.227371 -0.641316 -0.204174 0.449922 -1.09304 -0.431086 -1.39455 -1.83434 -0.732975 -0.488006 0.259841 -0.424443 -0.268782 -0.545369 
21:9145575 -1.4539 -0.819192 -0.633333 -0.282777 -0.627334 -1.25415 -1.67584 -1.59732 -1.58858 2.02551 0.153022 -0.0814155 1.03183 1.2065 -0.0128656 0.635824 0.122673 -0.721293 -0.649714 -0.592267 -1.83107 2.14062 1.08273 0.710811 -1.12655 -1.2247 -1.15532 -0.300701 -0.0785803 0.742545 0.115369 1.96178 0.82569 0.715242 0.793339 2.5045 -1.98351 -0.0124697 -0.315896 -1.27985 0.899694 1.69021 -0.189186 -0.384062 -0.423787 -1.05329 -0.0223163 0.317508 -1.79967 -0.732235 -0.56949 0.428451 -0.750568 0.0869511 0.662767 0.0889849 
21:9154226 1.0108 0.450691 -0.849725 0.294668 -0.81222 -1.78893 -0.0157442 -0.491661 -1.74217 1.10774 -1.64301 -1.96725 -0.322361 0.957433 0.485582 0.134694 -1.92498 0.211671 -0.928022 2.41301 1.02595 0.969341 0.0432108 -1.24298 -1.23451 -1.59884 -1.40368 -0.931659 -1.30875 -0.850742 -0.617297 0.459868 0.524238 0.212458 -0.212086 1.22624 -2.45863 -2.31415 -0.948941 1.11814 1.50273 0.78038 0.790536 -1.24326 -1.03902 -1.29588 -1.63527 -0.596362 -1.09706 -0.884845 -1.26631 -1.10749 -1.15503 -0.856348 -0.873932 -1.59494 
21:9154845 1.37833 0.593193 0.946905 0.0765042 0.834847 1.31784 1.85985 1.93012 1.73935 -1.94236 -0.498326 0.21532 -0.885432 -1.06049 -0.139547 -0.350298 0.857895 0.626 1.12011 0.492807 1.55234 -1.75373 -1.19213 0.335765 1.13769 0.985603 0.892719 0.568314 0.0944717 -0.557146 -0.41929 -2.03309 -0.874387 -0.752899 -0.887794 -2.21398 2.29718 0.411012 0.69797 1.4524 -0.814484 -0.872854 1.17414 0.377885 0.172696 0.374048 0.0413142 -0.64173 1.5319 0.159375 -0.354025 0.323253 0.544833 -0.719249 -1.24627 0.417964 
21:9171758 -1.28852 -1.43638 -0.376614 0.0888351 -0.115078 -0.178899 -0.0330467 0.216486 0.622478 -0.831949 -3.14444 -2.83013 -0.917333 0.0979876 -1.49791 0.835101 -0.713348 -0.479899 -0.652947 2.00526 1.58277 -1.08819 1.7574 -0.983672 -0.878439 -1.42654 -1.79461 -0.280024 -1.0603 -0.147992 -1.47378 -0.904431 0.372093 0.518186 -0.0832946 0.760362 -1.65399 -0.267382 -1.3039 0.998224 0.281673 -1.08865 -0.146296 0.532542 0.984474 0.490315 -0.639338 1.14122 -0.592441 0.635474 -0.527743 -0.326974 -1.61013 -1.48666 -1.15385 -2.02247 
21:9186102 0.715995 0.764118 -0.912526 -1.00083 0.766311 -1.72203 0.0560937 -1.50245 -2.17443 0.972665 1.27853 1.11791 -0.0496288 -0.151224 1.03097 1.02926 0.80049 0.710127 0.526815 -0.260064 -1.47084 1.482 -2.70982 1.71434 -0.937574 -0.611887 -0.0366051 -0.192528 0.488292 0.5388 1.11865 0.64898 0.792652 1.08246 1.1198 1.24637 -0.612014 -0.229859 0.448838 0.173854 2.37 1.17834 1.07006 0.374738 0.419862 -1.2917 -0.728693 0.767139 1.40133 -0.0669583 0.911943 0.419335 0.223361 0.388838 1.03256 -0.0279959 
21:9192744 -1.06976 -2.10614 -1.15921 -0.663092 -2.21115 -2.33333 -1.60742 -1.26085 -0.630058 -1.3305 0.903822 0.451268 -0.726364 -1.13065 0.0739884 0.20439 -1.88521 -1.23818 -1.93995 0.227963 1.26316 2.68271 0.330843 0.300091 -1.13451 -1.49606 -1.67572 -0.372215 -1.50333 -1.46985 -0.0914294 0.185487 -0.63678 -0.313387 0.00643671 0.322444 -0.802617 -0.581878 -0.0848079 0.222256 -0.0894126 1.55581 0.032387 0.249351 0.284122 0.509124 0.0218002 -0.222968 1.83072 0.664132 0.42824 -0.222658 -1.2141 -0.494499 -1.24115 -0.746725 
21:9199208 -1.45954 -0.539394 -0.605726 0.508826 -0.914676 -0.778016 -0.975285 -0.939095 -0.0966338 0.0099381 0.100909 -1.04822 -0.346634 -0.890794 -0.0899377 0.272403 1.07399 -0.918233 -0.501446 0.274831 -0.256195 -1.08195 0.109195 0.129823 0.424667 0.334886 0.382718 -1.11679 0.560359 0.439407 -0.00441089 -0.251926 -0.373797 -0.302321 -0.153104 -0.0273372 -0.821988 1.21426 -1.17963 -0.672131 -0.0722548 -0.279596 0.301029 0.14128 0.858477 1.26451 -0.304953 0.504298 0.654158 1.01205 0.414041 -0.0905166 0.681954 0.2146 -0.496965 0.439683 
21:9200871 -1.45954 -0.539394 -0.605726 0.508826 -0.914676 -0.778016 -0.975285 -0.939095 -0.0966338 0.0099381 0.100909 -1.04822 -0.346634 -0.890794 -0.0899377 0.272403 1.07399 -0.918233 -0.501446 0.274831 -0.256195 -1.08195 0.109195 0.129823 0.424667 0.334886 0.382718 -1.11679 0.560359 0.439407 -0.00441089 -0.251926 -0.373797 -0.302321 -0.153104 -0.0273372 -0.821988 1.21426 -1.17963 -0.672131 -0.0722548 -0.279596 0.301029 0.14128 0.858477 1.26451 -0.304953 0.504298 0.654158 1.01205 0.414041 -0.0905166 0.681954 0.2146 -0.496965 0.439683 
21:9213714 -0.0450014 -0.697488 -0.0385682 -1.64133 -1.61731 -1.15388 -1.95244 -0.62267 -0.343258 0.597743 -0.592658 -0.712032 -0.281905 -0.527747 -0.584698 0.688006 -0.437258 -0.102092 0.0646192 0.823885 0.427642 -1.0406 0.913695 -0.221536 0.623582 0.97638 1.37802 1.00441 -0.97188 -0.884649 -1.8795 -0.605203 -0.517891 -0.417385 -0.750366 -0.94289 -0.406599 -0.989876 -0.572136 1.19929 -0.335847 -0.575134 1.44458 -0.286977 0.35723 0.679875 -0.813642 0.523824 0.470467 -0.628313 0.638053 -0.938478 -0.448219 -0.0369548 -0.0846354 -0.889731 
21:9213956 -1.30908 0.0998122 -0.314722 0.865008 0.00404364 -0.0297776 -0.287532 -0.628036 0.177056 1.0418 0.938115 0.223313 -0.656136 -1.42309 -0.338936 -0.47899 1.16577 0.00496547 0.148938 0.0593356 -0.930063 -0.796886 -0.307417 -0.0769131 0.468863 0.507498 0.380746 -0.962621 0.91758 0.812313 0.603965 -0.290512 -0.258441 0.0671773 0.177141 -0.0715768 -0.675948 1.27916 -0.968324 -0.473803 -0.226744 -0.168063 -0.182963 0.176796 0.852317 1.80304 -0.275326 0.303835 0.087438 0.740862 0.665145 1.7177 2.03471 1.14905 0.101347 1.05098 
21:9214083 0.349609 -0.659763 0.654413 -1.14007 0.8888 0.687513 -0.0971047 0.017736 0.976787 0.269324 0.10376 0.656318 0.178786 -0.545784 0.0290948 0.667861 -0.011317 0.612459 0.639434 0.0762469 0.567294 1.02301 -0.223212 -1.31356 -0.186685 -0.00623386 0.0511961 0.444786 0.595478 -0.108759 0.136508 -0.259478 0.542551 0.165164 0.0375 0.0107825 0.0318269 -0.496218 0.50858 0.414678 -0.42 -0.213509 -0.340421 -0.173307 -0.598229 -0.567452 0.3878 0.294257 0.357075 -0.556675 -0.304535 -0.555104 -1.02651 -0.780948 -0.137538 -0.813225 
21:9223647 0.733849 1.57162 0.487881 1.3543 0.735144 0.801334 1.2499 1.50714 -0.495329 0.778701 0.168851 1.54792 0.205511 0.855778 -0.137868 -2.19269 -1.00774 0.676884 0.245614 -1.71494 -2.33623 -0.0536148 -0.197762 1.52779 -0.233045 -0.268008 -0.4847 0.573871 -0.963782 -0.337833 0.210602 0.555005 0.151227 0.367332 0.45737 -0.0557627 0.151076 -1.06476 0.469774 1.64162 1.47347 0.735137 -0.780695 -0.604027 -1.07039 -0.361942 -0.137032 -1.96221 -2.39496 -0.836538 0.271422 2.66965 2.24284 1.9911 1.12156 1.17952 
21:9233560 0.388675 0.144945 0.652461 -1.05657 0.509898 -0.349486 -0.646061 -0.0503484 0.117683 -1.38022 0.596125 0.644421 0.233693 -1.68152 0.125779 -0.518995 -1.54904 1.63523 0.416224 -0.0133053 0.836756 1.04535 -0.185574 0.919831 0.279698 -0.280412 0.0191349 -0.291248 0.0348883 -0.199405 -0.11258 0.656706 0.812767 0.451408 0.0141959 0.0465022 1.50149 0.9967 1.24565 -1.2281 -0.482325 1.14369 -0.841393 -1.6673 -1.83087 -2.57682 -1.35243 -1.67776 -1.39095 -0.323096 -0.243092 0.77866 -0.180726 -0.848498 -1.45932 1.24492 
21:9234306 0.523804 -0.212297 -0.0196223 -0.0637198 0.504676 0.198563 -0.978869 -0.141732 -1.08275 -0.997166 0.378794 0.899944 0.0395202 1.26846 1.7252 -0.0823193 -2.41923 1.08289 0.281421 -0.347011 0.644044 -0.768366 -0.28719 -0.152506 0.777683 1.18266 1.11638 1.50612 0.124817 -0.461193 -0.664497 0.052709 0.868488 0.224796 -0.167169 -0.54226 1.10459 -1.11825 0.778527 0.472871 -0.167993 -0.477584 -0.144418 -1.70668 -1.54436 -0.943373 -1.67969 -1.45684 -1.37828 -1.35822 0.273684 0.509977 1.46022 1.78875 0.951096 1.1472 
21:9246476 0.514041 -0.0444001 -0.861813 0.368131 0.143704 0.584756 -1.02038 -0.282704 -0.702018 -0.974388 -0.271753 0.832586 0.192662 0.898773 0.989103 0.364631 -1.69067 0.120074 -0.185566 -1.39816 -0.0326164 -1.25215 -0.87862 -1.39974 0.790137 1.2312 1.30451 1.12285 0.70502 0.140905 0.0317807 -0.221303 0.994457 0.582762 0.151049 -0.536766 1.34592 -0.252096 0.857997 -0.350452 -0.445599 -1.6111 -0.0344366 -0.507865 -0.419861 -1.00153 -1.1367 -0.353303 -0.766594 -1.0579 0.78041 1.79752 1.50639 1.58138 1.14776 1.18768 
21:9251212 -1.46581 -2.12634 -2.3487 -1.05911 -2.33037 -1.83605 -2.33843 -2.23966 -0.988733 -1.11627 0.752176 1.51031 0.36705 -1.10886 0.0163298 -0.450908 0.130214 -2.18734 -1.79291 0.639852 1.47767 -0.321157 -1.22359 -0.949387 1.43345 2.18684 2.15458 -0.0200679 0.298642 -0.15199 -0.102684 -1.07148 -0.586882 -0.806003 -1.03869 -1.62587 0.134771 -1.01707 0.258994 0.395088 0.427046 -0.729557 1.48811 -0.442357 -0.219621 -0.968023 -1.06652 -0.053909 0.180326 0.549659 0.845742 0.879433 1.31869 1.04131 -0.419283 -0.438149 
21:9257856 -0.852091 -0.676698 -1.15305 -0.981231 -0.245062 0.853034 -0.212842 0.131718 -0.0872028 0.643912 -0.319489 -0.0140246 0.0388106 -0.361941 0.714105 1.23258 0.822978 -0.6056 0.254197 1.47244 1.36622 -0.907034 -0.909474 -2.07117 1.01753 2.38639 2.10345 -0.375532 -0.358948 -0.427773 -1.34339 -2.05188 -0.916064 -0.910658 -1.47014 -1.1703 -0.933962 -0.925588 -1.87792 1.44693 -0.103233 -1.78827 0.569075 0.656522 1.14264 1.13329 -0.351021 1.08261 1.67041 0.461299 0.788208 -1.01538 -0.33411 1.48145 2.19241 -0.229324 
21:9262111 -0.934135 -0.711871 -1.3198 -1.4674 -1.04046 0.450442 0.0126105 -0.292289 -0.0156384 0.827258 -1.2616 0.157466 1.13054 -0.227675 -0.776649 -0.937846 2.11254 -2.17379 -0.830089 0.932882 0.535186 0.750824 -1.28367 -1.7126 1.48112 2.02274 1.6707 -0.576625 -0.957989 -0.899033 -1.14835 -2.22222 -1.5132 -1.56205 -2.01382 -1.65851 -1.17041 -0.448089 -2.06598 2.58614 2.00883 -0.651998 0.673538 0.27468 0.165412 -0.425156 -0.603364 0.341361 1.38681 0.883305 0.0532734 -0.842226 -1.15748 -0.0830121 -0.0845411 -1.38336 
21:9269597 0.304125 0.401225 0.526372 -0.28544 1.36563 0.909027 0.609747 0.936782 0.531364 -0.0187332 -0.555632 0.0951289 1.27148 -0.116934 -0.31022 -1.71992 -2.20375 0.794805 0.279138 -0.465823 -0.904348 0.18307 -1.15878 0.995737 -0.329681 -1.40512 -1.22667 -0.935095 -1.01131 -0.752945 1.03055 -0.57138 -0.501823 -0.941076 -0.270866 -1.26234 0.932936 -1.37731 0.978317 -0.277666 0.581067 0.835909 -0.857887 -1.6363 -1.5973 -1.89324 -2.04917 -1.4276 -1.97413 -0.850571 -2.05325 -0.748082 -1.14683 -0.937979 -1.53678 0.465418 
21:9270915 0.312378 0.126247 0.487841 0.544704 0.790433 1.0996 0.592164 0.329517 2.40558 -0.557127 0.00842971 -0.0739234 -0.652799 -1.89244 -1.59216 -1.56826 0.0920467 -0.289509 -0.0132907 -1.20223 -0.234351 0.768908 0.795765 -0.211295 0.212098 0.00961192 0.076484 0.292475 -0.190925 0.527071 2.22341 0.665056 -0.466692 0.347035 0.688696 0.574839 -0.481609 -0.153928 0.576944 -0.957775 0.30429 -0.972011 -0.259228 -0.759902 -0.657826 0.569034 -0.320909 -0.814023 0.221607 -1.1088 1.4269 1.22714 0.695478 -0.21228 -0.549379 0.280035 
21:9271030 -0.230214 -0.32654 -0.313193 0.540115 -1.03821 -0.801466 -0.471858 -0.749084 -0.479596 0.395722 0.295044 0.0997961 -1.75036 -0.16902 0.298821 1.86891 1.69074 -0.631585 -0.334017 0.531376 1.0414 -0.438755 0.989403 -0.991838 -0.126491 1.01353 0.838418 0.671135 0.955901 0.756608 -0.685204 0.713257 0.44046 0.760371 0.188903 1.39166 -1.36198 0.789895 -1.07259 0.0867624 -0.803771 -0.72287 0.601278 2.05713 1.68383 1.77649 2.67508 1.50897 1.9544 1.00927 2.10281 0.718558 1.18128 1.15104 1.73831 -0.465725 
21:9271366 -0.842331 -0.607257 -0.0272678 -0.380124 -1.28895 -2.06519 -1.64952 -1.73927 -1.1811 -0.957265 2.00995 1.30933 0.178661 0.562128 -0.43035 -1.0252 -1.59462 0.474909 -0.600883 -1.24796 -0.367483 1.68904 -1.01869 2.80008 0.19811 -0.630427 -0.452661 0.269841 -0.127169 -0.668097 0.467189 0.39127 -0.879871 -1.0764 -0.29459 -0.436142 1.74423 0.472349 2.08333 -2.3172 0.392904 1.67707 1.26614 -1.91081 -1.58442 -1.72421 -1.83716 -1.81485 -0.431343 -0.169142 -0.0290186 0.996059 1.4419 0.172685 -1.73658 0.416667 
21:9271421 -0.201545 -0.319424 -0.32718 0.56178 -1.03561 -0.791223 -0.472085 -0.719074 -0.50015 0.368976 0.319401 0.106649 -1.75036 -0.174599 0.265882 1.9083 1.64037 -0.675247 -0.399293 0.491362 0.996614 -0.481955 0.989403 -1.0121 -0.0954653 1.03811 0.912983 0.678591 0.989181 0.786662 -0.655625 0.766618 0.50883 0.828319 0.245909 1.43948 -1.3492 0.78061 -1.06786 0.0759159 -0.82693 -0.741191 0.611836 2.05539 1.67598 1.78293 2.68215 1.5 1.96759 1.04594 2.16622 0.693794 1.21283 1.14363 1.73529 -0.463387 
21:9274552 1.49908 0.745992 0.353931 -0.0945963 1.43566 1.98435 1.99432 2.73672 1.86767 -0.724415 -2.42568 -2.52977 0.22774 -1.17407 0.036304 -0.507783 -1.37479 1.011 0.984942 0.488556 0.699942 -1.66217 1.80032 -0.52753 -1.03616 -1.23408 -0.810718 -0.697468 0.269434 0.65029 0.113282 0.101194 1.5586 1.52622 1.09924 -0.208333 0.289051 -1.00569 0.362723 0.852713 -0.282609 -0.939946 -0.451463 -0.503494 -0.196862 -0.24398 -0.978244 0.0142151 -1.68849 -2.0989 -2.11631 -0.614326 -2.63592 -1.8056 0.232538 -0.951642 
21:9275135 1.04493 0.812416 -0.789984 1.60298 0.742429 0.658923 -0.36311 -1.03783 -1.42851 0.796576 0.103832 1.2814 0.351028 0.0169363 2.27326 1.14648 0.261743 -1.65471 -1.13791 -0.17201 0.162133 -1.60931 -0.0793257 -2.38193 1.9422 1.88656 1.58124 2.33423 1.05637 0.691099 -0.484082 -0.807312 0.45637 0.169841 -0.415879 -1.83673 1.76178 0.0946706 0.300845 0.133944 -1.63148 -0.856021 -2.43231 0.644747 0.685216 0.779856 0.555843 1.40964 -1.21797 0.762117 1.12768 1.7078 2.137 0.656489 -0.70071 1.78609 
21:9275884 1.04493 0.812416 -0.789984 1.60298 0.742429 0.658923 -0.36311 -1.03783 -1.42851 0.796576 0.103832 1.2814 0.351028 0.0169363 2.27326 1.14648 0.261743 -1.65471 -1.13791 -0.17201 0.162133 -1.60931 -0.0793257 -2.38193 1.9422 1.88656 1.58124 2.33423 1.05637 0.691099 -0.484082 -0.807312 0.45637 0.169841 -0.415879 -1.83673 1.76178 0.0946706 0.300845 0.133944 -1.63148 -0.856021 -2.43231 0.644747 0.685216 0.779856 0.555843 1.40964 -1.21797 0.762117 1.12768 1.7078 2.137 0.656489 -0.70071 1.78609 
21:9276634 0.778265 0.0852698 0.492364 -0.462199 2.08067 1.93069 2.16458 2.71251 2.22353 -0.498244 -2.69749 -2.25339 0.68258 -0.993425 -0.134503 -0.170647 -0.564966 1.2031 1.56021 0.941309 0.387542 -2.14265 1.441 -0.679069 -0.633411 -0.622635 -0.595313 -0.881857 0.150958 0.519361 0.661333 0.0866061 1.51534 1.46207 1.28205 0.222692 -0.183449 -1.00465 0.101871 1.22853 -0.231467 -1.03858 -0.655723 -0.0815346 0.0520407 0.299448 -0.606246 0.0503674 -1.94805 -1.96942 -2.19407 -0.785691 -2.65931 -1.96047 0.148483 -0.372349 
21:9281151 0.944376 -0.209208 -0.970335 -0.685237 0.114286 0.289603 1.31543 1.43554 0.583091 -0.754454 -3.01119 -1.70063 -0.380593 -1.36824 -0.0606152 -0.642748 -1.97095 -1.04526 -1.16685 1.12928 1.65321 -1.91281 0.898541 -0.906012 0.265108 0.427932 0.720636 -0.251062 0.240658 -0.0850482 -0.224868 -1.0665 0.38555 -0.0543903 -0.444499 -1.4451 -0.987691 -2.25194 0.171409 2.27599 0.901775 -0.53347 1.11639 -1.45821 -1.00244 -0.457581 -2.09441 -0.881889 -1.24403 -1.63614 -0.817001 0.00259557 -1.59337 -1.01616 -0.0228924 -0.761534 
21:9287781 0.434379 0.808357 0.137257 0.894411 1.06667 1.69622 1.71126 1.46359 0.247677 1.21593 -1.63053 -1.43984 0.735993 -0.927563 1.6274 0.864191 0.272905 -0.687098 -0.264078 1.67179 1.2085 -0.471079 1.01866 -0.54971 0.161534 0.849132 0.472098 -0.901201 -0.544769 -0.222714 -0.259866 -0.531687 -0.264167 -0.00154342 -0.393397 0.142503 -1.32775 0.0726848 -1.11557 1.93176 -0.49945 -0.939866 0.919514 0.283019 0.231992 1.31831 0.00274462 0.159352 -0.532482 -1.07888 -0.792191 -1.26056 -1.18003 0.465103 1.9691 -0.515152 
21:9289213 0.885356 0.326142 0.544786 -1.12325 1.29984 0.771119 0.311317 0.980843 1.06153 -1.17622 0.0610969 0.621931 0.00594087 0.459584 -0.883405 -0.728479 -0.0830481 0.896729 1.24869 -0.653165 -1.35195 -1.62125 -1.01629 -1.16298 -0.128154 -0.752965 -0.387046 0.429302 0.632253 0.674104 0.810749 0.644724 1.41584 0.947401 1.09001 0.169155 0.638753 -1.29837 0.254426 -0.291272 0.0934421 0.349908 -1.68338 -0.60804 -0.388372 -0.949242 -0.496474 -0.242187 -0.50259 0.379887 -0.749428 -0.0482364 -0.141222 -0.328243 -0.699639 1.72295 
21:9297109 0.288735 0.636509 0.531603 0.104058 2.70122 2.40862 2.46816 2.59177 1.63367 -0.264151 -2.82441 -2.59202 -0.0142126 -1.22476 0.192678 -0.14437 -0.355558 0.338231 0.819106 1.661 1.00331 -1.51551 0.771659 0.0294455 -0.788479 -0.56382 -0.631285 -1.07912 0.0560592 -0.0635366 1.50197 0.136258 0.632401 0.0422522 0.515304 0.257155 -1.49733 -0.847502 -0.574833 1.20584 -0.419595 -0.489973 0.246804 -0.881688 -0.570456 0.663903 -1.12145 -0.430545 -1.54963 -1.77553 -0.929965 -0.0726248 -1.59778 -0.348285 1.41155 0.393683 
21:9301186 1.57128 1.53424 1.0212 0.190089 2.86103 2.78248 2.67435 2.98769 0.918578 0.20943 -2.07416 -1.08207 1.26432 -0.366108 1.42857 0.45977 -0.264983 0.0506261 0.743435 1.04895 -0.5796 -2.46284 0.631786 -1.82651 -0.134795 0.177788 -0.0091061 -0.73861 -0.171881 0.140749 0.259778 0.0202274 0.95393 0.692611 0.503112 0.342372 -0.973663 -1.1924 -1.09109 2.04243 -0.645382 -0.424031 -0.338078 -0.582844 -0.387267 0.566893 -0.877646 -0.327037 -1.80315 -1.20352 -1.87829 -1.52636 -1.57638 0.489318 2.10017 1.59006 
21:9304483 -1.06779 -0.914407 -0.690975 -0.0748704 -0.485325 1.50689 0.0173955 -0.132949 0.959471 -1.33776 -1.04511 -1.93776 -0.596133 0.0415443 -1.41498 -0.369048 1.08839 -1.08698 0.0408993 0.266304 -0.39149 -0.218719 0.207452 1.88007 -1.14477 -1.04894 -1.17973 -0.679815 -0.0431074 -1.47668 0.629248 -0.627498 -1.26341 -2.28571 -0.600784 -0.26793 -0.848087 -0.478693 -0.722239 -0.581468 -0.00977595 0.483731 -0.432143 0.536621 0.758438 0.856845 -0.176134 1.45747 2.00814 0.301703 1.6895 1.56232 0.347528 0.566956 -0.502552 -0.564214 
21:9304648 1.43321 1.20696 1.31384 -0.315757 1.3332 -0.300354 0.787056 0.915845 0.293525 1.74001 0.121447 0.848257 0.578512 -0.431476 1.20399 0.371259 -0.800232 2.29085 1.17878 0.0463178 0.653979 -0.0113116 0.0504182 -1.49041 1.22408 1.17557 1.17261 0.771315 0.0859908 1.7997 -0.408777 0.713609 1.78728 2.89696 0.894885 0.281041 0.874251 0.0513653 0.589499 0.615995 -0.257095 -0.707031 0.537397 -0.451009 -0.662566 -0.681332 0.117171 -1.61445 -2.11891 -0.526508 -2.06554 -1.67586 -0.767934 -0.789518 0.199423 0.601509 
21:9308676 -1.20035 -0.0943807 -1.12832 -0.0838594 -1.66255 -1.61218 -1.83716 -2.49894 -1.94425 0.579756 2.17484 2.28346 -1.11468 0.527866 0.224565 0.00105672 0.722068 -1.51204 -1.6826 -0.826412 -0.444986 1.31639 -1.04137 0.233252 0.530741 0.37333 0.521482 0.335767 0.551116 -0.108951 -0.174498 0.0411679 -1.09118 -1.02866 -0.721925 0.313584 -0.103411 1.00842 0.235891 -0.666057 0.550372 0.03106 0.42635 0.29808 0.00962617 0.0527919 0.515564 -0.103721 1.59939 1.73709 2.05224 1.09924 2.48883 1.72159 0.431619 0.183074 
21:9309866 1.21501 1.97352 0.536513 1.7217 1.064 2.54056 2.13818 1.85013 -0.132589 0.279079 -1.33425 -1.65658 0.380816 -0.18824 0.462857 -0.284613 0.421154 -0.212578 0.110478 1.68571 -0.0292319 0.565852 -0.883283 0.190846 -1.19949 -1.02936 -1.06032 -0.417847 -0.136642 -0.634512 -0.151974 0.4039 -0.220707 -1.02427 -0.652809 0.186867 -0.933673 0.551322 -1.57277 0.637745 -0.509947 0.256575 0.412114 0.405707 0.121336 1.14878 0.481412 0.598998 0.2562 -0.0867802 -0.0720548 0.671446 0.290405 1.35279 1.27108 0.351697 
21:9318942 -1.58224 -0.0338433 -0.607377 -0.288349 -1.11021 -0.635741 -0.122784 -0.600345 -0.83574 0.699597 1.16035 1.18289 -1.72991 -0.584832 -0.808405 -0.335572 0.88374 -1.0337 -1.15654 0.246575 -0.664204 0.996759 0.272863 0.265206 0.513031 0.284447 0.320244 -0.296687 -0.0133438 0.214133 -0.218246 -0.223869 -0.920429 -0.365424 -0.237092 0.0525196 -0.234853 0.395147 -0.457209 -0.235419 0.271472 -0.452488 0.640104 0.840462 0.569085 0.783093 0.509888 -0.253965 1.76644 2.50074 1.94856 0.394498 1.20029 1.21654 0.35315 0.436351 
21:9319840 -1.58952 -1.9515 -0.932934 -0.296612 -0.829513 -0.105072 -0.801993 -0.0680285 -0.0045124 -1.99712 -0.501459 -0.310352 -1.26702 0.315996 -1.63369 -0.0354221 -0.125639 -1.88611 -1.22958 -1.06157 -0.97037 -1.74649 1.10614 0.840967 0.86114 0.97369 0.460908 1.37825 0.557449 -0.425482 0.459977 -0.398575 -0.321186 -0.513613 0.220512 -0.670788 0.0074987 -0.297457 0.111019 -0.639487 -0.555793 -1.4232 -0.103968 2.25488 2.65589 2.33932 1.03187 1.81643 1.60099 1.38906 1.99145 2.08324 1.05313 0.343499 -0.0696318 0.391364 
21:9330909 -1.31437 -1.12371 0.339283 -1.52822 -0.0510443 -1.17994 -0.180677 -0.752312 1.16172 1.34627 -0.134345 0.706168 -0.0139974 -0.172898 -0.919907 -0.114701 0.896788 0.785508 1.01313 -1.08015 -0.201441 -0.709542 1.03186 0.0333545 1.03254 0.865175 0.518879 -0.357726 0.0686715 -0.06573 0.43793 -1.01991 -0.0568837 0.250516 0.15589 -0.813242 0.472126 -0.0163582 0.981232 0.151656 -0.0175126 1.10622 -0.292512 -0.200306 -0.436063 -0.528948 -0.0348501 -1.06734 -0.461664 -0.148786 -0.171296 0.439309 -0.460283 -1.67091 -1.3661 -0.147002 
21:9334112 0.0203309 0.29041 0.281328 -1.75288 -0.481481 -1.36855 -0.0563516 -0.862836 0.805571 1.18682 0.928313 1.07757 -0.173116 -0.654861 -0.773138 -1.2318 1.34698 1.85777 1.47152 -0.725205 -0.478687 1.70023 -0.734446 -0.684569 -0.858753 -1.03592 -0.289739 -0.78939 0.759938 2.10893 0.424728 1.1684 1.94576 2.61303 1.49021 1.43418 0.128534 -0.675909 0.036659 0.0642481 1.61925 2.15388 0.32456 -0.530058 -1.31046 -2.42385 0.0885523 -1.41084 -0.734965 -0.109396 -0.518519 -1.39626 -0.54136 -0.905795 -0.611916 -1.14641 
21:9337199 0.855115 -0.0729482 1.14794 -0.36372 0.521534 -0.868304 -0.949052 -0.421129 0.000484318 -0.23742 -0.267305 -0.582229 0.694069 0.1267 0.310331 1.67161 -0.545776 0.107847 0.162878 0.0907707 0.722584 -0.0846175 -0.0616914 -0.541864 -1.45346 -1.04216 -1.05673 -1.00329 -0.322296 -0.3809 -0.361455 -0.367658 0.210254 -0.235824 -0.0570449 0.31892 0.0750324 0.924755 -0.0857673 -0.635405 -1.55299 1.01493 -0.277984 -1.33345 -0.80457 -1.00624 -1.10537 -0.093838 -2.18408 -2.49143 -1.97093 -1.21056 -1.68295 -0.844649 0.262241 -0.225681 
21:9344487 -1.69748 -0.315485 -0.815715 -0.247366 -1.40605 -0.253542 -0.218031 -0.881868 -0.264335 0.878678 0.994554 0.904262 -1.81961 -0.602137 -1.1367 -0.341764 1.16978 -0.66421 -0.769192 0.548411 -0.327708 1.2298 -0.454725 0.0596502 1.05225 0.675116 0.851353 0.291386 0.45928 0.629823 0.0730769 -0.254175 -0.629026 -0.0476585 -0.140009 -0.134272 -0.246185 0.240745 -0.57719 0.232826 0.745035 -1.06111 -0.0745231 1.29444 1.1263 1.30622 0.948373 0.378756 2.57898 3.017 2.37826 0.847854 1.50205 1.10113 -0.104923 -0.00935808 
21:9357219 -0.489323 -1.10002 -1.15019 -0.467081 -1.80539 -1.92228 -2.03279 -3.01739 -1.48474 0.147841 1.33101 1.87442 0.767086 1.62776 -0.904699 0.271261 1.61128 -0.808502 -0.282051 -2.04476 -1.52729 0.678786 -2.68679 0.0176649 0.241732 0.605862 0.782949 1.00013 1.53234 0.747877 0.786961 1.51408 1.12953 0.800956 1.11249 2.10517 1.07886 1.59609 -0.0923246 -0.935725 0.967956 1.54506 0.243497 1.73417 1.38647 0.142596 1.84663 1.49285 -0.401224 -0.471434 0.16212 1.33646 1.97521 0.659114 -0.0602551 -0.00813304 
21:9361278 -0.674802 -0.396862 -0.427514 0.819851 0.832553 1.81442 0.878187 1.52301 -0.0844156 -1.19933 -1.58862 -1.32175 -0.908226 0.27187 -0.80641 -0.0358043 -0.250297 -1.31874 -0.689668 0.0287351 -0.930455 -1.75783 0.42437 0.267982 0.944051 0.970175 0.198686 1.13434 0.0391478 -0.944581 0.564645 -0.908379 -1.31674 -1.82085 -0.943538 -1.2165 -0.947987 -0.619671 -0.727245 0.258046 -0.72334 -2.24853 -0.569153 1.64478 1.94994 2.90154 0.76051 1.5995 2.23158 1.90443 2.46856 1.9455 1.34229 1.39233 0.970954 1.42491 
21:9366385 0.245037 0.0332139 0.413448 -1.93087 -0.723388 -1.32232 -0.420979 -1.28573 1.34455 0.511782 0.527289 -0.0968956 0.214808 -1.04464 -1.20867 -0.737993 0.64187 2.36814 1.85989 -0.430723 -0.236364 1.07341 -1.29078 -0.470973 -1.21886 -1.11921 -0.331804 -1.11192 0.500943 2.19476 0.365579 0.954791 1.60513 2.41591 1.34599 1.25086 0.55227 0.745995 0.682319 -1.5503 0.534575 1.80214 -0.267098 -1.62714 -2.01338 -2.94354 -1.00238 -1.57887 -1.46028 -1.49303 -1.171 -1.41928 -1.11448 -1.8147 -1.30548 -1.46088 
21:9367960 -0.108126 -0.475543 -0.129025 1.76226 0.66042 1.05983 -0.332061 0.589794 -1.00878 -1.02448 -0.774623 -0.461495 -0.176834 1.02958 0.935304 1.19594 -0.931936 -2.10558 -1.64749 0.714142 0.534179 -1.35063 1.0661 0.65896 0.840364 1.168 0.259332 1.12748 -0.526096 -2.43023 -0.717302 -1.37274 -1.92876 -3.14906 -1.79964 -1.68794 -0.340332 0.260953 0.005487 0.60507 -1.55177 -1.56177 0.0189315 1.0376 1.89981 3.04194 0.392022 1.95965 0.82963 0.444438 0.653075 1.38465 0.50591 1.01833 0.59405 1.03801 
21:9376887 -0.27275 -0.582272 0.517375 -0.310673 -1.17772 -1.56283 -0.670357 -1.33727 0.585266 -0.0240009 -0.568946 -1.07993 -0.697866 -0.0527926 0.101095 0.325209 -0.522429 -0.0712124 -0.587694 1.31893 2.04987 1.06491 0.639096 -0.0364972 -0.420831 -0.780027 -0.197574 -0.0310572 0.482697 1.59967 0.107873 1.73321 1.97125 2.41387 1.75701 1.88739 0.744547 -0.297094 0.530926 -0.7415 0.534807 0.548941 0.932358 -1.48521 -1.06842 -3.083 -1.44072 -0.72078 -3.44335 -2.56166 -2.76683 -2.56972 -2.36129 -2.25205 -1.44079 -2.27447 
21:9382639 0.925462 0.43091 0.513971 0.711546 1.93539 1.25148 0.171304 1.56935 -0.430669 -0.865878 0.0177534 -0.224604 0.448297 0.114349 0.278433 0.406489 0.177147 0.387816 0.488011 0.0203046 -1.21141 -0.175212 -0.6739 0.548135 -0.994897 -0.136104 -0.956323 -0.500806 -0.780418 -1.67652 -0.143544 -1.55336 -1.13664 -2.13562 -1.00273 -0.764178 -0.96631 0.0339963 -0.859279 0.981481 -1.73573 -0.10487 -0.61516 2.16735 2.21401 3.23572 1.66746 2.17191 2.26923 1.88585 1.80596 0.477633 0.323407 1.50659 1.38913 1.62309 
21:9382825 0.822295 0.696209 0.482052 0.159756 2.10998 1.14616 0.0930547 1.11502 -0.0905671 0.0407661 0.275688 0.607138 0.952185 -0.234897 0.448019 -0.0640614 0.86302 0.54274 1.19573 -1.0609 -1.57941 -1.01403 -0.691057 0.0698137 -0.779518 -0.0664169 -0.862749 -1.08396 -0.666357 -1.86368 -0.0102718 -2.03232 -1.3678 -2.12467 -1.07387 -1.05147 -0.700311 0.933004 -0.636879 0.397524 -1.67403 0.848248 -1.00267 1.82053 1.40334 2.76261 1.87615 1.24785 2.16758 1.14127 1.53917 1.53448 1.43798 1.73699 1.27892 2.04274 
21:9388041 0.910873 -0.091017 1.0181 -0.225911 0.369115 -0.775 -0.924005 -0.468087 0.256847 -0.50432 -0.343477 -0.596192 0.766508 0.330597 0.362876 1.68536 -0.531673 0.19052 0.247447 0.0295514 0.644628 0.0351862 -0.306776 -0.569705 -1.3565 -0.949833 -0.959938 -0.894376 -0.29994 -0.310868 -0.34594 -0.379938 0.299289 -0.0971446 0.0274414 0.338464 0.177307 1.28871 0.118565 -0.589319 -1.63115 0.97958 -0.206156 -1.32217 -0.782609 -1.01887 -1.11494 -0.0195081 -2.34004 -2.49311 -2.45272 -1.39785 -1.86538 -0.997738 0.197798 -0.217482 
21:9398193 1.73087 1.42889 -0.135912 -0.0400471 0.46 -0.0372921 0.171845 0.83439 -0.759938 -0.0401609 2.54699 1.80899 1.85212 -1.05283 1.05147 0.0201666 -0.197537 1.75432 0.994419 0.0407759 -0.634972 2.54597 -1.41844 0.437104 -1.61872 -1.12059 -0.700363 -2.1636 -1.85478 -0.451823 -0.926197 -0.220211 -0.683787 -0.042669 -0.436486 0.326672 0.0757037 0.527669 -0.0703034 0.204461 0.166364 1.01671 -0.103016 -0.896961 -1.57676 -0.484087 -0.0758007 -1.30454 1.09176 1.08258 0.108274 -1.06067 -0.274153 0.968413 1.12483 0.887344 
21:9409082 -0.316744 -0.287743 -0.0418973 -0.439467 0.100821 0.699441 0.756293 0.160118 0.871397 -1.54088 -0.231821 -0.12476 0.585873 -0.764558 -0.368677 -0.569391 0.864107 0.625453 1.23632 -1.68936 -1.38158 0.0336141 -0.931616 0.513001 -0.45236 -0.981992 -0.615976 -0.496425 1.00329 2.22843 1.72861 0.969893 2.27749 3.03808 2.52131 0.986723 1.3742 0.53505 -0.46408 -1.77518 -0.0408688 0.244133 -0.444157 1.78735 1.02897 -0.126823 1.32407 0.328962 -0.409063 0.112054 -0.188688 0.841373 0.621612 -0.169744 -0.432137 0.150845 
21:9423924 -0.876758 -0.7 0.0805157 -1.12618 -0.960239 -1.74744 -0.809457 -1.29114 0.265115 0.696283 -0.399295 -1.18534 -2.26393 0.169699 -0.955009 0.0108712 0.494236 -0.483779 -0.483648 0.832025 1.41475 -0.141098 0.407981 -2.24793 0.436839 -0.223936 0.745871 1.78889 1.96883 1.8914 0.747687 0.721515 1.36647 1.20615 0.545575 -0.198809 -0.346835 -1.6225 0.226936 -1.27531 0.645794 -1.64165 -0.737311 -1.125 -0.71336 -1.31896 -0.852871 -0.0392857 -0.521948 -0.167518 0.13673 -0.567219 -0.462955 -0.646759 -0.360193 -1.29745 
21:9436087 0.374122 -0.637158 0.239086 0.454739 1.68511 0.888792 -0.0831894 0.389624 -0.159638 -1.71429 -0.770254 -0.0280157 -0.287069 1.44489 -0.913646 -0.0297125 -0.553745 -0.45523 -0.524157 -1.91441 -0.951251 -1.37506 -0.784952 -0.452401 -0.468844 0.192253 -1.06373 0.776188 0.696195 -1.03349 0.463309 -0.734428 -0.731681 -1.97901 -0.8343 -0.406116 -0.946231 0.600365 -0.514723 1.42251 -0.647038 -0.241913 -0.378085 1.66452 1.66332 1.62521 1.43362 2.08824 1.38987 0.976647 2.02579 0.947961 1.16632 0.975811 0.20304 0.465936 
21:9437145 0.190832 -1.20866 -1.88518 1.05816 -1.54591 -2.03706 -1.79551 -1.40376 -2.94062 -2.39646 1.84337 0.86532 0.695357 0.544867 1.14756 0.642146 -2.6209 -1.04826 -2.29344 -1.16233 -1.02452 0.716945 -0.885075 -0.0364793 -1.05075 -0.896296 -0.652717 -0.15088 -0.352462 0.0376147 -0.212801 0.0295779 -0.179639 -0.279627 0.106997 0.0192494 0.885934 -0.1037 0.521332 -0.996382 0.629491 -1.71323 0.368381 -0.145338 0.113652 -0.696945 -0.232193 0.362359 0.707851 0.51557 0.262654 -0.846324 0.755529 1.07768 0.702991 0.179062 
21:9442418 0.392559 -0.760354 0.151155 0.522184 -0.228753 -0.501452 -1.16081 -0.530051 -0.0480932 -2.23698 -0.745687 -1.17562 -1.12155 0.871532 -0.379161 1.79516 -3.11215 -1.23466 -2.29709 0.0499608 0.60274 -0.444193 1.22537 0.0793557 -1.79294 -1.32878 -1.63628 -0.159756 -0.0370787 -0.649176 0.251473 0.210806 0.464917 -0.56772 0.448637 0.420482 -0.47326 0.423864 0.0546279 -0.0538495 -1.22043 -0.239668 0.998477 -1.26749 0.185878 -0.292031 -1.85148 0.564486 -1.94424 -1.45847 -1.04191 -1.31215 -1.38622 -1.30127 -0.75154 -1.53154 
21:9444266 0.392559 -0.760354 0.151155 0.522184 -0.228753 -0.501452 -1.16081 -0.530051 -0.0480932 -2.23698 -0.745687 -1.17562 -1.12155 0.871532 -0.379161 1.79516 -3.11215 -1.23466 -2.29709 0.0499608 0.60274 -0.444193 1.22537 0.0793557 -1.79294 -1.32878 -1.63628 -0.159756 -0.0370787 -0.649176 0.251473 0.210806 0.464917 -0.56772 0.448637 0.420482 -0.47326 0.423864 0.0546279 -0.0538495 -1.22043 -0.239668 0.998477 -1.26749 0.185878 -0.292031 -1.85148 0.564486 -1.94424 -1.45847 -1.04191 -1.31215 -1.38622 -1.30127 -0.75154 -1.53154 
21:9447791 0.914314 0.339091 0.0336251 -0.0511273 0.117982 -0.212537 0.543249 0.658753 -0.0429529 -0.804855 1.57177 1.16744 1.43728 -0.81514 1.57601 0.00285688 -0.273601 1.98109 1.70654 -0.451075 -0.335283 0.372016 -1.33911 -0.586964 -0.320641 -0.415817 0.4025 -1.89977 -2.05733 -0.0415735 -1.78303 -1.41454 -0.736505 0.557456 -0.642643 -0.700543 1.12047 0.530591 0.719902 -1.03165 -0.0579702 -1.1864 -1.09225 -1.40994 -2.11548 -2.06747 -0.895841 -2.522 -0.354329 -0.279764 -1.64295 -2.00127 -0.470246 1.06788 1.88719 2.08542 
21:9448368 -0.0153723 1.01617 0.602838 -1.10897 0.966844 0.95383 1.93231 1.32254 0.832706 1.61635 0.178957 0.484521 0.276087 -1.13401 -0.532194 -2.032 3.46448 1.76359 2.96064 -0.538659 -1.04491 0.477865 -1.54163 -0.482119 0.927899 0.510972 0.839547 0.111252 0.729748 1.61196 0.501525 -0.0742506 0.363012 1.31458 0.119667 -0.303809 -0.162315 -0.815977 -0.521347 -0.288304 0.908514 0.406773 -1.41559 1.33745 -0.267338 0.160221 1.88937 -0.527563 2.19867 1.65761 1.68883 1.26467 1.07709 1.21365 1.05204 1.46614 
21:9448912 0.636327 -0.211456 0.760277 0.703274 1.73665 1.55247 0.80821 1.51382 0.654969 -2.11971 -1.223 -0.833648 -0.704564 0.767801 -0.673156 0.213033 -1.02141 -0.572786 -0.674715 -0.898624 -0.239526 -1.12404 -0.00487798 0.622037 -1.15255 -0.574273 -1.87592 0.0589107 0.301091 -0.719328 0.105705 -1.04125 -0.142637 -1.01537 -0.173299 -0.501248 -1.27379 0.472711 -0.967706 1.60273 -1.4297 -0.611489 -0.428338 1.62938 1.8 1.35478 0.9591 1.81974 0.642439 0.87956 1.123 -0.0769191 -0.457337 0.195909 -0.00216682 -0.350133 
21:9459560 -1.23438 0.181729 0.126745 0.93537 1.8531 1.79842 0.521953 0.676518 0.198524 1.54017 -1.0513 0.226974 0.126345 0.325039 0.296112 -1.61177 1.75833 -0.938984 0.0797865 -0.298569 -0.389167 -0.689311 0.251709 1.51566 1.28862 1.45401 0.0742895 0.987607 0.683873 -1.07702 0.630192 -0.498019 -1.10949 -1.77498 -0.802804 -0.653042 -0.630229 0.435714 -0.804089 1.98313 0.0440671 0.923872 0.374579 3.34082 2.99056 3.27844 2.83518 2.59981 1.99166 1.52028 2.10058 2.08136 1.66593 1.28809 -0.195087 0.323156 
21:9459925 2.59003 0.886398 0.454093 0.339208 1.09767 0.247212 0.459353 1.2359 0.24508 -2.06016 -0.557465 0.578906 1.62988 0.872638 0.486338 0.438953 -2.2154 0.985603 0.315734 -2.09832 -0.840653 -0.760408 0.428571 -0.479145 -1.85345 -1.29157 -1.38661 -1.2583 -1.11264 -0.571148 -0.883895 0.110783 0.376274 0.295713 -0.0472994 0.652945 0.996171 0.963116 1.38012 0.38742 -0.0894172 0.541331 -0.942636 -1.92576 -2.04661 -2.73613 -1.2121 -1.41304 -3.55574 -1.83669 -2.69823 -1.86607 -1.12299 -0.830506 0.465343 0.613627 
21:9470385 -0.162278 0.353487 0.101871 -1.30844 -1.07989 -1.19959 -0.209835 -1.18938 0.157954 1.4295 1.005 -0.0677711 -0.336321 -0.647944 -0.112881 -0.223738 1.10414 1.35624 1.45765 0.597312 -0.615748 0.82592 -0.708565 -1.29215 0.225884 -0.353062 1.19709 0.00859524 0.464409 1.57078 0.982822 1.19807 1.01566 1.68809 0.893422 0.527478 0.35577 -0.989135 0.560349 -2.25447 0.97751 0.698378 0.189585 -1.54371 -1.8141 -1.07059 -1.07032 -1.87601 -0.613187 -1.03247 -0.845398 0.0126677 0.141028 -0.618373 0.157054 0.151523 
21:9470388 0.258225 -0.287211 -1.22407 -0.701775 -2.03213 -2.30965 -1.13821 -1.92114 -1.57425 -0.297184 1.80049 0.341706 -0.269339 -0.0786397 0.199127 0.197569 -0.49112 0.22455 -0.416433 0.0348218 -0.751505 0.72792 -1.12489 -1.46137 -0.328437 -0.648993 0.811875 0.145539 0.488084 1.20446 0.750292 1.12284 0.962109 1.36562 0.930208 0.596053 0.276277 -1.24344 0.650844 -2.12157 1.2252 -0.526611 0.5372 -1.7968 -1.89739 -1.52604 -1.29639 -1.68019 -0.112437 -0.345627 -0.340949 -0.194849 0.492638 -0.00557609 0.518347 0.172797 
21:9470500 -1.29634 -0.941844 1.25676 -1.08093 -0.499214 -0.960784 -1.15705 -1.21541 0.75192 0.366649 0.0201377 -0.3291 -1.24706 0.0366495 -0.888017 2.48188 0.833561 0.212634 0.364448 0.491824 1.45424 0.630941 0.069843 -1.08456 0.40941 0.363629 0.487641 0.217942 -0.137773 0.0632541 -0.929321 -1.25519 -0.46441 -0.692235 -0.738099 -0.1298 0.0154679 1.95618 -0.856861 -0.505793 -1.70328 -0.473714 -0.212821 -0.92134 -0.18786 -0.386518 -0.919078 -0.0701647 -0.566881 -1.08974 0.0365701 -0.351267 -0.328079 0.817338 0.605706 0.00933409 
21:9475741 -0.0820344 0.376112 -0.0591648 -1.05216 -1.98757 -0.903875 -0.383313 -1.26076 0.339725 1.19149 1.70281 0.0161206 -0.330255 -0.710027 -0.0511062 -0.367325 0.867351 1.32839 1.39411 1.10273 -0.00427374 0.7474 -0.528859 -0.944444 0.508001 -0.197786 1.5522 0.495587 0.792567 1.62047 0.706069 1.42465 1.34465 1.82202 0.947943 0.058285 0.654599 -0.687553 0.504292 -2.33315 0.549472 0.315338 -0.140479 -1.68521 -1.95918 -1.19098 -1.15625 -1.93328 -0.300851 -0.742061 -0.47422 0.501747 0.826004 -0.387735 -0.250857 -0.165533 
21:9479516 0.641511 0.24686 -0.727419 0.918953 -0.878453 0.437058 0.00606564 -0.15183 -1.11273 -0.378466 0.245762 0.66583 0.184035 0.883565 0.668102 -0.368156 -0.862912 0.474463 0.0372566 -0.861363 -0.861477 -1.59533 -1.77539 0.133057 0.363636 0.723808 1.03371 0.433938 0.868227 0.824664 1.01951 0.739025 1.16263 1.10336 0.848932 -0.1634 1.71317 -0.307287 1.1646 -0.0645077 1.77595 0.169039 2.48368 0.955082 1.01048 0.541971 0.630969 0.103232 -0.659836 -0.936753 -0.091883 0.778663 0.852682 -0.251291 -0.435849 -0.944321 
21:9487456 0.196877 -0.565399 0.0286053 1.23452 1.83993 0.945327 0.124476 0.644371 -0.215975 -1.06547 -1.25817 -0.0443355 0.381748 1.19574 0.0522121 0.715803 -1.13246 -0.963989 -1.18961 -0.799189 -0.217507 -1.0756 -0.22215 0.739689 -0.270397 0.37327 -1.21868 -0.149875 -0.642877 -1.71417 -0.258572 -1.37173 -1.34108 -1.95206 -0.830423 -0.17999 -0.831046 0.652727 -0.440581 2.28397 -0.697154 -0.688174 0.00630227 1.96429 2.41245 1.92435 1.18585 2.22915 0.419848 0.752566 0.267149 -0.552492 -0.813126 -0.0566259 -0.191023 -0.149769 
21:9499866 -0.196877 0.565399 -0.0286053 -1.23452 -1.83993 -0.945327 -0.124476 -0.644371 0.215975 1.06547 1.25817 0.0443355 -0.381748 -1.19574 -0.0522121 -0.715803 1.13246 0.963989 1.18961 0.799189 0.217507 1.0756 0.22215 -0.739689 0.270397 -0.37327 1.21868 0.149875 0.642877 1.71417 0.258572 1.37173 1.34108 1.95206 0.830423 0.17999 0.831046 -0.652727 0.440581 -2.28397 0.697154 0.688174 -0.00630227 -1.96429 -2.41245 -1.92435 -1.18585 -2.22915 -0.419848 -0.752566 -0.267149 0.552492 0.813126 0.0566259 0.191023 0.149769 
21:9515217 0.380278 -0.405663 -0.212918 1.37397 1.70434 0.416321 -0.631447 -0.418595 -1.01417 -0.870532 -0.460309 0.717647 0.591762 1.76638 0.413251 0.573375 -0.893627 -1.04621 -1.24098 -1.69002 -0.557924 -1.03307 -0.944505 0.229479 -0.162391 0.485791 -0.705253 0.727804 0.215669 -1.6006 -0.0258195 -0.998658 -1.20481 -2.26019 -1.12434 -0.220244 -0.420407 1.37833 -0.0749456 2.04171 -0.104603 -0.206096 0.0411044 2.14743 2.46914 2.20692 1.78926 2.67372 0.6464 0.709019 0.858821 0.454799 0.682509 1.0224 0.267625 0.076644 
21:9515300 0.640454 1.35978 1.69239 -0.733942 1.33723 2.1932 2.18574 2.21638 2.16752 0.608811 -1.48917 -0.590043 -0.801139 -1.28447 -1.5017 -1.42055 1.50117 1.395 2.10619 -0.527323 -0.693303 -0.574001 -0.515988 0.362014 -0.287328 -0.0934638 -0.0869389 -0.116404 1.33323 2.35055 1.97049 1.19099 1.61374 1.95147 1.25273 0.361231 0.565891 -0.496013 0.584305 -0.258518 0.723226 1.67882 0.175949 0.998897 0.728855 0.583645 0.809561 0.344976 -0.232224 -0.423613 0.661687 1.03599 -0.153744 -0.721831 -0.333742 -0.578845 
21:9517485 -0.882089 -0.812883 -1.28988 -0.564496 -2.66433 -2.2777 -1.35315 -1.55794 -0.976254 0.249287 1.70749 -0.118944 0.181513 -0.458204 0.947768 0.744073 -0.500935 -0.276638 -0.715131 1.95531 1.08715 1.41044 1.29183 -0.513463 0.390329 -0.343874 0.691383 -0.535144 -1.34952 -0.64942 -1.69753 -0.167343 -0.348361 0.280275 -0.10624 -0.121978 -0.116863 -0.79302 -0.438516 -1.58621 -0.540375 -1.28831 -0.190087 -2.76274 -2.80869 -2.44726 -2.27938 -2.64612 -0.363374 -0.250937 -1.33351 -1.30573 -0.463078 -0.263537 0.0581062 0.440622 
21:9519025 0.380278 -0.405663 -0.212918 1.37397 1.70434 0.416321 -0.631447 -0.418595 -1.01417 -0.870532 -0.460309 0.717647 0.591762 1.76638 0.413251 0.573375 -0.893627 -1.04621 -1.24098 -1.69002 -0.557924 -1.03307 -0.944505 0.229479 -0.162391 0.485791 -0.705253 0.727804 0.215669 -1.6006 -0.0258195 -0.998658 -1.20481 -2.26019 -1.12434 -0.220244 -0.420407 1.37833 -0.0749456 2.04171 -0.104603 -0.206096 0.0411044 2.14743 2.46914 2.20692 1.78926 2.67372 0.6464 0.709019 0.858821 0.454799 0.682509 1.0224 0.267625 0.076644 
21:9530026 -0.711678 1.02881 2.15739 -0.779916 1.73709 2.01318 1.53675 1.34292 2.89452 2.77453 -1.42836 -0.653524 -0.0266815 -0.864707 -0.495692 -0.61637 2.51326 1.71585 2.94943 0.808225 0.341682 0.0186777 0.75612 0.619376 0.906186 0.558109 0.46665 -0.233726 -0.116009 0.367499 0.232756 -0.0659462 -0.0724673 0.280758 -0.203467 -0.200411 0.0269859 0.506812 -0.226875 0.0880393 -0.596243 1.89113 -0.627406 0.664969 0.434061 0.938383 0.562574 -0.00166298 -0.693187 -0.93811 -0.664032 0.375209 -0.558391 -0.881542 -0.61227 -0.0503219 
21:9530361 -0.838753 -0.397095 0.549258 -0.735443 0.932002 -0.563399 -0.24084 -0.0770663 0.944744 0.44921 -0.395496 -0.680815 0.0231501 -0.762397 -0.598721 0.263941 1.29534 -0.465557 0.187174 0.77912 0.9 1.77835 1.72442 -0.117511 -0.630389 -0.918098 -1.1711 -0.577222 -0.691891 -0.680307 -0.963846 -0.704193 -1.01992 -0.943824 -0.782543 0.135633 -1.35373 0.420552 -1.18798 -0.0620821 -1.63238 0.163916 -2.2449 -0.711969 -0.817276 -0.455268 -0.391127 0.140808 0.700323 0.953534 0.214274 -0.924561 -0.856294 0.149599 0.319677 0.679093 
21:9545724 -0.446744 -0.628579 1.08024 -0.455051 0.217574 0.958724 1.09106 1.19736 1.62214 -0.287882 -1.00611 -1.56807 -0.822366 0.103731 -0.0411719 1.23344 -1.15264 1.21487 0.790014 1.69439 0.135797 -0.622321 0.625018 0.404487 0.51711 0.259664 -0.189759 -0.88581 -2.03936 -1.07013 -0.75363 -1.32723 -0.51917 -0.0364653 0.205979 -0.524383 -0.988494 -1.21542 -1.14736 -0.278285 -1.78552 -1.52761 0.84297 -0.523099 -0.132785 -0.0820997 -1.70307 -1.67378 -1.33404 -1.36102 -2.04258 -1.97178 -2.69017 -2.29397 -0.929138 -0.406245 
21:9546679 -0.485283 0.288123 -0.157349 -1.41353 -1.63936 -1.15674 -0.265726 -0.839016 0.212571 1.28026 0.978598 0.0821242 -0.14803 -0.887175 -0.207022 -0.738632 1.54379 1.23111 1.56669 0.447843 -0.441588 0.974031 -0.0757957 -1.1013 0.59219 0.0113496 1.33358 0.086065 0.43866 1.6594 0.72964 1.38241 1.08569 1.80334 0.881823 0.51927 0.57814 -0.819903 0.222304 -2.06931 0.874018 0.598786 -0.00678691 -1.91167 -2.4197 -1.98319 -1.17665 -2.35248 -0.611333 -0.761677 -0.321567 0.382755 0.89326 0.102919 0.404353 0.633858 
21:9555786 -0.380485 -0.255778 0.493035 0.223005 0.848285 1.86871 1.17708 1.01828 1.22449 0.308607 -1.39753 0.226515 -0.898319 -0.112867 -1.56425 -1.39135 2.55843 0.430934 1.69655 -0.572262 -0.533225 -2.36089 -1.95917 0.0946562 1.19276 1.42664 0.553742 1.5573 2.3425 1.29041 1.81099 -0.237074 0.606084 0.321537 0.520581 -0.844695 0.293499 0.399164 -0.0306066 1.42395 1.08037 -0.450181 -0.0730231 4.02684 3.59158 2.59708 3.06268 3.09974 1.96099 1.85873 2.36991 2.24818 1.09948 0.201009 -1.09191 -1.03937 
21:9573422 -1.41908 -0.563531 0.225889 0.246897 -1.69942 0.211458 -0.332838 -0.998603 1.32968 1.67075 0.809465 0.0699273 -0.0391989 -0.784141 -0.117626 -0.211076 1.4975 1.56829 1.75009 1.60741 1.54133 -0.807001 -0.608671 0.58337 0.894195 0.0851055 0.773004 -0.130343 0.204463 0.522477 -0.371505 -1.40216 -0.404516 0.406933 0.0431435 -1.33215 0.474309 -0.269347 -1.06896 -0.31125 0.178003 -0.570002 0.426347 2.17825 1.90861 1.0704 0.965077 0.460742 0.686351 0.722392 0.804165 0.425956 -0.198486 -1.24946 -1.93072 -2.17915 
21:9573525 -0.453028 -0.512776 -1.29532 0.805126 0.0563158 -1.05458 -1.49617 -3.08926 -1.73629 0.420837 0.562803 0.811296 1.8766 2.5784 0.841774 -0.245216 0.848865 -0.810811 -0.435248 -2.45441 -1.48749 -0.77369 -2.72354 -1.82576 1.13294 1.1955 1.54105 1.29865 1.83371 0.85272 1.48752 0.553937 -0.200714 -0.606097 -0.654714 0.504442 1.19141 1.33733 1.24373 -0.188783 0.92532 -0.106004 -1.03801 0.278958 0.0413397 0.276087 1.18666 0.627871 0.130397 0.398808 1.0017 1.74479 3.39746 2.74785 2.04374 2.16984 
21:9578331 1.15706 0.0373687 0.277084 0.687936 1.11827 -0.79351 -0.827713 -0.33874 -1.30128 -2.44256 -0.539509 -0.113585 0.152859 1.07074 0.459092 0.623607 -2.33977 -1.25082 -2.06146 -1.99794 -1.51541 0.454272 0.465013 -0.675089 -1.82239 -0.908799 -1.1695 -0.488533 -0.465411 -0.287266 0.650488 1.1328 0.367098 -0.276747 0.131777 1.26263 -0.0538908 0.399414 1.23585 0.885946 0.263314 0.828224 0.362086 -2.02258 -1.26895 -0.46651 -1.18335 -0.466222 -1.51823 -1.6144 -0.730726 -1.32424 -0.485137 0.26942 1.23295 0.791693 
21:9607980 -0.0336791 0.903392 -0.703058 -0.681092 0.689723 0.455009 -0.641743 -1.55208 -0.823336 1.50287 1.71268 1.65915 2.54676 0.403185 0.678449 -0.720572 0.436473 1.79152 1.61188 -0.599274 -0.745493 1.02234 -2.12865 -1.29172 0.280451 1.06185 1.56007 -0.702372 -0.333333 0.163128 0.560769 0.343605 -0.171879 0.0813301 -0.482585 1.00788 1.69639 1.32762 0.257522 -1.19845 -0.0147034 0.82043 -0.572752 -0.135891 -0.396074 -0.407436 0.268434 -0.630382 -0.154559 -0.603604 -0.0289044 -0.164354 1.00506 1.25678 1.19204 2.21022 
21:9608125 -0.581258 0.0201321 -0.91769 -1.20394 -0.672968 -0.702465 -1.32964 -1.34607 -0.482224 2.30016 1.66406 1.54403 1.14378 0.32121 0.575277 -1.21619 0.798569 1.7688 1.54589 0.891021 -0.22916 0.618823 -1.66829 -0.88139 0.102378 0.749767 1.17565 -1.07528 0.182367 -0.284989 0.692964 0.198111 0.766315 0.951142 0.850202 1.48198 0.0433685 0.420116 -0.725341 -0.324852 0.0562664 0.632964 0.682066 -0.158639 -0.576093 -0.0810336 0.608061 -0.661224 0.195049 -0.926357 0.877923 1.02776 2.06547 2.11458 1.70075 1.85782 
21:9609293 -0.581258 0.0201321 -0.91769 -1.20394 -0.672968 -0.702465 -1.32964 -1.34607 -0.482224 2.30016 1.66406 1.54403 1.14378 0.32121 0.575277 -1.21619 0.798569 1.7688 1.54589 0.891021 -0.22916 0.618823 -1.66829 -0.88139 0.102378 0.749767 1.17565 -1.07528 0.182367 -0.284989 0.692964 0.198111 0.766315 0.951142 0.850202 1.48198 0.0433685 0.420116 -0.725341 -0.324852 0.0562664 0.632964 0.682066 -0.158639 -0.576093 -0.0810336 0.608061 -0.661224 0.195049 -0.926357 0.877923 1.02776 2.06547 2.11458 1.70075 1.85782 
21:9622066 1.09352 0.693064 0.545192 0.597263 0.0959174 0.577644 0.208356 0.323259 0.174357 -1.35879 -1.07204 -0.0027482 0.355788 0.358412 -0.242471 0.814248 -0.396813 0.0808314 -0.219944 -0.898127 -1.04912 -0.687471 0.417607 0.822289 -0.397882 -1.42207 -0.657725 0.146362 -0.0577447 0.850328 -0.425022 -0.110824 0.653548 0.831292 0.343531 -0.408355 0.735061 -0.746795 -0.302943 -0.297107 0.399785 0.126747 -1.23582 -0.000629408 0.344449 -0.360229 -1.09467 0.0303425 -0.922143 1.06922 -0.705694 -0.545949 -1.9547 -2.28776 -1.94178 -0.235939 
21:9633535 0.566938 1.65931 0.794158 -1.55003 0.760563 0.881392 -0.0679864 0.409363 0.278008 1.38652 2.5116 1.96448 1.31124 -1.02419 0.0544629 -0.430517 0.121101 2.63688 2.26765 0.829206 0.307159 1.91359 -1.02596 0.211561 0.262115 0.569251 1.34169 -0.601729 -1.94406 -0.604757 -1.12759 0.163184 -0.999554 -0.617386 -1.03053 0.401739 1.02014 0.688809 -0.406661 -0.718939 -0.0901603 1.39698 -0.711826 -0.110259 -0.289486 -0.616651 -0.192039 -0.608498 0.274733 -1.36422 0.0995081 -1.14182 -0.621802 0.220579 0.400327 1.15686 
21:9633679 -1.20927 -1.5919 -0.84586 0.424123 -0.382855 -0.694969 0.0275584 -0.228064 0.166106 0.288758 -0.285954 -1.06358 -0.853389 0.218868 0.125392 -0.668772 0.239845 -1.29967 -0.918382 0.380048 0.919619 -0.450198 0.0339018 -0.734489 0.083629 0.859449 -0.153317 0.123207 0.755608 -0.467021 1.11578 -0.0751692 -0.370888 -0.6031 0.144621 0.105161 -1.23244 0.225904 0.756921 0.388092 -0.282449 -0.766555 1.55766 0.10227 -0.0672408 0.834189 1.1706 0.244837 0.773002 -0.23858 1.06533 1.26778 2.33451 2.13936 1.62366 -0.246451 
21:9644376 1.17904 0.739024 0.518394 0.466211 0.117083 0.305828 0.174816 0.234425 0.0284078 -1.31977 -1.24161 -0.127237 0.415812 0.311718 -0.256573 0.873596 -0.333121 -0.0668555 -0.266678 -0.776365 -0.906009 -0.783771 0.307994 0.589501 -0.348278 -1.30746 -0.642024 0.161991 0.166342 0.815766 -0.469424 -0.130846 0.778486 0.865899 0.359558 -0.381738 0.784355 -0.782868 -0.173399 -0.370283 0.183088 -0.0274095 -1.32103 -0.0385312 0.213624 -0.511295 -1.13213 -0.0235048 -0.987866 0.839101 -0.939394 -0.663043 -2.01091 -2.34441 -1.94178 -0.241472 
21:9658274 0.0568145 0.84983 -0.281913 -0.861426 -1.38849 -1.45158 -1.21858 -1.97907 -0.857473 1.51585 2.43804 2.28775 0.658043 -0.518138 1.55749 0.339063 0.960281 2.18685 1.75736 0.504421 -1.18107 1.20326 0.399716 0.410201 0.00487403 -0.753763 0.18674 -0.127681 0.138657 1.3892 0.331725 0.624555 1.64292 2.20356 1.7052 0.769839 1.39203 -0.981825 0.5792 -1.53526 0.324911 1.36149 1.57653 -1.51427 -2.34661 -2.21244 -1.04241 -2.23862 -0.842167 -0.21956 0.115605 -0.181398 1.05751 -0.402048 -0.46952 0.541129 
21:9659673 -0.615919 -0.280062 -1.07824 -0.898336 -0.338867 -0.0566263 -0.63308 -0.318474 -0.453837 1.69555 0.878711 0.854138 -0.206295 0.303534 -1.24528 -1.6702 0.451639 -0.674902 -0.41888 0.0548025 -0.740283 0.00215971 -1.27572 -0.259469 0.94547 1.94033 1.57943 0.466376 0.557964 -0.941497 0.948516 0.95156 -0.753386 -1.22019 -0.346652 1.23858 -1.19235 1.03269 -0.524649 1.16037 0.260704 0.698953 0.120686 0.842558 0.93973 1.98844 1.8439 1.16834 1.58954 0.151887 1.43963 1.76841 1.99827 2.58443 1.38783 0.961151 
21:9660619 0.609382 0.253076 1.09894 0.900797 0.309055 0.0300716 0.644668 0.294279 0.432737 -1.72481 -0.825648 -0.784793 0.213219 -0.282399 1.25605 1.75814 -0.465304 0.635516 0.38061 -0.0752093 0.740283 0.00814473 1.27671 0.198424 -0.889635 -1.90508 -1.53593 -0.433347 -0.62044 0.923287 -1.02212 -0.941421 0.643422 1.15848 0.255834 -1.25336 1.16238 -1.02844 0.539749 -1.14948 -0.154391 -0.694661 -0.110096 -0.860308 -0.959455 -2.02461 -1.86716 -1.19283 -1.5649 -0.175912 -1.40392 -1.74522 -1.99221 -2.5613 -1.3679 -0.944204 
21:9661292 0.433786 -0.285199 0.652506 1.93813 1.57598 0.863154 0.846835 0.523649 -0.101604 -2.27277 -2.37313 -1.7627 -0.002525 0.943851 0.444916 1.58943 -0.884308 -1.39793 -1.22657 -1.88944 0.720339 -0.801686 0.788007 -0.794106 -0.574138 -0.705587 -1.27326 0.269414 0.149323 -0.129024 -0.719722 -1.16029 -0.431942 -0.855402 -1.21541 -1.56188 0.458367 0.56 0.1816 0.111136 -0.0192714 -1.43936 -1.45747 0.555067 1.08341 0.00433748 -0.439878 1.1844 -0.745455 0.504748 -1.15083 -0.820789 -1.50966 -1.30699 -0.489487 -0.857705 
21:9667324 0.574051 0.747872 0.51323 0.803835 1.47123 1.36069 1.11246 0.301214 -0.110109 -1.42798 -0.634899 -0.535944 0.990814 -0.117297 -0.132924 0.771171 -0.584343 -0.618219 -0.467992 -1.56253 -0.333748 0.318958 0.0744874 -0.123867 -0.00432769 -0.108832 -0.214668 0.596133 -0.496029 0.439697 -0.281243 0.0612896 -1.09398 -1.14291 -1.46146 -0.97768 1.46058 0.692282 1.12765 -0.577243 -0.00989989 0.0429984 -1.42914 0.139787 0.412777 -0.261622 -0.482226 0.27442 -0.284801 0.657391 -0.95607 -1.41186 -1.67168 -1.44564 -0.979069 -0.25391 
21:9680703 -0.210134 0.419692 -0.983896 -0.381406 -1.32277 -0.701468 -0.193553 0.0351158 -0.960773 2.00026 1.25425 1.17157 0.571109 -0.368634 1.35642 0.270174 -0.0907656 2.53464 2.17358 0.197847 -0.1168 -0.0401856 0.882444 -1.50669 -0.371689 0.0593443 0.107442 -0.690409 -0.474553 -0.237298 -0.531834 -0.297947 0.984661 1.28552 0.864376 0.533458 0.658797 0.51823 0.63455 -1.31447 -0.579593 -0.927966 3.03244 -1.49717 -2.24289 -1.71621 -0.654073 -2.0303 -1.18459 -2.22589 -1.04872 -0.59025 0.502461 0.687716 1.26404 0.930086 
21:9694266 1.06086 1.21728 1.26162 0.761873 1.32653 0.657275 0.494645 0.716219 0.63754 -0.572968 -1.09273 -1.10719 0.459898 -0.0320811 -0.358791 0.716597 -0.0736988 -0.338277 -0.678427 -1.08484 -0.949491 0.576556 -0.125384 1.32402 -1.13012 -2.32795 -1.76609 -0.637512 -0.991214 -0.171375 -0.384325 -0.668373 -0.85067 -0.584161 -0.498662 -0.447391 -0.608295 -0.854287 -1.02933 0.76215 -0.177932 1.11911 -1.09691 0.435216 0.672628 0.0577667 -0.552275 -0.388036 0.754834 1.78366 0.115212 -0.0808623 -1.24705 -1.56572 -1.27316 -0.00811423 
21:9694400 -0.634448 -0.736345 -0.708326 -1.65348 -1.44003 -0.887784 -0.500754 -0.0963542 0.0447253 0.872661 1.1733 0.715836 -0.0622245 0.519814 -0.131326 -0.725504 0.880273 0.5 1.02738 0.977515 0.0016471 -1.96551 -0.704838 0.0357558 0.605461 0.67717 0.761466 0.00673235 1.74065 0.221741 0.159306 0.813761 1.7544 1.40741 1.47261 1.49453 -0.791256 -1.21696 -0.947187 0.0154445 0.179941 0.766379 1.51536 0.0822164 -0.139593 0.408194 0.157003 -0.571954 -0.839552 -0.220752 1.21189 1.2907 2.52446 2.61622 1.4792 1.99793 
21:9697086 -0.243536 -0.392624 0.241021 0.388137 0.485591 -0.548159 -0.606325 -0.571469 0.555301 0.226829 -0.909816 -1.07906 -0.0951694 -0.429127 0.121434 0.498344 -0.975552 -1.20261 -1.36089 2.88308 1.88893 -1.57379 1.91894 -0.981913 1.19111 1.61274 1.13348 0.253609 -0.537609 1.02617 1.02661 0.112258 -0.294758 0.550748 0.428273 -0.242001 0.117775 -0.183176 0.644064 0.211969 -1.90938 -1.55906 -0.288702 -1.3078 -0.7297 0.244922 -1.70098 -0.483002 -0.918118 -0.782026 -1.25447 -2.35153 -2.51878 -1.62937 -0.391002 -1.03606 
21:9699134 1.1485 1.84915 1.74276 1.30483 0.326992 0.778662 0.511165 0.609453 0.235206 0.947789 -0.388678 -0.767663 0.233996 0.575198 -0.0431065 -0.22707 -0.181323 -0.519644 -0.851079 -0.332582 0.104688 0.768031 -0.497289 1.90699 -0.312154 -1.19106 -0.880776 -0.39124 -0.0523283 -0.266687 -0.0894672 0.407284 -0.461605 -0.518634 -0.251759 0.57395 -0.317176 0.0128774 -0.425633 0.965833 0.185682 1.26861 -1.05375 -0.255638 -0.212429 -0.285545 -0.273973 0.167699 0.161715 1.44865 0.807407 0.399042 -0.0927115 -0.925077 -1.96834 -0.23718 
21:9699592 -0.165768 -0.430488 -0.781628 -0.540236 -0.144121 -1.26949 -1.63005 -1.94468 -0.913537 0.513377 2.69683 1.97715 -0.0176682 -0.309684 1.965 0.314408 0.598162 3.57504 2.85881 0.165016 -1.8756 -0.593347 -0.704823 -0.443039 -0.68168 -0.308383 0.177341 -0.501725 -0.248871 0.608956 -0.126366 0.12125 0.87925 1.57158 1.34897 0.282397 0.953566 -0.165899 0.373225 -0.516842 0.094417 -0.302764 0.609644 0.955261 0.712108 0.0621295 0.70524 0.27059 0.106396 -0.49647 0.161154 0.0498222 1.1303 1.02731 1.67475 0.0569067 
21:9715747 0.384249 0.409591 -0.140223 -0.0699909 0.435261 -0.992529 -0.104944 -1.10001 -1.25101 0.285786 -0.0167383 0.847826 0.855414 -0.354146 1.34713 1.54512 -1.70339 1.74854 0.512178 -0.0469545 0.347688 -0.134291 0.197341 0.498875 0.412009 -0.109969 0.333545 -0.513324 -0.921967 -0.705705 -1.04506 0.0170827 -1.32911 -1.14413 -1.24709 -0.321407 1.811 2.55582 0.994948 -2.40049 -0.0415488 -0.543603 0.274928 -2.27648 -2.65453 -2.94198 -2.18555 -2.37364 -0.787834 -2.68451 -1.36475 0.0874788 -0.577207 -1.26276 -0.816041 1.01627 
21:9716214 -1.11439 -0.961556 -1.31256 -1.54646 -1.10428 -1.7234 -0.0353542 -0.217884 0.1323 0.649745 1.84216 0.525 -0.650975 -2.11616 -1.08978 -1.69967 0.0411796 0.0640469 -0.176119 2.28117 0.506894 2.18034 -1.00792 1.95522 0.846243 0.812604 1.41754 0.599967 -1.60806 -0.322797 -0.360593 1.90421 -0.387118 0.0906256 -0.0837889 1.12562 -0.930018 -2.38464 -0.831125 0.415911 0.287298 1.85108 1.41281 0.755935 0.719706 1.11667 0.816571 0.1352 1.75043 1.35652 0.886359 -1.04405 -0.481233 -0.0751353 -0.793103 0.312692 
21:9731876 -1.79802 -2.62736 -0.19253 -1.61402 -1.90772 -0.47461 -0.629014 -0.043861 1.11552 -1.70764 1.02574 0.326721 -0.159942 -0.157223 -1.34475 -0.741142 0.580257 -2.33815 -1.38004 -1.15296 -1.81008 0.141117 0.804129 -0.191156 0.378567 0.182425 -0.566672 0.599082 1.47368 1.61724 1.93581 2.09491 2.4302 2.5176 3.03828 2.31894 -0.742638 -1.58543 -0.359598 2.1803 -1.47353 0.390077 -0.528983 -0.509452 -0.270989 0.264838 -0.0400394 -0.126459 -0.304172 1.01401 0.519082 0.246819 1.15692 1.50655 0.32973 -0.0525079 
21:9742573 0.232527 -0.419941 -0.19312 -1.35072 -0.437637 0.85656 1.13831 3.14497 1.50255 0.0336546 -0.758235 -0.430277 0.0518165 -0.429687 -2.47573 -1.47535 0.86653 0.379892 1.05889 -0.101207 -1.04814 -0.290623 -0.013216 -1.4497 -0.195811 0.199432 -0.966549 -0.363715 -0.230864 0.640969 0.448742 0.544921 1.40552 1.85017 1.70306 1.7258 -1.12443 -0.490962 -1.10788 2.87848 0.268319 0.202632 -0.389695 -0.615233 -0.741447 -1.32674 -0.213917 -0.293389 -1.41988 -0.177858 -1.3172 -0.629174 -0.591155 -0.181712 -1.66537 -0.121351 
21:9742934 0.216569 1.06768 1.90622 0.0307237 1.65515 -0.0645198 -0.67017 -0.85814 -0.480484 1.0914 -1.72909 -1.62757 0.221742 0.444968 1.78119 1.30891 -0.590699 3.21594 2.15869 -1.64582 0.385243 -0.275455 1.04662 0.766773 -1.26334 -1.30303 -0.538569 -0.47374 -0.151732 0.129763 -0.761535 -1.17826 -0.644674 -0.369723 -0.956219 -0.579751 0.356891 0.764665 0.467032 -1.73486 -0.0686159 -0.0667307 0.280629 -0.684744 -0.384913 0.0349125 -1.11786 -0.384222 0.907643 -0.907817 1.28619 0.341731 -0.369863 0.501805 1.9092 0.621279 
21:9753263 0.918817 1.28064 0.363581 0.84628 0.13406 0.311536 -0.332604 -0.239903 -0.579767 0.897897 -0.243003 -0.126769 1.90149 0.474214 1.58245 0.0984279 -2.70465 3.12851 1.12256 -1.15915 -1.16417 -1.15222 1.39736 0.805455 -1.62926 -1.05381 -0.521228 -0.472876 -0.573434 0.0536834 0.45563 0.953148 -0.0660785 -0.0890795 0.263149 0.327523 1.34857 0.752381 3.35742 -1.75234 0.358343 -0.833885 -0.555139 -1.86018 -1.67942 -2.21967 -1.91808 -1.52831 -1.32421 -1.42553 -0.899733 -1.16599 -0.596026 -1.49989 -0.818928 -0.0348696 
21:9754617 0.574671 1.02979 2.20444 -0.385108 1.96982 0.531579 0.235908 -0.0495769 1.15154 1.39568 -0.326182 -1.35204 -0.130414 -0.20412 0.524331 0.0578296 1.28643 2.63461 2.50217 -0.458256 1.16377 0.608271 -0.720787 1.38029 -0.740337 -0.517294 -0.381569 -0.453897 0.126216 0.238941 -1.28708 -2.09008 -0.0650026 -0.00886084 -0.950732 -0.618945 -0.438591 1.42005 -0.990809 -1.30299 -0.82891 1.27215 -0.259597 2.76329 2.28374 1.84464 2.75381 2.09165 1.90205 0.176125 0.855273 1.17986 -0.277185 0.60746 0.446838 -0.0480997 
21:9756580 0.629173 0.39323 -1.9905 -0.108251 0.133101 0.349041 2.24289 1.88252 -0.785714 -0.939394 -1.92992 0.163741 0.189091 -0.041927 -0.729517 0.257801 0.949192 -1.4961 -0.58477 0.780015 0.793164 0.927043 -1.68779 0.379545 0.117146 -0.534402 -0.835031 -1.15632 -0.447736 -0.753231 -0.650877 -0.864253 -0.527651 -0.801493 -0.877515 -0.0155979 -0.462411 0.0614068 -2.03296 0.794872 0.533681 0.815752 -0.95827 -0.109288 0.198384 -0.191047 -0.926677 0.498143 -0.27631 0.993073 0.181943 0.389364 -0.196186 -0.0241557 -0.209041 0.775613 
21:9759460 -0.222282 -0.547045 -0.739171 0.866761 -0.254334 -1.21423 -0.362362 -0.181798 -0.188919 -1.03468 -1.52002 0.309472 0.0622583 0.259824 0.480905 0.344899 -0.869015 -1.69295 -1.51801 0.0685518 -0.088375 -0.47483 -0.115872 0.534235 0.757079 -0.576667 -0.142826 0.414189 0.878132 -0.752487 -0.1584 -1.283 -0.0258114 -0.890431 -0.58613 -1.02615 0.45191 -1.1765 0.257958 -0.620709 1.13849 -0.468224 -0.717032 0.0449771 0.294297 -0.201547 -0.48149 -0.606902 -1.01861 0.706534 -1.83012 0.281947 -0.355018 -0.789802 -0.721747 0.49497 
21:9767051 -1.01489 -1.54925 -1.2068 -0.91623 -0.792952 -0.126392 1.37966 1.48947 -0.169881 -1.13194 -1.93193 -0.796121 -0.672222 -1.03443 -2.03022 -0.0986103 0.0763348 -1.99846 -1.44198 0.435509 1.05992 1.52579 -0.24862 1.26004 1.03624 0.49599 0.0339291 -0.344897 -1.2843 0.50388 0.157673 -0.612816 -1.26038 -0.152577 -0.713358 -0.19764 -1.52507 -1.52913 -1.47333 2.11188 -0.0542787 0.29896 -0.943864 -0.0788193 0.15796 -0.609692 -0.863561 0.204371 -0.450055 0.688776 0.0894211 -0.00877856 -1.07435 -1.64337 -2.03505 -0.290486 
21:9773273 0.0445274 -1.2879 -0.992285 0.172218 -1.64231 -1.53249 -0.0871726 -0.316621 -0.110917 -1.3261 1.71401 0.963646 0.424965 0.227098 -0.0666851 -0.404825 -2.30307 -1.06311 -1.74833 0.523864 0.0649863 0.244051 1.22035 0.43069 -0.325706 -0.610881 -0.163956 0.287127 -0.381058 0.01148 1.24175 2.3089 0.36177 0.719034 1.48129 0.870048 0.334039 -0.984289 2.87801 0.389991 -0.654395 -1.07163 0.580855 -1.6324 -1.4739 -0.594348 -1.23062 -1.43262 -1.65761 -0.104375 -0.550654 -0.0387802 0.910443 -1.02284 -1.37698 -0.864598 
21:9777010 -0.660107 -0.10887 -0.661166 -0.375932 0.112866 0.465279 -0.672129 0.300541 0.188417 0.735797 -0.239388 0.491215 -0.446225 -1.53114 -1.05899 -1.02223 0.75996 0.485086 0.887288 1.81337 2.11101 0.300442 -1.13305 0.196726 1.34588 1.02154 0.690811 0.0193225 -1.62258 -0.994465 -1.46755 -1.63831 -1.6956 -1.26405 -1.79036 -1.05273 -1.53993 -1.66019 -1.74724 0.225322 1.35623 0.524638 0.336092 0.559481 0.629174 0.304244 -0.0698984 0.495555 0.319225 0.475095 -0.776292 0.18711 -0.766302 -0.252072 -1.18997 1.06587 
21:9784106 0.856568 1.96476 0.420026 0.833039 2.22028 1.30868 1.23633 -0.432257 -0.474631 0.642873 -0.325069 -0.629475 0.861068 1.06068 1.8558 1.11602 1.66209 1.23546 1.52273 -0.468016 -0.558193 0.832627 -1.95273 1.4166 0.148273 -0.0760779 -0.622239 -0.395345 0.359696 -0.160114 -0.348152 -2.28542 -0.215771 -0.937225 -1.29682 -1.22314 1.38279 1.92975 -2.05735 -1.61436 0.0819741 1.21945 -1.49552 2.29952 2.20515 1.27167 1.86591 2.28434 0.944231 0.580698 0.887315 0.256696 -0.0491399 1.09608 1.62235 0.920423 
21:9785054 0.856568 1.96476 0.420026 0.833039 2.22028 1.30868 1.23633 -0.432257 -0.474631 0.642873 -0.325069 -0.629475 0.861068 1.06068 1.8558 1.11602 1.66209 1.23546 1.52273 -0.468016 -0.558193 0.832627 -1.95273 1.4166 0.148273 -0.0760779 -0.622239 -0.395345 0.359696 -0.160114 -0.348152 -2.28542 -0.215771 -0.937225 -1.29682 -1.22314 1.38279 1.92975 -2.05735 -1.61436 0.0819741 1.21945 -1.49552 2.29952 2.20515 1.27167 1.86591 2.28434 0.944231 0.580698 0.887315 0.256696 -0.0491399 1.09608 1.62235 0.920423 
21:9786533 2.0816 3.01034 1.8631 0.252335 2.30142 2.8955 3.80199 2.63931 0.135073 0.742606 -0.456727 -0.12071 2.26347 0.7 2.14895 0.350926 0.774367 3.83261 3.71355 -0.311667 -0.0827766 0.637664 -0.46233 1.10169 -0.989053 -1.01329 -1.08157 -0.489423 -0.41329 0.218997 -0.745467 -0.374288 -0.134025 0.191093 -0.835349 -0.429226 1.11048 0.327568 -0.496668 -0.654519 -0.869167 1.71284 -1.43651 0.75 -0.124459 -1.13203 1.14723 -0.413289 -0.0969519 0.383175 0.407655 -0.677679 -0.583419 0.178565 1.47332 1.84355 
21:9795290 0.671671 1.36873 0.353878 0.0441036 1.42594 1.81881 0.655993 0.846939 0.293328 1.58364 -0.81193 -0.17872 -0.0861746 0.653112 0.329914 0.53422 2.55989 2.28 2.70116 -0.137532 0.385525 -1.36502 -1.70808 -0.341694 0.0967877 0.81812 -0.0794748 0.168329 0.706218 0.400897 -0.521874 -1.59517 0.486134 0.279216 -0.1727 -0.00082861 -0.111667 0.91245 -1.88051 0.186629 0.169094 0.27496 -0.202336 2.74208 2.56125 1.65428 2.12269 2.89905 2.57205 0.492025 1.84267 0.409108 0.524853 1.97163 1.40141 0.587012 
21:9797351 1.46177 2.14806 1.02171 0.130934 1.92809 3.35691 2.15756 1.63581 0.454786 0.962744 0.277649 1.11003 2.12801 0.390553 2.39971 1.20651 1.7548 1.94957 2.66593 -1.17181 -0.826906 -0.295335 0.156706 -0.454445 0.223409 0.31571 -0.571833 -0.125964 -0.41915 -0.532572 -0.745213 -0.914468 0.350563 0.447368 0.47422 0.311546 0.227682 -0.136346 -1.29453 -0.0435492 -1.49621 -0.277033 -1.71062 2.35639 1.18731 -0.195734 2.512 0.230479 0.345139 1.43378 -0.791667 -0.703555 -0.420432 0.318247 0.487881 1.72807 
21:9799652 0.953327 0.337537 1.34274 -0.673651 0.782636 -0.591395 0.989209 0.469013 -0.271279 -1.94115 -0.93329 -1.02465 -0.44486 0.0310998 -0.344828 -0.151064 -1.63333 -0.99056 -1.61126 -1.04337 -0.622795 1.5769 0.371411 -0.790687 -1.50011 -1.55374 -0.43729 -0.34551 0.543553 0.226006 -0.499526 0.120496 0.535577 -0.0977884 -0.939408 -0.594375 0.3476 1.16813 -0.428351 0.823529 0.349153 1.15353 -1.74876 -2.18418 -2.08981 -1.74447 -1.30373 -1.31634 -1.66412 -0.633875 -0.444884 -0.669965 -1.60877 -0.757725 0.822144 -0.197431 
21:9805206 -1.12878 -1.21062 -0.227992 -0.33541 -1.42782 -2.04035 -1.16004 -1.81278 -1.03242 -1.29992 1.55461 1.01653 0.496115 0.294169 0.722978 0.194796 -1.44713 -1.62425 -1.89058 -0.781883 -0.09278 1.17207 1.4411 0.419832 0.247865 -0.920516 0.0231166 0.149992 -1.00667 -0.128139 -0.171049 0.384804 -0.841094 -0.329929 -0.383382 -0.999549 1.23119 -0.00285113 1.39931 -0.710193 -0.817369 -0.760222 0.635681 -1.46334 -1.39353 -1.21239 -1.36044 -2.51588 -1.95909 -0.385089 -1.45418 -0.343255 -0.111143 -1.38007 -1.29134 0.169049 
21:9815360 1.0715 0.908414 -0.726244 0.599471 -0.2896 1.07309 1.0028 0.939208 0.1342 0.513335 -0.423248 0.978753 2.18232 1.28664 0.161984 0.10996 0.318258 -0.103263 0.260915 -0.27865 -0.185197 -2.49706 -0.607228 -1.17586 0.93709 0.542619 0.540312 1.38729 0.770772 1.48981 0.276453 0.593573 0.443124 1.1327 0.322196 -0.38729 0.0777285 -0.422596 1.10255 1.46111 -0.0923653 -1.81328 -1.21707 0.257045 -0.310242 0.00353064 1.00687 -0.496344 -2.57727 1.0349 -1.30526 0.415816 0.981715 0.743122 0.152579 1.71051 
21:9822222 -0.654075 -0.5125 -0.0929488 0.120755 -1.37342 -0.091994 -1.13699 -1.28479 -0.851962 -0.553977 1.71719 0.967537 -0.120317 1.83469 1.5013 0.838718 -0.421133 -3.45544 -2.78667 -2.73141 -2.91655 -0.358821 1.56894 -1.0821 0.621142 0.549758 0.960054 1.37932 1.39883 0.59203 1.31712 1.67473 1.73257 1.49254 2.27478 1.1875 0.484347 0.779347 -0.194734 0.0416897 -1.80817 -0.943878 -0.786725 -1.29071 -1.57411 -1.18863 -0.70228 -1.6278 -2.49885 -0.995449 -0.703694 1.18812 2.25996 1.10473 0.762122 0.618446 
21:9823525 0.30901 0.172139 0.0490279 -0.298386 -0.641908 -0.703087 -1.91016 -2.42978 -1.29331 0.981247 1.57456 0.866071 -0.248913 1.18961 1.76549 0.805388 -0.441267 -0.866829 -1.24858 -1.83418 -3.27153 0.424784 0.36995 -0.105416 -0.809253 -0.501873 -0.251748 0.00817208 1.84777 0.960534 1.33191 2.6845 2.80976 2.52093 3.32318 2.23716 1.49718 1.32875 0.410644 -0.520798 -1.25044 0.656142 -0.179967 0.210665 -0.174581 -0.905886 0.104826 -0.159114 -0.765235 -1.52174 -1.04757 -0.158513 1.22714 -0.350785 -0.102105 -1.35483 
21:9832946 0.696934 1.68679 1.78958 -0.418379 1.84584 -0.199483 0.247736 0.100988 0.266886 1.36024 -0.0626819 -0.47256 -0.836128 -0.171627 0.63126 0.0579355 1.44963 3.24823 2.84344 0.916456 0.756243 -0.595506 0.499166 1.71209 -0.355483 -0.383799 0.0191881 0.00381941 0.406684 0.724902 -0.156268 0.335826 0.581722 0.752846 0.484001 0.666181 1.6628 0.222738 1.71551 -0.973067 -0.815087 0.553846 -0.124718 1.47131 1.7588 1.6023 0.698468 1.53611 2.66403 0.160487 1.46874 -0.549792 -0.785256 -0.909049 -0.476111 -0.539396 
21:9840051 -2.20263 -0.524195 0.908055 -0.191971 -0.712801 0.401616 0.0252347 0.689875 0.944798 -0.0274207 0.175731 -1.14482 -1.57221 -0.763824 -0.361883 0.168852 -0.642221 0.197051 0.321462 0.236004 2.14644 -0.446673 2.07966 1.06234 1.01778 0.478285 0.746471 1.16489 -1.90138 -0.188803 0.116311 -0.987914 -2.1211 -1.40976 -1.12959 -0.961277 -0.82891 -1.03214 -0.524555 -1.30975 0.288813 -0.415082 0.652957 -0.894127 -0.329733 -0.24782 -0.961317 -0.545603 0.112603 -0.644988 1.06743 0.619364 -0.538022 -0.22609 -0.0413184 0.40285 
21:9841479 -0.854991 -2.14827 -1.68087 -0.632835 -1.50769 -1.7916 -0.373348 -0.514572 -0.22341 -0.965645 -0.132968 -0.335633 -2.05623 -1.74814 -0.69363 -0.339064 -0.405198 -2.10621 -1.96057 0.986614 -0.620651 1.08864 0.500474 -1.54028 -1.13824 -0.746711 -0.103446 -1.21752 0.0975417 -1.29862 -0.773059 0.258016 0.38296 -0.154239 0.159166 -0.031192 -0.0264286 0.152167 -1.17205 -0.2637 0.403819 -0.0496358 0.357746 -0.653651 -0.816409 -0.841575 0.192375 0.0277426 0.101801 0.458199 -0.279679 0.148072 -0.0234267 0.00395736 -0.431159 -0.509125 
21:9868133 0.322673 1.29491 1.8106 0.448954 0.215947 0.252793 -1.7983 -2.10503 -0.574485 0.914568 2.16874 1.34638 0.785499 1.83327 2.37157 1.05651 -0.993513 0.590347 -0.210902 -2.1663 -0.686865 0.675787 0.987578 2.96847 0.690057 0.495825 0.493054 0.785784 -0.0166656 0.829757 1.26896 2.28885 0.409516 1.04507 2.08274 2.81183 1.50435 1.1318 1.71245 -1.52316 -1.3402 0.890411 0.424196 -0.0514489 0.557771 -0.00924146 -0.71283 -0.654096 -0.575087 -2.82042 -0.521989 0.334071 1.02714 -0.151596 0.6072 -0.710243 
21:9872834 -0.497279 0.33123 0.600154 0.623266 -1.27736 0.956656 -1.15991 -0.552021 -1.0415 -0.471775 1.64401 0.988153 0.960821 2.33257 1.75413 1.03071 -2.42831 -1.63356 -1.98212 -2.69322 -1.679 0.545319 1.6541 0.879852 0.572897 0.403229 0.386344 0.700362 -0.341537 0.480435 1.5059 0.809146 -0.792114 -0.312157 0.97002 0.97391 0.0747922 0.4091 0.287561 -1.43327 -1.4147 -0.182483 -0.756575 -1.50311 -0.864088 -0.784046 -1.82902 -1.63585 -2.20333 -2.62877 -0.393062 0.962579 1.45394 0.816391 1.37331 0.658806 
21:9875178 -1.17265 -1.20734 -1.43919 0.0542101 -1.77641 0.168852 -0.729223 -0.430691 -0.775601 -1.09808 0.524574 0.98426 0.835311 0.600117 -0.607732 0.423435 -1.1148 -3.84538 -3.00139 -1.49431 0.45467 0.525392 0.573594 -0.902464 1.31191 1.1756 0.878601 0.620543 -0.845007 -0.365731 0.312741 -1.15745 -2.93711 -2.91238 -2.22112 -1.75686 -0.838087 -0.0499638 -0.918851 -0.119868 0.445111 -0.204355 -0.206704 -1.51782 -1.54648 -0.979954 -0.832611 -1.12937 -2.18192 0.0775168 0.558416 1.77658 1.94362 2.36135 1.60461 1.19764 
21:9883075 1.21982 1.5047 1.2387 1.08431 0.541949 0.281981 -1.07422 -1.20351 -1.05051 0.765089 1.48788 0.75 0.893717 0.471806 1.39535 0.738053 -0.27058 1.86068 1.32961 -1.02128 0.208124 -0.625745 0.00234153 1.52203 -0.561293 -1.17397 -0.237266 0.157657 0.795792 1.09905 0.994997 3.03599 0.822388 1.4398 1.69842 2.30752 1.52193 0.789652 0.958547 -3.15608 -1.91973 -0.0428846 -1.65815 -1.75998 -1.37406 -0.109998 -1.10206 -0.739164 0.757333 0.0777677 1.25837 0.796349 1.55191 0.773992 0.850245 0.843352 
21:9884714 0.00502146 -0.241423 -1.85754 0.128571 -2.20458 -0.0870519 -1.19379 -1.03129 -1.29397 -0.951749 -0.591021 -0.313341 0.180247 0.0604907 -0.239087 0.624551 -1.17002 -1.38812 -1.17427 -0.627025 0.396593 -0.361156 1.43394 -1.16865 0.985662 0.824018 0.89561 0.627349 0.17875 0.65646 -0.371349 -0.144777 -0.510806 -0.196119 -0.538262 -0.894532 -0.264497 0.471421 -0.67874 -1.61319 -0.664178 -0.695275 1.04632 -3.20678 -2.93805 -1.00858 -2.64839 -2.80993 -2.25421 -0.621528 0.3381 1.30278 1.83593 1.36351 1.19133 1.07073 
21:9888106 0.942601 -0.000136727 -1.2363 0.0485216 -2.54665 -0.097157 -1.32431 -0.107567 -1.54756 -0.928408 0.536187 2.46927 0.45568 1.04563 0.591885 1.66633 -2.17099 -2.18437 -2.44103 -1.26341 -1.22545 0.196418 0.774522 -2.56178 0.422945 0.860185 0.0959939 -0.571945 0.100907 -0.487164 0.556208 -0.605647 0.688225 0.460533 1.3996 0.210655 -0.0205047 -0.358928 0.288185 0.200684 0.278637 -0.136977 0.909066 -1.44403 -0.774352 -0.708523 -2.0144 -1.32698 -0.392528 -0.407102 -0.124498 -0.101493 1.08922 0.768682 0.594726 -0.505143 
21:9895623 -1.44279 -1.15353 -1.09189 -0.619113 -1.94029 0.0263902 -1.41792 -0.748365 -1.09856 -0.309875 -0.669534 -1.34251 -0.642699 0.293268 -0.628409 0.545972 0.0232502 -0.896255 -0.355915 -0.0235922 -0.0351563 -0.193247 0.610402 -0.621884 0.723454 0.581695 0.354877 0.555799 0.354602 0.658836 0.617709 -0.292845 -0.585521 -0.628951 -0.46935 -1.26398 -0.729027 -0.727149 -2.1558 -1.85733 -0.231725 -0.0367109 0.796271 -1.59243 -1.22062 0.267106 -1.56778 -0.925099 0.053481 -0.0476318 1.71314 1.69972 1.47616 1.72921 1.47508 0.607115 
21:9904583 0.360152 0.906214 0.0728944 -0.147741 2.46483 2.00474 2.24528 2.10933 0.891247 1.1385 -0.0486476 -0.184167 1.79377 -0.530148 0.0987937 -0.684891 1.10909 0.453671 0.958696 1.52623 1.36684 -0.336876 -0.421084 -0.0725011 0.19182 0.479233 -0.187908 -0.192317 -1.12284 -0.265046 -0.392672 0.309238 -1.32638 -1.08831 -1.66477 -0.348837 -0.675261 0.0314862 0.210571 0.249509 -0.224356 -0.772474 -1.04327 -0.37252 -1.26045 -1.45851 -0.0642813 -0.599193 -0.916172 0.130278 -1.62321 -1.37952 -1.27466 -1.48668 -1.5587 -0.131756 
21:9904732 1.33854 1.16037 1.90134 0.317227 2.36631 0.691951 1.71887 1.41421 1.43032 -0.0914407 0.289606 0.524267 0.285112 0.108902 0.584695 -0.659203 0.469796 1.72138 1.44015 -0.607346 -0.986442 0.432398 -1.11954 -0.256164 -1.77109 -1.33269 -1.482 -0.669851 0.626732 -0.037394 0.368452 0.524371 2.03229 1.74307 1.78063 1.69614 0.430029 0.792085 1.47911 1.55873 0.296937 0.322982 -1.27727 1.42037 1.05973 -0.538416 1.00974 1.02389 0.072998 -0.250744 -1.55303 -1.69357 -1.58561 -1.82747 -1.38858 -0.81513 
21:9920915 0.433529 0.67712 -1.09137 0.129604 -1.45878 0.105393 -1.29108 -1.4629 -1.70523 0.170557 0.927962 1.39372 0.958106 1.16615 0.985551 1.5152 -0.171351 -0.920077 -0.704568 -1.38441 0.733333 0.00273815 0.0318331 -0.760363 1.53803 0.870073 1.10975 1.03705 0.207833 0.599471 -0.269005 0.00824716 -0.950669 -0.836868 -0.689797 -0.976599 0.666667 0.911915 -0.844277 -1.10507 -0.84262 -0.200775 0.0877788 -1.01155 -0.967306 -0.0514183 -0.502897 -0.518469 -0.213046 1.03532 2.10301 2.20914 3.45017 3.06914 1.89299 1.61975 
21:9923484 -0.29283 -1.35271 0.200049 -0.0145311 -1.79086 -2.068 -1.88084 -1.74295 -0.245931 -1.79777 -0.900185 -0.401856 -1.27675 0.339807 -0.270007 -0.270929 -1.87267 -2.60897 -2.72496 0.150994 1.0632 -0.195869 -1.24861 -0.10391 0.896328 0.318589 0.651922 -0.126119 1.47983 0.363101 1.25457 -1.60706 0.233635 -0.0405639 0.118873 -1.35912 0.313763 -0.829143 0.0428026 0.623798 1.34748 -0.650721 0.98666 -0.45447 0.0373644 -0.763006 -1.04763 0.0685163 -1.2311 0.459743 0.448507 0.314857 0.0611158 0.309641 0.0472305 -0.465026 
21:9928113 -1.1055 -0.550323 1.94749 -0.5515 0.132888 -1.33965 -1.02518 0.0288404 2.04374 -0.767064 0.0666063 -0.513675 -2.72766 -1.1724 -1.00649 -1.64394 -0.17672 -0.0512301 -0.319781 1.11561 -0.309888 0.960037 0.104398 2.23735 0.0391878 -0.345391 1.02322 0.44677 -0.294732 0.457597 0.136988 0.666955 0.260701 0.922052 0.568015 1.33353 -0.308351 -0.392899 0.95553 -0.187442 0.384151 1.3735 2.32409 -1.09471 -0.912851 -1.55212 -0.908821 -1.04938 -0.555508 -0.565024 -0.407218 -1.16146 -1.5361 -2.04598 -1.71029 -2.46947 
21:9928359 -1.98368 -2.28508 1.29178 -1.08947 0.216637 -1.07939 0.140116 0.810122 2.42366 -0.561321 -0.633884 -0.57614 -2.45085 -1.59851 -1.70068 -1.2186 1.32879 -0.820159 -0.244215 1.05421 0.0367813 1.76004 -0.478009 2.66572 0.094436 -0.317443 -0.294838 -0.424723 -0.961235 -0.737575 -0.0798229 -0.992238 -0.749778 -0.492123 -0.379279 0.366938 -0.570171 -0.153926 -0.519687 1.55676 1.24475 1.60722 2.36774 1.6984 1.8532 0.925891 1.78562 1.51467 -0.0654861 0.447282 -0.457501 -0.258343 -2.03299 -1.55863 -1.32104 -2.6792 
21:9931111 1.29477 1.07786 -1.82847 0.744137 -0.602007 0.690385 0.212952 1.10038 -1.64866 -1.39709 -0.279804 1.43223 2.26961 1.5425 0.157276 0.370095 -0.840826 -1.7497 -1.55134 0.128234 0.0316035 -0.860827 0.217997 -2.93832 0.591736 1.16335 0.408871 -0.0281757 0.628555 0.390364 -0.366439 -0.175342 0.350998 -0.143495 -0.405501 -0.452278 -0.885312 -0.626359 0.364112 0.179776 -0.704785 -0.748265 0.422053 -2.05039 -2.00289 -0.904788 -2.10325 -1.9315 -0.0662794 0.782286 0.855684 0.0962622 1.61469 1.12757 0.230117 1.70458 
21:9934740 3.71591 2.54424 1.19087 0.392241 0.404053 -0.323831 1.41431 0.588495 -1.12124 -0.437176 0.697549 1.42416 1.61246 1.26931 0.335193 0.676326 -1.34605 0.248672 -0.36687 -1.19065 -0.760887 2.11106 0.0477884 -0.205089 -0.611406 -0.867973 0.117564 -0.442248 -0.721577 -1.43438 -1.0045 0.391556 -0.854063 -1.05711 -0.818383 0.34223 1.24134 1.95249 1.03396 -0.0701037 0.347975 1.22399 -0.698948 -0.776812 -1.143 -0.455107 -0.24584 -1.50095 0.0052124 0.948779 0.5065 0.854864 0.972631 0.849499 1.63578 1.94701 
21:9940710 -1.14815 -0.896364 0.411151 -0.138298 -0.7011 -1.83226 -1.62563 -1.63041 -0.248627 0.490086 0.729642 0.328632 -1.64391 1.00343 0.49494 -1.32256 -1.00604 -0.528971 -0.942357 -0.702524 -0.429362 -0.451752 -0.640616 0.673139 -0.214331 -0.608742 -0.237303 -0.272268 1.02365 1.34644 0.943182 -0.347996 1.37046 1.5565 1.24237 0.963896 -1.91116 -1.12872 -0.465271 0.178833 0.639464 1.48477 1.01676 1.47856 1.65383 0.507481 0.869532 1.59116 -1.09878 -0.0537532 1.11289 1.35843 1.8392 0.757044 -0.383566 -0.698295 
21:9940825 -3.03628 -3.08021 -0.908541 0.515342 -0.965663 -1.40521 -2.56054 -2.69679 0.173191 0.568178 -1.55945 -0.839278 -0.892837 0.851683 -0.330267 0.050927 0.6868 -2.30164 -1.39813 0.753162 0.700106 -1.47216 -0.083164 0.506169 1.2512 0.501814 0.0425871 0.511511 1.72886 2.66551 1.65386 -0.369472 0.561229 1.26686 0.591756 -0.809835 -1.16086 -0.885162 -0.381055 0.554815 -0.24387 -0.705475 1.75495 0.811705 1.0075 -0.074237 -0.681845 0.617383 -2.05134 -0.793536 -0.572044 0.142463 0.473037 0.0586568 -0.380923 -1.88993 
21:9943424 1.72069 1.07027 0.273169 0.309937 0.455467 2.07139 1.82491 2.01162 -0.136379 -0.406456 -0.384131 -0.0802302 1.28147 -0.905445 -0.246397 1.95165 1.13171 0.902595 1.29757 -0.0946768 -0.249639 1.1707 0.202382 -1.06421 -0.19107 0.263569 -0.0870571 0.587147 -1.62677 -2.11058 -1.38762 -0.0400058 -1.66565 -2.14811 -1.63578 -1.10488 1.75989 1.33595 -0.401809 0.139904 -0.167408 -0.708615 -0.359586 -1.37417 -1.20638 -0.0143283 -0.786182 -1.08251 1.03535 -0.368332 -0.676239 -0.983754 -1.83499 -0.561404 0.510163 0.67421 
21:9955972 -0.685044 -2.14409 -0.403914 -1.93051 0.257795 -1.62039 -1.6216 -1.27734 1.55347 -1.69469 -2.10764 -2.33383 -1.12427 -1.52957 -1.19385 -0.701662 1.26407 -1.27736 -0.387531 1.56278 2.225 0.15487 -0.31959 0.846502 0.264591 -0.0353568 0.0369703 -0.849567 0.015667 0.131962 -0.306593 -0.369283 -0.393714 0.0836646 -0.776969 -0.201735 -2.64264 -0.417614 -3.03716 1.37413 -0.049433 0.134577 0.79235 0.622062 0.172472 -0.208827 0.40308 -0.356516 0.377322 0.740078 0.862989 -0.246204 -0.477603 0.896765 0.882256 0.259289 
21:9956730 0.479458 0.785013 -1.24527 -1.85422 1.07319 1.50503 0.569402 -0.113708 1.11777 1.17617 1.03009 -0.0932626 -0.14232 -1.05065 -0.730757 0.30059 1.032 0.453066 0.261296 2.62332 1.22832 0.328342 0.159122 0.646154 1.50839 1.6604 1.57501 0.405046 -0.311841 -0.102521 -0.813281 1.84527 -0.622573 -0.729181 -0.771259 0.966027 -1.02335 -0.433663 -0.697801 1.20703 -0.136908 -0.413261 -2.23168 1.06212 0.72605 0.406462 1.15598 0.885638 2.45633 -0.0314925 0.160612 -0.685891 0.174594 0.482485 0.13607 0.260046 
21:9961139 0.148438 0.461145 -0.849285 0.340921 0.650218 0.696088 -0.189764 -1.17963 -0.402339 1.11011 0.706077 -0.176342 0.323667 -0.340065 1.57566 1.66652 -0.308679 1.16338 0.317505 0.377383 -0.0734074 -1.05664 1.79639 0.800609 0.948868 0.737548 0.797464 -0.272777 -0.406682 0.912062 0.30571 0.651314 -0.476355 0.388013 0.461161 0.203472 1.10564 -0.70835 2.29956 0.136008 -1.48356 -1.7692 -0.565098 0.389159 0.106019 1.21173 1.4476 -0.0533225 0.763719 -1.34547 -0.0282177 0.638067 0.977567 0.453611 1.23203 -0.134377 
21:9965252 -1.02406 -0.230462 -1.37533 0.28034 -0.652698 -0.216301 -1.38033 -0.787616 0.471113 0.990346 -1.38861 -1.85979 -1.25912 -0.987414 -0.517245 0.128993 -1.08808 0.448381 -0.909228 -0.31371 -0.99093 0.141696 -0.264873 -0.0607843 -0.843828 -0.89984 -0.770539 -0.705623 -0.334707 0.573897 -0.0723842 1.74834 0.107354 0.941389 0.735998 1.15125 -0.874685 -1.1602 -0.887475 1.85909 0.455819 -1.38526 -2.01795 0.632692 0.866924 0.157272 1.20923 1.30121 -1.65671 -0.859303 -3.12835 -1.51061 -1.73593 -0.665886 1.16159 -0.57089 
21:9969889 -0.557222 -0.47332 -0.281748 -0.328272 -0.451724 1.12914 -0.684441 0.69396 0.165756 -0.331534 -1.18602 -0.197441 0.133303 -0.735912 -1.00636 0.0607265 0.00380798 -2.23119 -1.65178 -0.668745 0.222631 -2.11875 0.660997 -1.35247 -0.216943 0.0402666 0.0174313 0.868794 0.950825 1.31689 0.532238 -0.135124 1.3013 1.66999 1.17021 -0.158583 -0.783074 -0.111034 -0.135422 0.557485 -0.338481 -2.20418 -0.485869 -0.796017 -0.93052 -0.744874 -0.0121078 0.0802533 -1.64822 0.711801 -1.45972 -0.504614 -0.966225 -1.07084 -1.48407 -0.266097 
21:9974355 -0.0911247 -0.253267 0.664234 -0.536727 1.69897 1.11005 0.700458 0.79014 1.58518 -2.38117 0.752976 0.227923 -0.0857385 -1.29864 0.878053 -1.07687 0.185854 0.892943 0.594937 -0.155755 0.328583 0.133532 0.591278 2.86214 -0.830712 -0.589885 -0.606006 -0.647619 -0.801471 -0.189175 0.227365 0.241724 -0.225 -0.25702 0.376817 1.83956 -1.85058 -1.18873 -0.902958 0.59763 -0.990559 0.454195 -0.381753 1.10184 0.614243 -0.333985 0.490299 0.0487306 -0.225121 0.0738334 1.65026 -0.375172 0.242364 0.0730971 -0.630067 -0.252297 
21:9980186 -1.18053 -1.33565 -1.64782 0.887084 -1.08036 -0.865949 -1.11111 -0.778667 -1.33739 1.36285 -1.03636 0.699324 0.181345 1.70174 -1.52614 0.243507 -0.104427 -2.21418 -1.9862 -0.250571 0.278084 -2.04684 -0.725983 -2.11887 1.76045 2.31155 1.20579 0.380982 0.293796 -0.490617 -0.196589 -1.59749 -0.611469 -1.07353 -1.1667 -1.73998 0.564171 0.86309 0.634125 0.400359 0.222071 -0.986182 0.91935 1.18856 1.01727 2.22347 1.74588 0.989469 1.25585 1.02425 -0.867105 0.563302 -0.232622 0.0329561 -0.320141 0.912611 
21:9980437 0.401331 1.08869 0.876561 0.886053 1.47242 2.01842 1.30236 0.64375 0.09513 -1.30916 -0.237884 -0.014368 1.19924 0.756135 1.30321 -0.488918 -0.163905 0.232103 -0.0995235 -1.74365 0.187648 1.37248 0.508494 1.3427 -1.95085 -2.25232 -1.78857 -1.44133 -0.275209 0.184711 0.184278 0.5675 -0.201273 0.154444 0.0660137 1.41667 -1.92579 0.943772 -2.06214 0.13807 -1.48304 0.243438 -1.7824 -0.637686 -1.10972 -1.20738 -0.672242 -0.965735 -2.47232 -0.511347 -0.66194 0.266513 1.08887 1.11694 1.47693 1.23502 
21:9991201 -1.95368 -2.43226 0.839211 -0.597815 -0.944379 -1.57167 -1.0449 -1.26334 1.17361 -0.0736635 0.59422 -0.439186 -0.744821 -0.974473 0.192213 0.380825 0.533506 -0.303179 0.0904274 1.13969 -1.53035 0.758142 -0.34451 0.427648 0.288381 0.163869 0.459657 -0.480981 0.625247 0.579107 1.65958 0.379054 0.153397 0.55598 0.693322 1.13696 0.832706 -0.944004 1.07004 0.612981 0.108729 1.71965 1.65454 -1.86052 -1.26039 -2.11626 -2.71816 -1.43107 -0.942754 -0.665428 -0.863511 -2.60122 -2.45934 -2.10724 -1.35125 -1.90825 
21:9991317 -1.67878 -0.498909 -0.891439 0.352598 -0.578607 -0.0619061 -0.436061 -1.13452 -1.47505 1.04895 0.682021 0.0935221 0.462801 0.842397 1.4026 0.604679 0.185529 1.08462 0.650454 -0.973384 -1.59938 -0.161725 -3.0705 0.884001 -0.371688 -0.934307 -0.898446 -1.06825 1.13464 2.45217 2.69656 0.547741 1.48375 2.35999 2.11785 0.625242 2.81184 0.0884452 0.228898 -0.358148 0.000190057 0.448551 1.03565 0.594352 0.617404 0.423895 0.419241 0.545641 0.601861 0.637681 0.712958 -0.596927 0.226462 0.803551 1.32779 -0.452788 
21:9991565 -0.0101602 1.39151 0.0848491 0.383359 -0.240211 0.44601 0.208233 -0.327061 -0.88741 2.36391 0.341758 1.22251 -0.681081 0.314757 0.0240481 -0.02003 -0.127418 0.123933 -0.112704 0.385287 0.614905 0.786268 -0.419483 0.0419865 -0.222606 -0.577739 -0.395924 0.637539 0.185061 0.441443 -0.717263 0.172567 0.900592 1.11848 0.743914 -0.275499 0.821963 1.10133 -1.61742 -0.658525 0.161108 1.0062 -0.565217 1.40075 0.946486 1.07998 2.42254 1.50392 1.07422 0.655699 0.329929 0.895611 0.607587 0.456348 0.59379 0.10367 
21:10000431 1.06274 0.308356 0.311866 0.923973 -0.389093 -1.08642 -1.48658 -1.7313 -1.7013 1.12216 -0.430666 -0.814791 0.0241343 1.00396 1.12344 0.0585185 1.25612 -0.257255 0.0941217 -0.858519 -1.74432 -1.14225 -0.991662 -0.131055 -1.18105 -1.09318 -0.703979 -0.972523 0.821857 1.00234 0.823084 -0.257605 0.639956 1.18296 0.800502 -0.140767 0.262363 -0.370239 0.616282 -0.356418 0.162419 0.0377033 0.209087 -0.58129 -0.50232 -0.742914 -0.353243 -0.861417 -1.45863 -0.0664852 -1.48278 -0.124607 -0.0263121 1.01425 1.52947 0.937478 
21:10000570 -0.586377 -1.15696 -0.958369 -0.678865 -1.38169 -1.47471 -0.777358 -0.92635 -1.23984 0.272469 -0.440671 -0.570968 -0.701178 0.243559 -0.208881 0.0648049 0.087828 -0.444765 -0.35218 -0.0839193 -1.26136 -1.28802 -1.88301 -0.46265 0.266773 0.341903 0.291152 -0.511528 1.02523 1.71174 1.9839 0.239585 1.2841 2.00035 1.66567 0.75077 1.77289 -1.47419 1.5647 -0.0279254 1.03039 0.176159 1.04828 -0.566434 -0.0307163 -0.403495 -0.74083 -0.125753 0.350871 -0.319704 -0.596078 -1.68551 -1.56919 -0.337087 0.769635 -0.0354121 
21:10002487 0.0502949 -0.35907 0.152579 0.805995 0.233128 0.41319 -1.77621 -0.453841 -1.80339 0.354641 -1.64638 -0.494272 0.305828 0.845802 0.280218 -0.0667835 0.369311 -2.84551 -1.75219 -1.09269 -1.35959 -1.53793 -0.547027 -1.11473 -0.82415 -0.245062 -0.385123 0.350032 0.326049 -0.25533 0.47701 -0.325153 0.765543 0.436598 0.790942 0.0578477 -0.290989 0.642925 -0.231078 0.286077 -0.0701504 -0.414209 -0.00691297 -1.3943 -1.09986 -0.903604 -1.14481 -0.188458 -2.07934 -0.364822 -1.99871 0.0255866 -0.968421 0.156787 0.174725 0.336264 
21:10009849 1.78137 1.60023 0.871262 1.9102 0.298806 0.178404 -1.64144 -1.68933 -1.22705 -0.105674 0.88688 0.0291527 0.0636194 0.454293 2.31399 0.115444 0.835926 -0.604509 -0.4395 -1.37721 -1.41298 -1.02394 1.60458 0.701399 -0.93557 -1.02761 -0.416595 -0.481419 -0.322609 -0.0319812 -0.757428 -0.00127556 -0.244129 -0.0616227 0.086875 -0.103617 -0.470975 0.249051 0.24666 -0.261721 -1.6813 -1.39986 -0.995467 -0.741741 -0.660221 -1.12924 -0.879039 -1.13903 -2.27657 0.141312 -0.70656 1.79184 1.69633 1.46477 0.95971 0.685817 
21:10011632 -0.745714 -0.856096 -1.10299 -0.736199 -1.2561 -1.62655 0.79841 -0.767764 0.322398 -0.28165 1.2116 0.0633854 -0.303507 -0.00727025 0.345702 -0.190563 -0.459672 2.33431 1.29911 0.621785 0.265233 0.809114 -1.17145 0.583801 0.246104 -0.110443 0.292376 -0.968507 0.519507 0.758349 0.852004 0.085356 0.195443 0.550901 0.254787 -0.098692 1.18023 -0.971694 0.615859 -0.324541 1.12437 0.687954 0.412082 0.935115 0.878758 1.02714 0.878464 -0.0162679 2.02229 0.232811 1.35199 -0.656524 0.569563 0.0834108 0.473647 -0.188352 
21:10012426 -1.92732 -1.76254 0.365866 0.880299 -0.250205 -0.350161 -1.46754 -0.976482 -0.411211 1.1128 0.0508813 0.51079 -0.59772 0.253463 0.527174 0.371063 0.863538 -2.82015 -1.59254 -0.343083 -1.3563 0.0535386 0.496029 -0.398365 -0.886179 -0.279202 -0.446271 -0.113886 0.686438 -0.00355179 1.45606 -0.589718 0.787915 0.613925 1.33236 0.118262 -0.382533 0.762895 -0.747023 0.396663 -0.681735 -0.020958 0.504257 -1.37172 -1.2934 -0.673484 -1.69099 -0.968246 -1.74879 0.150671 -1.37146 -0.237939 -0.420078 -0.418311 -0.551089 -1.41405 
21:10021472 2.94984 2.59423 -0.558749 1.41383 -0.264683 -0.584171 -0.933868 -1.51284 -2.76876 -1.14509 1.06428 0.788097 0.956897 1.1313 2.3894 0.226313 -1.66614 1.79737 0.0705475 -0.278849 -1.14045 -0.996726 -0.835783 0.0705806 -0.251236 -1.00159 0.209265 -0.21444 1.64715 1.98082 0.413596 1.18743 1.76139 2.10993 1.53193 1.49632 2.95289 0.000932265 0.863597 -0.150588 -0.334655 -0.594418 -1.03148 0.177503 0.825144 -0.0664386 0.52407 1.11548 -0.0729078 -0.366928 -0.718941 -0.153863 0.150644 0.945533 0.993468 0.534024 
21:10021624 -0.523684 -0.428776 0.752968 0.321772 -0.00758846 0.741793 -0.31078 0.246814 0.671925 1.27742 0.194832 0.0348235 -0.959738 -1.09355 -0.400876 0.440314 1.17961 -2.76211 -1.38644 -0.779984 -0.124167 0.218408 2.3836 0.248721 0.469642 1.23486 0.467105 1.00641 -1.64596 -1.44972 -0.823695 -0.00512726 -1.30044 -1.40645 -0.648841 -0.14872 -2.14547 0.1561 -0.173174 -0.351643 -0.928164 -0.833298 0.185361 -0.411975 -0.830625 -0.26373 -0.535297 -0.814791 -0.77283 0.03319 -0.168682 1.15181 0.872011 -0.201627 -0.481752 -0.231503 
21:10022455 2.33153 1.75286 -0.151519 0.937481 0.221769 -0.804082 -0.849343 -1.27242 -1.44767 -1.65529 0.489943 -0.0444249 1.18502 1.19993 1.83081 -0.273689 -1.01665 2.803 1.22001 -0.308442 -0.872386 -0.938894 -1.21833 0.124463 -0.8449 -1.62941 -0.61925 -1.23543 1.67147 1.66496 0.568857 0.171323 1.29868 1.53548 0.738121 0.661516 1.96214 -0.313583 0.713778 0.179493 -0.298779 -0.520156 -0.632965 0.152766 0.554408 -0.398525 0.228772 0.385147 -0.482185 0.0765 -0.115599 -0.223335 0.0407646 0.99695 0.926113 0.622722 
21:10029915 -0.379063 -0.501712 0.714468 0.0910049 0.250051 0.825682 -0.176292 0.344136 0.630321 1.15302 0.113402 0.0355625 -0.984112 -1.20952 -0.456945 0.394704 1.28173 -2.80598 -1.39382 -0.745204 -0.379221 0.429514 2.25504 0.214617 0.385309 1.21195 0.381339 0.906116 -1.55299 -1.38637 -0.703472 0.0275107 -1.17861 -1.3265 -0.565343 -0.131512 -2.19712 0.0112027 -0.24341 -0.0604886 -1.06214 -0.629312 0.189641 -0.32808 -0.746378 -0.0509964 -0.448411 -0.750709 -0.674247 0.0685659 -0.223539 1.21904 0.904194 -0.190097 -0.442134 -0.176001 
21:10033841 1.18403 0.961868 -0.12088 0.852344 -1.37931 -1.39617 -1.26581 -2.59356 -1.82795 -0.418922 2.322 0.887106 0.263823 0.193469 2.60233 0.337149 -1.01656 1.21533 -0.155101 0.19386 -1.01725 0.501845 0.414863 1.14523 0.378374 -0.381806 0.98945 0.0415167 0.881262 1.39848 0.614784 1.87764 0.97322 1.56881 1.49291 1.43448 2.66497 -0.213747 1.31618 -0.344884 -0.041101 0.228764 -0.845463 -0.868311 -0.278249 -0.697326 -0.840774 -0.393381 -0.0769565 -0.198784 -0.236102 -0.089678 0.731734 0.143075 0.139532 -0.0236218 
21:10036826 -0.00825459 0.0906534 0.346804 -0.769944 -0.183433 -0.530596 0.68674 -0.27793 1.3635 -0.825702 1.15627 0.0719702 0.645087 -0.464826 -0.040777 -0.178638 -1.00929 2.53813 1.2481 1.28995 1.14518 1.7226 0.22555 0.944942 0.524434 -0.305283 0.0878729 0.139061 0.44697 0.266403 -0.054915 0.94729 -0.0851883 -0.0175 -0.381345 0.390288 0.434247 0.267063 0.0972697 -0.0800858 0.572697 0.967722 0.0205625 0.153827 0.0574008 -0.167799 -0.026604 -0.221573 1.22467 0.228186 1.51865 -0.360112 0.338183 -0.790788 -1.42196 -0.422429 
21:10040427 0.0382953 0.142324 0.0825168 -0.846687 1.04822 0.836359 3.13833 1.91653 2.65258 -0.208185 0.210288 -0.155046 -0.420935 0.0156976 -1.38251 -1.23276 0.724732 3.02643 2.68486 1.66881 2.47239 0.983863 -0.325341 0.0890748 0.100022 0.0325393 -0.678176 0.00309698 0.191715 0.0200471 -0.899687 -1.55186 -0.275797 -0.684544 -1.46846 -1.11187 -0.915302 0.128055 -1.07013 0.347826 1.63125 0.724681 -0.164848 2.45089 1.64675 1.69751 2.66024 0.988002 1.9159 0.88419 2.51638 0.280828 0.794895 -0.215945 -1.18262 0.461252 
21:10044360 0.687102 0.862973 -0.284762 0.170705 0.277805 1.19713 -0.791002 -0.58451 -1.32135 -0.0434538 0.501291 0.196205 1.10058 0.0294046 0.478879 0.0389115 0.120421 -1.79207 -1.45041 -1.8776 -0.0235021 -1.1536 -0.76633 1.13112 -0.0304895 -0.37949 -0.257474 -0.200034 -1.07828 -0.8235 -0.171493 0.87715 -1.00937 -0.323623 0.0426882 -0.272975 -0.0166384 0.616333 -0.590976 -0.497024 -0.68826 0.0166015 -0.956215 -0.201354 -0.143917 -0.0301699 0.459131 0.492043 -0.41833 1.48769 -0.616235 1.12477 0.864683 1.41267 1.0192 1.02504 
21:10050847 2.85581 1.50792 0.0758848 0.428979 -0.295562 0.257793 0.904792 0.5197 -0.502653 -0.206743 0.370338 -0.00294335 -0.281983 0.294435 0.823281 1.10214 -1.02315 -1.47777 -1.57624 -0.805949 0.0436415 -0.23245 1.63182 1.05688 0.59084 0.855364 0.775835 -0.123075 -0.827297 -1.43753 -1.8788 1.02416 -0.84036 -1.30971 -1.26209 0.545157 -0.200702 -0.102603 0.885511 -0.719082 0.340871 0.498881 0.566431 0.412172 0.109597 -1.06003 1.28552 -0.120323 -0.855608 -0.671412 0.0133558 1.40347 2.15276 0.830836 0.579647 1.16486 
21:10053639 -0.476966 0.113884 0.238156 -0.134641 1.64207 1.87394 1.65833 1.51677 0.924171 -0.0139351 -1.10943 0.324419 -0.550596 -0.181993 -0.742144 0.405757 0.542611 0.296076 0.751314 0.205949 -0.0509098 0.672491 -0.743842 0.52571 -0.149581 -0.389443 -1.1411 0.62938 0.0887067 -0.434795 0.582451 -0.917763 -0.171759 -0.529106 -0.000744378 -1.08945 1.70293 1.23565 -0.264014 0.00778336 0.464543 1.27911 -0.726196 1.0991 0.880135 1.44204 1.20018 1.57992 -0.755269 -0.481682 -0.614879 0.790072 -0.00684545 -0.0454055 0.0776529 0.839616 
21:10054798 -1.36244 -0.266238 -0.324726 -0.429481 0.762151 0.289662 0.219058 0.461649 0.35284 -0.621809 -0.578549 -0.163525 0.437067 0.595745 -0.535689 -1.17868 0.757685 2.5253 2.159 -0.226207 -1.08089 -0.677826 -1.95248 0.335161 -0.103219 -0.998093 -1.17221 0.266847 1.12508 1.83825 1.97633 0.0734445 0.678197 1.48669 1.34796 0.0475705 0.853975 -0.0693964 -0.199143 0.61571 -0.840564 0.134611 -0.963322 0.250976 0.215618 1.0872 -0.390832 0.350316 0.377393 0.627034 0.633495 0.381043 -0.0303971 0.217493 0.131615 0.39246 
21:10055213 -1.36244 -0.266238 -0.324726 -0.429481 0.762151 0.289662 0.219058 0.461649 0.35284 -0.621809 -0.578549 -0.163525 0.437067 0.595745 -0.535689 -1.17868 0.757685 2.5253 2.159 -0.226207 -1.08089 -0.677826 -1.95248 0.335161 -0.103219 -0.998093 -1.17221 0.266847 1.12508 1.83825 1.97633 0.0734445 0.678197 1.48669 1.34796 0.0475705 0.853975 -0.0693964 -0.199143 0.61571 -0.840564 0.134611 -0.963322 0.250976 0.215618 1.0872 -0.390832 0.350316 0.377393 0.627034 0.633495 0.381043 -0.0303971 0.217493 0.131615 0.39246 
21:10066795 1.26808 1.14579 1.02331 0.882109 1.83575 1.94593 1.61637 1.45907 0.506698 0.543753 -0.849191 -0.669611 -0.0558714 -0.336052 0.468218 1.63245 -0.281417 -1.42095 -0.684727 -0.357412 -0.406722 0.873878 0.753239 -0.0663765 -1.83083 -1.04003 -1.21842 -0.318327 0.405268 -1.35645 -0.0874806 -0.719475 0.763594 -0.540115 0.300623 -0.23805 0.833979 1.73337 -0.172094 -0.615708 0.843488 1.18883 -0.314534 0.767778 -0.0416405 -0.211624 1.80249 0.509962 -0.465961 -0.586954 -0.0896921 0.682786 0.204652 0.132199 0.450748 -0.329794 
21:10068043 0.817477 1.36046 -0.0939335 -0.530311 0.10177 1.62168 0.241833 0.515575 -0.844694 0.0759637 -0.131357 0.490774 0.934982 0.472837 0.335289 0.551165 1.77713 0.489266 0.917587 -0.835027 -1.06064 -1.25556 -1.3063 -0.98268 -1.00923 -0.978712 -1.25783 -0.90419 0.0226539 0.29094 0.21029 1.04734 -0.13327 0.525879 0.843275 1.70269 -0.607252 0.547647 -1.82768 0.0960074 -1.04003 -0.465916 -0.769615 -0.0964635 0.108057 -0.143911 -0.281378 1.14274 1.03592 0.850519 -0.362485 -0.427199 0.0430453 1.58464 1.56261 -0.234584 
21:10071414 -2.02974 -0.874636 -0.929105 -0.143767 -0.43035 -0.495489 -0.750716 -0.734978 -0.414489 0.267028 0.497135 0.308741 0.742817 0.172311 0.0303539 -0.796939 0.00590214 1.4541 0.591414 0.905179 0.130478 0.0381595 -1.53853 1.00138 2.06831 1.23188 1.16445 -0.159006 -0.719959 1.21683 0.504885 0.795173 -1.08569 0.151433 -0.584816 0.61433 -0.667793 -1.62853 0.118565 0.62709 -0.93221 -0.323442 0.401298 0.0243437 0.737766 0.873244 -0.753897 0.374821 1.10883 0.288422 0.135741 -0.618192 -0.68123 -0.485903 -0.651839 -0.201113 
21:10072325 -0.617985 0.420967 -0.587345 -0.318332 0.0989464 0.731092 -0.0401667 -0.294854 -0.768036 1.28393 -0.0516768 0.399543 0.900174 -0.425624 -0.173711 0.353653 0.565231 0.172663 -0.234036 0.409314 -0.259256 1.19179 -0.847253 0.917743 1.53477 0.899215 0.868459 0.0873538 -1.35461 -0.129905 -0.748212 1.39882 -1.99784 -1.3111 -1.35213 0.485185 -0.441417 -0.428267 -1.0906 0.215308 -0.811966 0.52071 0.552708 -0.0784038 1.06306 0.588168 -0.844463 1.54539 0.899788 -0.455556 -0.900293 -0.670614 -0.769199 0.143467 0.7926 0.307253 
21:10083728 0.531008 0.42204 -1.27028 1.04323 -0.212303 1.38102 -0.672247 0.632062 -0.492159 -0.206287 0.500527 0.596048 1.75063 -0.409371 -0.352199 0.0816364 -1.03234 -1.70715 -1.93373 -0.671045 1.21809 -1.43121 -0.481552 0.2567 1.30706 0.580677 0.452886 0.685267 -2.3316 0.177809 0.406928 0.157581 -1.81909 -0.550639 -0.558883 -0.360856 0.0854094 -0.0165492 2.12517 -0.01545 -2.44809 -2.41373 -0.157981 -2.30246 -1.8902 -1.17995 -2.58277 -1.53272 -1.24126 0.139277 -0.295691 -0.343946 -0.560161 -1.31412 -1.56434 -0.0231436 
21:10086089 1.29996 1.83852 0.460714 1.55303 1.39055 1.42829 1.60157 1.74978 0.374945 0.61221 -0.96342 -1.29679 1.19073 -0.597801 0.932219 0.288799 0.183876 2.51284 1.79199 1.02136 -0.571874 -0.362186 -0.244163 0.370748 0.642542 0.240916 -0.0107042 -0.118256 -1.38284 -0.33207 -0.305893 0.627259 -1.43908 -1.0504 -1.41542 0.00930875 1.00794 0.0956569 1.84396 0.577892 -0.536192 -1.30811 -0.660154 -2.72412 -2.96576 -1.61771 -2.35138 -3.48506 -0.672887 -0.610042 -1.23304 -1.19294 -1.13077 -1.24849 -0.0996217 0.515055 
21:10087570 -0.42318 -1.32053 -0.60819 0.58049 -1.71681 -0.702345 -1.51519 -1.98489 -1.66711 -1.01807 1.25265 1.26134 -1.25043 0.338239 -0.285643 1.05552 -0.180666 -4.19296 -3.5208 -2.23082 -0.46664 -0.406994 1.43617 -1.1144 0.501953 0.241413 0.67801 0.694627 -0.114395 0.521715 0.847887 -0.162279 -0.705728 -0.381651 0.40229 -0.281588 1.39929 1.63174 -0.130663 -0.0270349 0.169529 -1.09746 0.630969 0.587093 0.270813 0.933094 1.04426 0.524359 1.38625 1.11868 2.29848 1.92913 2.17797 1.48113 0.711977 -0.409274 
21:10089465 0.678015 0.297795 -0.0977078 1.52172 -0.616784 0.522026 -0.0712363 -0.327912 -1.07189 -0.47964 0.503662 0.265925 -0.472137 -0.190938 0.460901 0.983837 -0.115276 -1.78861 -1.77466 -1.21551 -0.665583 -0.744757 1.01422 -0.430758 1.08849 0.577675 0.846171 0.46858 -1.0731 0.113665 0.325928 0.102523 -1.8054 -1.24218 -0.749376 -0.186041 1.73072 1.49378 1.25511 0.527168 -0.120478 -2.04255 -0.0310622 -1.38126 -1.80965 -0.28337 -0.831704 -1.93176 0.636314 0.657784 1.10607 0.743787 1.23052 0.511607 0.610515 0.178333 
21:10092788 1.02843 1.77621 -1.42933 -1.23459 -0.269932 0.203517 0.12522 1.02295 -0.0937943 1.34909 -0.151256 -0.758841 0.0552937 -0.366368 -1.53148 -1.23269 -0.786915 2.76021 1.74878 -0.698287 -0.481701 -1.74445 -0.895823 -0.0824521 -0.85722 -0.672345 -0.336087 0.956421 -0.386742 0.366615 0.198211 0.96054 -0.13429 0.564226 0.149498 0.451977 0.743387 0.522682 1.29837 -1.56891 -0.489783 -0.771692 -0.287996 -0.50643 -0.456903 0.280592 -0.561383 -0.627313 -0.151993 -0.214672 0.0261029 -0.64211 -0.882482 -0.249234 0.852309 -0.0932363 
21:10099072 0.994132 0.364626 -1.01984 -0.170509 -1.01232 -0.783189 0.386353 -0.192279 -0.8305 0.899415 -1.14023 -1.15846 -1.43908 -0.888364 -0.405559 0.328173 1.19145 -0.269044 0.0833173 -0.495851 -1.7497 -2.25942 1.18745 0.116686 0.937372 1.17809 0.68591 1.55275 0.33499 0.589454 0.333692 1.53179 -0.376662 -0.170429 0.153663 0.564157 0.198686 -0.110788 1.56079 0.342071 0.163803 -1.78117 -0.307164 0.0828696 -0.322566 0.571018 0.369888 -0.587643 0.40026 -0.325291 0.148473 1.47175 1.10755 0.321358 0.815159 0.276079 
21:10102003 -2.39238 -1.16242 0.380437 -0.549043 -0.942671 -0.522645 -0.981285 -0.0453049 1.02046 1.00989 -0.40782 -0.190187 -1.52003 -1.38045 -0.465086 -0.928854 0.521336 1.8748 1.81104 0.517304 -1.00833 0.917522 0.025699 -0.950906 -1.08694 -0.51537 -0.420233 0.159053 1.30127 1.05184 1.25424 0.379355 1.49773 1.74319 1.78447 0.963489 0.603849 -0.268111 -0.0761256 -0.232704 1.55793 -0.0201854 1.24502 0.489523 0.513594 1.04729 -0.150404 0.244066 1.31206 0.669248 -0.919985 -1.4133 -1.70986 -0.489284 0.875277 -1.43427 
21:10103803 -1.75242 -1.20519 0.0875351 1.67575 0.167294 0.0444471 -1.42679 -1.37641 -0.560724 -0.263134 -0.148241 0.148807 -0.596617 -0.141161 0.598551 1.55605 -0.420748 -3.54864 -3.16624 -0.171111 0.40205 0.423242 1.07573 0.175479 1.08942 0.462433 0.689359 0.210373 -0.6572 1.03758 1.1934 0.180347 -0.558802 -0.00854752 0.364394 0.757908 0.2396 0.831361 -0.521262 0.504811 -0.233311 -0.232015 0.646605 -1.11746 -0.628251 -0.383591 -1.28964 0.373306 -0.0259722 -0.420327 -0.526965 -0.918769 -0.891986 -0.782054 -0.993615 -1.99001 
21:10112532 1.77761 0.861702 0.493275 -0.490061 2.10647 0.480495 2.07295 0.717133 0.240138 -0.783369 -0.847027 0.022714 -0.20167 0.302768 0.93267 0.276981 0.133046 0.274546 0.234409 -0.358223 1.09881 0.47125 -0.0580201 0.847511 -0.904711 -1.56271 -0.894409 -1.77155 -0.0363662 0.0792809 -0.964682 -1.48873 -0.84372 -0.939381 -1.68629 -1.25652 -0.476257 0.206132 -0.442886 0.262806 0.159422 0.561018 -1.87727 0.542753 0.291406 -0.728839 0.805185 0.299064 -1.21599 -0.862513 -0.559425 0.472705 0.719027 1.20613 0.638784 0.852716 
21:10121220 0.0217078 0.888243 -0.0682658 -0.00502365 0.0726336 0.821654 0.242715 0.511041 0.387139 3.53031 0.0999044 0.465296 0.70068 -0.172504 -1.59606 -0.600486 0.582926 0.0324922 0.273348 0.743635 -0.160267 -1.69009 -0.537534 0.620928 1.42193 1.98188 1.54339 1.45588 -0.260677 -0.102975 -0.921458 0.0356177 -0.758831 -1.06166 -1.44702 -0.481052 -0.735627 -0.367213 0.964154 0.453739 -0.538548 -0.691151 1.57677 0.267357 0.492277 0.820265 -0.597078 0.254072 0.198383 0.00808612 -0.15922 -1.46647 -1.03315 -1.99218 -1.35009 -0.000243095 
21:10124114 0.58843 -0.306765 -0.108354 0.99416 1.2534 0.0896155 1.10691 -0.628181 -0.626582 -1.8695 -1.1967 -0.357112 -1.21476 0.144623 1.26034 1.69215 0.0804538 -3.12599 -2.65418 -0.315658 1.19811 0.769975 1.25922 0.175882 0.222856 -0.451413 -0.183684 -0.726896 -0.284594 0.214986 0.205412 -1.06873 -1.15074 -1.15364 -0.899295 -0.504085 -0.220216 0.967488 -1.58811 0.238868 0.26359 -0.574194 -0.821096 0.180548 0.0230887 0.144913 0.931205 0.64549 -0.279444 -0.507026 0.139125 0.859918 1.50589 1.9278 1.19353 -0.0192351 
21:10130282 1.82741 1.63036 0.270962 0.150284 0.133333 0.0430535 0.763841 1.28475 -0.10165 0.466583 0.51875 0.334126 0.136918 0.113323 0.299381 -0.514108 -0.657895 2.93708 1.69663 -0.162916 -1.28713 -1.11616 0.749119 -0.35 -0.170126 -0.409105 -0.477429 -0.135713 -0.679162 -0.113877 -0.187024 1.39777 -0.51487 0.0525192 -0.185632 1.20648 1 -0.458095 2.21152 0.224967 0.00396917 -0.832394 -0.990375 -2.50022 -3.1618 -2.06216 -1.89836 -3.77171 -0.102374 -0.0248946 -0.442719 -1.22367 -1.25483 -1.37258 0.18646 0.379509 
21:10130596 3.00209 2.53178 0.123869 1.79711 1.67676 1.35154 2.062 1.71398 -0.185235 -0.705015 -0.194294 -0.0630872 1.6234 1.06214 1.42729 0.53241 -0.834453 1.45164 0.496919 0.239188 0.483871 -0.867188 0.737675 1.21265 0.229545 -0.555576 -0.98456 -1.21291 -1.9416 -0.908823 -0.746332 0.692429 -1.66297 -1.20515 -1.48561 0.779345 0.253216 0.543718 1.2562 0.347585 -1.29924 -0.612525 -1.27077 -2.98791 -3.44087 -2.45406 -2.54661 -3.8124 -1.51573 -0.876047 -0.521641 -1.21171 -0.0742627 -0.701559 -0.0712696 1.23558 
21:10137528 -1.66791 -1.22542 1.04038 -0.0487228 0.0260856 -0.584261 0.312473 -0.568773 1.0887 -0.238456 -1.81443 -1.62324 -0.915226 -0.65182 0.453886 -0.482794 1.70657 0.587238 1.53735 0.652115 -1.50156 1.29924 0.917604 -0.0825256 -0.345564 0.259653 -0.859811 -0.315315 1.97825 0.226663 0.695652 -0.130467 1.62987 0.782907 1.16939 -0.299876 -0.228475 -0.172785 -1.91457 0.505214 0.134117 1.10938 0.978745 2.08809 2.1297 2.1821 1.55476 1.63572 -0.370399 -0.722078 -0.873612 2.06585 1.40377 1.56141 1.01903 -0.0797388 
21:10143492 1.09484 -0.484908 0.447497 -0.162918 0.755633 0.17069 -0.161512 0.364018 0.0543206 -2.08115 1.51167 1.91943 0.561025 -0.433308 1.13392 0.515227 -1.23513 -0.0569468 -0.950657 0.0720779 0.136049 0.696749 0.506639 -0.384499 -0.092652 -0.564617 0.119864 -1.82329 -1.43744 -1.11759 -1.60757 -0.30236 -0.932809 -0.734363 -0.988392 0.456922 1.25512 0.420972 1.18597 0.74215 -1.18706 -0.543612 -1.88386 -2.43364 -2.77649 -2.36845 -1.44238 -2.91094 -0.307006 0.0606892 -0.80107 -1.0831 -1.33535 -1.43809 -0.498812 0.00440806 
21:10156636 1.61245 1.60051 1.00345 0.717341 1.63556 0.847229 2.15428 1.70838 0.893666 0.458603 0.791221 -1.24117 0.516588 0.937919 1.1566 -0.252632 -0.0451798 1.46802 0.903557 0.173859 0.271406 -0.635891 -0.0534986 -0.402634 -0.437349 -0.410818 -0.630731 -0.791912 0.093502 -0.123237 0.643216 0.583268 0.616995 0.588553 0.677247 1.03188 -0.628293 -1.16758 1.13926 -0.0500271 -0.648301 -0.309101 -0.401171 -0.472304 -0.616855 -1.67415 -0.86832 -0.644712 -0.372008 -0.436009 0.459484 -1.60609 0.364223 -0.258527 -1.44692 -0.110543 
21:10158445 0.452712 0.715479 0.895264 1.0997 0.703899 -0.0935768 1.0591 1.28139 0.429097 0.92599 0.349074 -0.954545 0.0699298 0.0172093 0.332282 0.601495 0.390516 -1.0233 -0.90493 0.884674 1.00567 -0.809501 -0.028258 0.0128665 0.0824912 -0.339493 -0.69674 -0.334148 -0.0602363 -0.0637493 0.832941 0.0645936 0.158294 0.230317 0.558942 0.854307 -0.104936 -1.15939 1.04 -0.0706794 -1.35748 -0.29617 0.408842 -0.552753 -0.442954 -1.65875 -1.34135 -0.481537 -0.516726 -0.635863 0.195776 -1.60636 -0.287741 -1.11519 -1.99769 -1.04158 
21:10169639 1.13203 1.26276 1.81119 0.647948 2.84516 1.43973 1.9657 1.05982 1.66888 0.440036 -0.140656 -1.00178 0.821897 0.460159 1.36516 0.38789 0.70083 3.2825 2.89956 -0.510914 -1.28692 1.13841 -0.572368 0.62471 -1.05474 -1.11897 -0.883966 -0.321801 0.141761 -0.735573 -0.558003 -1.00151 -0.199426 -0.286179 -0.7089 -1.35127 -0.168971 -0.0559131 -0.49351 -0.53126 0.57991 -0.105809 -2.03238 -0.338785 -1.12832 -1.41553 0.0968634 -1.27437 0.459695 0.921622 0.619947 -0.538051 0.0931201 -0.0904876 0.284278 1.39592 
21:10175125 -0.207962 0.188686 -0.830416 0.495787 -1.36228 0.436089 0.448346 1.03384 -1.30041 -0.406637 -0.550108 -0.0359716 -0.70307 -1.47272 -0.834488 0.511864 -2.05905 -2.92089 -2.96954 0.698446 -0.0267993 0.678203 -0.233804 -1.01447 0.813757 1.35064 1.51235 1.81318 -0.50138 -0.680653 -0.809867 -0.625415 -1.09508 -1.50993 -1.05843 -1.25678 -0.110651 0.0217047 -0.1 0.919869 -0.295299 -0.682566 -0.617105 -1.24691 -0.539971 1.04374 -0.907076 0.252913 1.72048 1.80052 0.914764 0.13232 -0.113701 -0.113798 0.060065 -1.17296 
21:10179684 0.948609 0.358678 -0.684565 -0.647893 -0.268083 -0.746448 -0.127368 0.216478 -0.988779 0.997866 -0.522316 -0.596843 0.0188985 0.650714 -0.856512 0.131605 -0.542522 -0.732785 -1.29833 -1.25847 -0.570659 -1.06426 0.144109 -0.103778 0.739477 0.323222 -0.0345466 -0.0904016 1.02666 0.681792 0.937063 1.78492 0.898693 0.763828 1.12344 1.97154 0.0325143 -0.562133 1.10678 -0.163847 -0.890416 0.250974 0.622153 -0.772995 -0.415706 -1.47818 -1.59972 -0.226993 -0.840893 -2.18933 -1.96592 -1.51415 -0.679508 -0.466297 -0.323245 0.155571 
21:10183748 0.393141 -1.08267 0.851937 -0.0886542 0.746415 0.266142 0.953473 0.298847 2.23647 -1.78577 0.253158 0.58561 -0.923684 -0.160228 -0.149818 -0.357194 1.39446 0.0186527 0.770526 2.02422 1.86887 -1.91278 0.772871 -0.400864 1.011 0.352833 0.505718 -0.151815 -1.28106 -0.364602 -1.02241 -2.13739 -1.43893 -1.14844 -2.10324 -1.97195 -0.576081 -0.0605907 0.929364 1.34384 -0.15173 -0.677645 -0.417728 0.190893 -0.718401 -1.03191 0.744194 -1.50261 -1.41273 -0.309278 0.739377 1.11268 0.703223 0.254703 -0.267061 0.323251 
21:10187054 -0.287552 0.0156867 -1.37112 -0.253809 0.144862 1.27256 0.943604 0.0618251 -0.244139 -1.14664 -0.369674 0.315946 0.292948 -0.193743 0.151489 -0.385162 -1.2077 -0.52684 -0.965108 0.874516 0.71722 -0.220019 0.077301 -0.182624 -0.900083 -0.722442 -0.794547 -0.278685 -0.937137 -0.0327879 -1.17724 -2.05412 -0.231598 -0.0757916 -0.968876 -2.30287 -1.59858 0.358135 -1.90991 0.251127 0.508106 0.133985 0.1514 1.36648 1.48815 1.16049 1.33562 1.61951 0.106487 0.973783 0.388945 -0.519074 -0.636014 -0.702181 -0.000275504 -0.935633 
21:10191602 -0.86408 -1.26766 1.00129 -0.458341 -0.436684 -1.67248 -0.787806 -0.0404779 0.972466 0.740395 -0.941368 -0.857477 -1.04677 0.635682 -0.460087 0.318912 2.09558 0.0376806 0.877526 1.22021 0.83288 -1.1749 -0.0844106 -0.0939615 0.670646 0.332666 0.17645 -0.340238 0.259897 0.684141 0.377339 0.798552 0.495467 0.746186 0.208529 1.5923 0.16926 -0.774886 1.16015 0.360856 -0.166945 0.757426 1.7523 1.28133 0.972274 -0.303749 0.474551 -0.0773193 -1.61959 -1.63189 -1.17329 -0.343708 -0.713326 -0.463573 -0.424056 -0.536623 
21:10196433 1.5813 0.705979 1.45318 1.11493 0.425678 -0.459131 0.119825 0.825903 0.280089 0.505808 -0.821977 -1.50066 0.0215289 0.774217 1.39617 0.368976 1.04486 0.671898 1.17095 0.133808 -0.644583 -0.173629 -0.303145 -0.444158 0.317884 0.310565 0.550628 0.144505 1.70016 0.14546 0.906433 2.41138 1.59234 0.955857 1.36927 2.27641 1.91816 0.169523 1.94274 -0.0671774 -0.937973 -0.6579 -0.586711 -2.35667 -2.55728 -2.71153 -2.21448 -2.51273 -1.28214 -0.80452 -1.58086 -0.666485 -0.43198 -0.470525 -0.706908 0.561978 
21:10198706 1.3195 0.482112 0.900706 0.889926 0.0362574 -0.509715 0.226728 1.00383 -0.137618 1.29469 -1.5593 -1.82915 0.699627 1.24005 1.48306 0.805323 0.698421 0.994711 1.09982 0.476044 -1.10686 -0.844888 -0.518217 -0.270182 0.852746 0.543324 0.603572 0.599279 1.20328 0.35216 0.362993 2.4832 1.15019 0.843392 0.864399 1.90876 1.54611 -0.26247 1.57082 0.0772474 -0.771983 -0.604465 -0.5 -1.65574 -1.97698 -2.70259 -1.74794 -1.82264 -1.72466 -0.965916 -1.93701 -1.2909 -1.09907 -1.39086 -0.98853 0.277345 
21:10206075 -0.369855 -0.37803 0.684814 -0.303313 0.350685 0.228443 0.419809 1.02285 -0.167163 -1.56594 -2.53964 0.38818 -0.126046 0.907742 -1.49898 0.0452734 0.32754 -2.26892 -1.54962 -1.10533 0.311214 -0.21605 0.742001 -0.515162 0.602654 0.318829 0.500792 -0.869351 0.202768 0.955948 1.08738 0.586169 -1.16523 -0.230317 -0.461266 0.398935 0.388005 1.09233 0.340249 0.688857 0.0854355 0.378786 0.445652 -1.74424 -1.70532 -0.0288357 -1.89542 -2.41717 -0.301231 -0.662072 -1.30379 -1.17512 -0.847812 0.370378 1.63412 0.093913 
21:10208573 2.16917 1.39968 0.199458 1.37967 0.224294 -0.615849 -0.0587279 0.196813 -1.40421 -0.393497 1.51794 1.91008 0.856908 0.260456 0.839554 0.647788 -0.853579 -1.29973 -1.47331 1.15294 0.913938 -1.27269 -1.0102 -0.238099 2.62831 2.62861 2.699 3.7115 -0.428392 0.670441 -0.962253 0.50441 -0.543496 -0.333171 -0.864659 -1.04426 1.64297 0.00930599 2.00965 0.736842 -0.616766 -0.28716 1.57792 -2.46827 -1.83055 -0.00859753 -1.74973 -1.16819 -0.562465 0.0831441 0.556389 0.877137 0.91972 0.072549 -0.704421 0.706849 
21:10216003 1.58809 1.04229 -0.0694846 0.89215 0.296176 0.446553 0.864824 0.4956 -0.349016 0.323139 2.28368 0.850959 0.0256675 0.0127431 0.18223 -0.4603 -0.16516 -0.155288 -0.314913 0.637562 0.0886557 -1.26591 -0.218585 -1.32494 0.336819 1.06784 1.17611 2.50233 -0.204243 1.01272 -0.30364 -0.0498004 0.391222 0.61521 -0.0454765 -1.00223 1.05885 -0.630764 1.65006 0.3841 -0.37608 -0.796689 1.35025 -0.649865 -0.242284 1.35043 -0.0541848 0.432816 1.05404 0.560953 1.00482 -0.464154 -0.379213 -1.71724 -1.69278 -1.60147 
21:10220032 -0.39436 -0.681674 -0.319 0.273562 -0.0226496 0.553364 1.51771 1.8909 0.92113 -0.132291 -0.909677 -1.56307 -1.23551 -0.047619 -1.67306 -2.39713 1.24705 0.45802 1.08361 1.72165 1.03631 -2.06303 -0.113897 -2.15272 -0.916522 0.283265 0.128028 -0.169443 1.79189 1.91045 1.09313 -0.374239 2.04933 1.85977 0.630735 -0.196433 -0.591314 -0.392478 -0.396888 0.932172 1.25322 -1.41846 1.26451 0.552727 0.612524 1.23615 0.709116 0.842792 0.382795 0.152369 -0.865854 -1.75043 -1.64672 -1.76888 -0.687047 -1.44952 
21:10235159 1.2012 1.59431 -0.147917 1.76519 -0.472826 0.339582 0.0664984 0.621557 -1.68474 1.07462 0.913644 1.62738 0.909242 0.432487 1.98311 2.20995 -1.19329 -1.94894 -2.09661 0.132544 1.03936 -0.537983 0.0131111 -1.25783 0.859058 0.0729055 0.65554 0.600541 0.575443 0.730423 0.240578 0.574181 0.808762 1.18351 1.29142 0.398502 0.983325 -0.407587 1.28357 -0.134394 0.109993 -0.368362 -0.209764 -3.0539 -2.65962 -1.64865 -2.61082 -2.04937 -1.03763 0.465977 -0.693451 -1.11231 -0.230627 -0.653954 -0.216569 -0.0416092 
21:10243921 -0.68618 -0.617244 -1.21747 -1.45528 -0.60303 -1.32166 -0.082889 -0.593952 -0.729358 0.0734188 0.0269752 -0.813187 0.458937 -0.68521 0.0224386 -0.145487 -0.539305 -0.169808 0.153831 1.06598 -0.785497 0.341703 -1.12143 0.0243381 0.582541 0.675342 0.414944 1.49002 0.212741 -0.0490602 -0.641615 -1.03893 -0.307731 -0.504874 -0.929204 -1.68242 0.0781355 -1.1479 -0.336837 0.394592 0.5166 -0.39828 0.515905 0.564309 0.923432 -0.261526 0.32792 0.950262 -0.50975 0.550448 1.07699 1.21737 0.309344 0.0574526 -0.527913 0.171507 
21:10247010 1.75695 2.21874 0.311486 1.60854 0.790816 1.26311 0.00861196 0.553699 -0.973645 1.28901 -1.35823 -0.0798604 0.648134 0.90414 2.20827 1.39613 -0.270887 2.42497 1.71114 -1.29214 -0.472129 0.179448 0.3543 -0.438 -0.890413 -1.66327 -0.756989 -1.44425 0.270237 -0.277991 -0.706796 0.850531 1.04246 1.09588 1.15536 1.11392 0.1626 1.32573 -1.2431 -0.707865 -0.340995 0.10051 -0.460978 -1.62075 -1.96302 -1.84662 -1.27395 -2.13782 -0.873126 -0.656364 -0.67653 -0.233878 0.16579 0.669365 1.62746 1.82851 
21:10256804 -0.638514 -1.3295 0.541358 1.27643 -0.900704 -1.48801 -0.290793 0.425891 0.899444 -1.49398 -0.647818 0.366379 -2.33548 0.866649 -2.11259 -1.70427 -0.0900593 -3.12219 -2.53787 -0.0636169 0.368452 -1.49435 -0.584762 0.363578 1.6942 1.10061 1.39337 1.88603 2.31858 2.48008 2.24297 0.559193 1.53629 1.68372 1.27936 -0.212215 2.15971 1.73589 2.51026 0.113954 1.08867 0.549884 1.17099 0.375786 0.129416 -0.0709806 0.424454 0.68165 -1.07664 0.666814 0.659529 0.607214 -0.296947 -0.598543 -1.59732 -0.660569 
21:10256929 -0.838277 -0.814954 0.909745 0.494176 0.331075 -0.364515 1.58429 0.646552 1.50927 0.161988 -0.456762 -1.12684 -1.07083 -0.392006 -0.432562 -1.60853 0.717806 -2.01374 -1.0628 1.59746 0.435323 -0.213243 -0.522713 -1.0872 0.375027 0.222441 0.128375 0.819044 1.30829 0.53325 0.64507 -0.874386 0.694063 0.0835136 -0.294671 -0.969988 -0.657778 -0.8375 -0.0066383 1.59614 1.14689 -0.42014 0.185389 0.574329 0.393539 0.792568 0.933672 0.759652 -0.473959 1.02898 0.512559 1.16397 0.629876 0.245746 0.0527361 -0.218356 
21:10265570 -0.406329 -0.473887 0.388219 1.70837 0.336327 -0.417052 1.42387 1.22447 0.47732 -0.638153 -0.556795 0.028283 -0.277273 -0.599151 1.64488 0.287388 0.14029 -0.897369 -0.504049 -0.00589457 0.0596902 -0.1288 -0.0307413 -0.594346 1.17375 0.683264 1.42014 0.878199 -0.0304618 0.280824 -0.282102 -0.462701 -1.1322 -0.975446 -0.908605 -1.34071 0.211928 -0.6355 0.220337 2.09028 0.55158 -0.801679 0.64159 -2.01911 -2.20844 -1.79781 -1.37648 -2.49846 -0.372045 0.630893 1.18148 1.15263 1.50052 0.791471 -0.062975 0.46408 
21:10272155 -0.88513 -1.50177 0.396533 1.38312 -0.932528 -1.34944 -0.286575 0.400512 1.12846 -1.43151 -0.765393 0.474108 -2.2541 0.782791 -2.21854 -1.77302 0.00147339 -3.24738 -2.56012 0.0806051 0.362079 -1.28156 -0.471637 0.330752 1.49628 0.960919 1.32204 1.80397 2.16489 2.38055 2.03237 0.27561 1.5554 1.71363 1.24958 -0.413057 2.15874 1.86316 2.39618 0.20179 0.82157 0.802161 1.18155 0.6559 0.24142 0.0481005 0.945922 0.689229 -1.06857 0.843918 0.600255 0.631263 -0.157797 -0.251594 -1.20301 -0.709063 
21:10287617 -0.817158 -0.86247 -0.0233223 0.620877 0.648684 0.194954 -0.119882 0.55888 1.11606 -0.311336 0.82094 0.344757 -1.80087 -0.613291 -1.59249 -0.962005 0.403781 0.344722 0.0630479 -1.30255 -1.57196 1.25276 -0.790535 -0.355956 0.0388809 -0.0189883 1.05023 0.460757 -0.914134 -0.24631 -1.69005 0.0892938 -0.410796 -0.217941 -0.921904 0.558212 -1.21773 1.10967 -1.02163 0.00476822 -0.382807 -0.0315167 -1.11296 2.34945 2.25223 2.40963 1.29229 1.32828 1.83137 0.951728 1.08795 1.67444 0.805126 0.934663 1.21942 1.61585 
21:10287685 0.0797702 0.127913 -2.38929 -2.18043 -1.28704 -0.709515 -0.483408 -1.31601 -0.842743 0.253819 -2.25226 -0.797468 0.929702 0.358754 -1.22478 0.661227 1.50841 0.724923 1.14172 0.526563 1.6367 1.19972 -2.02763 -0.240115 -0.401796 -0.20435 -1.03517 -1.45759 0.515969 1.07074 1.46577 -0.444444 0.201464 0.409225 0.518859 -0.398144 1.07247 2.18358 -1.61696 -1.4856 1.10295 0.424831 2.25465 0.276483 0.605502 -0.858806 -0.588899 0.284451 -1.32118 -1.819 -1.69778 -0.827101 -0.32858 0.813573 1.46382 0.289765 
21:10297756 -0.516733 0.0441005 0.224775 1.22355 0.326158 0.522117 0.590265 0.0866419 0.351751 -0.971944 0.333257 0.0857055 -0.0152282 -0.813131 1.59697 0.0479946 -0.0795743 -0.20485 0.22278 1.27191 1.36694 0.62672 0.288498 -0.8309 0.466806 1.077 0.863672 -0.0350706 -1.16925 -1.18154 -1.02709 -1.11989 -1.06821 -1.18532 -0.808936 -1.26273 -1.36558 -1.23168 -2.34574 1.80087 -0.833728 -0.819727 0.683006 -1.33796 -0.698952 0.0855366 -1.2404 -0.949205 -0.564291 -0.459393 0.0681459 0.538698 1.99093 2.06567 1.69681 0.533465 
21:10300495 0.55778 0.796023 0.914164 -0.824785 0.658829 -0.711446 1.0499 1.95773 0.307544 0.218789 -0.552358 0.0236757 -0.697138 1.19262 -1.33734 -0.809981 0.129807 0.182743 0.0920396 0.672995 2.70093 -0.0870923 -0.257804 -2.0975 -1.17877 -1.80554 -1.57945 -1.2388 0.723944 1.1621 0.80859 -0.478606 1.12841 1.59192 0.983674 0.835523 -1.17326 -0.248562 0.039243 -0.88058 1.37605 0.709847 -0.702542 0.312794 0.0671893 -0.0932773 0.799556 1.2461 -1.72734 -1.34891 -2.68369 -3.56741 -3.8775 -2.40243 -0.537352 -0.694265 
21:10304534 0.243994 0.165664 1.87471 -0.212419 0.391963 0.567723 1.60941 1.27215 0.843833 0.727654 0.0817657 -0.676856 0.328642 0.40649 0.328751 -0.28161 -0.222086 0.0935658 -0.0168074 -0.729943 -0.746103 -2.01113 2.33897 0.558945 -0.693687 -1.18458 -1.45693 0.284478 0.989071 0.581467 1.29141 0.878564 0.394399 0.38813 0.693261 0.380729 0.548762 -0.941794 2.75401 -0.561196 0.618287 -0.0288642 -1.3391 -0.557191 -1.36888 -0.855748 1.00136 -0.206595 -0.264084 1.03044 0.348089 -0.225656 -0.805599 -1.8939 -2.31667 -2.10775 
21:10308640 0.442155 -0.978556 -1.20392 -0.701272 -1.52075 -0.671926 -2.08442 -2.05278 -0.630137 -0.611438 -0.757079 -0.416525 0.796598 -0.81927 -0.726282 1.68995 0.50397 0.0143805 0.101758 0.0402413 -1.3221 1.29459 -1.71401 0.119337 1.55849 1.80511 1.5144 0.464221 0.120241 0.206895 -0.263487 0.246216 -0.193563 -0.52971 -1.04787 -0.420714 1.74566 1.21588 0.668594 0.456771 0.360058 0.811464 2.12932 -0.656075 -0.651566 -1.34535 -1.27529 -1.85925 1.23696 0.150418 0.596319 0.684466 0.610129 0.738273 1.0232 1.14496
[truncated: 31,109,015 more chars]
